# Supplementary material for: Recently Evolved, Stage‐Specific Genes Are Enriched at Life‐Stage Transitions in Flies
Source: J Exp Zool B Mol Dev Evol. 2025 Jul 15;344(7):428–41. doi: 10.1002/jez.b.23317 (PMC12576388; doi:10.1002/jez.b.23317)
Supplement: Supplementary file 6 — Supporting table 1.xlsx [file JEZ-344-428-s006.xlsx]

## Sheet: Supplementary Table 1
	Aedes		Drosophila
	Life stage	Nr. of samples	Life stage	Nr. of samples
Embryo	E0-2	1	E0-2	1
	E2-4	1	E2-4	1
	E4-8	1	E4-6	1
	E8-12	1	E6-8	1
	E12-16	1	E8-10	1
	E16-20	1	E10-12	1
	E20-24	1	E12-14	1
	E24-28	1	E14-16	1
	E28-32	1	E16-18	1
	E32-36	1	E18-20	1
	E36-40	1	E20-22	1
	E40-44	1	E22-24	1
	E44-48	1
	E48-52	1
	E52-56	1
	E56-60	1
	E60-64	1
	E64-68	1
	E68-72	1
	E72-76	1
	20		12
Larva	L1	13	L1	1
	L2	14	L2	1
	L3	7	L3	4
	L4	8
	42		6
Pupa	P1	8	P1	1
	P2	8	P2	1
	P3	8	P3	1
			P4	1
			P5	1
			P6	1
	24		6
Adult	Adult	8	Adult	6
Total	94		30
