# Supplementary material for: Recently Evolved, Stage‐Specific Genes Are Enriched at Life‐Stage Transitions in Flies
Source: J Exp Zool B Mol Dev Evol. 2025 Jul 15;344(7):428–41. doi: 10.1002/jez.b.23317 (PMC12576388; doi:10.1002/jez.b.23317)
Supplement: Supplementary file 7 — Supporting table 2.xlsx. [file JEZ-344-428-s012.xlsx]

## Sheet: Drosophila
LibraryID	Major stage	Minor stage	Order	Count	Point	Library preparation
mE_mRNA_em0-2hr_(FBlc0000086)	Embryo	E0-2	1	1	4.16667	PolyA-enrichment
mE_mRNA_em2-4hr_(FBlc0000087)	Embryo	E2-4	2	2	8.33333	PolyA-enrichment
mE_mRNA_em4-6hr_(FBlc0000088)	Embryo	E4-6	3	3	12.5	PolyA-enrichment
mE_mRNA_em6-8hr_(FBlc0000089)	Embryo	E6-8	4	4	16.6667	PolyA-enrichment
mE_mRNA_em8-10hr_(FBlc0000090)	Embryo	E8-10	5	5	20.8333	PolyA-enrichment
mE_mRNA_em10-12hr_(FBlc0000091)	Embryo	E10-12	6	6	25	PolyA-enrichment
mE_mRNA_em12-14hr_(FBlc0000092)	Embryo	E12-14	7	7	29.1667	PolyA-enrichment
mE_mRNA_em14-16hr_(FBlc0000093)	Embryo	E14-16	8	8	33.3333	PolyA-enrichment
mE_mRNA_em16-18hr_(FBlc0000094)	Embryo	E16-18	9	9	37.5	PolyA-enrichment
mE_mRNA_em18-20hr_(FBlc0000095)	Embryo	E18-20	10	10	41.6667	PolyA-enrichment
mE_mRNA_em20-22hr_(FBlc0000096)	Embryo	E20-22	11	11	45.8333	PolyA-enrichment
mE_mRNA_em22-24hr_(FBlc0000097)	Embryo	E22-24	12	12	50	PolyA-enrichment
mE_mRNA_L1_(FBlc0000098)	Larva	L1	13	1	56.6667	PolyA-enrichment
mE_mRNA_L2_(FBlc0000099)	Larva	L2	14	2	63.3333	PolyA-enrichment
mE_mRNA_L3_12hr_(FBlc0000100)	Larva	L3	15	3	70	PolyA-enrichment
mE_mRNA_L3_PS1-2_(FBlc0000101)	Larva	L3	15	3	70	PolyA-enrichment
mE_mRNA_L3_PS3-6_(FBlc0000102)	Larva	L3	15	3	70	PolyA-enrichment
mE_mRNA_L3_PS7-9_(FBlc0000103)	Larva	L3	15	3	70	PolyA-enrichment
mE_mRNA_WPP_(FBlc0000104)	Pupa	P1	16	1	73.3333	PolyA-enrichment
mE_mRNA_P5_(FBlc0000105)	Pupa	P2	17	2	76.6667	PolyA-enrichment
mE_mRNA_P6_(FBlc0000106)	Pupa	P3	18	3	80	PolyA-enrichment
mE_mRNA_P8_(FBlc0000107)	Pupa	P4	19	4	83.3333	PolyA-enrichment
mE_mRNA_P9-10_(FBlc0000108)	Pupa	P5	20	5	86.6667	PolyA-enrichment
mE_mRNA_P15_(FBlc0000109)	Pupa	P6	21	6	90	PolyA-enrichment
mE_mRNA_AdF_Ecl_1days_(FBlc0000110)	Adult	Adult	22	1	95	PolyA-enrichment
mE_mRNA_AdF_Ecl_5days_(FBlc0000111)	Adult	Adult	22	1	95	PolyA-enrichment
mE_mRNA_AdF_Ecl_30days_(FBlc0000112)	Adult	Adult	22	1	95	PolyA-enrichment
mE_mRNA_AdM_Ecl_1days_(FBlc0000113)	Adult	Adult	22	1	95	PolyA-enrichment
mE_mRNA_AdM_Ecl_5days_(FBlc0000114)	Adult	Adult	22	1	95	PolyA-enrichment
mE_mRNA_AdM_Ecl_30days_(FBlc0000115)	Adult	Adult	22	1	95	PolyA-enrichment

## Sheet: Aedes
LibraryID	Reference	RunType	SampleName	Sex	Condition/Timepoint	Major stage	Minor stage	Order	Count	Point	Library Preparation
X11362_TPM	Akbari	SE	0-2hr Embryo	U	0-2hr	Embryo	E0-2	1	1	2.5	PolyA-enrichment
X11507_TPM	Akbari	SE	2-4hr Embryo	U	2-4hr	Embryo	E2-4	2	2	5	PolyA-enrichment
X11508_TPM	Akbari	SE	4-8hr Embryo	U	4-8hr	Embryo	E4-8	3	3	7.5	PolyA-enrichment
X11509_TPM	Akbari	SE	8-12hr Embryo	U	8-12hr	Embryo	E8-12	4	4	10	PolyA-enrichment
X11724_TPM	Akbari	SE	12-16hr Embryo	U	12-16hr	Embryo	E12-16	5	5	12.5	PolyA-enrichment
X11772_TPM	Akbari	SE	16-20hr Embryo	U	16-20hr	Embryo	E16-20	6	6	15	PolyA-enrichment
X11773_TPM	Akbari	SE	20-24hr Embryo	U	20-24hr	Embryo	E20-24	7	7	17.5	PolyA-enrichment
X12105_TPM	Akbari	SE	24-28hr Embryo	U	24-28hr	Embryo	E24-28	8	8	20	PolyA-enrichment
X12170_TPM	Akbari	SE	28-32hr Embryo	U	28-32hr	Embryo	E28-32	9	9	22.5	PolyA-enrichment
X12171_TPM	Akbari	SE	32-36hr Embryo	U	32-36hr	Embryo	E32-36	10	10	25	PolyA-enrichment
X11774_TPM	Akbari	SE	36-40hr Embryo	U	36-40hr	Embryo	E36-40	11	11	27.5	PolyA-enrichment
X11775_TPM	Akbari	SE	40-44hr Embryo	U	40-44hr	Embryo	E40-44	12	12	30	PolyA-enrichment
X11776_TPM	Akbari	SE	44-48hr Embryo	U	44-48hr	Embryo	E44-48	13	13	32.5	PolyA-enrichment
X12172_TPM	Akbari	SE	48-52hr Embryo	U	48-52hr	Embryo	E48-52	14	14	35	PolyA-enrichment
X12173_TPM	Akbari	SE	52-56hr Embryo	U	52-56hr	Embryo	E52-56	15	15	37.5	PolyA-enrichment
X12106_TPM	Akbari	SE	56-60hr Embryo	U	56-60hr	Embryo	E56-60	16	16	40	PolyA-enrichment
X11777_TPM	Akbari	SE	60-64hr Embryo	U	60-64hr	Embryo	E60-64	17	17	42.5	PolyA-enrichment
X12174_TPM	Akbari	SE	64-68hr Embryo	U	64-68hr	Embryo	E64-68	18	18	45	PolyA-enrichment
X12175_TPM	Akbari	SE	68-72hr Embryo	U	68-72hr	Embryo	E68-72	19	19	47.5	PolyA-enrichment
X12107_TPM	Akbari	SE	72-76hr Embryo	U	72-76hr	Embryo	E72-76	20	20	50	PolyA-enrichment
L110_TPM	Verily	PE	L110	U		Larva	L1	21	1	55	PolyA-enrichment
L111_TPM	Verily	PE	L111	U		Larva	L1	21	1	55	PolyA-enrichment
L113_TPM	Verily	PE	L113	U		Larva	L1	21	1	55	PolyA-enrichment
L114_TPM	Verily	PE	L114	U		Larva	L1	21	1	55	PolyA-enrichment
L11_TPM	Verily	PE	L11	U		Larva	L1	21	1	55	PolyA-enrichment
L12_TPM	Verily	PE	L12	U		Larva	L1	21	1	55	PolyA-enrichment
L13_TPM	Verily	PE	L13	U		Larva	L1	21	1	55	PolyA-enrichment
L14_TPM	Verily	PE	L14	U		Larva	L1	21	1	55	PolyA-enrichment
L15_TPM	Verily	PE	L15	U		Larva	L1	21	1	55	PolyA-enrichment
L16_TPM	Verily	PE	L16	U		Larva	L1	21	1	55	PolyA-enrichment
L17_TPM	Verily	PE	L17	U		Larva	L1	21	1	55	PolyA-enrichment
L18_TPM	Verily	PE	L18	U		Larva	L1	21	1	55	PolyA-enrichment
L19_TPM	Verily	PE	L19	U		Larva	L1	21	1	55	PolyA-enrichment
L210_TPM	Verily	PE	L210	U		Larva	L2	22	2	60	PolyA-enrichment
L211_TPM	Verily	PE	L211	U		Larva	L2	22	2	60	PolyA-enrichment
L212_TPM	Verily	PE	L212	U		Larva	L2	22	2	60	PolyA-enrichment
L213_TPM	Verily	PE	L213	U		Larva	L2	22	2	60	PolyA-enrichment
L214_TPM	Verily	PE	L214	U		Larva	L2	22	2	60	PolyA-enrichment
L215_TPM	Verily	PE	L215	U		Larva	L2	22	2	60	PolyA-enrichment
L21_TPM	Verily	PE	L21	U		Larva	L2	22	2	60	PolyA-enrichment
L23_TPM	Verily	PE	L23	U		Larva	L2	22	2	60	PolyA-enrichment
L24_TPM	Verily	PE	L24	U		Larva	L2	22	2	60	PolyA-enrichment
L25_TPM	Verily	PE	L25	U		Larva	L2	22	2	60	PolyA-enrichment
L26_TPM	Verily	PE	L26	U		Larva	L2	22	2	60	PolyA-enrichment
L27_TPM	Verily	PE	L27	U		Larva	L2	22	2	60	PolyA-enrichment
L28_TPM	Verily	PE	L28	U		Larva	L2	22	2	60	PolyA-enrichment
L29_TPM	Verily	PE	L29	U		Larva	L2	22	2	60	PolyA-enrichment
L315_TPM	Verily	PE	L315	F		Larva	L3	23	3	65	PolyA-enrichment
L31_TPM	Verily	PE	L31	M		Larva	L3	23	3	65	PolyA-enrichment
L32_TPM	Verily	PE	L32	M		Larva	L3	23	3	65	PolyA-enrichment
L33_TPM	Verily	PE	L33	M		Larva	L3	23	3	65	PolyA-enrichment
L34_TPM	Verily	PE	L34	F		Larva	L3	23	3	65	PolyA-enrichment
L35_TPM	Verily	PE	L35	M		Larva	L3	23	3	65	PolyA-enrichment
L37_TPM	Verily	PE	L37	M		Larva	L3	23	3	65	PolyA-enrichment
L41_TPM	Verily	PE	L41	M		Larva	L4	24	4	70	PolyA-enrichment
L42_TPM	Verily	PE	L42	M		Larva	L4	24	4	70	PolyA-enrichment
L43_TPM	Verily	PE	L43	F		Larva	L4	24	4	70	PolyA-enrichment
L44_TPM	Verily	PE	L44	F		Larva	L4	24	4	70	PolyA-enrichment
L45_TPM	Verily	PE	L45	F		Larva	L4	24	4	70	PolyA-enrichment
L46_TPM	Verily	PE	L46	F		Larva	L4	24	4	70	PolyA-enrichment
L47_TPM	Verily	PE	L47	M		Larva	L4	24	4	70	PolyA-enrichment
L48_TPM	Verily	PE	L48	M		Larva	L4	24	4	70	PolyA-enrichment
EP1_TPM	Verily	PE	EP1	F		Pupa	P1	25	1	76.6667	PolyA-enrichment
EP2_TPM	Verily	PE	EP2	F		Pupa	P1	25	1	76.6667	PolyA-enrichment
EP3_TPM	Verily	PE	EP3	F		Pupa	P1	25	1	76.6667	PolyA-enrichment
EP4_TPM	Verily	PE	EP4	F		Pupa	P1	25	1	76.6667	PolyA-enrichment
EP5_TPM	Verily	PE	EP5	M		Pupa	P1	25	1	76.6667	PolyA-enrichment
EP6_TPM	Verily	PE	EP6	M		Pupa	P1	25	1	76.6667	PolyA-enrichment
EP7_TPM	Verily	PE	EP7	M		Pupa	P1	25	1	76.6667	PolyA-enrichment
EP8_TPM	Verily	PE	EP8	M		Pupa	P1	25	1	76.6667	PolyA-enrichment
MP1_TPM	Verily	PE	MP1	F		Pupa	P2	26	2	83.3333	PolyA-enrichment
MP2_TPM	Verily	PE	MP2	F		Pupa	P2	26	2	83.3333	PolyA-enrichment
MP3_TPM	Verily	PE	MP3	F		Pupa	P2	26	2	83.3333	PolyA-enrichment
MP4_TPM	Verily	PE	MP4	M		Pupa	P2	26	2	83.3333	PolyA-enrichment
MP5_TPM	Verily	PE	MP5	M		Pupa	P2	26	2	83.3333	PolyA-enrichment
MP6_TPM	Verily	PE	MP6	M		Pupa	P2	26	2	83.3333	PolyA-enrichment
MP7_TPM	Verily	PE	MP7	M		Pupa	P2	26	2	83.3333	PolyA-enrichment
MP8_TPM	Verily	PE	MP8	M		Pupa	P2	26	2	83.3333	PolyA-enrichment
LP1_TPM	Verily	PE	LP1	F		Pupa	P3	27	3	90	PolyA-enrichment
LP2_TPM	Verily	PE	LP2	F		Pupa	P3	27	3	90	PolyA-enrichment
LP3_TPM	Verily	PE	LP3	F		Pupa	P3	27	3	90	PolyA-enrichment
LP4_TPM	Verily	PE	LP4	M		Pupa	P3	27	3	90	PolyA-enrichment
LP5_TPM	Verily	PE	LP5	M		Pupa	P3	27	3	90	PolyA-enrichment
LP6_TPM	Verily	PE	LP6	M		Pupa	P3	27	3	90	PolyA-enrichment
LP7_TPM	Verily	PE	LP7	M		Pupa	P3	27	3	90	PolyA-enrichment
LP8_TPM	Verily	PE	LP8	M		Pupa	P3	27	3	90	PolyA-enrichment
CF1_TPM	Verily	PE	CF1	F		Adult	Adult	28	1	95	PolyA-enrichment
CF2_TPM	Verily	PE	CF2	F		Adult	Adult	28	1	95	PolyA-enrichment
CF3_TPM	Verily	PE	CF3	F		Adult	Adult	28	1	95	PolyA-enrichment
CF4_TPM	Verily	PE	CF4	F		Adult	Adult	28	1	95	PolyA-enrichment
CM1_TPM	Verily	PE	CM1	M		Adult	Adult	28	1	95	PolyA-enrichment
CM2_TPM	Verily	PE	CM2	M		Adult	Adult	28	1	95	PolyA-enrichment
CM3_TPM	Verily	PE	CM3	M		Adult	Adult	28	1	95	PolyA-enrichment
CM4_TPM	Verily	PE	CM4	M		Adult	Adult	28	1	95	PolyA-enrichment
