# Supplementary material for: Recently Evolved, Stage‐Specific Genes Are Enriched at Life‐Stage Transitions in Flies
Source: J Exp Zool B Mol Dev Evol. 2025 Jul 15;344(7):428–41. doi: 10.1002/jez.b.23317 (PMC12576388; doi:10.1002/jez.b.23317)
Supplement: Supplementary file 8 — Supporting table 3.xlsx. [file JEZ-344-428-s004.xlsx]

## Sheet: Drosophila
GeneID	Secondary_ID	ProteinID	E0-2	E2-4	E4-6	E6-8	E8-10	E10-12	E12-14	E14-16	E16-18	E18-20	E20-22	E22-24	L1	L2	L3	P1	P2	P3	P4	P5	P6	Adult	Tau	Max	Specificity	Origin_Arthropoda	Origin_Diptera
43852	a	NP_001014543.1	45.08	15.64	10.14	12.21	19.74	36.86	62.62	51.06	19.49	21.48	19.68	17.2	9.83	8.27	9.67	35.03	36.84	55.97	92.83	22.93	15.41	15.65	0.72	P4	0-0.85	1
42037	abd-A	NP_732176.1	1e-06	9.77	30.43	75.29	76.99	43.88	83.49	49.02	38.97	32.22	23.25	26.75	21.29	11.58	18.53	46.71	34.9	41.46	18.99	5.73	5.78	3.61	0.647	E12-14	0-0.85	1
47763	Abd-B	NP_001303472.1	1e-06	3.91	14.2	20.35	19.74	10.53	16.7	10.21	9.74	8.95	5.37	5.73	4.91	1.65	2.82	5.84	3.88	6.22	4.22	1.91	1.93	1.51	0.666	E6-8	0-0.85	1
45821	Abl	NP_001261962.1	49.37	44.96	14.2	22.38	29.61	29.84	39.66	36.76	23.38	14.32	25.04	21.02	6.55	4.96	7.65	19.46	21.33	35.24	31.65	11.47	7.7	16.56	0.549	E0-2	0-0.85	1
44793	abo	NP_524784.1	32.2	3.91	6.09	6.1	5.92	3.51	4.17	4.08	1.95	1.79	1.79	1.91	4.91	4.96	6.45	7.79	9.69	12.44	10.55	5.73	5.78	13.85	0.816	E0-2	0-0.85	1
30981	ac	NP_476824.1	4.29	27.37	75.06	46.8	15.79	1.76	2.09	1e-06	1e-06	1e-06	1e-06	1e-06	1e-06	1e-06	2.82	5.84	9.69	10.37	2.11	1e-06	1e-06	1e-06	0.918	E4-6	0.9-0.95	1
41625	Ace	NP_001163600.1	1e-06	1e-06	1e-06	1e-06	1e-06	1.76	4.17	8.17	13.64	14.32	16.1	24.84	14.74	8.27	4.43	13.62	21.33	20.73	33.76	26.75	11.56	8.43	0.692	P4	0-0.85	1
48445	Acph-1	NP_733332.1	120.2	72.33	24.34	18.31	35.53	35.1	54.27	42.89	62.35	42.97	50.09	57.32	11.46	16.55	30.22	54.5	52.35	37.32	33.76	21.02	13.48	42.74	0.679	E0-2	0-0.85	1
42918	nAChRalpha1	NP_001262916.1	1e-06	1e-06	1e-06	1e-06	1e-06	1e-06	2.09	4.08	7.79	7.16	7.16	11.46	6.55	1.65	0.81	1.95	1.94	4.15	8.44	5.73	1.93	0.9	0.728	E22-24	0-0.85	1
37892	mAChR-A	NP_523844.2	1e-06	1e-06	1e-06	1e-06	1e-06	1e-06	2.09	8.17	17.54	21.48	21.47	22.93	21.29	4.96	1.61	1.95	3.88	8.29	16.88	13.38	5.78	5.72	0.664	E22-24	0-0.85	1
38545	nAChRbeta1	NP_523927.2	1e-06	1e-06	1e-06	2.03	1.97	14.04	33.4	34.72	42.87	41.18	35.78	43.95	32.75	11.58	2.82	1.95	7.76	20.73	65.4	57.33	28.89	21.97	0.68	P4	0-0.85	1
42919	nAChRalpha2	NP_524482.1	1e-06	1e-06	1e-06	1e-06	1e-06	1.76	4.17	14.3	23.38	26.85	25.04	26.75	21.29	6.62	2.82	5.84	11.63	18.66	27.43	21.02	7.7	5.12	0.606	P4	0-0.85	1
31521	Act5C	NP_001014725.1	3041.61	4140.45	3811.89	3033.93	2980.97	2802.85	2682.05	2579.53	2036.2	2291.5	3715.24	3487.23	2186.07	2885.95	2203.32	4710.04	3937.86	4100.64	3852.43	730	2808.43	1578.46	0.384	P1	0-0.85	1
35526	Act42A	NP_523625.1	403.54	588.42	809.44	1229.04	1405.6	1212.75	1243.97	790.4	504.66	359.84	291.57	300	127.73	140.66	527.36	1627.1	1289.35	1185.83	687.78	265.63	454.59	315.15	0.586	P1	0-0.85	1
37368	Act57B	NP_523800.1	68.69	60.6	73.03	518.88	1253.59	1574.3	3496.05	14225.2	20866.6	22977.6	17816	17820.2	15183	15710.6	10924.3	391.21	990.77	466.45	698.33	9904.72	12533.9	1762.98	0.697	E18-20	0-0.85	1
40444	Act79B	NP_001262200.1	1e-06	1e-06	1e-06	1e-06	1e-06	1.76	2.09	6.13	5.85	8.95	3.58	3.82	1.64	1e-06	1.61	23.36	149.29	118.17	1065.43	7108.92	13260.1	2292.74	0.961	P6	0.95-1	1
48632	Act87E	NP_001287314.1	10.73	27.37	95.35	203.48	307.97	159.71	141.93	986.47	3162.44	2903.76	949.83	997.44	314.4	287.93	510.44	75.91	116.33	234.26	497.9	5085.17	6445.13	635.72	0.869	P6	0.85-0.9	1
41885	Act88F	NP_524367.1	1e-06	1e-06	1e-06	1e-06	1e-06	1e-06	1e-06	1e-06	1.95	1e-06	1e-06	1e-06	1e-06	1e-06	0.4	62.28	98.88	136.83	2369.26	11997.3	22363.4	2675.92	0.963	P6	0.95-1	1
33847	Pfas	NP_477212.1	72.98	21.5	8.11	8.14	11.84	28.08	29.22	30.64	19.49	16.11	23.25	22.93	47.49	26.48	61.24	85.64	77.56	45.61	44.31	17.2	32.75	54.78	0.608	P1	0-0.85	1
33986	Gart	NP_001285698.1	25.76	15.64	12.17	14.24	17.77	24.57	29.22	28.59	19.49	16.11	23.25	21.02	50.76	23.17	124.09	325.03	67.86	43.54	23.21	19.11	30.82	42.44	0.901	P1	0.9-0.95	1
3771877	Adh	NP_001027266.1	221.09	7.82	4.06	4.07	7.9	8.78	25.05	110.29	179.26	388.48	815.67	1389.16	1537.62	2368	1729.13	95.37	139.6	99.51	97.05	112.75	1153.8	2568.76	0.805	Adult	0-0.85	1
3772432	Adhr	NP_001027272.1	233.97	7.82	4.06	4.07	7.9	10.53	27.13	116.42	190.95	413.54	869.33	1478.97	1639.14	2521.9	1840.33	101.21	149.29	105.73	103.38	118.48	1225.07	2729.5	0.805	Adult	0-0.85	1
37073	adp	NP_001286563.1	77.27	33.23	16.23	24.42	37.51	42.12	35.48	32.68	23.38	16.11	17.89	17.2	13.1	11.58	27.4	33.09	48.47	60.12	54.85	38.22	38.52	48.76	0.585	E0-2	0-0.85	1
33208	al	NP_722629.1	1e-06	1e-06	2.03	18.31	27.64	29.84	45.92	38.81	23.38	30.43	21.47	21.02	16.38	11.58	10.47	19.46	19.39	31.1	12.66	1.91	5.78	0.6	0.637	E12-14	0-0.85	1
42126	Mps1	NP_001262677.1	70.83	15.64	28.4	28.49	15.79	5.27	6.26	2.04	1.95	1.79	1e-06	1.91	1.64	1.65	4.83	7.79	13.57	14.51	6.33	3.82	3.85	16.25	0.876	E0-2	0.85-0.9	1
43183	Ald1	NP_001262985.1	122.35	132.93	115.63	73.25	114.5	182.53	294.29	698.5	744.33	773.38	794.21	852.22	1180.64	971.36	609.55	147.92	89.19	128.53	493.68	892.44	1244.34	852.44	0.607	P6	0-0.85	1
40831	Ama	NP_731114.2	32.2	410.53	1345.02	2004.31	1247.66	710.8	448.75	185.86	48.71	28.64	12.52	19.11	6.55	6.62	130.13	708.45	279.2	205.24	141.35	28.67	19.26	1.2	0.857	E6-8	0.85-0.9	1
35188	amd	NP_476592.1	2.15	9.77	30.43	16.28	15.79	24.57	54.27	271.64	337.09	39.39	5.37	7.64	6.55	107.56	7.25	1.95	7.76	6.22	75.95	3.82	5.78	10.84	0.9	E16-18	0.85-0.9	1
43869	amx	NP_001245591.1	72.98	33.23	24.34	20.35	23.69	22.82	18.78	18.38	11.69	7.16	8.94	9.55	11.46	8.27	9.67	15.57	13.57	14.51	14.77	9.56	9.63	19.57	0.784	E0-2	0-0.85	1
36932	Amy-d	NP_523768.1	1e-06	1e-06	1e-06	1e-06	1e-06	1e-06	1e-06	1e-06	1e-06	1e-06	1.79	1.91	6.55	9.93	316.26	7.79	1.94	1e-06	1e-06	1e-06	13.48	61.1	0.984	L3	0.95-1	1
47764	Amy-p	NP_001286518.1	1e-06	1e-06	1e-06	2.03	3.95	3.51	2.09	2.04	1.95	7.16	123.42	76.43	281.65	340.89	487.48	13.62	1.94	1e-06	2.11	1e-06	25.04	1129.06	0.942	Adult	0.9-0.95	1
42492	AnxB9	NP_001262796.1	143.82	146.62	95.35	113.95	148.06	298.36	440.4	631.1	378.01	465.46	627.85	619.1	324.23	417.01	284.43	235.5	232.67	184.51	506.34	282.83	369.83	171.87	0.511	E14-16	0-0.85	1
33019	AnxB10	NP_001162804.1	92.3	11.73	2.03	2.03	1.97	1.76	2.09	10.21	15.59	14.32	7.16	5.73	3.28	3.31	39.48	62.28	56.23	39.39	46.41	76.44	117.5	128.23	0.773	Adult	0-0.85	1
31252	dyw	NP_570016.1	1e-06	1.95	2.03	2.03	1.97	1.76	1e-06	1e-06	1e-06	1.79	5.37	7.64	8.19	1.65	0.81	3.89	29.08	2.07	12.66	1.91	1086.39	31.91	0.995	P6	0.95-1	2
43595	Anp	NP_001287605.1	1e-06	1e-06	1e-06	1e-06	1e-06	1e-06	1e-06	1e-06	1e-06	1e-06	1e-06	1e-06	1e-06	1e-06	1e-06	1e-06	1.94	1e-06	1e-06	1e-06	13.48	425.62	0.998	Adult	0.95-1	6	9
33392	aop	NP_001259908.1	70.83	93.83	217.07	276.74	183.6	101.79	125.23	69.44	46.76	25.06	46.51	45.86	14.74	11.58	20.55	105.1	104.7	55.97	46.41	9.56	105.94	23.18	0.737	E6-8	0-0.85	1
40451	RpLP0	NP_001262202.1	2567.23	3467.97	2976.08	2742.95	3026.37	3734.79	2750.92	3386.27	2817.55	2869.74	3026.57	2694.24	3959.49	3372.46	2190.43	2035.83	1591.82	1884.47	1689.92	1278.46	1481.26	2133.81	0.354	L1	0-0.85	1
31002	Appl	NP_001245448.1	2.15	1.95	1e-06	2.03	5.92	14.04	29.22	36.76	42.87	41.18	44.72	51.59	44.21	19.86	10.47	25.3	44.59	66.34	69.62	53.51	25.04	19.26	0.599	P4	0-0.85	1
48224	Aprt	NP_001286908.1	42.93	58.65	73.03	44.77	29.61	22.82	33.4	26.55	29.23	23.27	46.51	51.59	42.58	59.57	26.59	31.14	17.45	22.8	25.32	15.29	21.19	24.38	0.546	E4-6	0-0.85	1
34648	bru1	NP_001260403.1	321.98	35.19	4.06	2.03	3.95	5.27	6.26	8.17	7.79	8.95	7.16	7.64	6.55	1.65	9.27	21.41	29.08	66.34	122.37	103.19	90.53	149	0.897	E0-2	0.85-0.9	1
39745	Arl1	NP_524098.2	197.48	189.62	142.01	170.93	181.62	184.28	137.75	122.54	77.94	53.71	44.72	42.04	73.69	112.53	87.02	107.05	79.49	103.66	99.16	57.33	46.23	80.67	0.47	E0-2	0-0.85	1
39041	Argk1	NP_729446.1	212.5	9.77	8.11	87.5	219.13	638.85	544.76	553.49	303.97	225.57	388.16	357.32	1188.83	1323.83	1560.73	251.07	447.88	740.1	1227.88	1181	558.6	847.93	0.655	L3	0-0.85	1
31151	arm	NP_001259149.1	508.72	963.76	1535.71	1432.52	1050.25	974.06	843.23	763.85	485.18	320.45	313.03	296.18	137.55	114.18	151.88	340.6	376.14	609.5	489.46	238.88	127.13	177.59	0.668	E4-6	0-0.85	1
44279	arr	NP_524737.2	42.93	60.6	83.18	65.11	57.25	43.88	50.09	34.72	29.23	19.69	25.04	24.84	13.1	8.27	19.74	40.87	40.72	70.49	31.65	15.29	13.48	15.65	0.585	E4-6	0-0.85	1
35078	Arr1	NP_001246073.1	1e-06	1e-06	1e-06	1e-06	1e-06	1e-06	1e-06	2.04	3.9	7.16	8.94	11.46	9.83	3.31	2.01	3.89	3.88	6.22	8.44	30.58	263.89	579.13	0.97	Adult	0.95-1	1
38993	Arr2	NP_523976.1	1e-06	1e-06	2.03	1e-06	1e-06	1e-06	1e-06	1e-06	1.95	1.79	1.79	1.91	1.64	1.65	1e-06	3.89	3.88	2.07	18.99	162.44	585.57	1280.77	0.971	Adult	0.95-1	1
30985	ase	NP_476694.1	1e-06	3.91	22.32	50.87	39.48	15.8	20.87	4.08	3.9	1.79	1.79	1.91	1e-06	1e-06	2.01	3.89	3.88	2.07	1e-06	1e-06	1e-06	1e-06	0.878	E6-8	0.85-0.9	1
42936	ash2	NP_788735.1	66.54	97.74	79.12	50.87	43.43	26.33	25.05	28.59	21.43	10.74	32.2	28.66	14.74	13.24	18.13	25.3	31.02	43.54	27.43	15.29	13.48	29.2	0.683	E2-4	0-0.85	1
42946	asp	NP_524488.3	139.52	64.51	103.46	77.32	47.38	12.29	14.61	8.17	5.85	3.58	5.37	5.73	1.64	1.65	7.25	11.68	23.27	20.73	10.55	7.64	7.7	34.92	0.837	E0-2	0-0.85	1
34524	aub	NP_476734.1	68.69	58.65	18.26	12.21	11.84	5.27	8.35	6.13	5.85	1.79	8.94	7.64	1.64	1.65	1.61	1.95	3.88	4.15	4.22	1.91	5.78	32.81	0.856	E0-2	0.85-0.9	1
41446	aurA	NP_476749.1	182.45	86.01	99.41	107.85	78.97	26.33	16.7	12.25	5.85	3.58	7.16	9.55	1.64	1.65	10.88	19.46	44.59	49.75	29.54	17.2	17.34	44.55	0.819	E0-2	0-0.85	1
43739	awd	NP_001287625.1	3385.05	2126.92	588.32	331.68	359.3	519.5	429.96	669.9	491.03	427.87	457.92	357.32	1540.89	2098.27	1271.07	1204.76	816.27	1233.51	786.94	567.57	901.47	1559.5	0.736	E0-2	0-0.85	1
32645	Axs	NP_476777.1	30.05	13.68	14.2	8.14	7.9	3.51	4.17	2.04	3.9	3.58	7.16	9.55	6.55	9.93	17.32	21.41	13.57	12.44	8.44	5.73	23.11	14.15	0.666	E0-2	0-0.85	1
34791	b	NP_001246025.1	2.15	1.95	2.03	1e-06	1e-06	1e-06	1e-06	4.08	9.74	12.53	1.79	1.91	1e-06	1e-06	48.75	583.89	54.29	10.37	12.66	72.62	406.43	89.4	0.94	P1	0.9-0.95	1
37973	Dll	NP_001137759.1	1e-06	5.86	14.2	16.28	13.82	8.78	12.52	8.17	7.79	7.16	5.37	5.73	3.28	1.65	10.47	21.41	21.33	37.32	25.32	9.56	7.7	4.21	0.729	P3	0-0.85	1
43038	bam	NP_476800.1	60.1	17.59	6.09	4.07	5.92	3.51	4.17	4.08	3.9	1e-06	5.37	3.82	1e-06	1.65	2.01	1.95	3.88	4.15	2.11	1.91	1.93	10.84	0.929	E0-2	0.9-0.95	6	5
32703	baz	NP_001036283.1	36.49	43.01	36.52	46.8	43.43	21.06	20.87	28.59	19.49	10.74	8.94	7.64	3.28	3.31	4.03	9.73	9.69	12.44	12.66	5.73	7.7	10.54	0.631	E6-8	0-0.85	1
40830	bcd	NP_788587.1	156.7	66.47	26.37	20.35	27.64	12.29	22.96	30.64	19.49	7.16	51.87	38.22	1e-06	1e-06	1e-06	1e-06	1e-06	1e-06	1e-06	1e-06	1e-06	24.68	0.894	E0-2	0.85-0.9	1
32358	ben	NP_001162752.1	225.38	267.82	150.12	113.95	138.19	100.04	118.97	100.08	72.09	50.13	57.24	64.97	50.76	59.57	107.16	256.91	176.44	153.41	99.16	63.06	55.86	85.18	0.59	E2-4	0-0.85	1
31379	bi	NP_001259238.1	1e-06	1e-06	2.03	10.17	13.82	14.04	18.78	14.3	7.79	7.16	5.37	3.82	3.28	1.65	5.24	9.73	9.69	16.58	8.44	1.91	1.93	1.2	0.632	E12-14	0-0.85	1
34330	bib	NP_001260313.1	17.17	326.47	413.85	384.58	150.04	47.39	35.48	16.34	7.79	7.16	3.58	5.73	1.64	1e-06	13.29	44.76	44.59	41.46	21.1	3.82	5.78	3.61	0.864	E4-6	0.85-0.9	1
45827	bic	NP_476853.1	1302.93	1075.19	969.71	1047.94	1103.55	1291.73	999.77	872.1	773.56	723.25	835.35	779.61	1159.35	827.39	546.7	609.19	525.44	671.69	495.79	359.27	446.88	685.08	0.386	E0-2	0-0.85	1
34946	BicC	NP_476865.1	774.89	21.5	6.09	2.03	3.95	1e-06	2.09	4.08	1e-06	1.79	1e-06	1.91	1e-06	1e-06	2.82	5.84	11.63	22.8	27.43	24.84	30.82	199.26	0.977	E0-2	0.95-1	1
35051	BicD	NP_001260531.1	115.91	62.56	20.29	16.28	29.61	35.1	60.53	51.06	40.92	23.27	39.35	43.95	21.29	28.13	18.53	36.98	36.84	41.46	59.07	26.75	17.34	41.84	0.689	E0-2	0-0.85	1
43146	boss	NP_542440.1	1e-06	1e-06	1e-06	1e-06	1.97	7.02	8.35	6.13	3.9	1.79	1.79	1.91	1e-06	1e-06	1e-06	1e-06	1.94	2.07	18.99	38.22	25.04	15.35	0.879	P5	0.85-0.9	1
39744	brm	NP_001261906.1	171.72	263.91	281.99	264.53	201.36	86	106.45	108.25	70.15	32.22	93.02	74.52	31.11	31.44	37.87	62.28	71.74	99.51	48.52	26.75	17.34	42.74	0.671	E4-6	0-0.85	1
39620	Brd	NP_476889.1	19.32	248.27	809.44	848.53	432.34	24.57	14.61	4.08	3.9	3.58	1.79	5.73	1e-06	1e-06	10.07	23.36	46.53	12.44	2.11	1e-06	1e-06	0.3	0.907	E6-8	0.9-0.95	6	4
31358	brn	NP_476901.1	45.08	29.32	28.4	22.38	19.74	15.8	14.61	12.25	5.85	5.37	5.37	5.73	6.55	6.62	6.85	9.73	15.51	14.51	10.55	5.73	7.7	14.15	0.722	E0-2	0-0.85	1
33669	Elba1	NP_523472.2	62.25	615.79	8.11	2.03	1.97	1e-06	1e-06	1e-06	1e-06	1e-06	1e-06	1.91	1e-06	1e-06	1e-06	1e-06	1e-06	1e-06	1e-06	1e-06	1e-06	1e-06	0.994	E2-4	0.95-1	5
33757	Nin	NP_001260093.1	126.64	539.55	66.95	50.87	55.28	35.1	45.92	36.76	31.18	17.9	26.83	32.48	8.19	8.27	10.07	19.46	21.33	24.88	23.21	11.47	11.56	31.61	0.938	E2-4	0.9-0.95	1
44801	bsk	NP_001162930.1	15.03	19.55	73.03	103.78	88.84	86	131.49	44.93	58.46	30.43	21.47	34.39	24.56	29.79	28.2	46.71	46.53	64.27	61.18	40.13	17.34	19.26	0.653	E12-14	0-0.85	1
31912	btd	NP_511100.1	2.15	39.1	52.75	36.63	13.82	5.27	6.26	4.08	3.9	3.58	1.79	1.91	1.64	1e-06	2.42	5.84	3.88	8.29	6.33	1.91	1.93	1.2	0.86	E4-6	0.85-0.9	1
45830	bur	NP_001286120.1	236.12	218.95	99.41	83.43	98.71	64.94	85.57	79.65	64.3	30.43	109.11	103.18	67.14	46.33	52.37	70.07	60.11	70.49	59.07	82.17	53.93	94.21	0.658	E0-2	0-0.85	1
37724	bw	NP_001286769.1	2.15	5.86	8.11	20.35	9.87	12.29	14.61	14.3	7.79	1.79	1.79	1.91	1.64	1.65	7.65	19.46	5.82	8.29	27.43	28.67	9.63	7.83	0.675	P5	0-0.85	1
41144	by	NP_001163569.1	4.29	1.95	2.03	4.07	7.9	17.55	20.87	38.81	68.2	141.43	114.48	131.85	52.4	28.13	24.58	5.84	13.57	12.44	18.99	26.75	57.79	31	0.769	E18-20	0-0.85	1
47765	c(3)G	NP_650490.1	45.08	46.92	16.23	12.21	15.79	8.78	25.05	6.13	9.74	3.58	14.31	22.93	1e-06	1.65	1.21	1.95	3.88	4.15	6.33	1.91	1.93	11.74	0.777	E2-4	0-0.85	6	7
43518	ca	NP_001287593.1	60.1	11.73	12.17	22.38	23.69	15.8	25.05	24.51	19.49	17.9	14.31	15.29	14.74	11.58	12.89	15.57	19.39	29.02	27.43	17.2	19.26	27.09	0.685	E0-2	0-0.85	1
34969	cact	NP_001260496.1	356.32	426.16	208.95	154.65	146.09	93.02	150.28	196.07	196.8	137.85	218.23	221.65	75.33	76.12	66.47	198.52	145.42	95.36	109.71	74.53	161.8	107.46	0.643	E2-4	0-0.85	1
35341	cad	NP_001260641.1	321.98	136.84	28.4	24.42	21.72	19.31	27.13	32.68	29.23	30.43	35.78	34.39	31.11	19.86	18.94	15.57	9.69	14.51	10.55	5.73	15.41	86.69	0.904	E0-2	0.9-0.95	1
36329	Cam	NP_001246276.1	208.21	316.69	237.36	63.08	84.89	57.92	123.14	114.37	177.31	171.86	241.48	309.55	139.19	182.03	109.98	171.27	149.29	190.73	270.05	254.16	177.21	155.02	0.459	E2-4	0-0.85	1
33611	capu	NP_001137784.1	21.47	1.95	1e-06	8.14	23.69	22.82	25.05	16.34	5.85	5.37	5.37	5.73	4.91	3.31	13.7	23.36	38.78	60.12	56.96	42.04	53.93	54.18	0.656	P3	0-0.85	1
32947	car	NP_001259707.1	66.54	35.19	32.46	26.45	27.64	26.33	20.87	18.38	13.64	10.74	8.94	9.55	11.46	9.93	10.07	13.62	17.45	20.73	14.77	7.64	19.26	21.97	0.728	E0-2	0-0.85	1
32132	CkIIbeta	NP_996415.1	53.66	23.46	36.52	46.8	45.41	26.33	62.62	28.59	29.23	17.9	16.1	22.93	27.84	29.79	25.38	52.55	48.47	62.19	61.18	42.04	21.19	31.61	0.424	E12-14	0-0.85	1
40048	Cat	NP_536731.1	83.71	97.74	56.8	59.01	98.71	131.63	114.8	157.26	163.68	141.43	96.59	99.36	109.71	186.99	478.61	1070.46	864.74	901.81	846.01	542.72	443.03	565.89	0.722	P1	0-0.85	1
34284	Pka-C1	NP_476977.1	57.96	72.33	52.75	42.73	47.38	26.33	62.62	53.1	81.84	68.03	78.71	101.27	50.76	46.33	38.68	54.5	42.66	62.19	65.4	101.28	44.3	38.53	0.44	P5	0-0.85	1
43644	Pka-C2	NP_733397.2	1e-06	1e-06	1e-06	1e-06	1e-06	1e-06	1e-06	1e-06	1e-06	1e-06	1e-06	1e-06	1e-06	1e-06	5.24	9.73	19.39	31.1	40.09	34.4	34.67	34.92	0.798	P4	0-0.85	1
43596	CecA1	NP_524588.1	1e-06	1e-06	1e-06	1e-06	1e-06	1e-06	1e-06	1e-06	1e-06	1e-06	1e-06	1e-06	1e-06	1e-06	8.06	46.71	259.81	43.54	29.54	5.73	7.7	75.25	0.96	P2	0.95-1	5
43597	CecA2	NP_524589.1	1e-06	1e-06	1e-06	1e-06	1e-06	1e-06	1e-06	1e-06	1e-06	1e-06	1e-06	1e-06	1e-06	1e-06	6.45	27.25	158.99	26.95	18.99	3.82	1.93	45.15	0.96	P2	0.95-1	5
43598	CecB	NP_524590.1	1e-06	1e-06	1e-06	1e-06	1e-06	1e-06	1e-06	1e-06	1e-06	1e-06	1e-06	1e-06	1e-06	1e-06	0.4	1.95	184.19	10.37	8.44	1.91	1.93	1.81	0.993	P2	0.95-1	5
43599	CecC	NP_524591.1	1e-06	1e-06	1e-06	1e-06	1e-06	1.76	1e-06	1e-06	1e-06	1e-06	1e-06	1e-06	1e-06	1e-06	9.67	11.68	385.84	43.54	35.87	5.73	1.93	7.22	0.985	P2	0.95-1	6	1
41848	Cp190	NP_524359.2	218.94	359.7	296.19	274.7	221.1	91.26	148.19	93.95	77.94	42.97	96.59	91.72	29.48	29.79	35.45	64.23	60.11	91.22	50.63	26.75	23.11	63.81	0.718	E2-4	0-0.85	2
33692	Cf2	NP_001350854.1	64.4	9.77	10.14	12.21	15.79	21.06	27.13	32.68	21.43	19.69	12.52	11.46	11.46	9.93	21.76	38.93	21.33	26.95	23.21	21.02	23.11	35.82	0.682	E0-2	0-0.85	6	3
34568	salr	NP_001245983.1	1e-06	1e-06	1e-06	2.03	5.92	8.78	20.87	16.34	13.64	12.53	10.73	11.46	8.19	3.31	5.24	11.68	15.51	29.02	25.32	11.47	9.63	8.13	0.67	P3	0-0.85	1
36571	cg	NP_001097306.2	201.77	205.26	182.58	211.62	175.7	107.06	118.97	110.29	79.89	59.08	55.45	55.41	40.94	28.13	35.45	68.12	67.86	105.73	69.62	36.31	38.52	71.04	0.568	E6-8	0-0.85	3
33727	Col4a1	NP_723044.1	4.29	3.91	4.06	20.35	37.51	93.02	235.85	865.97	1418.52	2096.36	1561.58	1305.08	926.83	999.49	338.82	44.76	50.41	43.54	103.38	313.4	227.29	117.09	0.802	E18-20	0-0.85	1
42249	ChAT	NP_477004.5	1e-06	1e-06	1e-06	1e-06	1e-06	1.76	6.26	10.21	11.69	21.48	30.41	34.39	29.48	9.93	2.01	1.95	3.88	4.15	6.33	15.29	21.19	8.13	0.742	E22-24	0-0.85	1
34974	chif	NP_523583.2	70.83	87.97	85.2	71.22	63.17	26.33	66.79	34.72	31.18	16.11	37.56	38.22	9.83	8.27	13.29	29.19	25.21	31.1	25.32	13.38	7.7	23.18	0.601	E2-4	0-0.85	1
33834	chic	NP_001245905.1	272.61	420.3	497.03	561.61	592.25	538.81	743.04	365.59	307.86	186.18	166.35	194.9	163.75	246.56	465.32	973.15	571.97	609.5	462.04	183.46	250.41	168.26	0.61	P1	0-0.85	1
30973	cin	NP_477030.1	94.45	136.84	103.46	65.11	67.12	47.39	68.88	28.59	31.18	14.32	37.56	43.95	19.65	24.82	23.37	35.03	31.02	37.32	25.32	19.11	9.63	29.8	0.7	E2-4	0-0.85	1
34882	ck	NP_001285949.1	55.81	58.65	18.26	28.49	45.41	33.35	91.84	67.4	40.92	16.11	32.2	32.48	9.83	28.13	10.47	23.36	15.51	24.88	31.65	17.2	7.7	17.46	0.678	E12-14	0-0.85	1
43938	cl	NP_001260098.1	319.83	324.51	184.61	73.25	92.79	161.47	133.58	140.92	128.6	112.78	141.31	135.67	211.24	211.81	219.57	254.97	219.09	248.77	251.06	194.92	184.92	238.39	0.433	E2-4	0-0.85	1
32537	Chc	NP_001096993.1	216.8	265.86	326.62	327.61	317.84	275.55	371.52	318.61	235.77	146.8	155.62	173.88	117.9	143.97	163.57	410.67	271.44	281.94	221.53	128.04	102.09	176.69	0.449	P1	0-0.85	1
33916	eya	NP_723188.1	2.15	17.59	62.89	46.8	45.41	43.88	27.13	18.38	7.79	7.16	3.58	3.82	3.28	1.65	6.85	13.62	17.45	29.02	21.1	9.56	15.41	13.24	0.727	E4-6	0-0.85	1
117300	clt	NP_536784.1	27.9	35.19	14.2	6.1	9.87	8.78	12.52	14.3	15.59	10.74	17.89	21.02	14.74	24.82	18.53	21.41	13.57	16.58	25.32	17.2	7.7	17.46	0.542	E2-4	0-0.85	1
31647	cm	NP_001259302.1	79.42	62.56	36.52	44.77	53.3	52.65	52.18	42.89	33.12	17.9	19.68	19.11	18.01	21.51	21.35	35.03	32.96	39.39	29.54	21.02	17.34	26.49	0.579	E0-2	0-0.85	1
35724	cn	NP_523651.4	1e-06	5.86	32.46	91.57	55.28	10.53	8.35	2.04	1.95	1.79	5.37	5.73	4.91	4.96	0.81	1e-06	1e-06	6.22	10.55	1.91	1e-06	1e-06	0.917	E6-8	0.9-0.95	1
34967	cni	NP_001260495.1	75.13	97.74	103.46	81.39	98.71	114.08	104.36	40.85	48.71	32.22	44.72	59.24	29.48	47.99	68.09	120.67	60.11	51.83	48.52	34.4	32.75	45.45	0.476	P1	0-0.85	1
47091	comt	NP_001259506.1	17.17	5.86	4.06	4.07	7.9	12.29	16.7	22.47	29.23	32.22	33.99	36.31	32.75	13.24	6.85	11.68	19.39	29.02	37.98	53.51	65.49	42.14	0.656	P6	0-0.85	1
33937	cort	NP_001260144.1	109.47	3.91	14.2	20.35	9.87	5.27	2.09	2.04	1e-06	1e-06	1e-06	1e-06	1e-06	1e-06	1.61	3.89	3.88	4.15	2.11	1e-06	1.93	29.2	0.954	E0-2	0.95-1	1
35653	cos	NP_001260765.1	70.83	93.83	75.06	50.87	43.43	24.57	29.22	28.59	23.38	14.32	25.04	24.84	9.83	6.62	8.86	19.46	25.21	35.24	18.99	7.64	5.78	16.86	0.71	E2-4	0-0.85	1
38999	Cp15	NP_523979.1	1e-06	1e-06	1e-06	1e-06	1e-06	1e-06	1e-06	1e-06	1e-06	1e-06	1e-06	1e-06	1e-06	8.27	0.81	1e-06	1e-06	1e-06	1e-06	1e-06	5.78	4663.14	1	Adult	0.95-1	6	6
39001	Cp16	NP_523981.1	1e-06	1e-06	1e-06	1e-06	1e-06	1e-06	1e-06	1e-06	1e-06	1e-06	1e-06	1e-06	1e-06	1e-06	1e-06	1e-06	1e-06	1e-06	1e-06	1e-06	1.93	1106.19	1	Adult	0.95-1	6	4
38998	Cp18	NP_523978.1	1e-06	1.95	2.03	2.03	1e-06	1e-06	1e-06	1e-06	1e-06	1e-06	1e-06	1e-06	1.64	1e-06	0.81	1.95	1.94	2.07	2.11	1.91	5.78	1973.98	0.999	Adult	0.95-1	6	4
39000	Cp19	NP_523980.1	1e-06	1e-06	1e-06	1e-06	1e-06	1e-06	1e-06	1e-06	1e-06	1e-06	1e-06	1e-06	1e-06	1e-06	1e-06	1e-06	1e-06	1e-06	1e-06	1e-06	3.85	2040.5	1	Adult	0.95-1	6	4
31787	Cp36	NP_511087.1	1e-06	1e-06	1e-06	1e-06	1e-06	1e-06	1e-06	1e-06	1e-06	1e-06	1e-06	1e-06	1e-06	1e-06	0.4	1e-06	5.82	1e-06	1e-06	1e-06	3.85	2468.23	1	Adult	0.95-1	6	3
31788	Cp38	NP_001162703.1	1e-06	1e-06	1e-06	1e-06	1e-06	1e-06	1e-06	1e-06	1e-06	1e-06	1e-06	1e-06	1e-06	1e-06	1e-06	1e-06	1e-06	1e-06	1e-06	1e-06	3.85	3244.52	1	Adult	0.95-1	6	1
47767	crc	NP_001260672.1	109.47	179.85	239.38	217.73	246.77	286.08	333.95	202.2	284.48	248.84	254	311.46	178.49	230.02	310.62	476.84	376.14	439.5	474.7	535.08	335.16	249.83	0.467	P5	0-0.85	2
31268	crm	NP_477105.2	206.07	121.2	68.98	67.15	73.04	43.88	45.92	57.19	38.97	21.48	33.99	36.31	9.83	4.96	8.46	11.68	15.51	20.73	12.66	5.73	7.7	43.65	0.827	E0-2	0-0.85	1
31208	crn	NP_477118.1	79.42	121.2	111.58	107.85	84.89	59.67	52.18	44.93	35.07	25.06	39.35	34.39	22.93	21.51	19.34	31.14	34.9	41.46	29.54	15.29	11.56	25.89	0.635	E2-4	0-0.85	1
45278	csw	NP_477131.1	45.08	25.41	8.11	12.21	19.74	15.8	22.96	22.47	25.33	21.48	28.62	32.48	13.1	6.62	9.67	116.78	38.78	35.24	33.76	30.58	46.23	32.21	0.784	P1	0-0.85	1
3355131	cta	NP_001036421.1	55.81	44.96	28.4	26.45	37.51	28.08	45.92	20.42	21.43	10.74	19.68	24.84	6.55	6.62	10.47	21.41	17.45	22.8	16.88	7.64	5.78	14.45	0.62	E0-2	0-0.85	1
33934	cup	NP_001285687.1	487.26	119.25	22.32	18.31	17.77	12.29	14.61	12.25	9.74	7.16	8.94	7.64	8.19	9.93	18.13	33.09	56.23	97.44	107.6	82.17	75.12	180.3	0.91	E0-2	0.9-0.95	6	3
44510	cv	NP_001284902.1	25.76	25.41	64.92	85.46	76.99	77.22	62.62	38.81	35.07	35.8	25.04	26.75	24.56	19.86	20.95	25.3	54.29	76.71	67.51	45.86	32.75	29.2	0.5	E6-8	0-0.85	1
45280	cv-2	NP_524809.2	2.15	27.37	48.69	20.35	17.77	17.55	20.87	20.42	27.28	28.64	19.68	22.93	11.46	6.62	8.46	17.52	21.33	45.61	27.43	15.29	23.11	8.73	0.592	E4-6	0-0.85	1
39340	CycA	NP_524030.2	1139.8	797.59	852.05	738.64	542.89	233.42	227.5	106.2	79.89	34.01	114.48	110.83	9.83	13.24	31.02	66.17	73.68	89.14	37.98	19.11	21.19	258.86	0.814	E0-2	0-0.85	1
37618	CycB	NP_726244.1	2524.3	1260.9	1176.64	921.78	773.87	352.77	369.43	345.16	245.51	80.56	314.82	303.82	3.28	4.96	29.01	54.5	93.07	105.73	46.41	22.93	36.6	532.78	0.867	E0-2	0.85-0.9	1
35008	Cyt-b5-r	NP_001260514.1	2.15	15.64	77.09	179.07	148.06	43.88	27.13	36.76	79.89	76.98	121.64	206.37	774.54	749.62	379.91	54.5	7.76	6.22	6.33	3.82	32.75	253.14	0.846	L1	0-0.85	1
39570	D	NP_001261830.1	12.88	185.71	170.41	152.61	104.63	57.92	41.74	26.55	19.49	19.69	10.73	13.38	9.83	6.62	5.64	11.68	11.63	14.51	10.55	5.73	3.85	3.61	0.816	E2-4	0-0.85	1
41095	D1	NP_524286.1	371.35	662.71	746.55	669.46	489.59	280.81	242.11	155.22	126.65	71.61	93.02	93.63	45.85	67.85	123.28	247.18	290.83	435.36	175.11	68.8	52.01	118.29	0.688	E4-6	0-0.85	6	4
39866	Dab	NP_001163455.2	38.64	44.96	50.72	36.63	27.64	17.55	33.4	32.68	25.33	16.11	23.25	22.93	11.46	6.62	7.65	19.46	23.27	33.17	23.21	11.47	9.63	18.36	0.539	E4-6	0-0.85	1
43662	Sap-r	NP_524597.1	450.77	553.23	643.09	461.91	442.21	270.28	461.27	322.7	251.36	173.65	128.79	168.15	99.89	135.69	811.79	2284.95	969.44	760.84	506.34	454.82	287.01	523.44	0.815	P1	0-0.85	1
35190	Ddc	NP_724163.1	1e-06	1e-06	1e-06	1e-06	1.97	1e-06	1e-06	6.13	60.4	153.96	50.09	51.59	18.01	13.24	181.7	245.23	95	12.44	16.88	181.55	221.52	29.5	0.787	P1	0-0.85	1
36314	SmF	NP_523708.2	279.05	408.57	393.56	276.74	203.34	138.65	133.58	98.03	70.15	41.18	35.78	38.22	68.78	92.67	71.31	124.56	118.27	167.92	86.5	38.22	40.45	96.02	0.695	E2-4	0-0.85	1
31691	dec	NP_511072.2	1e-06	1e-06	1e-06	1e-06	1e-06	1e-06	1e-06	1e-06	1e-06	1e-06	1e-06	1e-06	1e-06	1e-06	1e-06	1e-06	1.94	2.07	1e-06	1e-06	1e-06	250.43	0.999	Adult	0.95-1	6	4
40832	Dfd	NP_477201.1	1e-06	13.68	18.26	20.35	17.77	14.04	16.7	12.25	11.69	8.95	5.37	5.73	4.91	1.65	1.21	1.95	1.94	4.15	2.11	1e-06	1.93	1.51	0.652	E6-8	0-0.85	1
33253	Pkg21D	NP_477213.1	1e-06	1e-06	1e-06	1e-06	1e-06	1e-06	1e-06	2.04	13.64	28.64	17.89	19.11	16.38	9.93	5.64	1.95	3.88	2.07	1e-06	1.91	19.26	8.73	0.791	E18-20	0-0.85	1
41022	Dhod	NP_477224.1	111.62	113.38	62.89	61.04	65.15	43.88	41.74	28.59	21.43	16.11	16.1	19.11	34.39	47.99	48.34	70.07	67.86	111.95	124.48	97.46	73.2	105.95	0.517	P4	0-0.85	1
36073	Hr3	NP_001334718.1	1e-06	1e-06	1e-06	8.14	15.79	57.92	116.88	34.72	13.64	7.16	1.79	3.82	3.28	14.89	5.24	60.34	3.88	4.15	71.73	55.42	3.85	3.61	0.848	E12-14	0-0.85	1
45282	dib	NP_524810.2	2.15	52.78	79.12	30.52	13.82	3.51	2.09	1e-06	1e-06	1.79	1e-06	1e-06	1e-06	1e-06	0.81	1.95	1e-06	2.07	2.11	1e-06	1e-06	0.9	0.931	E4-6	0.9-0.95	1
44135	ect	NP_001287019.1	2.15	1.95	2.03	10.17	17.77	59.67	402.83	1254.02	393.6	25.06	7.16	9.55	13.1	542.77	22.16	9.73	21.33	22.8	2124.53	538.9	9.63	3.01	0.924	P4	0.9-0.95	3
48450	Dip-B	NP_001287316.1	343.44	31.28	12.17	10.17	13.82	33.35	39.66	93.95	140.29	121.74	109.11	97.45	121.18	226.71	176.06	494.36	729.02	594.99	472.59	150.97	167.58	267.89	0.757	P2	0-0.85	1
47769	Dip-C	NP_001287306.1	70.83	52.78	32.46	40.7	51.33	49.14	29.22	34.72	35.07	48.34	67.97	61.15	65.5	66.19	109.58	163.49	180.32	130.61	73.84	43.95	73.2	72.54	0.637	P2	0-0.85	1
32579	disco	NP_001033847.1	2.15	15.64	30.43	40.7	45.41	26.33	35.48	32.68	23.38	19.69	14.31	13.38	11.46	3.31	4.43	7.79	9.69	16.58	8.44	3.82	3.85	4.52	0.652	E8-10	0-0.85	1
42313	Delta	NP_001247193.1	81.57	162.26	312.42	215.69	114.5	49.14	52.18	36.76	19.49	8.95	14.31	15.29	3.28	3.31	8.86	21.41	19.39	35.24	23.21	11.47	5.78	16.86	0.86	E4-6	0.85-0.9	1
35259	Lar	NP_001260594.1	21.47	23.46	16.23	12.21	13.82	12.29	27.13	30.64	31.18	28.64	25.04	28.66	21.29	8.27	6.85	15.57	21.33	43.54	42.2	26.75	11.56	13.24	0.515	P3	0-0.85	1
48228	DNaseII	NP_650672.1	2.15	35.19	154.18	203.48	122.4	40.37	20.87	32.68	60.4	89.51	87.65	84.08	85.15	97.63	118.04	153.76	95	87.07	90.72	147.15	32.75	32.21	0.608	E6-8	0-0.85	1
31309	dnc	NP_726846.1	12.88	5.86	2.03	1e-06	1.97	1.76	4.17	6.13	7.79	8.95	10.73	13.38	11.46	6.62	5.64	11.68	5.82	4.15	8.44	11.47	7.7	12.64	0.457	E22-24	0-0.85	1
31118	dor	NP_477286.2	42.93	39.1	42.6	56.98	49.35	38.61	37.57	38.81	25.33	17.9	23.25	21.02	14.74	11.58	14.1	21.41	25.21	31.1	18.99	11.47	11.56	17.46	0.528	E6-8	0-0.85	1
39733	Pka-C3	NP_730083.2	1e-06	7.82	6.09	6.1	5.92	1.76	2.09	12.25	48.71	42.97	23.25	22.93	14.74	13.24	26.19	77.85	79.49	45.61	101.27	51.6	77.05	68.93	0.701	P4	0-0.85	1
33432	dpp	NP_477311.1	2.15	23.46	42.6	32.56	27.64	19.31	20.87	14.3	13.64	16.11	10.73	9.55	8.19	4.96	5.24	9.73	17.45	20.73	16.88	9.56	9.63	8.43	0.658	E4-6	0-0.85	1
45285	Dr	NP_477324.1	1e-06	13.68	34.49	67.15	59.22	50.9	39.66	28.59	15.59	16.11	8.94	7.64	8.19	3.31	8.46	19.46	15.51	24.88	14.77	5.73	3.85	5.42	0.727	E6-8	0-0.85	1
32078	dsh	NP_511118.2	145.96	158.35	75.06	85.46	84.89	75.47	62.62	79.65	50.66	30.43	39.35	32.48	19.65	11.58	17.73	35.03	42.66	66.34	46.41	26.75	38.52	51.47	0.663	E2-4	0-0.85	1
45845	Dsk	NP_524845.2	1e-06	1e-06	1e-06	1e-06	1e-06	1e-06	1e-06	1e-06	1e-06	1.79	3.58	5.73	6.55	4.96	2.82	1.95	1.94	16.58	14.77	5.73	3.85	9.33	0.811	P3	0-0.85	6	1
40940	dsx	NP_001262353.1	1e-06	1e-06	1e-06	1e-06	1e-06	1e-06	1e-06	1e-06	1e-06	1e-06	1e-06	1e-06	1e-06	1e-06	2.01	5.84	5.82	12.44	8.44	3.82	7.7	10.54	0.823	P3	0-0.85	1
31265	dwg	NP_477338.3	94.45	43.01	46.66	59.01	55.28	54.41	29.22	30.64	19.49	14.32	14.31	13.38	18.01	9.93	10.07	13.62	19.39	29.02	16.88	9.56	9.63	21.97	0.727	E0-2	0-0.85	6	4
31589	dx	NP_511064.2	180.31	54.74	48.69	77.32	75.02	56.16	50.09	30.64	17.54	10.74	7.16	5.73	8.19	6.62	16.11	36.98	38.78	60.12	29.54	9.56	9.63	38.53	0.818	E0-2	0-0.85	1
42521	e	NP_524431.2	1e-06	1e-06	1e-06	1e-06	1.97	3.51	4.17	4.08	9.74	34.01	10.73	13.38	4.91	1.65	143.42	2405.62	224.91	6.22	31.65	166.26	560.53	21.67	0.975	P1	0.95-1	1
41858	ea	NP_524362.2	128.79	115.34	34.49	20.35	25.66	19.31	27.13	34.72	21.43	30.43	42.93	38.22	40.94	36.41	20.95	7.79	23.27	16.58	16.88	11.47	11.56	31	0.766	E0-2	0-0.85	1
32428	eag	NP_001036275.1	1e-06	1e-06	1e-06	1e-06	1e-06	1e-06	1e-06	2.04	3.9	5.37	5.37	5.73	4.91	1.65	13.29	42.82	9.69	6.22	6.33	5.73	3.85	2.11	0.913	P1	0.9-0.95	1
32585	eas	NP_523364.2	32.2	17.59	14.2	16.28	17.77	22.82	41.74	32.68	48.71	39.39	42.93	55.41	39.3	31.44	21.76	33.09	32.96	35.24	27.43	26.75	40.45	38.83	0.434	E22-24	0-0.85	1
44811	E(bx)	NP_001261188.1	107.33	74.29	95.35	97.67	84.89	35.1	89.75	36.76	40.92	21.48	41.14	47.77	16.38	14.89	18.53	38.93	36.84	53.9	40.09	22.93	11.56	40.64	0.573	E0-2	0-0.85	1
31339	ec	NP_001096877.1	4.29	56.69	77.09	93.6	82.91	59.67	77.23	61.27	38.97	41.18	17.89	17.2	16.38	9.93	14.1	31.14	29.08	78.78	50.63	22.93	11.56	5.12	0.588	E6-8	0-0.85	1
38291	ecd	NP_647707.1	79.42	41.05	60.86	63.08	53.3	43.88	37.57	34.72	25.33	25.06	23.25	21.02	26.2	16.55	25.78	64.23	85.31	93.29	46.41	26.75	26.97	36.12	0.558	P3	0-0.85	1
35540	EcR	NP_001163061.1	23.61	23.46	14.2	24.42	29.61	21.06	27.13	32.68	25.33	19.69	12.52	13.38	4.91	4.96	20.14	9.73	29.08	43.54	29.54	13.38	7.7	9.03	0.561	P3	0-0.85	1
33619	ed	NP_001260013.1	100.89	168.12	210.98	268.6	274.41	157.96	262.99	191.98	134.45	66.24	53.66	59.24	24.56	18.2	27.8	93.42	73.68	153.41	147.68	55.42	21.19	32.81	0.596	E8-10	0-0.85	1
40354	Edg78E	NP_001287140.1	1e-06	1.95	1e-06	1e-06	1e-06	1.76	1e-06	6.13	44.82	143.22	19.68	17.2	4.91	6.62	8.46	1.95	9826.22	172.07	369.21	93.64	140.61	0.3	0.995	P2	0.95-1	2
40818	Edg84A	NP_524247.1	1e-06	1e-06	1e-06	2.03	1e-06	1e-06	1e-06	1e-06	1e-06	1.79	1e-06	1e-06	1e-06	1e-06	1e-06	1e-06	2318.89	39.39	88.61	11.47	44.3	1e-06	0.996	P2	0.95-1	1
43736	eEF1alpha2	NP_524611.1	1e-06	7.82	4.06	2.03	3.95	8.78	18.78	14.3	5.85	3.58	3.58	3.82	13.1	19.86	53.99	157.65	385.84	692.42	1502.15	1068.25	236.92	120.7	0.91	P4	0.9-0.95	1
35422	eEF2	NP_525105.2	3962.46	5768.87	6361.95	5241.73	5197.94	4322.74	4725.41	4721.99	4004.19	3129.32	3475.55	3599.97	4137.98	3719.96	2550.19	2796.83	2390.63	2825.67	1991.62	1584.22	1932	2792.11	0.439	E4-6	0-0.85	1
40428	eg	NP_524206.1	1e-06	1e-06	1e-06	6.1	5.92	3.51	2.09	1e-06	1e-06	1.79	1e-06	1e-06	1e-06	1e-06	0.81	1.95	1.94	4.15	12.66	3.82	1.93	1.81	0.855	P4	0.85-0.9	1
37757	egl	NP_001286779.1	118.06	33.23	8.11	16.28	37.51	43.88	52.18	40.85	33.12	28.64	26.83	28.66	24.56	33.1	29.01	40.87	29.08	39.39	44.31	34.4	48.16	51.77	0.708	E0-2	0-0.85	1
42101	Eh	NP_001262668.1	1e-06	1e-06	1e-06	1e-06	1e-06	1e-06	1e-06	2.04	3.9	5.37	7.16	7.64	6.55	3.31	2.01	1.95	199.7	6.22	8.44	5.73	15.41	0.6	0.982	P2	0.95-1	1
39675	MsrA	NP_001261879.1	34.34	46.92	30.43	36.63	51.33	59.67	31.31	28.59	31.18	14.32	59.03	49.68	85.15	86.05	138.19	182.95	77.56	89.14	107.6	22.93	84.75	84.88	0.673	P1	0-0.85	1
37143	Cth	NP_001286578.1	216.8	248.27	144.04	103.78	140.16	140.41	152.37	145.01	99.37	55.5	75.13	80.25	229.25	244.91	137.38	77.85	42.66	62.19	65.4	57.33	52.01	103.24	0.534	E2-4	0-0.85	1
39962	Eip74EF	NP_001014590.1	1e-06	1e-06	1e-06	1e-06	1.97	1.76	2.09	6.13	27.28	68.03	7.16	9.55	1e-06	3.31	33.84	35.03	40.72	33.17	130.81	42.04	80.9	5.12	0.854	P4	0.85-0.9	1
39999	Eip75B	NP_001246821.1	6.44	1.95	2.03	12.21	27.64	26.33	37.57	36.76	5.85	21.48	57.24	40.13	19.65	11.58	23.77	54.5	50.41	53.9	154.01	30.58	82.83	12.64	0.81	P4	0-0.85	1
38091	emc	NP_523876.2	30.05	134.89	255.61	337.78	458	328.2	308.9	128.67	126.65	107.41	78.71	101.27	44.21	43.02	67.68	179.06	172.56	194.87	113.93	61.15	46.23	36.12	0.699	E8-10	0-0.85	1
41697	ems	NP_731868.1	2.15	35.19	68.98	81.39	65.15	31.59	35.48	22.47	11.69	14.32	8.94	7.64	4.91	4.96	7.25	15.57	13.57	29.02	10.55	1.91	1.93	1.2	0.768	E6-8	0-0.85	1
36240	en	NP_523700.2	2.15	23.46	79.12	89.53	65.15	33.35	27.13	12.25	5.85	7.16	5.37	5.73	4.91	1.65	5.24	13.62	11.63	18.66	10.55	3.82	1.93	2.41	0.817	E6-8	0-0.85	1
37201	ena	NP_001137709.1	47.22	87.97	105.49	69.18	67.12	42.12	68.88	49.02	52.61	48.34	26.83	32.48	11.46	8.27	15.31	68.12	46.53	68.41	44.31	19.11	32.75	14.45	0.582	E4-6	0-0.85	1
33351	Eno	NP_722721.1	882.22	175.94	28.4	26.45	45.41	194.81	204.55	275.72	210.44	311.5	524.1	538.85	939.93	1082.23	648.22	217.99	145.42	242.56	305.92	601.97	1209.66	873.81	0.666	P6	0-0.85	1
36238	E(Pc)	NP_001260897.1	109.47	105.56	83.18	75.29	69.1	35.1	48.01	42.89	31.18	23.27	25.04	26.75	21.29	11.58	14.1	27.25	27.14	41.46	27.43	15.29	13.48	37.63	0.649	E0-2	0-0.85	1
34595	esc	NP_477431.1	165.28	72.33	105.49	63.08	37.51	17.55	14.61	14.3	9.74	5.37	5.37	7.64	13.1	8.27	6.85	7.79	11.63	12.44	6.33	3.82	7.7	28.29	0.867	E0-2	0.85-0.9	1
43161	E(spl)m8-HLH	NP_524513.1	2.15	19.55	79.12	177.03	114.5	49.14	29.22	8.17	3.9	3.58	1.79	1.91	1e-06	1e-06	11.68	25.3	27.14	10.37	1e-06	1e-06	1e-06	1e-06	0.896	E6-8	0.85-0.9	1
39392	Est-6	NP_001261749.1	1e-06	1e-06	1e-06	1e-06	1.97	3.51	4.17	2.04	3.9	3.58	3.58	3.82	22.93	38.06	14.91	1e-06	3.88	2.07	2.11	13.38	15.41	374.15	0.982	Adult	0.95-1	1
39393	Est-P	NP_788501.1	1e-06	1e-06	2.03	1e-06	1e-06	1e-06	1e-06	1e-06	1e-06	1e-06	1e-06	1e-06	1e-06	1e-06	8.46	21.41	1e-06	1e-06	1e-06	1e-06	1e-06	0.3	0.975	P1	0.95-1	1
36039	eve	NP_523670.2	10.73	191.58	22.32	12.21	11.84	10.53	10.44	20.42	9.74	8.95	5.37	3.82	4.91	1.65	0.4	1e-06	1e-06	1e-06	1e-06	1e-06	1e-06	1e-06	0.967	E2-4	0.95-1	1
32567	exd	NP_001259592.1	105.18	175.94	182.58	177.03	159.91	142.16	166.98	120.5	103.27	71.61	69.76	80.25	44.21	34.75	47.14	112.89	91.13	118.17	71.73	43.95	32.75	48.76	0.472	E4-6	0-0.85	1
37345	exu	NP_001163218.1	463.65	13.68	4.06	2.03	3.95	1.76	4.17	6.13	3.9	1.79	1e-06	1.91	1.64	6.62	54.79	110.94	174.5	263.29	316.46	257.99	208.03	359.1	0.815	E0-2	0-0.85	2
32762	Taf9	NP_523391.3	122.35	183.76	164.32	164.82	142.14	103.55	75.14	77.61	48.71	26.85	28.62	24.84	29.48	24.82	27.8	44.76	46.53	55.97	40.09	17.2	23.11	42.44	0.653	E2-4	0-0.85	1
45848	e(y)2	NP_524846.1	100.89	119.25	115.63	91.57	84.89	82.49	50.09	38.81	27.28	17.9	17.89	19.11	21.29	24.82	36.66	48.66	56.23	68.41	46.41	21.02	17.34	32.81	0.592	E2-4	0-0.85	1
39419	eyg	NP_001014582.1	1e-06	1e-06	2.03	16.28	21.72	14.04	12.52	8.17	1.95	1.79	3.58	3.82	3.28	1.65	3.63	7.79	7.76	10.37	4.22	1.91	3.85	2.11	0.747	E8-10	0-0.85	1
39203	E(z)	NP_001261682.1	90.15	44.96	101.43	69.18	47.38	29.84	35.48	24.51	21.43	16.11	16.1	19.11	26.2	19.86	18.13	27.25	29.08	35.24	25.32	17.2	13.48	33.11	0.689	E4-6	0-0.85	1
36521	tei	NP_001286391.1	1e-06	1.95	8.11	12.21	13.82	10.53	16.7	16.34	17.54	14.32	12.52	15.29	11.46	3.31	2.42	7.79	7.76	12.44	14.77	11.47	5.78	2.11	0.435	E16-18	0-0.85	1
31364	Fas2	NP_001284854.1	6.44	13.68	38.54	99.71	120.42	86	156.54	124.59	93.53	62.66	44.72	51.59	37.66	21.51	20.14	64.23	83.37	85	84.39	40.13	23.11	16.86	0.628	E12-14	0-0.85	1
35097	Fas3	NP_001097174.1	2.15	3.91	8.11	77.32	165.83	259.75	331.86	308.4	206.54	105.62	26.83	28.66	24.56	34.75	29.41	64.23	54.29	140.97	217.31	87.91	19.26	14.75	0.729	E12-14	0-0.85	1
39566	Fbp1	NP_524065.1	1e-06	1e-06	1e-06	1e-06	5.92	1e-06	2.09	1e-06	1e-06	1e-06	1e-06	1e-06	1e-06	1e-06	6971.33	24729.7	2392.57	2209.95	2145.63	747.2	504.67	9.63	0.971	P1	0.95-1	1
34259	Fbp2	NP_001285777.1	1e-06	1e-06	1e-06	1e-06	1.97	1e-06	1e-06	1e-06	1e-06	1e-06	1e-06	1e-06	1e-06	1e-06	4496.48	7720.96	2505.03	2046.17	1808.07	726.18	587.5	12.94	0.925	P1	0.9-0.95	1
31294	Fcp3C	NP_477482.2	1e-06	1e-06	1e-06	1e-06	1e-06	1.76	2.09	2.04	1.95	1e-06	1e-06	1e-06	1.64	1e-06	0.81	1.95	1.94	4.15	4.22	1.91	1e-06	55.08	0.979	Adult	0.95-1	3
37089	fj	NP_477483.1	2.15	37.14	101.43	162.79	134.24	84.24	79.31	32.68	23.38	21.48	14.31	15.29	11.46	9.93	15.31	27.25	46.53	60.12	33.76	17.2	21.19	2.11	0.767	E6-8	0-0.85	1
43383	fkh	NP_001263038.1	2.15	41.05	81.15	118.02	104.63	61.43	66.79	51.06	37.02	37.59	19.68	19.11	21.29	13.24	15.71	36.98	31.02	22.8	14.77	9.56	21.19	13.24	0.709	E6-8	0-0.85	1
36527	fl(2)d	NP_523732.2	128.79	166.17	123.75	140.4	124.37	93.02	106.45	83.74	70.15	53.71	80.49	70.7	34.39	26.48	27.8	54.5	48.47	72.56	69.62	38.22	23.11	40.33	0.566	E2-4	0-0.85	1
31166	Actn	NP_001259165.1	148.11	87.97	83.18	67.15	57.25	98.28	198.28	459.54	549.48	773.38	636.8	563.69	384.81	393.84	283.22	87.58	137.66	95.36	204.65	722.36	1396.51	266.39	0.785	P6	0-0.85	1
33110	fliI	NP_525097.1	94.45	56.69	42.6	44.77	37.51	29.84	33.4	28.59	23.38	17.9	17.89	17.2	19.65	14.89	14.5	21.41	19.39	26.95	21.1	17.2	11.56	31	0.722	E0-2	0-0.85	1
44289	flw	NP_727418.1	36.49	39.1	10.14	10.17	17.77	19.31	33.4	30.64	46.76	42.97	35.78	42.04	16.38	14.89	11.68	25.3	32.96	29.02	35.87	24.84	28.89	23.78	0.418	E16-18	0-0.85	1
33148	fog	NP_001033860.1	47.22	25.41	22.32	20.35	31.59	22.82	31.31	30.64	27.28	17.9	16.1	19.11	11.46	6.62	9.27	17.52	40.72	12.44	14.77	11.47	9.63	18.66	0.577	E0-2	0-0.85	6	1
44817	for	NP_477487.1	137.38	125.11	50.72	48.84	47.38	29.84	54.27	69.44	64.3	42.97	91.23	84.08	22.93	29.79	37.06	58.39	67.86	37.32	63.29	36.31	34.67	51.17	0.601	E0-2	0-0.85	1
41118	FER	NP_524288.3	1e-06	13.68	20.29	24.42	31.59	31.59	35.48	34.72	27.28	19.69	21.47	22.93	11.46	14.89	19.34	29.19	40.72	43.54	48.52	45.86	28.89	24.98	0.462	P4	0-0.85	1
32159	gd	NP_001259479.1	12.88	3.91	1e-06	1e-06	1e-06	1e-06	1e-06	1e-06	1e-06	1e-06	1e-06	1e-06	1e-06	1e-06	1e-06	1e-06	1e-06	1e-06	1e-06	1e-06	1e-06	2.11	0.973	E0-2	0.95-1	1
47781	fs(1)K10	NP_477491.1	40.78	52.78	38.54	50.87	43.43	19.31	35.48	18.38	17.54	8.95	17.89	19.11	6.55	6.62	8.06	15.57	13.57	20.73	14.77	9.56	5.78	19.26	0.605	E2-4	0-0.85	6	1
31084	png	NP_477492.1	242.56	19.55	8.11	4.07	3.95	1.76	2.09	2.04	1e-06	1e-06	1e-06	1e-06	1e-06	1e-06	1e-06	1e-06	1.94	2.07	1e-06	1e-06	1.93	45.15	0.982	E0-2	0.95-1	1
31263	fs(1)Ya	NP_477493.2	493.7	13.68	4.06	2.03	1.97	1.76	2.09	2.04	1e-06	1.79	1e-06	1e-06	1e-06	1e-06	1e-06	1e-06	1.94	2.07	1e-06	1e-06	5.78	125.82	0.984	E0-2	0.95-1	5
35227	tj	NP_001260582.1	1e-06	1e-06	1e-06	1e-06	1e-06	1.76	4.17	4.08	3.9	5.37	3.58	3.82	3.28	1.65	1e-06	1.95	1.94	2.07	2.11	1.91	3.85	19.26	0.885	Adult	0.85-0.9	1
47121	dup	NP_001286451.1	317.68	260	312.42	268.6	173.73	86	98.1	91.91	72.09	34.01	143.1	112.74	14.74	13.24	11.28	13.62	21.33	18.66	10.55	3.82	7.7	51.47	0.727	E0-2	0-0.85	1
33627	ft	NP_477497.1	2.15	11.73	62.89	99.71	94.76	38.61	75.14	32.68	11.69	8.95	5.37	5.73	8.19	4.96	8.86	21.41	23.27	58.05	29.54	9.56	3.85	1.51	0.75	E6-8	0-0.85	1
40834	ftz	NP_477498.1	10.73	191.58	32.46	36.63	27.64	5.27	2.09	1e-06	1e-06	1e-06	1e-06	1e-06	1e-06	1e-06	1e-06	1e-06	1e-06	1e-06	1e-06	1e-06	1e-06	0.6	0.971	E2-4	0.95-1	1
40045	ftz-f1	NP_524143.2	66.54	44.96	12.17	10.17	15.79	7.02	14.61	120.5	346.84	189.76	32.2	28.66	4.91	21.51	4.43	1.95	27.14	12.44	8.44	55.42	55.86	23.48	0.896	E16-18	0.85-0.9	1
32855	fu	NP_477499.1	90.15	99.7	54.77	48.84	43.43	28.08	29.22	38.81	25.33	16.11	32.2	28.66	8.19	4.96	7.65	13.62	21.33	20.73	10.55	5.73	7.7	16.86	0.734	E2-4	0-0.85	1
32162	fw	NP_001285146.1	1e-06	1.95	2.03	2.03	3.95	22.82	50.09	95.99	38.97	16.11	5.37	5.73	13.1	28.13	12.89	9.73	44.59	26.95	132.92	38.22	15.41	3.91	0.842	P4	0-0.85	1
34166	fy	NP_001260250.1	32.2	17.59	20.29	26.45	23.69	21.06	14.61	6.13	3.9	3.58	3.58	3.82	3.28	3.31	6.45	13.62	13.57	22.8	14.77	3.82	1.93	6.92	0.65	E0-2	0-0.85	1
45307	fz	NP_001261836.1	55.81	54.74	48.69	54.94	71.07	35.1	60.53	26.55	27.28	14.32	19.68	24.84	4.91	3.31	6.45	19.46	21.33	33.17	27.43	9.56	3.85	11.14	0.622	E8-10	0-0.85	1
34968	fzy	NP_477501.1	300.51	469.17	618.75	415.11	282.3	112.32	89.75	65.36	48.71	21.48	66.18	64.97	1.64	3.31	17.32	33.09	46.53	53.9	23.21	11.47	11.56	42.44	0.832	E4-6	0-0.85	1
44819	g	NP_524785.2	85.86	46.92	12.17	12.21	21.72	21.06	31.31	28.59	19.49	12.53	16.1	17.2	13.1	14.89	15.31	29.19	25.21	35.24	35.87	15.29	15.41	28.9	0.737	E0-2	0-0.85	1
33839	Gal	NP_608978.2	1e-06	3.91	16.23	14.24	15.79	21.06	31.31	32.68	17.54	12.53	26.83	22.93	19.65	13.24	41.09	202.41	190.01	223.9	135.02	17.2	21.19	37.63	0.809	P3	0-0.85	1
32872	bnb	NP_523406.1	77.27	1503.31	1766.98	1062.18	935.75	670.44	976.81	420.73	187.06	264.95	175.3	173.88	104.8	152.24	92.26	163.49	228.79	12478.1	590.73	149.06	165.65	74.05	0.962	P3	0.95-1	6	7
35728	Gapdh1	NP_001033936.1	980.96	127.07	20.29	14.24	23.69	35.1	68.88	402.35	512.46	614.05	740.54	705.09	1879.86	2209.14	1752.1	494.36	317.98	323.41	837.58	2144.14	4723.09	2274.98	0.834	P6	0-0.85	1
32545	Gapdh2	NP_001259584.1	2015.58	54.74	26.37	18.31	23.69	54.41	162.8	735.26	968.41	1034.75	1382.71	1440.75	2610.18	2377.93	1518.03	663.69	393.59	333.77	622.38	1200.11	1153.8	1334.05	0.68	L1	0-0.85	1
42832	Gdh	NP_524470.4	377.79	383.16	172.44	79.36	116.47	198.32	436.22	1051.83	933.34	739.37	821.04	773.88	1495.04	1183.17	475.39	136.24	143.48	182.43	232.07	787.33	414.14	335.02	0.682	L1	0-0.85	1
3772583	gdl	NP_001027127.1	27.9	48.87	18.26	12.21	9.87	5.27	12.52	2.04	3.9	1.79	3.58	7.64	1.64	1.65	13.29	25.3	42.66	66.34	94.94	74.53	32.75	52.37	0.764	P4	0-0.85	1
38765	Galphai	NP_477502.1	324.12	480.9	432.11	423.25	331.66	219.38	229.59	140.92	124.7	64.45	105.54	116.56	31.11	38.06	52.37	144.03	104.7	118.17	82.28	43.95	34.67	71.64	0.679	E2-4	0-0.85	1
32544	Gbeta13F	NP_001303567.1	130.94	173.98	168.38	158.72	171.75	189.55	204.55	155.22	151.98	103.83	96.59	114.65	65.5	51.3	53.58	128.46	118.27	147.19	137.13	84.08	44.3	57.79	0.416	E12-14	0-0.85	1
39536	DCTN1-p150	NP_524061.1	118.06	27.37	40.57	36.63	33.56	28.08	29.22	24.51	23.38	21.48	21.47	22.93	21.29	26.48	25.78	42.82	34.9	41.46	37.98	28.67	26.97	50.57	0.739	E0-2	0-0.85	1
40875	Gld	NP_001350861.1	1e-06	1e-06	1e-06	1e-06	1e-06	1.76	4.17	14.3	23.38	21.48	3.58	3.82	3.28	47.99	31.02	9.73	29.08	4.15	139.24	76.44	13.48	29.2	0.891	P4	0.85-0.9	1
34193	Glt	NP_001245946.1	2.15	1.95	2.03	4.07	9.87	24.57	87.66	353.33	656.65	832.46	579.56	561.78	424.11	415.35	296.11	204.36	252.05	267.43	191.99	160.52	186.84	130.64	0.725	E18-20	0-0.85	1
39615	gnu	NP_648726.1	416.42	43.01	10.14	8.14	5.92	1.76	2.09	2.04	1e-06	1.79	1e-06	1.91	1e-06	1e-06	1e-06	1e-06	1e-06	1e-06	1e-06	1e-06	1.93	83.98	0.981	E0-2	0.95-1	6	6
36104	Galphao	NP_523684.2	19.32	23.46	10.14	14.24	19.74	26.33	75.14	36.76	52.61	41.18	50.09	74.52	34.39	19.86	11.68	29.19	32.96	41.46	44.31	32.49	13.48	12.94	0.593	E12-14	0-0.85	1
37805	Galphas	NP_001163283.1	4.29	35.19	91.29	83.43	82.91	59.67	129.41	38.81	56.51	46.55	42.93	61.15	32.75	39.71	46.73	81.74	75.62	93.29	82.28	49.69	26.97	17.76	0.576	E12-14	0-0.85	1
36782	Got1	NP_725534.1	236.12	183.76	58.83	26.45	39.48	61.43	93.92	130.71	122.76	141.43	246.85	273.25	355.34	349.16	260.66	136.24	127.97	211.46	170.89	162.44	281.23	299.2	0.515	L1	0-0.85	1
33373	Got2	NP_722745.1	446.47	7.82	4.06	4.07	9.87	35.1	60.53	130.71	138.34	186.18	304.09	278.98	524	453.41	327.13	280.27	224.91	174.14	200.43	156.7	377.54	382.58	0.62	L1	0-0.85	1
33824	Gpdh1	NP_001260112.1	135.23	44.96	32.46	56.98	61.2	38.61	31.31	32.68	58.46	171.86	651.11	718.46	379.9	496.44	177.26	52.55	65.92	41.46	31.65	101.28	1462	565.28	0.872	P6	0.85-0.9	1
45871	grau	NP_788422.1	79.42	68.42	58.83	63.08	65.15	59.67	45.92	44.93	33.12	25.06	25.04	24.84	19.65	16.55	16.11	21.41	25.21	33.17	27.43	24.84	21.19	27.09	0.55	E0-2	0-0.85	1
34171	grk	NP_476568.2	32.2	15.64	14.2	12.21	11.84	10.53	16.7	18.38	15.59	8.95	7.16	5.73	6.55	8.27	11.68	13.62	11.63	16.58	23.21	53.51	46.23	28.9	0.698	P5	0-0.85	1
40962	grn	NP_001262366.1	1e-06	7.82	20.29	34.59	39.48	54.41	37.57	36.76	23.38	23.27	25.04	19.11	11.46	8.27	7.25	13.62	11.63	20.73	8.44	3.82	5.78	1.2	0.683	E10-12	0-0.85	1
43162	gro	NP_996298.1	253.29	336.24	200.84	191.27	159.91	103.55	104.36	120.5	83.79	42.97	80.49	68.79	39.3	26.48	32.63	60.34	65.92	91.22	50.63	26.75	28.89	62.01	0.732	E2-4	0-0.85	1
33172	Gs1	NP_001162839.1	315.54	91.88	42.6	105.81	142.14	247.46	240.03	296.15	298.12	177.23	135.95	152.86	124.45	188.65	412.14	1074.36	339.3	290.24	244.73	191.1	119.43	127.32	0.81	P1	0-0.85	1
32087	Gs2	NP_001285121.1	2.15	7.82	20.29	134.3	177.67	115.83	133.58	114.37	146.14	343.72	420.36	447.13	366.8	276.35	443.16	412.62	151.23	207.31	132.92	194.92	1182.7	439.46	0.811	P6	0-0.85	1
38004	gsb-n	NP_523862.1	1e-06	1.95	6.09	34.59	31.59	22.82	16.7	6.13	1.95	1.79	1.79	1.91	1.64	1.65	0.81	1.95	1.94	4.15	2.11	1.91	1.93	2.41	0.841	E6-8	0-0.85	1
38005	gsb	NP_523863.1	2.15	41.05	166.35	124.12	51.33	29.84	20.87	6.13	1.95	3.58	1.79	1.91	1.64	1.65	1.21	1.95	3.88	6.22	2.11	1e-06	1e-06	0.9	0.913	E4-6	0.9-0.95	1
41503	GstD1	NP_001034042.1	1440.31	33.23	26.37	42.73	65.15	196.57	242.11	355.37	305.92	320.45	538.41	657.32	650.09	1203.03	900.42	788.25	583.6	970.22	1111.84	678.41	522.01	754.92	0.638	E0-2	0-0.85	1
31227	gt	NP_525049.1	12.88	164.21	77.09	24.42	13.82	7.02	6.26	4.08	3.9	3.58	3.58	3.82	3.28	1.65	1.21	1.95	1.94	4.15	6.33	5.73	3.85	3.01	0.944	E2-4	0.9-0.95	1
38995	hry	NP_001014577.1	4.29	103.61	34.49	30.52	35.53	28.08	29.22	20.42	42.87	114.57	76.92	93.63	45.85	29.79	39.08	68.12	54.29	39.39	23.21	19.11	38.52	43.65	0.624	E18-20	0-0.85	1
42445	H	NP_732533.1	98.74	93.83	40.57	54.94	55.28	31.59	39.66	38.81	23.38	12.53	33.99	24.84	6.55	4.96	9.27	23.36	21.33	31.1	16.88	7.64	5.78	21.97	0.709	E0-2	0-0.85	2
33841	H2.0	NP_523488.2	1e-06	1e-06	1e-06	8.14	11.84	19.31	20.87	16.34	7.79	8.95	10.73	11.46	4.91	1.65	1.61	3.89	3.88	4.15	2.11	1e-06	1.93	0.6	0.714	E12-14	0-0.85	1
33334	halo	NP_001137765.1	94.45	1126.01	162.29	24.42	7.9	1.76	2.09	2.04	1.95	1.79	1e-06	5.73	1e-06	1e-06	1e-06	1e-06	1e-06	1e-06	1e-06	1e-06	1e-06	0.6	0.987	E2-4	0.95-1	6	4
39202	hay	NP_001137931.1	53.66	56.69	54.77	42.73	33.56	21.06	29.22	20.42	13.64	8.95	8.94	9.55	13.1	13.24	16.11	27.25	31.02	39.39	27.43	13.38	9.63	23.18	0.566	E2-4	0-0.85	1
41032	hb	NP_731267.1	233.97	230.68	113.61	115.99	69.1	26.33	25.05	18.38	9.74	5.37	8.94	9.55	1.64	1e-06	1e-06	1e-06	1e-06	2.07	2.11	1.91	7.7	34.62	0.86	E0-2	0.85-0.9	1
34992	her	NP_001260506.1	23.61	23.46	42.6	46.8	39.48	19.31	31.31	12.25	11.69	8.95	8.94	11.46	8.19	6.62	8.46	15.57	13.57	18.66	12.66	7.64	5.78	9.63	0.647	E6-8	0-0.85	2
45875	Hex-A	NP_524848.1	107.33	35.19	8.11	8.14	15.79	35.1	50.09	34.72	44.82	57.29	105.54	105.09	112.99	79.43	50.36	87.58	89.19	45.61	61.18	72.62	148.32	141.77	0.566	P6	0-0.85	1
44008	Hex-C	NP_524674.1	1e-06	1e-06	1e-06	2.03	1e-06	1e-06	1e-06	2.04	9.74	57.29	71.55	70.7	22.93	39.71	27.4	9.73	1e-06	2.07	2.11	1e-06	88.61	124.31	0.844	Adult	0-0.85	1
31120	hfw	NP_001259135.1	38.64	35.19	46.66	48.84	51.33	45.63	60.53	46.97	37.02	26.85	17.89	19.11	21.29	19.86	34.24	52.55	60.11	78.78	54.85	30.58	28.89	34.92	0.504	P3	0-0.85	1
43229	His2Av	NP_001262997.1	1004.57	1597.14	1819.73	1804.9	1484.56	735.37	707.56	533.06	381.91	189.76	381	313.37	147.38	177.06	144.23	239.39	252.05	331.7	120.26	53.51	82.83	230.57	0.714	E4-6	0-0.85	1
35169	hook	NP_476573.1	51.52	58.65	56.8	44.77	47.38	42.12	54.27	30.64	27.28	21.48	35.78	34.39	11.46	13.24	18.13	38.93	34.9	41.46	46.41	26.75	17.34	27.99	0.406	E2-4	0-0.85	1
31988	Hmr	NP_572637.2	70.83	84.06	52.75	44.77	37.51	15.8	22.96	22.47	17.54	8.95	30.41	24.84	3.28	3.31	3.63	7.79	11.63	14.51	8.44	3.82	1.93	10.23	0.763	E2-4	0-0.85	4
38871	Hn	NP_001261542.1	4.29	1e-06	1e-06	1e-06	1.97	7.02	22.96	38.81	44.82	28.64	30.41	59.24	73.69	57.92	88.23	46.71	58.17	35.24	40.09	107.02	46.23	65.02	0.666	P5	0-0.85	1
43385	Hrb98DE	NP_524543.1	470.09	838.65	1115.77	874.98	821.25	377.34	548.93	416.65	261.1	143.22	245.06	223.56	153.93	120.8	140.6	241.34	288.89	398.04	312.24	160.52	165.65	235.08	0.682	E4-6	0-0.85	1
39542	Hsc70-1	NP_524063.1	1e-06	1e-06	1e-06	1e-06	1e-06	3.51	8.35	6.13	3.9	12.53	8.94	11.46	3.28	1.65	3.63	5.84	15.51	22.8	35.87	137.59	211.88	102.94	0.913	P6	0.9-0.95	1
41609	Hsc70-2	NP_524339.1	1e-06	1e-06	1e-06	1e-06	1e-06	1e-06	2.09	2.04	1.95	1.79	1.79	1.91	1.64	1e-06	18.53	38.93	75.62	130.61	151.9	149.06	136.76	125.82	0.783	P4	0-0.85	1
32133	Hsc70-3	NP_001285139.1	824.26	344.06	166.35	443.59	574.48	859.98	1237.71	761.81	387.75	266.74	207.5	217.83	432.3	926.68	528.57	1078.25	416.86	883.15	786.94	225.5	312.05	496.96	0.571	E12-14	0-0.85	1
36583	Hsc70-5	NP_001286414.1	253.29	48.87	91.29	175	213.21	333.46	381.96	426.86	378.01	261.37	318.4	301.91	509.26	448.45	136.98	103.15	149.29	182.43	350.22	324.87	233.07	268.19	0.497	L1	0-0.85	1
37068	Hsf	NP_001036555.1	184.6	89.92	73.03	71.22	69.1	66.69	81.4	57.19	38.97	25.06	23.25	26.75	24.56	21.51	21.76	40.87	71.74	78.78	116.04	38.22	71.27	53.28	0.699	E0-2	0-0.85	1
3772576	Hsp22	NP_001027114.1	32.2	21.5	8.11	8.14	19.74	26.33	18.78	14.3	9.74	10.74	17.89	13.38	4.91	6.62	8.46	23.36	129.9	118.17	398.75	47.78	209.96	24.68	0.907	P4	0.9-0.95	1
39077	Hsp23	NP_001246694.1	53.66	152.48	127.81	128.19	159.91	147.43	85.57	73.53	50.66	55.5	66.18	45.86	16.38	16.55	1998.25	8943.24	12102.5	5757.06	3782.8	733.82	2251.75	52.07	0.903	P2	0.9-0.95	1
39075	Hsp26	NP_001287000.1	2738.95	107.52	46.66	22.38	47.38	100.04	45.92	40.85	13.64	32.22	59.03	40.13	19.65	14.89	342.44	1603.75	1853.56	1194.12	2603.45	296.21	1479.34	654.08	0.815	E0-2	0-0.85	1
39078	Hsp27	NP_001287001.1	1105.45	205.26	50.72	61.04	110.55	122.85	96.01	55.14	19.49	17.9	12.52	11.46	6.55	11.58	592.63	1989.12	2316.96	2255.56	814.37	107.02	312.05	209.2	0.832	P2	0-0.85	1
39076	Hsp67Ba	NP_523998.1	1e-06	1e-06	1e-06	2.03	1e-06	1.76	2.09	1e-06	1e-06	1e-06	1e-06	1e-06	1e-06	1e-06	15.71	83.69	133.78	178.29	88.61	7.64	7.7	1.51	0.908	P3	0.9-0.95	1
3771872	CG4456	NP_001027116.1	30.05	19.55	8.11	8.14	17.77	22.82	16.7	12.25	7.79	10.74	16.1	13.38	4.91	6.62	8.06	21.41	118.27	107.8	362.88	45.86	192.62	24.98	0.906	P4	0.9-0.95	1
39071	Hsp67Bc	NP_523994.1	1e-06	1.95	2.03	12.21	29.61	56.16	77.23	57.19	52.61	46.55	44.72	49.68	26.2	8.27	59.22	358.12	366.45	228.04	533.77	133.77	119.43	3.01	0.845	P4	0-0.85	1
42852	Hsp68	NP_524474.1	2.15	5.86	2.03	8.14	17.77	42.12	12.52	8.17	3.9	14.32	17.89	15.29	14.74	13.24	146.65	315.3	721.26	545.23	436.72	129.95	331.31	34.62	0.86	P2	0.85-0.9	1
38389	Hsp83	NP_001261362.1	2844.13	447.67	375.31	337.78	531.05	658.15	713.82	416.65	303.97	239.89	413.2	420.38	1160.99	862.14	711.07	998.45	1324.25	1233.51	993.7	691.78	652.99	1393.34	0.751	E0-2	0-0.85	1
41273	hth	NP_476576.1	2.15	31.28	62.89	50.87	45.41	29.84	58.44	24.51	27.28	21.48	17.89	22.93	13.1	9.93	14.91	38.93	21.33	41.46	25.32	11.47	7.7	4.82	0.599	E4-6	0-0.85	1
40248	Ide	NP_524182.3	49.37	11.73	26.37	24.42	25.66	21.06	43.83	34.72	40.92	35.8	39.35	53.5	42.58	41.37	30.62	42.82	36.84	49.75	59.07	57.33	36.6	45.15	0.363	P4	0-0.85	1
44291	Idh	NP_001137910.2	437.89	44.96	10.14	12.21	19.74	101.79	233.77	463.62	288.38	245.26	445.4	544.58	1028.35	759.55	466.93	332.82	412.98	439.5	512.67	441.44	400.65	488.53	0.671	L1	0-0.85	1
32661	if	NP_001162777.1	2.15	11.73	24.34	26.45	23.69	31.59	52.18	91.91	138.34	209.46	110.9	116.56	47.49	38.06	32.23	25.3	25.21	26.95	33.76	93.64	69.34	31.3	0.76	E18-20	0-0.85	1
45879	ImpE1	NP_001261577.1	1e-06	1e-06	2.03	8.14	13.82	29.84	162.8	355.37	54.56	8.95	3.58	3.82	4.91	124.11	29.41	163.49	29.08	49.75	259.5	57.33	1.93	1e-06	0.865	E14-16	0.85-0.9	1
38432	ImpE2	NP_476580.1	6.44	44.96	95.35	34.59	31.59	200.08	1102.04	1055.91	95.48	10.74	1.79	5.73	1.64	112.53	326.73	1666.03	71.74	4077.83	814.37	53.51	3.85	1e-06	0.933	P3	0.9-0.95	6	3
48239	ImpE3	NP_524908.1	2.15	3.91	4.06	8.14	5.92	3.51	4.17	4.08	1.95	1.79	1.79	1.91	1.64	14.89	28.2	210.2	15.51	18.66	25.32	3.82	5.78	1.81	0.964	P1	0.95-1	4
39499	ImpL1	NP_729885.1	4.29	7.82	4.06	22.38	37.51	243.95	1162.57	1223.39	150.04	28.64	7.16	13.38	11.46	613.93	27.4	79.8	48.47	43.54	1584.43	26.75	57.79	0.9	0.885	P4	0.85-0.9	6	4
38513	ImpL2	NP_728961.2	8.59	130.98	588.32	390.69	341.53	242.2	300.56	153.18	107.17	143.22	64.4	93.63	54.04	47.99	60.43	110.94	168.68	132.68	97.05	55.42	75.12	55.99	0.77	E4-6	0-0.85	1
45880	Ldh	NP_001261474.1	4.29	19.55	16.23	46.8	45.41	159.71	367.35	880.27	512.46	298.97	506.22	445.22	779.45	708.25	360.57	48.66	56.23	51.83	105.49	49.69	109.79	52.07	0.743	E14-16	0-0.85	2
40246	in	NP_788548.1	1e-06	1.95	6.09	16.28	17.77	22.82	16.7	4.08	1e-06	1e-06	1.79	1.91	4.91	1.65	5.64	23.36	19.39	26.95	12.66	3.82	3.85	1.51	0.694	P3	0-0.85	1
37629	inaD	NP_001246470.1	1e-06	1.95	2.03	6.1	5.92	3.51	2.09	2.04	1.95	1.79	1.79	1.91	1.64	1e-06	1e-06	1.95	1.94	2.07	27.43	74.53	100.16	80.67	0.895	P6	0.85-0.9	1
36239	inv	NP_523699.3	1e-06	1.95	8.11	18.31	17.77	15.8	12.52	6.13	3.9	3.58	3.58	3.82	1.64	1.65	2.82	5.84	7.76	12.44	6.33	1.91	1.93	0.9	0.681	E6-8	0-0.85	1
45881	ix	NP_610677.1	98.74	105.56	73.03	71.22	71.07	59.67	60.53	46.97	29.23	19.69	44.72	36.31	11.46	11.58	15.31	27.25	25.21	33.17	29.54	11.47	9.63	19.26	0.635	E2-4	0-0.85	1
43569	janA	NP_788762.1	184.6	301.05	359.08	227.9	148.06	93.02	106.45	53.1	44.82	23.27	33.99	38.22	26.2	62.88	70.5	110.94	93.07	161.7	137.13	114.66	75.12	112.27	0.706	E4-6	0-0.85	1
43568	janB	NP_476584.2	1e-06	1.95	2.03	1e-06	1e-06	1e-06	1e-06	1e-06	1e-06	1e-06	1e-06	1e-06	1e-06	1e-06	14.91	31.14	56.23	85	130.81	126.13	86.68	104.75	0.813	P4	0-0.85	1
35853	Jon44E	NP_001286203.1	1e-06	1e-06	1e-06	1e-06	1e-06	1e-06	1e-06	1e-06	1.95	17.9	298.72	322.93	615.7	1509.17	978.18	42.82	3.88	2.07	2.11	1e-06	1.93	106.56	0.924	L2	0.9-0.95	1
36057	Jra	NP_001260844.1	83.71	23.46	32.46	38.66	41.46	68.45	70.96	65.36	75.99	103.83	82.28	93.63	42.58	29.79	47.54	110.94	81.43	76.71	52.74	40.13	48.16	51.47	0.458	P1	0-0.85	1
45883	kar	NP_001189213.1	2.15	9.77	20.29	38.66	47.38	47.39	50.09	93.95	64.3	32.22	16.1	15.29	8.19	3.31	12.89	79.8	23.27	18.66	25.32	42.04	63.57	51.47	0.655	E14-16	0-0.85	1
3772082	kay	NP_001027577.2	8.59	7.82	10.14	14.24	13.82	19.31	16.7	30.64	37.02	48.34	37.56	38.22	22.93	19.86	31.83	54.5	38.78	24.88	21.1	40.13	78.97	50.27	0.641	P6	0-0.85	1
35084	kel	NP_476589.4	49.37	101.65	115.63	77.32	67.12	42.12	41.74	36.76	42.87	75.19	94.8	108.92	24.56	8.27	33.84	36.98	89.19	53.9	40.09	22.93	28.89	22.58	0.545	E4-6	0-0.85	1
36810	Khc	NP_476590.1	231.82	115.34	54.77	79.36	94.76	108.81	133.58	136.84	107.17	84.14	89.44	87.9	80.24	97.63	67.28	103.15	108.58	134.75	105.49	72.62	88.61	90.3	0.579	E0-2	0-0.85	1
45884	kkv	NP_524233.1	1e-06	3.91	4.06	8.14	17.77	43.88	91.84	226.7	118.86	53.71	37.56	42.04	27.84	72.81	49.15	40.87	319.91	176.22	263.72	110.84	46.23	10.54	0.784	P2	0-0.85	1
38067	klar	NP_001261211.1	60.1	56.69	60.86	67.15	69.1	61.43	93.92	98.03	87.68	80.56	64.4	59.24	22.93	18.2	22.56	50.6	46.53	82.92	126.59	40.13	46.23	44.55	0.533	P4	0-0.85	1
45318	kn	NP_001097317.1	1e-06	3.91	12.17	16.28	17.77	24.57	31.31	28.59	23.38	19.69	12.52	13.38	8.19	1.65	1.61	3.89	3.88	6.22	4.22	1.91	1.93	0.9	0.682	E12-14	0-0.85	1
40287	kni	NP_001287130.1	8.59	140.75	48.69	75.29	78.97	71.96	52.18	24.51	13.64	12.53	10.73	9.55	6.55	4.96	5.64	13.62	7.76	26.95	27.43	15.29	5.78	6.02	0.821	E2-4	0-0.85	1
47137	knk	NP_649981.1	1e-06	1e-06	1e-06	2.03	1.97	10.53	37.57	34.72	25.33	8.95	3.58	5.73	3.28	14.89	10.07	31.14	104.7	35.24	73.84	17.2	13.48	1.81	0.848	P2	0-0.85	1
40285	knrl	NP_001303368.1	1e-06	15.64	16.23	20.35	17.77	19.31	29.22	10.21	7.79	7.16	5.37	5.73	3.28	3.31	2.01	5.84	3.88	10.37	14.77	7.64	3.85	2.11	0.7	E12-14	0-0.85	1
44830	kto	NP_524786.1	32.2	27.37	73.03	71.22	49.35	26.33	31.31	28.59	17.54	14.32	10.73	9.55	11.46	8.27	15.31	23.36	29.08	47.68	23.21	13.38	13.48	19.57	0.659	E4-6	0-0.85	1
38012	Kr	NP_001261181.1	4.29	86.01	125.78	67.15	33.56	15.8	18.78	10.21	9.74	7.16	5.37	7.64	4.91	1.65	6.45	7.79	1.94	1e-06	1e-06	1e-06	1e-06	1e-06	0.89	E4-6	0.85-0.9	1
31205	kz	NP_001284815.1	45.08	29.32	32.46	38.66	37.51	22.82	25.05	18.38	13.64	8.95	25.04	22.93	22.93	9.93	4.83	5.84	5.82	8.29	6.33	3.82	3.85	14.75	0.618	E0-2	0-0.85	1
31010	Mybbp1A	NP_476593.2	66.54	89.92	62.89	73.25	73.04	47.39	54.27	30.64	21.43	12.53	37.56	32.48	39.3	23.17	9.27	9.73	9.69	10.37	10.55	5.73	5.78	20.77	0.648	E2-4	0-0.85	1
31239	egh	NP_001284829.1	92.3	52.78	40.57	34.59	37.51	24.57	56.35	51.06	44.82	30.43	41.14	53.5	27.84	21.51	27.8	56.44	77.56	49.75	40.09	22.93	21.19	43.04	0.557	E0-2	0-0.85	1
32069	l(1)10Bb	NP_511117.1	57.96	91.88	107.52	85.46	80.94	68.45	64.7	28.59	29.23	16.11	25.04	24.84	16.38	16.55	18.94	29.19	31.02	33.17	31.65	21.02	17.34	24.98	0.638	E4-6	0-0.85	1
33118	Ddx56	NP_001285517.1	212.5	250.23	200.84	197.38	211.23	131.63	137.75	118.46	101.32	93.09	148.47	152.86	85.15	41.37	51.97	68.12	62.04	70.49	50.63	34.4	42.38	84.88	0.562	E2-4	0-0.85	1
48481	Grip91	NP_524919.2	70.83	27.37	16.23	26.45	17.77	7.02	10.44	6.13	5.85	3.58	3.58	5.73	4.91	4.96	10.07	15.57	15.51	18.66	12.66	9.56	7.7	20.17	0.829	E0-2	0-0.85	1
32083	dlg1	NP_001162718.1	36.49	66.47	66.95	50.87	47.38	29.84	45.92	44.93	52.61	44.76	46.51	45.86	27.84	19.86	16.52	23.36	19.39	31.1	37.98	55.42	67.42	29.8	0.403	P6	0-0.85	1
33836	ifc	NP_476594.1	160.99	117.29	81.15	87.5	94.76	91.26	104.36	65.36	60.4	42.97	84.07	84.08	40.94	56.26	47.94	48.66	54.29	43.54	40.09	21.02	25.04	70.74	0.594	E0-2	0-0.85	1
33835	eIF4A	NP_001245907.1	1644.23	2551.13	2864.5	2922.02	2947.41	2834.44	2268.78	2338.53	1985.53	1713.25	1867.46	1735.02	1676.81	1168.28	1078.49	1617.37	1826.42	1795.32	1481.05	951.68	1282.86	1179.33	0.373	E8-10	0-0.85	1
34793	Arpc1	NP_476596.1	199.63	195.49	162.29	152.61	152.01	186.04	118.97	147.05	118.86	119.95	109.11	93.63	144.1	143.97	182.1	225.77	166.74	194.87	145.57	97.46	123.28	145.38	0.344	P1	0-0.85	1
34790	Sos	NP_476597.2	72.98	41.05	64.92	67.15	53.3	33.35	37.57	34.72	25.33	19.69	16.1	15.29	19.65	11.58	14.5	25.3	29.08	43.54	27.43	13.38	17.34	29.5	0.576	E0-2	0-0.85	1
48775	Pgant35A	NP_652069.2	12.88	5.86	8.11	10.17	11.84	8.78	4.17	2.04	1.95	1e-06	1e-06	1.91	1.64	1.65	2.42	3.89	3.88	8.29	4.22	1.91	1.93	3.91	0.645	E0-2	0-0.85	1
49424	CIAPIN1	NP_524938.1	72.98	66.47	75.06	81.39	75.02	63.18	52.18	30.64	23.38	14.32	21.47	22.93	19.65	26.48	78.16	208.25	85.31	82.92	59.07	32.49	28.89	36.72	0.76	P1	0-0.85	1
34888	stc	NP_476599.1	218.94	189.62	89.26	97.67	114.5	94.77	87.66	93.95	58.46	35.8	50.09	45.86	52.4	33.1	24.17	33.09	34.9	58.05	52.74	28.67	34.67	79.77	0.696	E0-2	0-0.85	1
34906	wor	NP_476601.1	1e-06	9.77	54.77	105.81	80.94	35.1	37.57	12.25	7.79	5.37	1.79	3.82	1.64	1.65	2.42	3.89	1.94	1e-06	1e-06	1e-06	1e-06	1e-06	0.881	E6-8	0.85-0.9	1
48782	Mtr4	NP_524929.1	103.03	154.44	148.09	124.12	98.71	64.94	58.44	53.1	37.02	19.69	60.82	45.86	45.85	19.86	14.5	19.46	23.27	31.1	21.1	11.47	15.41	35.22	0.675	E2-4	0-0.85	1
34927	Gli	NP_476602.1	8.59	39.1	77.09	105.81	106.6	112.32	104.36	93.95	89.63	60.87	33.99	40.13	19.65	19.86	26.19	72.01	48.47	80.85	48.52	51.6	19.26	13.24	0.507	E10-12	0-0.85	1
34925	ND-B17	NP_609765.1	126.64	162.26	160.27	134.3	122.4	142.16	108.53	102.12	116.91	184.39	191.4	177.71	158.84	213.47	114.82	72.01	77.56	85	141.35	273.27	304.34	202.58	0.519	P6	0-0.85	1
48785	wek	NP_001260472.1	62.25	66.47	50.72	40.7	35.53	21.06	27.13	22.47	17.54	10.74	19.68	19.11	8.19	6.62	8.46	11.68	11.63	16.58	12.66	7.64	5.78	15.05	0.689	E2-4	0-0.85	1
34950	Ca-alpha1D	NP_723952.2	1e-06	1e-06	2.03	2.03	3.95	5.27	12.52	14.3	17.54	16.11	14.31	17.2	13.1	8.27	4.43	3.89	3.88	6.22	16.88	49.69	25.04	15.05	0.803	P5	0-0.85	1
49165	Cyp303a1	NP_001285977.1	1e-06	1e-06	1e-06	2.03	1e-06	1e-06	1e-06	1e-06	1e-06	1e-06	1e-06	1e-06	1e-06	1e-06	0.4	1.95	5.82	6.22	42.2	5.73	1.93	2.11	0.97	P4	0.95-1	1
34956	crp	NP_001285976.1	100.89	179.85	208.95	193.31	138.19	101.79	118.97	83.74	56.51	42.97	69.76	64.97	32.75	16.55	24.98	40.87	54.29	101.58	61.18	24.84	17.34	37.32	0.642	E4-6	0-0.85	1
49425	mRpL4	NP_524939.1	154.55	134.89	109.55	111.92	116.47	140.41	112.71	161.35	122.76	82.35	80.49	72.61	121.18	109.22	48.34	31.14	31.02	41.46	99.16	118.48	63.57	77.36	0.414	E14-16	0-0.85	1
49427	l(2)37Bb	NP_536791.1	60.1	27.37	24.34	34.59	43.43	61.43	56.35	44.93	42.87	30.43	30.41	30.57	39.3	44.68	24.17	27.25	23.27	31.1	44.31	45.86	28.89	38.53	0.396	E10-12	0-0.85	1
48805	Catsup	NP_524931.1	122.35	170.08	156.21	124.12	152.01	177.26	198.28	169.52	124.7	68.03	64.4	63.06	50.76	94.32	89.04	114.83	75.62	97.44	86.5	49.69	46.23	81.87	0.476	E12-14	0-0.85	1
35184	Lim3	NP_001260559.1	1e-06	1e-06	1e-06	2.03	5.92	21.06	22.96	18.38	15.59	16.11	10.73	11.46	8.19	3.31	3.63	3.89	5.82	6.22	6.33	3.82	3.85	3.61	0.673	E12-14	0-0.85	1
49168	Phb1	NP_001163012.2	319.83	86.01	54.77	107.85	146.09	217.63	210.81	298.19	251.36	186.18	184.24	156.69	314.4	273.04	115.22	91.48	89.19	128.53	213.09	170.08	123.28	182.71	0.462	E0-2	0-0.85	1
35189	CG10561	NP_476608.1	25.76	5.86	2.03	4.07	7.9	8.78	10.44	10.21	9.74	8.95	10.73	9.55	6.55	6.62	10.07	15.57	25.21	39.39	52.74	68.8	75.12	74.65	0.737	P6	0-0.85	1
35235	swm	NP_001260586.1	191.04	111.43	71	105.81	100.68	91.26	93.92	77.61	62.35	57.29	46.51	43.95	39.3	33.1	29.81	48.66	48.47	62.19	56.96	34.4	40.45	60.8	0.672	E0-2	0-0.85	1
36420	AspRS	NP_001260930.1	158.84	29.32	44.63	101.74	118.45	117.59	144.02	116.42	95.48	76.98	67.97	70.7	112.99	132.38	118.04	319.19	219.09	188.65	177.22	76.44	73.2	99.93	0.651	P1	0-0.85	1
33156	l(2)gl	NP_001245801.1	105.18	154.44	198.81	140.4	112.53	50.9	162.8	98.03	161.73	82.35	53.66	74.52	19.65	34.75	31.02	46.71	36.84	53.9	35.87	26.75	13.48	36.12	0.631	E4-6	0-0.85	1
48844	CG5504	NP_995932.1	120.2	46.92	30.43	48.84	53.3	93.02	77.23	134.8	93.53	85.93	91.23	72.61	150.65	110.87	43.11	35.03	52.35	76.71	113.93	116.57	148.32	135.15	0.435	L1	0-0.85	1
38248	dre4	NP_476610.2	236.12	72.33	219.1	152.61	106.6	43.88	35.48	22.47	13.64	8.95	10.73	11.46	40.94	34.75	41.09	58.39	87.25	95.36	33.76	15.29	21.19	73.75	0.758	E0-2	0-0.85	1
48903	l(3)73Ah	NP_001246797.1	201.77	56.69	71	77.32	80.94	94.77	77.23	46.97	33.12	21.48	21.47	21.02	26.2	24.82	23.77	42.82	42.66	55.97	48.52	24.84	25.04	67.12	0.767	E0-2	0-0.85	1
39855	Prosbeta6	NP_524115.1	832.85	963.76	403.71	227.9	246.77	159.71	175.32	206.28	126.65	80.56	73.34	74.52	119.54	221.74	336.4	673.42	314.1	375.24	263.72	194.92	337.09	364.21	0.713	E2-4	0-0.85	1
40861	sas	NP_001262337.1	2.15	9.77	22.32	30.52	51.33	56.16	70.96	93.95	107.17	50.13	16.1	17.2	22.93	51.3	35.05	40.87	126.03	128.53	132.92	101.28	53.93	10.54	0.603	P4	0-0.85	1
49762	l(3)87Df	NP_524942.1	32.2	11.73	12.17	12.21	15.79	22.82	29.22	24.51	29.23	30.43	41.14	49.68	32.75	39.71	18.53	15.57	17.45	20.73	37.98	43.95	28.89	39.13	0.459	E22-24	0-0.85	1
43673	dco	NP_001263132.1	341.3	232.63	113.61	138.37	140.16	100.04	131.49	112.33	83.79	53.71	57.24	63.06	29.48	24.82	30.22	89.53	79.49	74.63	61.18	34.4	34.67	71.64	0.755	E0-2	0-0.85	1
41181	hyd	NP_001287262.1	90.15	117.29	123.75	95.64	84.89	36.86	85.57	53.1	48.71	26.85	59.03	61.15	31.11	26.48	25.78	44.76	42.66	64.27	50.63	30.58	19.26	45.45	0.558	E4-6	0-0.85	1
38701	l(3)mbn	NP_729143.2	1e-06	1e-06	1e-06	1e-06	1e-06	1e-06	1e-06	1e-06	1e-06	1e-06	5.37	3.82	11.46	1.65	69.29	1e-06	1e-06	1e-06	1e-06	15.29	19.26	0.9	0.96	L3	0.95-1	1
43288	l(3)mbt	NP_733209.1	105.18	84.06	50.72	56.98	55.28	29.84	39.66	44.93	40.92	25.06	28.62	28.66	22.93	13.24	11.68	17.52	31.02	33.17	25.32	17.2	21.19	32.51	0.678	E0-2	0-0.85	1
39429	sti	NP_001261768.1	109.47	187.67	261.7	238.08	155.96	63.18	64.7	38.81	29.23	12.53	51.87	43.95	1.64	3.31	13.7	21.41	38.78	33.17	6.33	3.82	3.85	15.95	0.792	E4-6	0-0.85	1
43819	pho	NP_524630.1	47.22	64.51	56.8	48.84	59.22	56.16	70.96	14.3	27.28	10.74	25.04	43.95	6.55	8.27	15.31	38.93	32.96	41.46	31.65	19.11	5.78	16.25	0.543	E12-14	0-0.85	1
40817	lab	NP_476613.1	1e-06	1.95	8.11	10.17	5.92	7.02	12.52	18.38	13.64	12.53	12.52	11.46	11.46	4.96	2.01	1.95	1.94	2.07	2.11	1.91	1.93	1.81	0.66	E14-16	0-0.85	1
34910	lace	NP_001285957.1	113.77	46.92	34.49	32.56	39.48	43.88	56.35	51.06	48.71	37.59	42.93	53.5	55.68	46.33	33.44	70.07	31.02	29.02	21.1	15.29	13.48	37.32	0.646	E0-2	0-0.85	1
33782	Lam	NP_001245892.1	255.43	433.98	655.26	805.79	637.65	591.46	442.49	310.44	167.57	93.09	60.82	61.15	91.7	66.19	66.47	122.62	127.97	232.19	101.27	45.86	28.89	70.13	0.724	E6-8	0-0.85	1
38723	LanA	NP_476617.1	4.29	27.37	109.55	339.82	388.91	235.18	611.55	567.78	428.67	232.73	109.11	129.94	153.93	163.82	72.52	107.05	46.53	82.92	73.84	105.11	34.67	20.17	0.732	E12-14	0-0.85	1
35817	Lcp1	NP_001260801.1	1e-06	1e-06	2.03	2.03	5.92	1.76	2.09	2.04	1e-06	1.79	1e-06	1e-06	1e-06	1.65	8004.7	266.64	36.84	4.15	2.11	1e-06	1e-06	3.91	0.998	L3	0.95-1	2
35818	Lcp2	NP_001260802.1	1e-06	1e-06	1e-06	1e-06	1e-06	1e-06	1e-06	1e-06	1e-06	1e-06	1e-06	1e-06	1.64	1.65	3534.41	50.6	11.63	1e-06	1e-06	1.91	1e-06	1e-06	0.999	L3	0.95-1	2
35819	Lcp3	NP_001260803.1	1e-06	1e-06	1e-06	1e-06	1.97	1e-06	2.09	10.21	5.85	7.16	1.79	9.55	1.64	3.31	10135.5	36.98	3.88	2.07	2.11	1e-06	1e-06	1e-06	1	L3	0.95-1	2
35820	Lcp4	NP_001260804.1	1e-06	1e-06	1e-06	1e-06	1.97	1.76	8.35	18.38	29.23	48.34	19.68	21.02	121.18	57.92	11100	177.11	310.22	10.37	14.77	1.91	1e-06	1e-06	0.996	L3	0.95-1	2
45894	lds	NP_524850.2	163.13	33.23	97.38	85.46	49.35	19.31	14.61	6.13	3.9	3.58	1.79	3.82	6.55	6.62	13.7	27.25	31.02	37.32	21.1	9.56	7.7	44.25	0.847	E0-2	0-0.85	1
44522	robo2	NP_001259868.1	6.44	134.89	342.85	364.23	262.56	100.04	152.37	126.63	72.09	35.8	16.1	19.11	9.83	4.96	12.89	36.98	38.78	66.34	42.2	17.2	7.7	3.01	0.803	E6-8	0-0.85	1
45325	lin	NP_524815.1	195.33	82.11	89.26	87.5	71.07	52.65	45.92	46.97	31.18	25.06	17.89	15.29	19.65	14.89	15.31	27.25	29.08	41.46	25.32	11.47	17.34	44.85	0.802	E0-2	0-0.85	1
30983	l(1)sc	NP_476623.1	12.88	86.01	320.53	179.07	67.12	10.53	8.35	2.04	1.95	1.79	1e-06	1.91	1e-06	1e-06	0.81	1e-06	1e-06	1e-06	1e-06	1e-06	1e-06	1e-06	0.944	E4-6	0.9-0.95	1
32199	Lsp1alpha	NP_511138.2	1e-06	1e-06	1e-06	1e-06	1e-06	1e-06	1e-06	1e-06	1e-06	1e-06	1e-06	1e-06	1e-06	1e-06	5046	235.5	172.56	234.26	227.85	93.64	67.42	2.71	0.99	L3	0.95-1	1
33274	Lsp1beta	NP_001285556.1	1e-06	1e-06	1e-06	2.03	1e-06	1e-06	1e-06	1e-06	1e-06	1e-06	1e-06	1e-06	1e-06	1e-06	12100.3	564.43	486.66	632.3	546.43	256.07	223.44	42.44	0.989	L3	0.95-1	1
38015	Lsp1gamma	NP_523868.1	1e-06	1.95	2.03	4.07	3.95	1.76	2.09	2.04	5.85	7.16	1.79	3.82	1e-06	1e-06	8698.85	492.41	411.04	335.85	276.38	128.04	125.2	7.53	0.99	L3	0.95-1	1
45326	Lsp2	NP_001287042.1	1e-06	1e-06	1e-06	1e-06	1.97	1.76	2.09	1e-06	1e-06	1e-06	1e-06	1.91	1e-06	1e-06	6658.3	7613.92	10530	7212.4	6495.96	3212.39	995.85	59.6	0.854	P2	0.85-0.9	1
3355130	lt	NP_001036415.2	17.17	23.46	24.34	20.35	25.66	17.55	41.74	10.21	17.54	8.95	16.1	24.84	8.19	8.27	11.28	19.46	19.39	22.8	21.1	13.38	7.7	10.54	0.595	E12-14	0-0.85	1
35940	Rab32	NP_525109.1	126.64	70.38	22.32	20.35	33.56	35.1	50.09	49.02	64.3	50.13	53.66	61.15	22.93	21.51	37.87	44.76	48.47	41.46	73.84	64.97	100.16	60.5	0.612	E0-2	0-0.85	1
35825	Mal-A2	NP_476625.2	1e-06	1e-06	2.03	2.03	1.97	1.76	1e-06	4.08	19.49	30.43	37.56	30.57	24.56	19.86	11.68	1e-06	7.76	2.07	2.11	1.91	11.56	33.71	0.732	E20-22	0-0.85	1
35824	Mal-A1	NP_476627.3	1e-06	1e-06	1e-06	2.03	9.87	21.06	18.78	6.13	3.9	50.13	311.24	385.98	409.38	529.53	102.33	3.89	1.94	1e-06	1e-06	1e-06	161.8	592.07	0.838	Adult	0-0.85	1
35826	Mal-A3	NP_476628.2	1e-06	1e-06	1e-06	1e-06	3.95	7.02	12.52	46.97	116.91	216.62	314.82	240.76	242.35	160.51	85.81	1e-06	1e-06	1e-06	1e-06	1.91	13.48	61.71	0.816	E20-22	0-0.85	1
45328	sens	NP_524818.1	1e-06	3.91	16.23	73.25	47.38	10.53	10.44	2.04	1.95	1.79	1e-06	1e-06	1e-06	1.65	3.22	3.89	13.57	4.15	2.11	1.91	1.93	0.9	0.917	E6-8	0.9-0.95	1
44835	m	NP_572747.1	2.15	1.95	2.03	4.07	9.87	31.59	98.1	230.79	21.43	3.58	1e-06	1.91	1.64	34.75	1.61	15.57	3.88	4.15	529.55	5.73	1.93	0.6	0.957	P4	0.95-1	1
43154	Kaz-m1	NP_001262980.1	2.15	3.91	14.2	44.77	49.35	91.26	123.14	110.29	120.81	187.97	391.74	615.28	535.46	321.03	317.87	13.62	3.88	4.15	2.11	1.91	19.26	53.28	0.813	E22-24	0-0.85	2
31009	RpL36	NP_001284750.1	2537.18	3886.31	4110.11	4511.22	5472.35	7978.55	4399.81	3919.33	3526.81	3682.51	4709.78	4140.73	3489.52	2996.82	2297.99	2382.27	2520.54	2858.84	2168.84	1498.22	1770.19	1930.33	0.589	E10-12	0-0.85	1
32700	RpS5a	NP_001285360.1	689.03	1010.68	1377.47	1924.95	2215	2576.44	2391.93	2938.99	2570.09	2443.67	2436.28	2273.87	3234.07	2432.54	1755.72	1812	1661.62	1938.37	1567.55	1169.53	1398.43	1111.91	0.415	L1	0-0.85	1
43155	E(spl)m2-BFM	NP_524508.1	2.15	13.68	62.89	144.47	157.93	147.43	83.49	40.85	19.49	12.53	5.37	5.73	4.91	4.96	17.32	42.82	27.14	45.61	50.63	15.29	5.78	2.41	0.771	E8-10	0-0.85	6	3
33214	RpLP1	NP_001259822.1	2657.38	4095.48	4339.35	4541.75	4690.58	4429.8	4403.98	4660.72	4150.33	3746.95	4500.5	4299.32	4598.12	3988.04	2918.02	3219.18	2809.43	2927.25	2474.75	1658.75	1841.46	2468.23	0.241	E8-10	0-0.85	1
43156	E(spl)m3-HLH	NP_524509.2	1e-06	3.91	16.23	97.67	207.29	157.96	87.66	32.68	19.49	12.53	7.16	5.73	8.19	4.96	10.07	23.36	32.96	43.54	25.32	13.38	5.78	4.52	0.859	E8-10	0.85-0.9	1
42761	RpS3	NP_001287481.1	3170.4	4208.87	4227.77	4440	4765.6	4833.46	3550.32	4709.74	3684.64	3637.75	3455.87	3191.05	4000.43	3202.01	2043.78	2086.43	2123.07	2655.67	1953.64	1362.54	1872.28	2120.87	0.345	E10-12	0-0.85	1
43573	RpL32	NP_733339.1	3303.48	4443.45	4611.19	5044.35	5312.44	5474.06	4581.39	5236.67	4123.05	4214.2	4584.57	3833.09	5269.49	3789.46	2578.8	2656.7	2353.79	2458.72	2341.84	1708.43	2132.32	2373.41	0.331	E10-12	0-0.85	1
43157	E(spl)m4-BFM	NP_524510.1	21.47	154.44	474.71	577.89	252.69	49.14	33.4	10.21	5.85	8.95	3.58	7.64	1e-06	1e-06	16.92	33.09	52.35	12.44	6.33	1e-06	1.93	0.3	0.905	E6-8	0.9-0.95	5
43158	E(spl)m5-HLH	NP_524511.1	6.44	50.83	221.13	280.81	94.76	24.57	14.61	6.13	3.9	3.58	1.79	1.91	1e-06	1e-06	1.61	3.89	9.69	2.07	2.11	1e-06	1e-06	1e-06	0.923	E6-8	0.9-0.95	1
43159	E(spl)m6-BFM	NP_524512.2	1e-06	1e-06	2.03	8.14	21.72	61.43	79.31	16.34	9.74	5.37	1.79	1.91	1e-06	1e-06	2.42	7.79	50.41	35.24	4.22	1e-06	1.93	1e-06	0.861	E12-14	0.85-0.9	6	6
43160	E(spl)m7-HLH	NP_536753.1	6.44	54.74	227.21	423.25	396.8	152.69	118.97	34.72	19.49	10.74	3.58	3.82	1e-06	1e-06	10.07	29.19	52.35	43.54	12.66	1.91	1.93	0.3	0.867	E6-8	0.85-0.9	1
38669	Rcc1	NP_523943.1	564.53	807.37	643.09	472.08	373.11	200.08	175.32	163.39	118.86	57.29	134.16	120.38	52.4	49.64	35.86	44.76	73.68	76.71	46.41	24.84	36.6	134.25	0.788	E2-4	0-0.85	1
33045	mal	NP_001285493.1	51.52	21.5	10.14	10.17	13.82	12.29	12.52	12.25	9.74	5.37	10.73	13.38	6.55	8.27	7.65	7.79	5.82	6.22	4.22	3.82	5.78	15.05	0.81	E0-2	0-0.85	1
36555	mam	NP_001286401.1	40.78	33.23	42.6	52.91	47.38	43.88	54.27	61.27	44.82	44.76	23.25	21.02	19.65	9.93	18.53	48.66	42.66	68.41	105.49	28.67	25.04	21.67	0.64	P4	0-0.85	1
43765	Map205	NP_733465.1	85.86	68.42	32.46	30.52	35.53	35.1	58.44	26.55	21.43	12.53	26.83	28.66	16.38	26.48	37.06	77.85	87.25	118.17	118.15	42.04	23.11	40.94	0.624	P3	0-0.85	6	3
34954	twe	NP_001260491.1	139.52	91.88	26.37	20.35	31.59	17.55	29.22	30.64	25.33	10.74	53.66	40.13	1e-06	1e-06	7.65	15.57	27.14	43.54	40.09	28.67	21.19	43.65	0.793	E0-2	0-0.85	1
31373	mei-9	NP_001284859.1	32.2	13.68	14.2	6.1	5.92	3.51	6.26	4.08	1.95	1.79	1.79	1.91	4.91	4.96	4.43	7.79	7.76	12.44	8.44	1.91	1.93	9.93	0.813	E0-2	0-0.85	1
3772646	mei-218	NP_001027068.1	23.61	9.77	16.23	14.24	9.87	3.51	4.17	2.04	1.95	1.79	1e-06	1.91	1.64	1.65	5.24	9.73	15.51	24.88	23.21	17.2	11.56	20.17	0.611	P3	0-0.85	2
37523	mei-S332	NP_001286705.1	57.96	56.69	48.69	59.01	43.43	19.31	22.96	14.3	13.64	7.16	16.1	13.38	1.64	1.65	7.25	13.62	25.21	37.32	33.76	26.75	19.26	26.49	0.591	E6-8	0-0.85	6	6
47173	Men	NP_524880.2	124.5	17.59	18.26	113.95	144.11	138.65	137.75	185.86	261.1	399.22	788.84	859.86	447.04	398.8	170.01	147.92	153.17	136.83	151.9	122.3	315.9	281.14	0.742	E22-24	0-0.85	1
32114	Met	NP_001285132.1	6.44	5.86	6.09	8.14	9.87	8.78	8.35	10.21	13.64	14.32	12.52	15.29	8.19	4.96	4.43	5.84	9.69	8.29	8.44	5.73	7.7	7.53	0.443	E22-24	0-0.85	1
43153	E(spl)malpha-BFM	NP_524506.1	6.44	48.87	251.56	386.62	309.94	205.34	123.14	14.3	5.85	8.95	5.37	7.64	1e-06	1e-06	40.29	110.94	129.9	85	23.21	3.82	9.63	1.2	0.828	E6-8	0-0.85	5
43152	E(spl)mbeta-HLH	NP_524505.2	2.15	9.77	44.63	132.26	167.8	163.22	133.58	67.4	46.76	39.39	23.25	21.02	19.65	19.86	37.47	83.69	98.88	153.41	105.49	45.86	19.26	11.44	0.635	E8-10	0-0.85	1
43150	E(spl)mdelta-HLH	NP_524503.2	2.15	15.64	111.58	136.33	104.63	21.06	12.52	2.04	1.95	1.79	1e-06	1.91	1e-06	1e-06	4.83	11.68	21.33	20.73	2.11	1e-06	1e-06	1e-06	0.882	E6-8	0.85-0.9	1
43151	E(spl)mgamma-HLH	NP_524504.2	6.44	52.78	338.79	508.71	353.37	100.04	52.18	12.25	5.85	7.16	3.58	5.73	1.64	1.65	10.07	21.41	23.27	10.37	4.22	1e-06	1e-06	1e-06	0.905	E6-8	0.9-0.95	1
37402	mago	NP_476636.1	242.56	338.2	472.68	335.75	307.97	286.08	221.24	149.09	105.22	53.71	78.71	80.25	60.59	86.05	61.64	83.69	79.49	109.88	52.74	34.4	26.97	71.94	0.711	E4-6	0-0.85	1
43323	Mlc1	NP_001287569.1	6.44	3.91	2.03	8.14	21.72	91.26	281.77	761.81	1562.71	1974.63	2062.43	2134.38	1413.17	1783.86	1449.94	81.74	129.9	39.39	649.81	4779.41	5880.74	973.75	0.836	P6	0-0.85	1
43587	Mlc2	NP_524586.1	12.88	7.82	8.11	20.35	49.35	210.61	505.1	1881.04	3392.36	3958.2	3847.61	3783.41	3078.51	3044.81	2922.04	101.21	112.45	66.34	1400.88	8891.89	13464.3	1877.36	0.861	P6	0.85-0.9	1
35523	mle	NP_476641.1	23.61	41.05	77.09	65.11	49.35	36.86	48.01	28.59	23.38	17.9	16.1	19.11	16.38	13.24	16.52	31.14	36.84	49.75	42.2	21.02	11.56	20.17	0.612	E4-6	0-0.85	1
38779	msl-3	NP_523951.1	118.06	70.38	87.23	71.22	63.17	45.63	45.92	38.81	31.18	19.69	33.99	30.57	14.74	8.27	12.09	17.52	23.27	29.02	21.1	11.47	9.63	26.19	0.713	E0-2	0-0.85	1
39625	mnd	NP_524074.1	70.83	44.96	46.66	24.42	37.51	68.45	83.49	61.27	75.99	62.66	48.3	57.32	65.5	38.06	24.17	77.85	13.57	14.51	37.98	15.29	9.63	35.82	0.466	E12-14	0-0.85	1
43764	mod	NP_001247401.1	455.06	709.62	720.18	557.54	594.22	405.42	653.29	200.15	220.18	125.32	406.05	447.13	312.76	223.4	91.86	108.99	77.56	85	88.61	43.95	36.6	183.01	0.601	E4-6	0-0.85	6	1
49228	mod(mdg4)	NP_788698.1	418.57	520	344.88	382.55	294.15	194.81	160.71	155.22	105.22	64.45	107.33	82.16	36.03	26.48	41.9	66.17	83.37	130.61	67.51	28.67	26.97	81.57	0.734	E2-4	0-0.85	1
41942	mor	NP_524373.1	266.17	412.48	369.22	331.68	260.59	156.2	166.98	136.84	83.79	41.18	87.65	80.25	31.11	28.13	38.27	68.12	75.62	118.17	52.74	19.11	13.48	63.21	0.712	E2-4	0-0.85	1
37894	Rpn8	NP_001261167.1	463.65	99.7	186.64	211.62	167.8	154.45	121.06	106.2	70.15	50.13	46.51	45.86	85.15	152.24	243.34	570.27	252.05	300.6	194.1	129.95	240.78	209.5	0.705	P1	0-0.85	1
36468	Mp20	NP_001014522.2	6.44	3.91	2.03	4.07	13.82	29.84	64.7	281.85	1126.24	3079.2	4225.03	4819.07	2657.67	2475.56	2277.45	393.15	909.33	47.68	90.72	837.02	3863.99	589.67	0.773	E22-24	0-0.85	1
45906	mr	NP_611862.1	55.81	37.14	26.37	34.59	29.61	15.8	18.78	8.17	5.85	5.37	5.37	7.64	4.91	6.62	12.09	19.46	21.33	29.02	21.1	15.29	7.7	21.97	0.693	E0-2	0-0.85	1
43232	ms(3)K81	NP_651510.1	1e-06	1.95	4.06	4.07	1.97	1e-06	1e-06	1e-06	1e-06	1e-06	1e-06	1e-06	1e-06	1e-06	2.42	3.89	7.76	12.44	10.55	7.64	5.78	6.02	0.776	P3	0-0.85	6	4
40367	sa	NP_649311.1	1e-06	1e-06	1e-06	1e-06	1e-06	1e-06	1e-06	1e-06	1e-06	1e-06	1e-06	1e-06	1e-06	1e-06	6.04	11.68	15.51	22.8	18.99	11.47	11.56	13.85	0.805	P3	0-0.85	1
33817	Acp26Aa	NP_476644.1	1e-06	1e-06	1e-06	1e-06	1e-06	1e-06	1e-06	1e-06	1e-06	1e-06	1e-06	1e-06	1e-06	1e-06	1e-06	1e-06	1e-06	1e-06	1e-06	1e-06	19.26	164.95	0.994	Adult	0.95-1	6	8
33816	Acp26Ab	NP_001285646.1	1e-06	1e-06	1e-06	1e-06	1e-06	1e-06	1e-06	1e-06	1e-06	1e-06	1e-06	1e-06	1e-06	1e-06	1e-06	1e-06	1e-06	1e-06	1e-06	1e-06	30.82	136.96	0.989	Adult	0.95-1	6	7
41693	Mst87F	NP_001287317.1	1e-06	1e-06	1e-06	1e-06	1e-06	1e-06	1e-06	1e-06	1e-06	1e-06	1e-06	1e-06	1e-06	1e-06	73.32	169.33	279.2	439.5	571.75	508.33	683.81	725.72	0.821	Adult	0-0.85
47854	Mst98Ca	NP_524899.1	1e-06	1e-06	1e-06	1e-06	1e-06	1e-06	1e-06	1e-06	1e-06	1e-06	1e-06	1e-06	1e-06	1e-06	55.19	108.99	205.52	358.65	464.15	439.53	572.09	529.77	0.82	P6	0-0.85	6	1
41202	MtnA	NP_001262438.1	6.44	3.91	4.06	8.14	27.64	150.94	296.38	467.71	1044.4	1457.25	2142.92	2506.98	2125.48	1052.45	1040.22	434.02	411.04	539.01	158.23	208.3	173.36	828.66	0.761	E22-24	0-0.85	6	6
42424	MtnB	NP_001287425.1	1e-06	1e-06	1e-06	1e-06	1e-06	1e-06	1e-06	1e-06	1e-06	10.74	78.71	84.08	342.24	49.64	91.45	93.42	573.91	594.99	571.75	235.05	69.34	16.86	0.822	P3	0-0.85	6	1
38257	mu2	NP_523887.2	62.25	60.6	56.8	48.84	35.53	10.53	16.7	12.25	9.74	3.58	12.52	13.38	1.64	3.31	5.64	7.79	13.57	12.44	6.33	3.82	3.85	19.57	0.725	E0-2	0-0.85	1
44839	mud	NP_727769.3	90.15	107.52	60.86	46.8	29.61	5.27	14.61	8.17	5.85	1.79	8.94	7.64	1.64	1.65	10.07	17.52	32.96	37.32	27.43	19.11	11.56	37.63	0.788	E2-4	0-0.85	2
48309	mus101	NP_524909.1	90.15	11.73	22.32	16.28	9.87	5.27	4.17	4.08	1.95	1.79	1.79	1.91	4.91	3.31	4.43	5.84	9.69	12.44	6.33	3.82	3.85	15.05	0.92	E0-2	0.9-0.95	1
3772069	mus201	NP_001027230.1	25.76	5.86	14.2	10.17	7.9	5.27	6.26	4.08	1.95	1.79	1.79	3.82	3.28	3.31	4.43	7.79	9.69	12.44	8.44	5.73	3.85	10.84	0.745	E0-2	0-0.85	1
47186	PolZ1	NP_524881.2	27.9	7.82	6.09	6.1	3.95	1.76	2.09	2.04	1.95	1.79	1.79	1.91	1.64	3.31	3.22	3.89	5.82	6.22	4.22	1.91	1.93	9.93	0.858	E0-2	0.85-0.9	1
38905	mus301	NP_648178.1	51.52	3.91	4.06	10.17	5.92	3.51	2.09	2.04	1.95	1e-06	1e-06	1e-06	1.64	3.31	3.63	3.89	5.82	6.22	2.11	1.91	1.93	11.44	0.929	E0-2	0.9-0.95	1
40003	mus304	NP_524135.3	42.93	25.41	14.2	8.14	9.87	5.27	10.44	8.17	5.85	1.79	3.58	7.64	1.64	1.65	4.03	7.79	7.76	10.37	8.44	3.82	3.85	12.04	0.816	E0-2	0-0.85	4
41571	PolQ	NP_524333.1	10.73	11.73	30.43	22.38	13.82	3.51	4.17	2.04	1e-06	1e-06	1e-06	1e-06	1.64	1.65	2.82	5.84	5.82	6.22	4.22	1.91	1.93	6.32	0.83	E4-6	0-0.85	1
41366	Blm	NP_524319.2	57.96	9.77	18.26	16.28	9.87	3.51	4.17	2.04	1.95	1.79	1.79	1.91	3.28	3.31	3.63	5.84	7.76	8.29	6.33	3.82	1.93	14.45	0.891	E0-2	0.85-0.9	1
38809	mus312	NP_729234.2	40.78	29.32	30.43	28.49	25.66	15.8	22.96	16.34	13.64	8.95	14.31	15.29	11.46	13.24	11.68	15.57	19.39	26.95	23.21	15.29	11.56	21.37	0.534	E0-2	0-0.85	1
32543	Myb	NP_511170.1	137.38	146.62	180.55	201.45	165.83	103.55	125.23	81.7	75.99	51.92	78.71	76.43	34.39	24.82	38.68	72.01	81.43	101.58	63.29	45.86	32.75	62.31	0.578	E6-8	0-0.85	1
45338	na	NP_001096981.2	1e-06	1e-06	2.03	4.07	3.95	5.27	10.44	20.42	23.38	23.27	19.68	19.11	19.65	4.96	2.42	3.89	7.76	12.44	14.77	13.38	11.56	6.92	0.573	E16-18	0-0.85	1
48971	Atpalpha	NP_732572.1	218.94	64.51	62.89	158.72	183.6	194.81	340.21	379.88	399.45	433.24	423.93	477.7	365.16	215.12	126.91	128.46	174.5	203.17	327.01	445.26	466.14	306.72	0.439	E22-24	0-0.85	1
42799	nau	NP_476650.1	1e-06	1e-06	2.03	10.17	11.84	10.53	18.78	10.21	5.85	3.58	1.79	1.91	1.64	1.65	0.81	1e-06	1e-06	1e-06	4.22	5.73	5.78	2.71	0.785	E12-14	0-0.85	1
43517	ncd	NP_001287592.1	203.92	224.81	245.47	238.08	171.75	71.96	58.44	59.23	40.92	21.48	41.14	38.22	4.91	6.62	19.34	27.25	67.86	58.05	14.77	9.56	13.48	35.22	0.723	E4-6	0-0.85	1
38738	ndl	NP_523947.2	1e-06	1e-06	1e-06	1e-06	1e-06	1e-06	2.09	2.04	1e-06	1e-06	1e-06	1e-06	1e-06	1e-06	1e-06	1e-06	1e-06	1e-06	1e-06	1.91	1e-06	17.46	0.982	Adult	0.95-1	1
45908	nec	NP_524851.1	1e-06	1e-06	1e-06	2.03	3.95	12.29	20.87	24.51	25.33	75.19	87.65	63.06	27.84	34.75	52.78	40.87	172.56	107.8	97.05	47.78	229.22	124.01	0.788	P6	0-0.85	1
45339	net	NP_001259789.1	1e-06	21.5	32.46	2.03	3.95	8.78	8.35	4.08	1.95	3.58	3.58	3.82	1.64	1.65	4.83	3.89	5.82	8.29	10.55	9.56	3.85	3.91	0.827	E4-6	0-0.85	1
41085	neur	NP_476652.1	36.49	130.98	190.7	140.4	76.99	43.88	45.92	24.51	15.59	8.95	8.94	11.46	3.28	3.31	3.63	7.79	13.57	22.8	21.1	5.73	5.78	9.03	0.839	E4-6	0-0.85	1
31300	ng1	NP_476655.1	1e-06	1e-06	1e-06	1e-06	1e-06	1e-06	1e-06	1e-06	1e-06	1e-06	1e-06	1e-06	1e-06	1e-06	25.78	1e-06	1e-06	1e-06	1e-06	1e-06	1e-06	1e-06	0.999	L3	0.95-1	6	9
33271	ninaA	NP_476656.1	1e-06	1e-06	1e-06	1e-06	1e-06	1e-06	1e-06	1e-06	1.95	1.79	1.79	1.91	1.64	1e-06	1e-06	1e-06	1e-06	2.07	4.22	63.06	9.63	22.58	0.964	P5	0.95-1	1
41678	ninaB	NP_650307.2	1e-06	1e-06	1e-06	1e-06	1e-06	1e-06	1e-06	1e-06	1e-06	1.79	1.79	1.91	1e-06	1e-06	1e-06	1e-06	1.94	2.07	2.11	13.38	11.56	10.23	0.876	P5	0.85-0.9	1
34012	ninaC	NP_523503.2	1e-06	1e-06	1e-06	1e-06	1e-06	1e-06	1e-06	1e-06	1e-06	1e-06	1e-06	1e-06	1e-06	1e-06	1e-06	1.95	1.94	2.07	46.41	206.39	165.65	108.06	0.925	P5	0.9-0.95	1
326160	ninaD	NP_724087.1	1e-06	1e-06	1e-06	4.07	11.84	14.04	16.7	4.08	1.95	1.79	1e-06	1.91	1e-06	1e-06	10.07	1e-06	1e-06	1e-06	4.22	24.84	15.41	21.37	0.785	P5	0-0.85	1
42367	ninaE	NP_524407.1	1e-06	1e-06	1e-06	1e-06	1e-06	1e-06	1e-06	1e-06	1e-06	1e-06	1e-06	1e-06	1e-06	1e-06	1e-06	5.84	7.76	1e-06	12.66	475.84	1130.69	2637.99	0.97	Adult	0.95-1	1
42547	slou	NP_001262808.1	1e-06	1e-06	2.03	10.17	9.87	12.29	16.7	16.34	11.69	10.74	7.16	5.73	4.91	1.65	2.01	3.89	1.94	4.15	2.11	1.91	3.85	1.2	0.66	E12-14	0-0.85	1
44843	nkd	NP_524788.2	4.29	87.97	142.01	150.58	134.24	75.47	96.01	65.36	54.56	42.97	21.47	22.93	14.74	6.62	11.28	31.14	31.02	49.75	29.54	9.56	11.56	4.52	0.699	E6-8	0-0.85	1
32107	nod	NP_001285129.1	214.65	15.64	46.66	56.98	33.56	15.8	10.44	4.08	1.95	1.79	1.79	1.91	1.64	1.65	3.63	5.84	11.63	10.37	2.11	1.91	3.85	33.11	0.941	E0-2	0.9-0.95	1
42297	nanos	NP_476658.1	519.46	44.96	16.23	4.07	5.92	3.51	2.09	4.08	1.95	1.79	1.79	1.91	1.64	1.65	0.4	1e-06	1.94	2.07	2.11	1.91	1.93	121.3	0.979	E0-2	0.95-1	1
34263	numb	NP_001260291.1	68.69	72.33	62.89	89.53	69.1	80.73	85.57	34.72	29.23	32.22	30.41	32.48	18.01	14.89	26.59	60.34	44.59	72.56	44.31	30.58	28.89	31.3	0.48	E6-8	0-0.85	1
33583	odd	NP_722922.1	6.44	127.07	91.29	81.39	57.25	40.37	43.83	28.59	21.43	16.11	10.73	11.46	8.19	4.96	8.06	11.68	11.63	18.66	10.55	3.82	5.78	11.14	0.811	E2-4	0-0.85	1
33507	okr	NP_476661.1	51.52	50.83	52.75	30.52	19.74	8.78	6.26	4.08	3.9	1.79	1.79	1.91	3.28	3.31	4.43	5.84	7.76	10.37	6.33	3.82	3.85	12.34	0.777	E4-6	0-0.85	1
40605	opa	NP_001368991.1	6.44	193.53	64.92	40.7	49.35	29.84	31.31	24.51	13.64	14.32	10.73	9.55	6.55	3.31	4.43	9.73	7.76	12.44	6.33	1.91	3.85	1.2	0.913	E2-4	0.9-0.95	1
43943	or	NP_536793.1	68.69	68.42	32.46	48.84	63.17	61.43	75.14	40.85	35.07	21.48	19.68	24.84	16.38	23.17	28.6	52.55	36.84	45.61	54.85	26.75	13.48	28.6	0.485	E12-14	0-0.85	1
41066	osk	NP_731295.1	777.04	44.96	12.17	6.1	9.87	3.51	6.26	8.17	3.9	3.58	1.79	3.82	1e-06	1e-06	1e-06	1e-06	1e-06	1e-06	1e-06	1.91	34.67	387.39	0.968	E0-2	0.95-1	5
34850	osp	NP_001162975.1	25.76	11.73	10.14	12.21	25.66	31.59	58.44	87.82	62.35	37.59	21.47	26.75	13.1	14.89	8.86	13.62	32.96	47.68	132.92	78.35	15.41	17.76	0.764	P4	0-0.85	1
31789	otu	NP_511089.2	229.68	35.19	4.06	2.03	1.97	1e-06	1e-06	2.04	1e-06	1e-06	1e-06	1e-06	1e-06	1e-06	1e-06	1e-06	1e-06	2.07	1e-06	1e-06	3.85	109.26	0.966	E0-2	0.95-1	1
31429	ovo	NP_001162673.1	191.04	23.46	24.34	40.7	27.64	35.1	39.66	18.38	21.43	12.53	7.16	7.64	6.55	4.96	7.25	15.57	3.88	35.24	8.44	3.82	9.63	47.26	0.9	E0-2	0.85-0.9	1
39494	SP	NP_524057.2	1e-06	1e-06	1e-06	1e-06	1e-06	1e-06	1e-06	1e-06	1e-06	1e-06	1e-06	1e-06	1e-06	1e-06	1e-06	1e-06	1e-06	1e-06	1e-06	1e-06	19.26	228.46	0.996	Adult	0.95-1	6	7
38879	pbl	NP_523965.2	83.71	103.61	129.84	71.22	41.46	21.06	20.87	10.21	11.69	10.74	17.89	21.02	4.91	4.96	10.88	17.52	42.66	20.73	8.44	5.73	15.41	26.79	0.789	E4-6	0-0.85	1
40358	Pc	NP_524199.1	75.13	29.32	46.66	34.59	31.59	19.31	20.87	14.3	9.74	7.16	5.37	7.64	6.55	3.31	4.83	9.73	13.57	14.51	10.55	5.73	7.7	15.35	0.798	E0-2	0-0.85	1
37069	Pcl	NP_001261067.1	152.4	62.56	58.83	52.91	37.51	21.06	27.13	20.42	11.69	7.16	5.37	5.73	11.46	8.27	12.09	25.3	29.08	37.32	25.32	9.56	13.48	41.84	0.836	E0-2	0-0.85	1
33985	Pcp	NP_476673.1	1e-06	1.95	1e-06	1e-06	1.97	1e-06	1e-06	1e-06	1e-06	1.79	3.58	1.91	3.28	1.65	709.06	144.03	5461.81	120.24	130.81	131.86	65.49	8.43	0.988	P2	0.95-1	2
31204	pcx	NP_001259183.2	36.49	27.37	40.57	32.56	25.66	12.29	22.96	18.38	11.69	8.95	5.37	5.73	6.55	4.96	10.88	31.14	19.39	22.8	16.88	7.64	7.7	15.95	0.581	E4-6	0-0.85	1
31391	peb	NP_001014722.1	4.29	11.73	38.54	81.39	65.15	47.39	54.27	46.97	27.28	21.48	17.89	15.29	13.1	11.58	9.67	17.52	13.57	14.51	10.55	9.56	9.63	16.25	0.72	E6-8	0-0.85	1
32713	CG10598	NP_573206.1	1e-06	1e-06	1e-06	1e-06	1.97	1e-06	1e-06	16.34	120.81	642.69	797.78	456.68	262	62.88	51.97	1e-06	1e-06	1e-06	2.11	1.91	1e-06	1e-06	0.903	E20-22	0.9-0.95	6	7
41662	CG9757	NP_001262537.1	2.15	1e-06	1e-06	1e-06	1e-06	1e-06	1e-06	12.25	70.15	141.43	1109.03	836.94	225.98	471.61	449.61	1e-06	1.94	1e-06	2.11	1e-06	1e-06	0.9	0.905	E20-22	0.9-0.95	6	7
37662	Fib	NP_523817.1	399.25	604.06	746.55	1108.98	1052.22	852.96	486.32	796.53	319.56	257.79	624.27	355.41	946.48	312.75	123.68	93.42	108.58	122.31	90.72	43.95	150.25	260.97	0.624	E6-8	0-0.85	1
43745	CG2150	NP_651892.1	2.15	1.95	2.03	6.1	7.9	3.51	8.35	167.48	590.4	288.23	8.94	9.55	1.64	135.69	20.95	1.95	95	49.75	324.9	2971.61	90.53	0.6	0.971	P5	0.95-1	3
37131	Pepck1	NP_523784.2	12.88	105.56	279.96	492.43	428.39	177.26	187.85	334.95	555.33	918.39	518.74	657.32	389.73	344.2	582.56	1152.21	1068.32	1212.78	835.47	437.62	618.32	428.33	0.586	P3	0-0.85	1
31251	per	NP_001259194.1	1e-06	1e-06	2.03	2.03	1e-06	1.76	2.09	4.08	1.95	1.79	1.79	1.91	1.64	1e-06	0.4	1.95	1.94	4.15	8.44	5.73	11.56	12.04	0.781	Adult	0-0.85	1
36060	Pfk	NP_001246234.1	105.18	29.32	6.09	4.07	5.92	21.06	39.66	91.91	116.91	148.59	194.97	194.9	212.88	178.72	115.62	60.34	77.56	82.92	78.06	210.21	539.34	217.63	0.806	P6	0-0.85	1
35886	Pgi	NP_523663.1	259.73	39.1	85.2	54.94	41.46	50.9	64.7	120.5	116.91	184.39	434.67	452.86	445.4	402.11	361.38	188.79	153.17	151.34	327.01	386.02	705	498.46	0.674	P6	0-0.85	1
44010	Pgm1	NP_524675.1	148.11	60.6	18.26	14.24	31.59	124.61	123.14	140.92	142.24	177.23	187.82	252.23	278.38	253.18	226.42	77.85	54.29	97.44	101.27	231.23	221.52	332.61	0.575	Adult	0-0.85	1
31221	Raf	NP_001096867.3	66.54	50.83	48.69	40.7	35.53	22.82	31.31	20.42	19.49	12.53	21.47	24.84	9.83	6.62	9.27	15.57	17.45	22.8	12.66	7.64	7.7	17.76	0.671	E0-2	0-0.85	1
35735	phr	NP_523653.2	40.78	11.73	42.6	32.56	17.77	12.29	6.26	4.08	1.95	1.79	1.79	1.91	1.64	1.65	4.03	5.84	7.76	8.29	2.11	1.91	1.93	10.84	0.796	E4-6	0-0.85	1
31303	Pig1	NP_476677.2	1e-06	1e-06	1e-06	1e-06	1e-06	1e-06	1e-06	1e-06	1e-06	1e-06	17.89	30.57	106.44	86.05	187.34	11.68	1e-06	1e-06	1e-06	1e-06	1e-06	1e-06	0.936	L3	0.9-0.95	6	9
34404	pim	NP_001260334.1	137.38	111.43	87.23	54.94	57.25	26.33	45.92	12.25	23.38	5.37	39.35	42.04	1e-06	1.65	6.04	11.68	19.39	18.66	12.66	7.64	3.85	21.67	0.788	E0-2	0-0.85	6	6
40104	pip	NP_788536.1	1e-06	1e-06	2.03	14.24	33.56	43.88	58.44	32.68	35.07	14.32	3.58	5.73	8.19	16.55	3.22	1.95	1e-06	2.07	27.43	15.29	1.93	1e-06	0.785	E12-14	0-0.85	1
45343	pk	NP_724538.1	2.15	1.95	2.03	14.24	29.61	49.14	60.53	81.7	37.02	26.85	14.31	13.38	8.19	4.96	8.06	17.52	25.21	45.61	46.41	9.56	23.11	3.91	0.739	E14-16	0-0.85	1
48311	Pkc53E	NP_725626.1	1e-06	1e-06	1e-06	1e-06	1e-06	1e-06	2.09	2.04	3.9	5.37	8.94	13.38	8.19	4.96	1.61	1.95	3.88	4.15	8.44	13.38	7.7	5.72	0.697	E22-24	0-0.85	1
43428	Pkc98E	NP_001287577.1	15.03	3.91	1e-06	4.07	9.87	14.04	27.13	32.68	42.87	46.55	37.56	42.04	29.48	14.89	14.91	29.19	40.72	39.39	37.98	30.58	30.82	21.37	0.463	E18-20	0-0.85	1
44848	plu	NP_476683.1	173.87	64.51	16.23	8.14	11.84	5.27	6.26	6.13	5.85	1.79	5.37	5.73	1e-06	1e-06	1e-06	1e-06	1e-06	1e-06	1e-06	1e-06	1e-06	32.51	0.953	E0-2	0.95-1
31194	pn	NP_476684.1	47.22	29.32	14.2	8.14	7.9	7.02	8.35	6.13	5.85	5.37	3.58	3.82	4.91	4.96	7.65	11.68	7.76	10.37	12.66	13.38	9.63	23.18	0.791	E0-2	0-0.85	1
44849	pnr	NP_476685.1	2.15	23.46	66.95	61.04	47.38	26.33	20.87	12.25	7.79	7.16	5.37	3.82	1.64	1.65	4.03	9.73	11.63	14.51	4.22	1.91	1.93	1.2	0.804	E4-6	0-0.85	1
42757	pnt	NP_524461.2	4.29	17.59	48.69	71.22	47.38	26.33	35.48	18.38	19.49	19.69	21.47	22.93	9.83	6.62	7.65	9.73	11.63	18.66	16.88	11.47	5.78	7.53	0.74	E6-8	0-0.85	1
40232	polo	NP_001014592.1	500.14	508.27	519.34	400.86	286.25	105.3	108.53	79.65	70.15	30.43	82.28	85.99	3.28	4.96	37.06	68.12	118.27	130.61	54.85	30.58	26.97	121	0.738	E4-6	0-0.85	1
40990	Poxm	NP_001036687.1	1e-06	1.95	8.11	18.31	9.87	12.29	10.44	6.13	3.9	5.37	3.58	3.82	3.28	1.65	2.42	5.84	13.57	10.37	8.44	3.82	3.85	3.31	0.676	E6-8	0-0.85	1
48531	Pp1-13C	NP_524921.1	1e-06	1e-06	1e-06	1e-06	1e-06	1e-06	1e-06	1e-06	1e-06	1e-06	1e-06	1e-06	1e-06	1e-06	5.24	11.68	17.45	26.95	33.76	30.58	26.97	29.2	0.785	P4	0-0.85	1
42922	Pp1alpha-96A	NP_001262919.1	90.15	87.97	50.72	59.01	65.15	59.67	85.57	63.31	70.15	50.13	55.45	68.79	36.03	26.48	22.16	38.93	34.9	43.54	48.52	32.49	25.04	55.99	0.428	E0-2	0-0.85	1
43872	Ppn	NP_788752.2	2.15	7.82	20.29	101.74	150.04	166.73	365.26	604.55	547.53	445.77	157.41	166.24	153.93	115.84	59.22	56.44	34.9	62.19	59.07	87.91	119.43	34.62	0.77	E14-16	0-0.85	1
31582	PpV	NP_001259272.1	191.04	117.29	89.26	91.57	96.73	98.28	75.14	71.48	50.66	34.01	35.78	36.31	55.68	47.99	37.06	54.5	48.47	55.97	48.52	30.58	34.67	63.51	0.682	E0-2	0-0.85	1
48532	PpY-55A	NP_001286554.1	1e-06	1e-06	1e-06	1e-06	1e-06	1e-06	1e-06	1e-06	1e-06	1e-06	1e-06	1e-06	1e-06	1e-06	2.42	3.89	7.76	12.44	18.99	17.2	9.63	11.14	0.827	P4	0-0.85	1
35292	pr	NP_724244.1	90.15	138.8	123.75	81.39	80.94	56.16	87.66	30.64	37.02	39.39	42.93	57.32	44.21	56.26	68.09	72.01	63.98	62.19	54.85	63.06	75.12	49.97	0.538	E2-4	0-0.85	1
34629	prd	NP_723721.1	4.29	91.88	20.29	8.14	5.92	3.51	4.17	2.04	1.95	1.79	1e-06	1.91	1e-06	1e-06	1.21	1.95	3.88	8.29	8.44	5.73	15.41	20.17	0.937	E2-4	0.9-0.95	1
39002	Prm	NP_523982.2	2.15	1.95	2.03	4.07	7.9	12.29	45.92	388.05	752.13	1025.8	731.6	661.14	479.79	580.83	627.68	73.96	65.92	8.29	164.56	1087.36	2032.16	370.23	0.834	P6	0-0.85	1
44529	CG2841	NP_001284821.1	51.52	5.86	2.03	2.03	3.95	3.51	6.26	8.17	25.33	26.85	37.56	40.13	16.38	18.2	22.56	33.09	17.45	24.88	52.74	28.67	28.89	41.54	0.592	P4	0-0.85	1
37415	Pu	NP_726038.1	2.15	1.95	1e-06	2.03	7.9	42.12	48.01	30.64	17.54	39.39	25.04	28.66	45.85	31.44	114.01	299.73	29.08	18.66	33.76	506.42	198.4	33.11	0.901	P5	0.9-0.95	1
41094	pum	NP_001262403.1	103.03	66.47	32.46	40.7	41.46	29.84	52.18	55.14	42.87	26.85	37.56	34.39	18.01	9.93	11.28	29.19	29.08	49.75	40.09	15.29	9.63	30.4	0.675	E0-2	0-0.85	1
41772	put	NP_001262575.1	118.06	115.34	77.09	97.67	106.6	78.98	87.66	59.23	50.66	28.64	60.82	59.24	21.29	14.89	18.94	35.03	31.02	45.61	33.76	22.93	17.34	30.7	0.559	E0-2	0-0.85	1
44011	pwn	NP_610267.2	1e-06	1.95	4.06	8.14	11.84	31.59	79.31	138.88	40.92	10.74	3.58	3.82	6.55	47.99	8.06	13.62	13.57	58.05	170.89	21.02	5.78	2.71	0.856	P4	0.85-0.9	1
37573	px	NP_726208.1	38.64	21.5	48.69	44.77	35.53	29.84	39.66	38.81	27.28	25.06	16.1	15.29	11.46	8.27	12.09	21.41	27.14	31.1	18.99	13.38	13.48	17.46	0.496	E4-6	0-0.85	1
35058	qua	NP_001246066.1	98.74	13.68	2.03	4.07	9.87	31.59	93.92	67.4	31.18	8.95	3.58	5.73	3.28	8.27	6.04	11.68	15.51	31.1	149.79	28.67	21.19	44.25	0.827	P4	0-0.85	1
32640	r	NP_001285343.1	34.34	29.32	18.26	16.28	37.51	63.18	52.18	38.81	23.38	19.69	44.72	40.13	68.78	26.48	19.74	23.36	31.02	41.46	31.65	11.47	23.11	48.16	0.527	L1	0-0.85	1
43873	ras	NP_001356940.1	212.5	11.73	20.29	46.8	65.15	77.22	64.7	59.23	46.76	37.59	71.55	59.24	178.49	71.16	103.14	251.07	127.97	85	69.62	82.17	65.49	113.18	0.683	P1	0-0.85	1
41140	Ras85D	NP_476699.1	184.6	273.68	261.7	211.62	179.65	161.47	194.11	114.37	93.53	44.76	78.71	78.34	36.03	41.37	71.71	153.76	153.17	176.22	111.82	53.51	30.82	61.4	0.565	E2-4	0-0.85	1
38494	Ras64B	NP_523917.2	75.13	52.78	38.54	52.91	71.07	78.98	104.36	98.03	113.01	125.32	130.58	147.13	67.14	52.95	66.47	81.74	69.8	72.56	71.73	66.89	82.83	51.17	0.474	E22-24	0-0.85	1
44851	raw	NP_001188733.1	32.2	9.77	26.37	34.59	25.66	24.57	35.48	36.76	25.33	46.55	44.72	53.5	22.93	14.89	29.01	95.37	85.31	35.24	31.65	13.38	34.67	28.6	0.653	P1	0-0.85	1
31381	rb	NP_001162664.2	83.71	84.06	42.6	42.73	45.41	33.35	41.74	40.85	31.18	17.9	28.62	30.57	13.1	16.55	17.32	31.14	27.14	37.32	35.87	21.02	15.41	33.41	0.611	E2-4	0-0.85	1
32340	rdgB	NP_001259535.1	36.49	3.91	2.03	2.03	1.97	5.27	8.35	12.25	11.69	14.32	16.1	19.11	11.46	4.96	4.83	9.73	21.33	20.73	25.32	19.11	25.04	26.49	0.647	E0-2	0-0.85	1
49241	rec	NP_001262615.1	10.73	1.95	6.09	6.1	3.95	1.76	2.09	2.04	1e-06	1e-06	1e-06	1e-06	1e-06	1.65	2.42	3.89	3.88	6.22	4.22	1.91	1.93	4.21	0.738	E0-2	0-0.85	1
35246	ref(2)P	NP_001014491.1	425.01	412.48	166.35	128.19	136.22	98.28	135.67	138.88	140.29	130.69	255.79	235.03	49.13	41.37	182.1	346.44	190.01	201.09	183.55	112.75	148.32	235.08	0.589	E0-2	0-0.85	1
42261	Rh2	NP_524398.1	1e-06	1e-06	1e-06	1e-06	1e-06	1e-06	1e-06	1e-06	1e-06	1e-06	1e-06	1e-06	1e-06	1e-06	1e-06	1e-06	1e-06	1e-06	1e-06	1.91	17.34	14.15	0.954	P6	0.95-1	1
42398	Rh3	NP_524411.1	1e-06	1e-06	1e-06	1e-06	1e-06	1e-06	1e-06	1e-06	1e-06	1e-06	1e-06	1e-06	1e-06	1e-06	1e-06	1e-06	1e-06	1e-06	2.11	63.06	161.8	122.51	0.944	P6	0.9-0.95	1
39887	Rh4	NP_476701.1	1e-06	3.91	10.14	6.1	5.92	3.51	2.09	1e-06	1e-06	1e-06	1e-06	1e-06	1e-06	1e-06	0.4	1.95	1.94	4.15	4.22	64.97	173.36	194.15	0.931	Adult	0.9-0.95	1
44855	rib	NP_001261085.1	8.59	101.65	284.02	612.48	471.82	287.83	262.99	98.03	50.66	28.64	16.1	21.02	13.1	1.65	0.81	1.95	3.88	6.22	6.33	3.82	5.78	4.82	0.869	E6-8	0.85-0.9	1
34819	rk	NP_476702.1	1e-06	1e-06	1e-06	1e-06	1e-06	1e-06	1e-06	2.04	3.9	1.79	1.79	1.91	1.64	1.65	1.61	7.79	9.69	2.07	4.22	13.38	5.78	1.2	0.826	P5	0-0.85	1
3354888	rl	NP_001015122.1	10.73	9.77	6.09	6.1	7.9	7.02	14.61	4.08	5.85	3.58	5.37	7.64	1.64	3.31	3.63	9.73	5.82	6.22	8.44	3.82	1.93	3.61	0.582	E12-14	0-0.85	1
42493	r-l	NP_524427.1	158.84	193.53	105.49	93.6	163.85	159.71	108.53	114.37	66.25	35.8	71.55	59.24	252.18	87.7	22.56	21.41	23.27	20.73	14.77	9.56	21.19	59.9	0.695	L1	0-0.85	1
40739	Rm62	NP_524243.2	452.91	617.74	687.72	710.16	740.31	505.46	461.27	349.25	265	229.15	279.05	309.55	316.04	173.75	168.4	221.88	244.3	327.55	242.62	112.75	105.94	200.17	0.551	E8-10	0-0.85	1
43719	rod	NP_476705.1	60.1	13.68	40.57	50.87	27.64	7.02	6.26	2.04	1.95	1.79	1.79	1.91	1.64	1.65	6.04	9.73	19.39	14.51	4.22	1.91	1.93	14.15	0.817	E0-2	0-0.85	1
35110	amos	NP_477446.1	25.76	74.29	10.14	6.1	3.95	1e-06	1e-06	1e-06	1e-06	1e-06	1e-06	1e-06	1e-06	1e-06	1e-06	1e-06	13.57	12.44	10.55	1.91	1e-06	1e-06	0.945	E2-4	0.9-0.95	1
36855	RpLP2	NP_523764.1	4520.56	6394.43	6240.22	6163.51	8348.68	13012.1	6497.44	6468.23	5574.69	5947.15	6756.12	6840.7	7457.2	6311.36	4543.21	4383.06	4060	4795.13	4133.02	2598.96	2949.04	3673.45	0.58	E10-12	0-0.85	1
48312	Polr2F	NP_524910.1	178.16	361.65	397.62	343.89	353.37	321.18	202.46	126.63	91.58	69.82	127	103.18	196.5	97.63	85.01	116.78	122.15	172.07	130.81	76.44	96.31	135.45	0.579	E4-6	0-0.85	1
32100	Polr2A	NP_511124.1	206.07	240.45	210.98	207.55	161.88	71.96	102.27	130.71	89.63	42.97	80.49	76.43	40.94	29.79	34.65	52.55	50.41	72.56	40.09	19.11	21.19	51.77	0.644	E2-4	0-0.85	1
33210	Polr1B	NP_476708.1	19.32	17.59	30.43	38.66	37.51	24.57	39.66	16.34	11.69	8.95	23.25	26.75	37.66	16.55	6.85	7.79	5.82	8.29	6.33	5.73	3.85	13.85	0.55	E12-14	0-0.85	1
43349	RpL4	NP_524538.2	4359.57	6124.66	5258.34	5660.9	5622.38	5279.25	4333.02	6786.84	4830.36	5039.5	4958.42	3913.34	5855.72	4208.13	2784.66	2697.57	2326.65	2937.62	2038.03	1471.47	2467.49	2975.42	0.403	E14-16	0-0.85	1
31290	rst	NP_001284835.1	1e-06	7.82	30.43	46.8	65.15	54.41	60.53	40.85	25.33	16.11	8.94	9.55	6.55	3.31	5.64	11.68	21.33	45.61	37.98	11.47	3.85	1.51	0.67	E8-10	0-0.85	1
39297	rt	NP_524025.2	53.66	11.73	14.2	6.1	7.9	33.35	96.01	114.37	25.33	7.16	1.79	1.91	1.64	41.37	5.24	19.46	7.76	8.29	54.85	11.47	3.85	9.63	0.823	E14-16	0-0.85	1
44856	ru	NP_524790.1	1e-06	1e-06	1e-06	1e-06	1e-06	3.51	8.35	6.13	3.9	1.79	1e-06	1.91	1e-06	1e-06	2.82	7.79	19.39	22.8	18.99	3.82	1.93	0.9	0.822	P3	0-0.85	1
33059	run	NP_001285501.1	6.44	86.01	60.86	42.73	23.69	17.55	16.7	14.3	5.85	5.37	3.58	3.82	3.28	1.65	2.01	1.95	3.88	4.15	2.11	1e-06	1e-06	1e-06	0.878	E2-4	0.85-0.9	1
32406	rut	NP_511156.2	4.29	3.91	8.11	10.17	11.84	14.04	20.87	16.34	13.64	17.9	8.94	9.55	9.83	6.62	9.27	13.62	23.27	31.1	27.43	21.02	21.19	19.26	0.553	P3	0-0.85	1
31535	rux	NP_001245540.1	27.9	11.73	34.49	50.87	39.48	26.33	20.87	10.21	7.79	5.37	5.37	5.73	4.91	3.31	9.27	19.46	27.14	43.54	42.2	28.67	23.11	31.3	0.591	E6-8	0-0.85	6	6
41605	ry	NP_524337.1	2.15	25.41	22.32	10.17	7.9	7.02	10.44	18.38	23.38	14.32	7.16	7.64	16.38	8.27	16.11	13.62	17.45	14.51	16.88	9.56	13.48	13.85	0.483	E2-4	0-0.85	2
33281	S	NP_523450.1	105.18	76.24	142.01	122.09	94.76	47.39	56.35	36.76	23.38	16.11	14.31	17.2	11.46	6.62	10.07	19.46	27.14	35.24	29.54	15.29	17.34	33.71	0.726	E4-6	0-0.85	2
44858	sad	NP_650123.1	2.15	19.55	62.89	28.49	19.74	5.27	2.09	2.04	1.95	1.79	1.79	1.91	3.28	8.27	13.29	29.19	13.57	16.58	6.33	3.82	1.93	4.82	0.855	E4-6	0.85-0.9	1
34570	sala	NP_001245985.1	17.17	265.86	576.15	571.79	633.7	556.36	507.19	83.74	25.33	12.53	3.58	11.46	1e-06	1e-06	9.67	17.52	1.94	2.07	4.22	1.91	1.93	1.51	0.799	E8-10	0-0.85	6	9
35731	sax	NP_001246193.1	105.18	93.83	115.63	109.88	90.81	78.98	85.57	51.06	37.02	25.06	28.62	28.66	14.74	9.93	16.11	35.03	32.96	47.68	35.87	24.84	19.26	33.11	0.584	E4-6	0-0.85	1
41958	Sb	NP_001287355.1	1e-06	1e-06	1e-06	1e-06	1.97	5.27	10.44	16.34	7.79	3.58	1.79	1e-06	1e-06	6.62	3.22	23.36	5.82	12.44	61.18	5.73	1.93	1e-06	0.917	P4	0.9-0.95	1
43944	sbr	NP_524660.1	70.83	44.96	60.86	52.91	45.41	28.08	39.66	26.55	31.18	30.43	37.56	43.95	21.29	16.55	22.96	38.93	40.72	58.05	54.85	28.67	23.11	37.32	0.466	E0-2	0-0.85	1
36411	sca	NP_476710.2	10.73	195.49	413.85	238.08	78.97	21.06	12.52	10.21	11.69	14.32	12.52	15.29	9.83	3.31	6.45	17.52	42.66	26.95	14.77	5.73	3.85	1.2	0.913	E4-6	0.9-0.95	1
43327	Sce	NP_477509.1	128.79	166.17	129.84	132.26	130.29	119.34	81.4	93.95	58.46	39.39	42.93	34.39	26.2	19.86	18.94	33.09	36.84	51.83	37.98	21.02	19.26	31.61	0.631	E2-4	0-0.85	1
41168	Scm	NP_001247006.1	143.82	48.87	44.63	56.98	51.33	42.12	37.57	32.68	21.43	14.32	14.31	15.29	19.65	14.89	15.31	27.25	27.14	39.39	27.43	17.2	21.19	47.26	0.788	E0-2	0-0.85	1
40833	Scr	NP_001368995.1	1e-06	3.91	10.14	22.38	19.74	19.31	27.13	18.38	15.59	12.53	5.37	7.64	4.91	3.31	4.83	13.62	9.69	18.66	10.55	3.82	1.93	1.2	0.634	E12-14	0-0.85	1
32536	sd	NP_001368984.1	2.15	7.82	30.43	50.87	63.17	57.92	70.96	26.55	25.33	19.69	16.1	21.02	13.1	9.93	16.11	35.03	29.08	45.61	27.43	17.2	13.48	11.74	0.632	E12-14	0-0.85	1
35223	RanGAP	NP_001260578.1	165.28	258.04	286.04	142.44	110.55	54.41	56.35	46.97	38.97	17.9	48.3	40.13	24.56	31.44	32.63	46.71	58.17	66.34	35.87	24.84	26.97	57.49	0.769	E4-6	0-0.85	1
37843	sei	NP_001286814.1	12.88	3.91	8.11	10.17	5.92	3.51	6.26	4.08	5.85	5.37	5.37	5.73	3.28	3.31	4.03	7.79	9.69	16.58	14.77	7.64	5.78	9.03	0.574	P3	0-0.85	1
43544	Jon99Cii	NP_524554.1	1e-06	1e-06	1e-06	2.03	1e-06	1e-06	1e-06	1e-06	1e-06	19.69	468.65	395.54	1544.17	3306.27	3643.59	299.73	7.76	4.15	2.11	1e-06	1.93	1837.93	0.897	L3	0.85-0.9	1
43543	Jon99Ciii	NP_001287598.1	2.15	1e-06	1e-06	2.03	1e-06	1e-06	1e-06	1e-06	1e-06	21.48	434.67	363.05	1856.93	2958.76	4191.1	640.33	9.69	4.15	2.11	1e-06	5.78	766.66	0.92	L3	0.9-0.95	1
43545	Jon99Ci	NP_524555.1	1e-06	1e-06	1e-06	1e-06	1e-06	1e-06	1e-06	1e-06	1e-06	3.58	87.65	93.63	514.18	369.02	168	25.3	1.94	1e-06	1e-06	1e-06	1e-06	263.98	0.906	L1	0.9-0.95	1
32007	sesB	NP_727448.1	1854.59	2582.4	2184.89	1078.46	1075.91	1088.14	1204.31	1223.39	1430.21	1824.25	3276.99	3557.93	4339.39	3854	1481.37	661.74	434.31	480.96	761.62	2996.45	9873.79	3445.28	0.803	P6	0-0.85	1
32039	sev	NP_511114.2	1e-06	1e-06	1e-06	1e-06	1e-06	1.76	2.09	8.17	7.79	8.95	5.37	5.73	4.91	8.27	11.28	5.84	7.76	6.22	4.22	9.56	9.63	12.64	0.571	Adult	0-0.85	1
31248	sgg	NP_001259193.1	42.93	62.56	44.63	48.84	47.38	38.61	52.18	55.14	54.56	39.39	37.56	36.31	22.93	18.2	26.19	79.8	44.59	43.54	42.2	53.51	48.16	29.5	0.464	P1	0-0.85	1
33701	Sgs1	NP_523475.3	1e-06	1e-06	1e-06	1e-06	1e-06	1e-06	1e-06	1e-06	1e-06	1e-06	1e-06	1e-06	1e-06	1e-06	406.9	13.62	1e-06	1e-06	1e-06	1e-06	1e-06	1e-06	0.998	L3	0.95-1	6	8
39288	Sgs3	NP_524024.1	1e-06	1e-06	1e-06	2.03	5.92	1e-06	1e-06	1e-06	1e-06	1e-06	1e-06	1e-06	1e-06	1e-06	11366.7	445.7	9.69	4.15	2.11	1e-06	1.93	1e-06	0.998	L3	0.95-1	6	6
31304	Sgs4	NP_476717.4	1e-06	1e-06	1e-06	1e-06	1.97	1e-06	1e-06	1e-06	1e-06	1e-06	1e-06	1e-06	1e-06	1e-06	4125.83	153.76	1e-06	1e-06	1e-06	3.82	1e-06	1e-06	0.998	L3	0.95-1	6	9
42114	Sgs5	NP_524388.1	1e-06	1e-06	1e-06	1e-06	1.97	1e-06	1e-06	1e-06	1e-06	1e-06	1e-06	1e-06	1e-06	1e-06	3270.93	132.35	1e-06	1e-06	1e-06	1e-06	1e-06	1e-06	0.998	L3	0.95-1	6	6
47198	Sgs7	NP_476718.1	1e-06	1e-06	1e-06	2.03	3.95	1e-06	1e-06	1e-06	1e-06	3.58	3.58	5.73	1e-06	1e-06	15888.5	609.19	1.94	1e-06	1e-06	1e-06	1e-06	1e-06	0.998	L3	0.95-1	6	6
39285	Sgs8	NP_476719.2	1e-06	1e-06	1e-06	2.03	1.97	1e-06	1e-06	1e-06	1e-06	1.79	1.79	3.82	1.64	1e-06	6021.76	1173.62	11.63	2.07	2.11	1e-06	1e-06	1e-06	0.99	L3	0.95-1	6	6
36213	sha	NP_001137645.1	1e-06	1e-06	1e-06	2.03	3.95	29.84	110.62	22.47	3.9	1.79	1e-06	1e-06	1e-06	4.96	1e-06	1e-06	1e-06	8.29	90.72	11.47	1e-06	1e-06	0.922	E12-14	0.9-0.95	1
33599	Shaw	NP_001137782.1	1e-06	1e-06	1e-06	1e-06	1e-06	1e-06	6.26	10.21	15.59	17.9	19.68	24.84	14.74	6.62	2.01	5.84	7.76	10.37	21.1	15.29	9.63	5.42	0.664	E22-24	0-0.85	1
39592	shd	NP_001261843.1	1e-06	1e-06	1e-06	2.03	7.9	5.27	4.17	1e-06	1e-06	1.79	1.79	3.82	3.28	1.65	33.44	19.46	1.94	2.07	4.22	1.91	3.85	1.81	0.903	L3	0.9-0.95	1
31617	shf	NP_001284963.1	1e-06	1.95	2.03	8.14	5.92	5.27	4.17	6.13	9.74	12.53	17.89	11.46	4.91	4.96	16.52	33.09	73.68	95.36	42.2	9.56	36.6	19.57	0.836	P3	0-0.85	1
37386	shg	NP_476722.1	107.33	250.23	259.67	284.88	238.87	177.26	235.85	177.69	95.48	41.18	57.24	51.59	22.93	21.51	35.86	130.4	95	145.12	80.17	40.13	23.11	36.42	0.61	E6-8	0-0.85	1
45928	shi	NP_001259588.1	55.81	54.74	28.4	30.52	39.48	33.35	60.53	63.31	74.04	64.45	62.61	72.61	47.49	26.48	25.78	50.6	44.59	62.19	67.51	76.44	59.71	54.48	0.324	P5	0-0.85	1
36171	shn	NP_001260883.1	19.32	27.37	24.34	24.42	19.74	10.53	18.78	18.38	21.43	21.48	25.04	26.75	14.74	8.27	10.88	19.46	23.27	31.1	18.99	15.29	17.34	19.26	0.378	P3	0-0.85	1
45360	shu	NP_611837.1	85.86	3.91	2.03	2.03	1.97	1.76	2.09	2.04	1.95	1.79	1.79	1.91	1.64	1.65	3.63	5.84	7.76	4.15	2.11	1.91	9.63	27.39	0.95	E0-2	0.9-0.95	1
39884	sina	NP_001287089.1	148.11	119.25	87.23	85.46	80.94	57.92	79.31	57.19	48.71	26.85	23.25	30.57	13.1	11.58	22.56	46.71	48.47	70.49	65.4	45.86	44.3	58.7	0.638	E0-2	0-0.85	1
32068	sisA	NP_511116.2	17.17	209.17	117.66	144.47	144.11	26.33	8.35	6.13	5.85	10.74	3.58	3.82	1e-06	1e-06	1e-06	1e-06	1e-06	1e-06	1e-06	1e-06	1.93	2.71	0.888	E2-4	0.85-0.9	6	3
43906	skd	NP_730591.2	94.45	46.92	58.83	52.91	45.41	22.82	50.09	34.72	19.49	14.32	14.31	15.29	13.1	8.27	10.88	23.36	25.21	35.24	31.65	13.38	13.48	34.62	0.704	E0-2	0-0.85	1
32601	sl	NP_476726.2	42.93	52.78	44.63	38.66	37.51	22.82	29.22	22.47	15.59	8.95	14.31	15.29	6.55	6.62	6.85	15.57	9.69	12.44	8.44	3.82	3.85	15.35	0.65	E2-4	0-0.85	1
33117	slgA	NP_001245796.1	85.86	15.64	6.09	8.14	9.87	14.04	22.96	32.68	42.87	46.55	66.18	74.52	73.69	56.26	50.36	118.72	34.9	43.54	78.06	131.86	102.09	95.12	0.608	P5	0-0.85	1
42940	slo	NP_001262924.1	1e-06	1e-06	1e-06	2.03	1.97	1.76	4.17	12.25	21.43	23.27	23.25	30.57	19.65	9.93	5.24	3.89	3.88	12.44	63.29	51.6	25.04	14.15	0.798	P4	0-0.85	1
33607	slp1	NP_476730.1	8.59	115.34	259.67	156.68	76.99	80.73	79.31	28.59	17.54	8.95	5.37	7.64	4.91	3.31	2.82	5.84	5.82	14.51	6.33	1.91	1.93	1.81	0.883	E4-6	0.85-0.9	1
37254	sm	NP_001246428.1	1e-06	1.95	4.06	6.1	7.9	12.29	35.48	16.34	19.49	10.74	7.16	13.38	4.91	4.96	9.27	29.19	32.96	51.83	80.17	49.69	26.97	28.9	0.778	P4	0-0.85	1
33196	smo	NP_523443.1	53.66	101.65	81.15	44.77	39.48	22.82	37.57	16.34	13.64	7.16	16.1	17.2	6.55	4.96	9.67	21.41	17.45	24.88	12.66	3.82	1.93	13.85	0.779	E2-4	0-0.85	1
31717	sn	NP_001162697.1	150.26	172.03	107.52	109.88	159.91	208.85	183.67	147.05	72.09	32.22	59.03	47.77	9.83	23.17	45.12	196.58	222.97	273.65	381.87	19.11	25.04	36.12	0.712	P4	0-0.85	1
34908	sna	NP_476732.1	12.88	197.44	206.93	128.19	106.6	71.96	70.96	36.76	23.38	17.9	12.52	13.38	4.91	1.65	2.42	3.89	1.94	2.07	1e-06	1e-06	1e-06	1e-06	0.836	E4-6	0-0.85	1
31442	snf	NP_511045.1	246.85	314.74	316.47	299.12	242.82	189.55	160.71	102.12	77.94	46.55	59.03	63.06	62.23	67.85	68.49	116.78	126.03	157.56	105.49	59.24	44.3	83.08	0.594	E4-6	0-0.85	1
41607	snk	NP_001097766.1	21.47	13.68	4.06	2.03	3.95	3.51	2.09	6.13	3.9	3.58	5.37	5.73	3.28	1.65	2.42	3.89	1.94	2.07	1e-06	1e-06	1e-06	6.02	0.828	E0-2	0-0.85	1
39581	stwl	NP_001261839.1	64.4	58.65	36.52	40.7	31.59	14.04	18.78	10.21	7.79	5.37	7.16	7.64	3.28	3.31	5.24	11.68	11.63	14.51	10.55	5.73	3.85	13.24	0.761	E0-2	0-0.85	1
35662	so	NP_476733.1	2.15	5.86	14.2	20.35	31.59	29.84	31.31	32.68	21.43	10.74	5.37	5.73	6.55	4.96	6.45	9.73	13.57	20.73	16.88	11.47	11.56	6.62	0.572	E14-16	0-0.85	1
39251	Sod1	NP_476735.1	935.88	893.38	172.44	142.44	256.64	363.3	288.03	394.18	296.17	290.02	477.6	435.66	695.94	589.1	541.06	533.29	562.27	754.62	544.32	343.98	812.86	1111.61	0.558	Adult	0-0.85	1
32498	sog	NP_001259576.1	4.29	89.92	60.86	44.77	23.69	24.57	20.87	20.42	21.43	21.48	16.1	15.29	16.38	9.93	12.09	13.62	19.39	39.39	29.54	26.75	28.89	16.86	0.739	E2-4	0-0.85	1
44014	sol	NP_476738.3	90.15	23.46	34.49	54.94	49.35	40.37	35.48	40.85	29.23	28.64	26.83	22.93	27.84	11.58	18.13	33.09	44.59	60.12	37.98	17.2	28.89	42.74	0.625	E0-2	0-0.85	1
45931	spir	NP_724254.1	34.34	13.68	8.11	8.14	13.82	15.8	29.22	46.97	48.71	34.01	14.31	17.2	9.83	8.27	10.88	21.41	23.27	43.54	78.06	40.13	48.16	45.45	0.673	P4	0-0.85	1
43577	spn-A	NP_524583.1	92.3	37.14	48.69	42.73	33.56	22.82	16.7	12.25	9.74	8.95	7.16	7.64	11.46	8.27	11.28	19.46	25.21	24.88	16.88	9.56	7.7	20.17	0.792	E0-2	0-0.85	1
41746	spn-B	NP_476740.1	36.49	7.82	12.17	10.17	7.9	7.02	4.17	4.08	3.9	3.58	1.79	1.91	3.28	3.31	2.01	1.95	1.94	4.15	4.22	1.91	1.93	8.13	0.871	E0-2	0.85-0.9	1
318579	spn-D	NP_733200.1	12.88	7.82	8.11	4.07	3.95	3.51	2.09	1e-06	1e-06	1e-06	1e-06	1e-06	1e-06	1e-06	0.4	1.95	1.94	2.07	1e-06	1e-06	1e-06	2.11	0.846	E0-2	0-0.85	1
41919	spn-E	NP_476741.1	77.27	25.41	8.11	4.07	3.95	1.76	4.17	4.08	3.9	1.79	3.58	3.82	1.64	1.65	1.61	1.95	3.88	4.15	2.11	1.91	3.85	18.36	0.934	E0-2	0.9-0.95	1
38631	spo	NP_001286943.1	6.44	105.56	60.86	8.14	3.95	1.76	2.09	1e-06	1e-06	1.79	1e-06	1e-06	1e-06	1e-06	1e-06	1e-06	1e-06	1e-06	1e-06	1e-06	1e-06	3.61	0.96	E2-4	0.95-1	1
43256	spz	NP_524526.1	79.42	11.73	4.06	2.03	3.95	7.02	22.96	22.47	23.38	14.32	12.52	17.2	9.83	11.58	13.29	19.46	58.17	20.73	21.1	13.38	15.41	23.48	0.79	E0-2	0-0.85	1
42162	sr	NP_001262693.1	1e-06	1e-06	1e-06	2.03	5.92	15.8	25.05	38.81	27.28	19.69	3.58	3.82	4.91	3.31	2.42	1.95	1.94	10.37	8.44	9.56	5.78	2.71	0.805	E14-16	0-0.85	1
34132	Btk	NP_001097121.1	62.25	84.06	62.89	77.32	102.66	68.45	96.01	49.02	35.07	21.48	23.25	26.75	6.55	6.62	10.07	25.3	52.35	49.75	44.31	11.47	53.93	16.56	0.587	E8-10	0-0.85	1
41944	srp	NP_732100.2	8.59	82.11	97.38	97.67	71.07	42.12	50.09	53.1	38.97	41.18	21.47	19.11	19.65	13.24	24.98	42.82	48.47	35.24	29.54	13.38	21.19	24.98	0.608	E6-8	0-0.85	1
43571	Sry-alpha	NP_001303490.1	79.42	627.52	52.75	42.73	39.48	28.08	18.78	18.38	11.69	7.16	10.73	11.46	4.91	4.96	6.04	7.79	11.63	14.51	10.55	3.82	3.85	10.54	0.97	E2-4	0.95-1	2
43570	Sry-beta	NP_001303451.1	79.42	627.52	52.75	42.73	39.48	28.08	18.78	18.38	11.69	7.16	10.73	11.46	4.91	4.96	6.04	7.79	11.63	14.51	10.55	3.82	3.85	10.54	0.97	E2-4	0.95-1	6	5
43572	Sry-delta	NP_524581.1	133.08	144.66	133.89	156.68	146.09	140.41	75.14	63.31	44.82	37.59	37.56	34.39	42.58	29.79	26.59	35.03	42.66	53.9	40.09	21.02	23.11	37.32	0.59	E6-8	0-0.85	2
41988	ss	NP_001163629.2	1e-06	1e-06	2.03	6.1	7.9	7.02	8.35	8.17	5.85	3.58	1.79	1.91	1.64	1e-06	1.21	3.89	5.82	10.37	6.33	3.82	3.85	1.51	0.614	P3	0-0.85	1
31554	sqh	NP_001284928.1	154.55	226.77	310.39	368.3	353.37	310.65	265.07	279.81	229.92	193.34	175.3	171.97	124.45	132.38	250.99	535.23	393.59	325.48	253.17	206.39	248.48	145.69	0.544	P1	0-0.85	1
39836	st	NP_524108.1	1e-06	1e-06	1e-06	2.03	7.9	15.8	16.7	12.25	9.74	7.16	5.37	5.73	9.83	9.93	5.64	1e-06	25.21	22.8	18.99	9.56	7.7	13.55	0.655	P2	0-0.85	1
31106	sta	NP_001284785.1	3820.79	5792.32	5006.79	5056.56	5274.93	5400.35	3946.89	5810.58	4265.29	3990.43	3547.1	2850.93	5467.63	4027.75	2723.83	2808.51	2617.48	3267.24	2666.74	1488.67	2193.96	3020.27	0.351	E14-16	0-0.85	1
37065	stau	NP_476751.1	107.33	130.98	168.38	152.61	128.32	59.67	100.19	65.36	52.61	32.22	48.3	47.77	19.65	13.24	20.14	46.71	157.05	163.78	109.71	57.33	32.75	45.15	0.549	E4-6	0-0.85	1
43466	stg	NP_001263066.1	302.66	148.57	300.24	266.56	351.4	203.59	125.23	46.97	31.18	23.27	12.52	17.2	3.28	3.31	15.31	25.3	40.72	145.12	18.99	11.47	7.7	53.28	0.755	E8-10	0-0.85	1
36380	stil	NP_476752.1	32.2	1.95	1e-06	1e-06	1.97	1e-06	1e-06	1e-06	1e-06	1e-06	1e-06	1e-06	1e-06	1e-06	3.63	5.84	9.69	12.44	12.66	9.56	9.63	20.17	0.869	E0-2	0.85-0.9	3
44870	sub	NP_001286548.1	145.96	160.3	196.78	128.19	78.97	26.33	25.05	12.25	7.79	3.58	7.16	7.64	1.64	1.65	10.47	17.52	32.96	33.17	21.1	13.38	11.56	31.61	0.811	E4-6	0-0.85	1
33379	Su(dx)	NP_001259898.1	133.08	74.29	81.15	77.32	69.1	50.9	58.44	42.89	40.92	39.39	44.72	45.86	29.48	29.79	24.17	46.71	73.68	53.9	37.98	24.84	30.82	58.39	0.629	E0-2	0-0.85	1
3354994	su(f)	NP_001015241.3	32.2	48.87	66.95	71.22	59.22	42.12	52.18	32.68	23.38	16.11	21.47	21.02	14.74	16.55	18.94	27.25	32.96	43.54	27.43	15.29	11.56	17.46	0.569	E6-8	0-0.85	1
41740	su(Hw)	NP_001247098.1	105.18	154.44	119.69	144.47	130.29	105.3	96.01	55.14	40.92	21.48	53.66	45.86	13.1	19.86	18.13	35.03	34.9	49.75	40.09	15.29	13.48	27.99	0.633	E2-4	0-0.85	1
31012	su(sable)	NP_001284753.1	62.25	80.15	52.75	52.91	49.35	36.86	41.74	46.97	37.02	28.64	44.72	40.13	18.01	13.24	15.31	27.25	31.02	41.46	35.87	22.93	19.26	25.89	0.557	E2-4	0-0.85	2
41627	Su(var)3-7	NP_524342.3	214.65	205.26	111.58	93.6	98.71	56.16	66.79	63.31	46.76	21.48	57.24	53.5	9.83	8.27	13.29	23.36	29.08	39.39	25.32	11.47	9.63	43.95	0.758	E0-2	0-0.85	6	3
34119	Su(var)205	NP_476755.1	317.68	641.2	951.45	824.11	487.62	252.73	217.07	102.12	95.48	51.92	76.92	89.81	34.39	67.85	113.21	188.79	205.52	265.36	118.15	55.42	32.75	95.42	0.783	E4-6	0-0.85	1
35927	Su(var)2-10	NP_724749.1	199.63	113.38	137.95	115.99	84.89	38.61	60.53	42.89	31.18	16.11	30.41	26.75	21.29	16.55	18.94	35.03	38.78	55.97	40.09	22.93	19.26	55.08	0.755	E0-2	0-0.85	1
31054	su(w[a])	NP_476756.2	68.69	54.74	58.83	61.04	57.25	40.37	54.27	51.06	42.87	30.43	26.83	28.66	47.49	34.75	35.05	48.66	75.62	120.24	105.49	53.51	59.71	68.63	0.562	P3	0-0.85	1
41491	svp	NP_001369011.1	1e-06	1.95	6.09	26.45	21.72	19.31	29.22	32.68	19.49	19.69	14.31	13.38	13.1	8.27	12.49	23.36	21.33	18.66	16.88	13.38	13.48	13.24	0.514	E14-16	0-0.85	1
44160	sw	NP_477075.2	25.76	21.5	10.14	14.24	13.82	12.29	16.7	14.3	11.69	12.53	14.31	13.38	8.19	9.93	11.28	17.52	13.57	20.73	14.77	11.47	7.7	14.15	0.457	E0-2	0-0.85	1
31580	swa	NP_511060.2	519.46	113.38	36.52	24.42	55.28	36.86	37.57	49.02	40.92	16.11	39.35	49.68	1e-06	1e-06	1e-06	1e-06	1e-06	1e-06	1e-06	1e-06	3.85	107.76	0.944	E0-2	0.9-0.95	6	2
31716	sws	NP_511075.3	152.4	105.56	66.95	50.87	49.35	35.1	54.27	53.1	40.92	30.43	37.56	42.04	24.56	14.89	19.74	40.87	50.41	60.12	54.85	40.13	104.02	90.6	0.666	E0-2	0-0.85	1
36080	Syb	NP_001137633.1	143.82	201.35	223.15	244.18	262.56	263.26	267.16	181.77	163.68	125.32	143.1	160.51	83.51	112.53	168	365.9	378.08	371.09	284.82	145.24	107.87	126.12	0.478	P2	0-0.85	1
42649	CCT1	NP_524450.2	508.72	87.97	107.52	177.03	209.26	340.48	258.81	196.07	128.6	82.35	93.02	82.16	275.1	231.67	128.11	179.06	162.87	203.17	139.24	112.75	80.9	208.29	0.673	E0-2	0-0.85	1
47208	term	NP_524882.2	40.78	439.85	8.11	2.03	1.97	1e-06	1e-06	1e-06	1e-06	1e-06	1e-06	1.91	1e-06	1e-06	1e-06	1e-06	1e-06	1e-06	1e-06	1e-06	1e-06	1e-06	0.994	E2-4	0.95-1	6	4
37476	Tbp	NP_523805.1	133.08	76.24	79.12	67.15	47.38	28.08	33.4	18.38	13.64	8.95	10.73	9.55	16.38	13.24	13.29	23.36	21.33	29.02	16.88	7.64	5.78	28.29	0.797	E0-2	0-0.85	1
37042	thr	NP_001286552.1	105.18	101.65	85.2	63.08	49.35	17.55	33.4	22.47	21.43	7.16	46.51	42.04	1e-06	1.65	4.03	5.84	9.69	8.29	6.33	1.91	1.93	18.36	0.751	E0-2	0-0.85	6	3
38504	tipE	NP_523920.1	1e-06	1e-06	1e-06	1e-06	1e-06	1.76	4.17	6.13	13.64	12.53	12.52	17.2	13.1	4.96	2.01	1.95	3.88	6.22	12.66	19.11	11.56	6.92	0.671	P5	0-0.85	2
31228	tko	NP_001245490.1	64.4	35.19	20.29	20.35	27.64	52.65	37.57	42.89	44.82	42.97	42.93	34.39	47.49	54.61	20.95	15.57	11.63	20.73	29.54	43.95	26.97	29.2	0.477	E0-2	0-0.85	1
33753	tkv	NP_787990.1	72.98	87.97	166.35	158.72	169.78	129.88	171.15	104.16	77.94	53.71	41.14	43.95	22.93	16.55	42.3	87.58	83.37	138.9	78.06	36.31	26.97	34.62	0.534	E12-14	0-0.85	1
42945	tld	NP_524487.2	6.44	82.11	38.54	44.77	33.56	7.02	4.17	2.04	1.95	1.79	1.79	3.82	1.64	1e-06	5.64	7.79	15.51	8.29	6.33	1.91	5.78	1.2	0.884	E2-4	0.85-0.9	1
43656	tll	NP_524596.1	6.44	78.2	28.4	28.49	29.61	14.04	10.44	6.13	3.9	1.79	1.79	1.91	1.64	1e-06	1.61	3.89	3.88	2.07	1e-06	1e-06	1e-06	1e-06	0.911	E2-4	0.9-0.95	1
41852	Tm1	NP_732006.2	70.83	91.88	64.92	63.08	65.15	66.69	144.02	171.56	315.66	409.96	411.41	414.65	216.15	258.15	236.89	72.01	58.17	62.19	116.04	565.66	720.41	147.79	0.734	P6	0-0.85	1
37455	Egfr	NP_476759.1	6.44	82.11	131.86	126.16	86.86	64.94	91.84	65.36	54.56	39.39	25.04	26.75	21.29	16.55	26.59	60.34	62.04	91.22	59.07	26.75	15.41	18.06	0.612	E4-6	0-0.85	1
35717	tor	NP_476762.1	105.18	70.38	18.26	14.24	21.72	10.53	20.87	18.38	15.59	5.37	21.47	22.93	1e-06	1e-06	0.81	1.95	1.94	2.07	2.11	1.91	1e-06	23.48	0.876	E0-2	0.85-0.9	1
39849	tra	NP_524114.1	27.9	48.87	66.95	89.53	65.15	29.84	31.31	16.34	13.64	8.95	12.52	9.55	6.55	4.96	14.91	25.3	48.47	55.97	42.2	17.2	13.48	17.76	0.691	E6-8	0-0.85	6	7
36619	tra2	NP_476764.1	64.4	29.32	38.54	59.01	51.33	33.35	35.48	16.34	15.59	12.53	16.1	15.29	14.74	11.58	20.14	29.19	36.84	49.75	33.76	19.11	11.56	27.99	0.57	E0-2	0-0.85	1
40165	trc	NP_001262071.1	118.06	21.5	40.57	69.18	63.17	52.65	66.79	51.06	42.87	35.8	30.41	32.48	29.48	28.13	34.24	99.26	102.76	95.36	54.85	34.4	40.45	53.28	0.565	E0-2	0-0.85	1
45368	Treh	NP_726025.1	49.37	11.73	4.06	6.1	9.87	26.33	35.48	28.59	25.33	102.04	130.58	139.49	93.34	132.38	62.85	110.94	190.01	74.63	105.49	141.41	134.84	126.42	0.611	P2	0-0.85	2
34376	trk	NP_476767.2	10.73	1.95	2.03	2.03	1.97	1.76	2.09	1e-06	1.95	1e-06	1e-06	1.91	1.64	1.65	0.4	1e-06	1.94	2.07	2.11	1.91	1e-06	3.61	0.849	E0-2	0-0.85	1
43542	trp	NP_476768.1	1e-06	1e-06	1e-06	1e-06	1e-06	1e-06	1e-06	1e-06	1e-06	1e-06	1e-06	1e-06	1e-06	1e-06	1e-06	1e-06	1.94	1e-06	73.84	259.9	111.72	131.84	0.941	P5	0.9-0.95	1
41737	trx	NP_476769.1	21.47	15.64	20.29	22.38	19.74	8.78	27.13	18.38	19.49	14.32	14.31	17.2	11.46	6.62	8.46	17.52	21.33	31.1	27.43	11.47	11.56	16.86	0.459	P3	0-0.85	1
48316	alphaTry	NP_476771.1	1e-06	1e-06	1e-06	2.03	1.97	1e-06	1e-06	2.04	3.9	80.56	1101.87	1031.84	2051.79	1249.36	381.92	243.29	7.76	4.15	2.11	1e-06	179.14	7257.49	0.958	Adult	0.95-1	1
32160	tsg	NP_511135.1	21.47	89.92	10.14	2.03	1.97	1e-06	1e-06	1e-06	1e-06	1e-06	1e-06	1e-06	1e-06	1e-06	1e-06	1e-06	1e-06	1e-06	1e-06	1e-06	1e-06	1e-06	0.98	E2-4	0.95-1	1
35430	tsh	NP_523615.2	2.15	50.83	129.84	124.12	114.5	68.45	98.1	55.14	50.66	46.55	39.35	49.68	24.56	14.89	19.74	50.6	44.59	64.27	25.32	9.56	9.63	3.91	0.643	E4-6	0-0.85	1
42564	tsl	NP_001262810.1	1e-06	1.95	2.03	4.07	9.87	28.08	25.05	6.13	17.54	39.39	8.94	11.46	8.19	13.24	18.13	23.36	48.47	29.02	14.77	11.47	50.08	14.45	0.68	P6	0-0.85	2
48317	ttk	NP_001189329.1	49.37	15.64	48.69	170.93	223.08	152.69	196.2	71.48	38.97	19.69	12.52	15.29	18.01	16.55	14.1	44.76	25.21	74.63	48.52	30.58	17.34	27.69	0.763	E8-10	0-0.85	1
40554	tub	NP_001189164.1	126.64	68.42	40.57	26.45	25.66	17.55	27.13	22.47	17.54	12.53	17.89	22.93	21.29	23.17	29.01	48.66	34.9	49.75	37.98	22.93	28.89	40.64	0.759	E0-2	0-0.85	2
40848	alphaTub84B	NP_476772.1	4132.04	6844.05	9682.9	10290.1	6698.29	5644.3	5493.5	6735.78	3503.43	2547.5	1772.65	1727.37	2921.31	3849.04	2741.15	4435.61	4118.17	6957.4	7095.13	3967.24	3910.22	2437.83	0.55	E6-8	0-0.85	1
40904	alphaTub84D	NP_524264.1	296.22	598.19	866.25	634.87	311.92	161.47	166.98	198.11	124.7	78.77	103.75	93.63	201.41	167.13	105.96	145.97	166.74	271.58	234.18	170.08	285.08	265.79	0.737	E4-6	0-0.85	1
41183	alphaTub85E	NP_524297.1	2.15	1.95	2.03	10.17	19.74	117.59	160.71	283.89	245.51	272.12	227.17	198.72	216.15	180.37	73.32	58.39	77.56	317.19	179.33	114.66	86.68	34.92	0.615	P3	0-0.85	1
41124	betaTub85D	NP_524290.2	1e-06	1e-06	1e-06	1e-06	1e-06	1e-06	2.09	2.04	1.95	1.79	1.79	1.91	1.64	1e-06	71.31	153.76	333.49	553.52	689.89	594.32	649.14	554.15	0.798	P4	0-0.85	1
43359	betaTub97EF	NP_001163753.1	2.15	1.95	2.03	12.21	25.66	94.77	131.49	212.41	161.73	230.94	447.19	380.25	406.1	324.34	69.7	13.62	23.27	24.88	124.48	147.15	263.89	103.55	0.706	E20-22	0-0.85	1
37417	tud	NP_476773.1	49.37	15.64	30.43	34.59	35.53	19.31	62.62	46.97	42.87	30.43	26.83	38.22	31.11	49.64	58.42	89.53	67.86	95.36	124.48	89.82	61.64	64.41	0.6	P4	0-0.85	1
35851	ptc	NP_523661.2	8.59	154.44	231.27	217.73	195.44	114.08	112.71	49.02	19.49	16.11	8.94	9.55	9.83	4.96	10.88	25.3	29.08	49.75	29.54	5.73	9.63	5.72	0.776	E4-6	0-0.85	1
35147	tup	NP_001286068.1	1e-06	11.73	36.52	44.77	51.33	54.41	56.35	26.55	21.43	16.11	12.52	13.38	9.83	4.96	5.64	13.62	13.57	22.8	10.55	3.82	5.78	2.41	0.675	E12-14	0-0.85	1
37655	twi	NP_001033967.1	19.32	295.19	137.95	46.8	37.51	22.82	20.87	18.38	7.79	7.16	5.37	5.73	4.91	1.65	4.83	11.68	21.33	20.73	14.77	11.47	17.34	14.15	0.927	E2-4	0.9-0.95	1
33629	RpL40	NP_001260018.1	3125.32	3909.77	4434.7	4342.33	4341.16	4180.58	4441.55	3923.42	3795.7	3494.53	3547.1	3905.7	4544.08	3797.74	2536.9	3137.43	2881.17	3144.93	2782.78	1918.64	1847.24	2305.99	0.248	L1	0-0.85	1
34420	RpS27A	NP_476778.1	3586.82	4904.81	5578.87	5801.31	6260.03	8224.26	7123.6	4799.6	4921.94	4291.18	4963.79	5533.71	5503.66	5071.93	3403.08	3834.21	3346.5	3513.94	3438.91	2541.63	2259.45	2870.97	0.458	E10-12	0-0.85	1
38456	Ubi-p63E	NP_001261383.1	98.74	44.96	87.23	223.83	181.62	200.08	185.76	108.25	91.58	60.87	35.78	64.97	24.56	38.06	86.62	276.37	255.93	246.7	215.2	179.63	165.65	158.63	0.525	P1	0-0.85	1
42034	Ubx	NP_536752.1	1e-06	3.91	16.23	36.63	31.59	24.57	35.48	18.38	17.54	12.53	8.94	9.55	6.55	3.31	4.43	13.62	5.82	10.37	6.33	1.91	1.93	2.41	0.688	E6-8	0-0.85	1
34060	Uro	NP_476779.1	1e-06	1.95	1e-06	1e-06	1e-06	1e-06	1e-06	1e-06	1e-06	1e-06	1e-06	1e-06	1e-06	1e-06	101.93	1.95	1e-06	1e-06	1e-06	1e-06	1e-06	71.94	0.964	L3	0.95-1	2
33225	ush	NP_001259829.1	12.88	21.5	64.92	50.87	41.46	26.33	39.66	28.59	19.49	14.32	10.73	11.46	8.19	4.96	8.06	17.52	21.33	24.88	12.66	3.82	5.78	7.22	0.708	E4-6	0-0.85	1
31165	usp	NP_001259168.1	173.87	25.41	28.4	40.7	39.48	38.61	39.66	38.81	27.28	25.06	19.68	21.02	21.29	23.17	29.01	56.44	69.8	66.34	52.74	24.84	26.97	56.59	0.787	E0-2	0-0.85	1
32026	v	NP_511113.1	1e-06	1e-06	1e-06	1e-06	1e-06	1e-06	2.09	20.42	77.94	80.56	28.62	26.75	68.78	71.16	30.62	17.52	1.94	2.07	8.44	5.73	7.7	28.29	0.763	E18-20	0-0.85	1
32569	vap	NP_001285314.1	68.69	58.65	73.03	77.32	80.94	66.69	77.23	44.93	37.02	23.27	35.78	38.22	16.38	13.24	28.6	68.12	58.17	70.49	44.31	19.11	7.7	22.88	0.434	E8-10	0-0.85	1
36421	vg	NP_001401005.1	1e-06	1e-06	1e-06	4.07	5.92	8.78	10.44	10.21	3.9	3.58	1.79	1.91	1.64	1e-06	3.22	7.79	9.69	16.58	14.77	5.73	5.78	3.31	0.693	P3	0-0.85	1
47869	vir	NP_524900.1	49.37	93.83	93.32	65.11	49.35	29.84	31.31	30.64	17.54	10.74	10.73	9.55	13.1	11.58	10.88	17.52	19.39	31.1	14.77	5.73	7.7	13.85	0.721	E2-4	0-0.85	1
35289	vls	NP_610019.2	94.45	125.11	170.41	126.16	88.84	54.41	33.4	34.72	23.38	17.9	12.52	11.46	31.11	26.48	20.14	27.25	25.21	35.24	21.1	11.47	11.56	34.31	0.757	E4-6	0-0.85	2
33829	Vm26Aa	NP_001260115.1	1e-06	1e-06	1e-06	2.03	1e-06	1e-06	1e-06	1e-06	1e-06	1e-06	1e-06	1e-06	1e-06	1e-06	0.4	1e-06	1.94	1e-06	1e-06	1e-06	3.85	3119.6	1	Adult	0.95-1	6	3
33827	Vm26Ab	NP_001285648.1	1e-06	1e-06	1e-06	2.03	1.97	1e-06	1e-06	1e-06	1e-06	1e-06	1e-06	1e-06	1e-06	1e-06	0.4	1e-06	1.94	2.07	1e-06	1e-06	5.78	2723.18	1	Adult	0.95-1	6	3
34758	Vm34Ca	NP_476785.1	1e-06	1e-06	1e-06	2.03	1e-06	1e-06	1e-06	1e-06	1e-06	1e-06	1e-06	1e-06	1e-06	1e-06	1e-06	1e-06	1e-06	1e-06	1e-06	1.91	1e-06	461.74	1	Adult	0.95-1	6	3
38657	vn	NP_523942.2	1e-06	5.86	22.32	20.35	15.79	7.02	12.52	14.3	17.54	10.74	3.58	3.82	3.28	3.31	3.63	5.84	7.76	10.37	10.55	13.38	7.7	3.91	0.607	E4-6	0-0.85	1
31271	w	NP_476787.1	1e-06	1e-06	4.06	6.1	7.9	15.8	16.7	18.38	17.54	12.53	7.16	7.64	14.74	14.89	20.55	58.39	19.39	18.66	50.63	22.93	11.56	14.15	0.752	P1	0-0.85	1
40009	hid	NP_001262010.1	4.29	9.77	32.46	38.66	35.53	29.84	29.22	10.21	3.9	1.79	1.79	1.91	1e-06	1e-06	3.63	13.62	34.9	60.12	23.21	13.38	48.16	5.12	0.729	P3	0-0.85	6	1
37206	wbl	NP_001286609.1	1e-06	1.95	6.09	69.18	140.16	235.18	150.28	20.42	11.69	16.11	8.94	13.38	18.01	29.79	31.02	64.23	11.63	53.9	65.4	11.47	17.34	28.9	0.844	E10-12	0-0.85	1
30980	y	NP_476792.1	1e-06	1.95	1e-06	1e-06	1e-06	1e-06	1e-06	4.08	50.66	68.03	33.99	40.13	4.91	18.2	3.63	1e-06	1.94	1e-06	54.85	89.82	3.85	0.9	0.846	P5	0-0.85	2
31939	Yp1	NP_001285071.1	1e-06	1e-06	1e-06	1e-06	1.97	1e-06	1e-06	1e-06	1e-06	1e-06	1e-06	1e-06	1e-06	1e-06	0.81	1e-06	1e-06	2.07	6.33	1e-06	9.63	7648.8	1	Adult	0.95-1	1
32339	Yp3	NP_001285228.1	1e-06	1e-06	1e-06	1e-06	1.97	1.76	1e-06	2.04	1e-06	1e-06	1e-06	1e-06	1e-06	1e-06	12.09	3.89	1.94	4.15	6.33	1.91	69.34	4556.59	0.999	Adult	0.95-1	1
41656	yrt	NP_650291.1	85.86	91.88	77.09	67.15	65.15	35.1	54.27	36.76	31.18	21.48	28.62	34.39	9.83	9.93	12.89	29.19	32.96	51.83	37.98	22.93	13.48	28.29	0.588	E2-4	0-0.85	1
31230	z	NP_001259190.1	96.59	86.01	101.43	87.5	75.02	80.73	58.44	51.06	35.07	32.22	23.25	22.93	21.29	16.55	18.53	27.25	31.02	45.61	33.76	19.11	19.26	30.4	0.57	E4-6	0-0.85	6	1
39673	Z600	NP_524083.2	55.81	965.71	30.43	2.03	3.95	1e-06	2.09	1e-06	1e-06	1.79	1e-06	7.64	1e-06	1e-06	0.4	1.95	1.94	2.07	2.11	1e-06	1e-06	0.9	0.994	E2-4	0.95-1	6	6
40828	zen	NP_476793.1	15.03	105.56	4.06	1e-06	1.97	1e-06	1e-06	1e-06	1e-06	1e-06	1e-06	1e-06	1e-06	1e-06	1e-06	1e-06	1e-06	1e-06	1e-06	1e-06	1e-06	0.9	0.99	E2-4	0.95-1	1
40827	zen2	NP_476794.1	4.29	15.64	2.03	1e-06	1e-06	1e-06	1e-06	1e-06	1e-06	1e-06	1e-06	1e-06	1e-06	1e-06	1e-06	1e-06	1e-06	1e-06	1e-06	1e-06	1e-06	1e-06	0.978	E2-4	0.95-1	1
38002	uzip	NP_001286875.1	15.03	21.5	26.37	36.63	35.53	36.86	50.09	30.64	38.97	37.59	60.82	68.79	31.11	11.58	11.28	17.52	25.21	22.8	18.99	28.67	38.52	15.35	0.572	E22-24	0-0.85	2
32974	Zw	NP_523411.1	17.17	1.95	2.03	10.17	29.61	42.12	31.31	49.02	25.33	55.5	110.9	103.18	63.86	69.5	44.72	42.82	56.23	55.97	80.17	30.58	190.7	121.61	0.738	P6	0-0.85	1
32584	Prosalpha4	NP_525092.1	766.3	721.35	186.64	170.93	209.26	198.32	137.75	120.5	79.89	46.55	48.3	51.59	78.6	193.61	294.9	519.66	217.15	259.14	156.12	108.93	227.29	240.2	0.735	E0-2	0-0.85	1
42003	Dhfr	NP_001036720.1	55.81	1.95	4.06	4.07	9.87	35.1	25.05	20.42	17.54	12.53	16.1	15.29	29.48	36.41	29.81	33.09	29.08	37.32	27.43	21.02	15.41	34.62	0.605	E0-2	0-0.85	1
37890	bs	NP_001286837.1	27.9	7.82	2.03	4.07	3.95	7.02	16.7	18.38	17.54	16.11	7.16	7.64	6.55	6.62	6.04	9.73	7.76	16.58	12.66	13.38	7.7	8.73	0.638	E0-2	0-0.85	1
31802	oc	NP_001356934.1	2.15	21.5	14.2	24.42	21.72	19.31	18.78	10.21	7.79	8.95	5.37	5.73	3.28	1.65	2.01	3.89	5.82	8.29	6.33	3.82	3.85	1.81	0.649	E6-8	0-0.85	1
49260	Pp1-87B	NP_524937.1	296.22	389.02	539.63	547.37	479.72	343.99	396.57	245.09	218.23	168.28	144.89	162.42	153.93	167.13	162.76	268.59	230.73	308.9	234.18	168.17	125.2	156.52	0.533	E6-8	0-0.85	1
34411	Cdk1	NP_476797.1	246.85	369.47	377.33	276.74	207.29	89.51	123.14	40.85	33.12	14.32	21.47	36.31	8.19	9.93	28.2	54.5	63.98	68.41	37.98	11.47	7.7	50.57	0.773	E4-6	0-0.85	1
42453	Cdk2	NP_001163666.1	242.56	111.43	178.52	150.58	92.79	33.35	35.48	20.42	11.69	5.37	5.37	7.64	19.65	14.89	18.13	25.3	38.78	37.32	8.44	5.73	7.7	48.16	0.827	E0-2	0-0.85	1
39873	Nrt	NP_001189121.1	126.64	1129.92	350.96	628.76	602.12	579.17	544.76	343.12	144.19	69.82	55.45	57.32	22.93	9.93	28.2	89.53	141.54	232.19	130.81	15.29	11.56	12.94	0.823	E2-4	0-0.85	1
42536	tin	NP_524433.1	2.15	41.05	117.66	38.66	17.77	7.02	6.26	6.13	3.9	3.58	1.79	1.91	1e-06	1e-06	1e-06	1e-06	1.94	1e-06	2.11	1e-06	1e-06	1e-06	0.945	E4-6	0.9-0.95	1
41853	Tm2	NP_001262592.1	4.29	3.91	2.03	8.14	17.77	61.43	175.32	545.32	1122.34	1618.37	1370.18	1362.41	805.65	900.2	815.82	68.12	69.8	20.73	238.4	2006.55	2278.72	422.61	0.757	P6	0-0.85	1
42920	nAChRbeta2	NP_524483.1	1e-06	1.95	8.11	4.07	3.95	3.51	4.17	6.13	11.69	14.32	12.52	17.2	11.46	3.31	0.81	1.95	7.76	14.51	21.1	15.29	5.78	3.31	0.656	P4	0-0.85	1
48986	boca	NP_724578.1	152.4	177.89	166.35	152.61	165.83	187.79	112.71	71.48	44.82	25.06	25.04	28.66	45.85	74.47	59.63	87.58	58.17	120.24	101.27	36.31	26.97	64.41	0.542	E10-12	0-0.85	1
35694	blow	NP_001163073.2	1e-06	1.95	4.06	28.49	75.02	78.98	52.18	34.72	25.33	19.69	10.73	9.55	11.46	8.27	18.53	58.39	96.94	99.51	37.98	17.2	42.38	19.57	0.686	P3	0-0.85	6	1
31652	nullo	NP_511067.3	32.2	107.52	2.03	1e-06	1.97	1e-06	1e-06	1e-06	1e-06	1e-06	1e-06	1e-06	1e-06	1e-06	1e-06	1e-06	1e-06	1e-06	1e-06	1e-06	1e-06	1e-06	0.984	E2-4	0.95-1	6	4
38418	kst	NP_001097492.2	17.17	7.82	18.26	50.87	59.22	33.35	96.01	98.03	64.3	84.14	112.69	126.11	63.86	59.57	37.06	38.93	44.59	58.05	107.6	47.78	28.89	37.93	0.559	E22-24	0-0.85	1
37196	5-HT1A	NP_001356890.1	1e-06	1e-06	1e-06	1e-06	1e-06	1e-06	2.09	6.13	13.64	17.9	17.89	19.11	16.38	3.31	1.21	1.95	1.94	4.15	8.44	7.64	5.78	2.11	0.723	E22-24	0-0.85	1
32314	up	NP_001162742.1	8.59	5.86	6.09	12.21	27.64	93.02	344.39	1200.92	2194.03	2547.5	2448.8	2384.69	1457.38	1611.76	1335.93	134.29	96.94	35.24	459.93	3755.12	4077.8	716.09	0.756	P6	0-0.85	1
30982	sc	NP_476803.1	8.59	33.23	30.43	26.45	13.82	3.51	2.09	1e-06	1e-06	1e-06	1e-06	1e-06	1e-06	1e-06	3.63	9.73	9.69	10.37	2.11	1e-06	1e-06	1e-06	0.826	E2-4	0-0.85	1
43367	Mst98Cb	NP_524539.1	1e-06	1e-06	1e-06	1e-06	1e-06	1e-06	1e-06	1e-06	1e-06	1e-06	1e-06	1e-06	1e-06	1e-06	39.88	79.8	149.29	246.7	312.24	303.85	443.03	377.76	0.838	P6	0-0.85	6	1
40889	Mst84Da	NP_524256.1	1e-06	1e-06	1e-06	1e-06	1e-06	1e-06	1e-06	1e-06	1e-06	1e-06	1e-06	1e-06	1e-06	1e-06	38.27	56.44	127.97	196.95	259.5	204.48	308.19	375.35	0.849	Adult	0-0.85	6	9
40888	Mst84Db	NP_524255.2	1e-06	1e-06	1e-06	1e-06	1e-06	1e-06	1e-06	1e-06	1e-06	1e-06	1e-06	1e-06	1e-06	1e-06	60.43	110.94	221.03	373.16	462.04	408.95	402.58	518.33	0.813	Adult	0-0.85	6	10
40887	Mst84Dc	NP_001097701.1	1e-06	1e-06	1e-06	1e-06	1e-06	1e-06	1e-06	1e-06	1e-06	1e-06	1e-06	1e-06	1e-06	1e-06	64.46	138.19	226.85	395.97	529.55	487.31	527.78	638.13	0.823	Adult	0-0.85	6	9
40886	Mst84Dd	NP_524253.1	1e-06	1e-06	1e-06	1e-06	1e-06	1e-06	1e-06	1e-06	1e-06	1e-06	1e-06	1e-06	1e-06	1e-06	32.63	64.23	116.33	194.87	263.72	242.7	206.11	257.66	0.798	P4	0-0.85	6	9
45959	mts	NP_001285724.1	390.67	496.54	419.94	392.72	351.4	287.83	279.68	181.77	171.47	143.22	146.68	162.42	116.26	115.84	139.39	221.88	201.64	250.85	185.66	128.04	157.95	136.96	0.56	E2-4	0-0.85	1
40459	Csp	NP_001287144.1	120.2	164.21	123.75	122.09	98.71	45.63	85.57	57.19	79.89	62.66	91.23	103.18	54.04	46.33	41.9	73.96	67.86	85	80.17	59.24	50.08	60.2	0.533	E2-4	0-0.85	1
38009	Ebp	NP_001261178.1	1e-06	1e-06	1e-06	1e-06	1e-06	1e-06	1e-06	1e-06	1e-06	1e-06	1e-06	1e-06	1e-06	1e-06	1e-06	1e-06	1e-06	1e-06	1e-06	1e-06	61.64	1116.12	0.997	Adult	0.95-1	6	7
43275	Ser	NP_001287558.1	1e-06	1e-06	2.03	18.31	47.38	49.14	50.09	24.51	15.59	14.32	7.16	5.73	8.19	8.27	11.68	23.36	29.08	62.19	37.98	11.47	5.78	2.11	0.714	P3	0-0.85	1
44540	ct	NP_524764.1	1e-06	1.95	4.06	16.28	21.72	17.55	31.31	32.68	25.33	21.48	14.31	13.38	13.1	4.96	6.04	11.68	15.51	26.95	14.77	7.64	7.7	6.62	0.579	E14-16	0-0.85	1
32603	nonA	NP_727962.1	38.64	62.56	83.18	89.53	78.97	52.65	64.7	46.97	31.18	17.9	21.47	21.02	9.83	11.58	16.92	40.87	32.96	49.75	31.65	19.11	11.56	16.86	0.593	E6-8	0-0.85	1
39677	mex1	NP_001189110.1	1e-06	1e-06	1e-06	2.03	3.95	21.06	62.62	51.06	66.25	26.85	42.93	70.7	40.94	74.47	33.44	9.73	1.94	2.07	4.22	3.82	5.78	15.65	0.7	L2	0-0.85	6	2
48535	Hrb87F	NP_001163602.1	476.53	617.74	624.83	722.37	495.51	240.44	302.64	257.34	142.24	73.4	98.38	80.25	114.63	150.59	171.22	332.82	172.56	279.87	145.57	63.06	80.9	183.31	0.663	E6-8	0-0.85	1
37183	DptA	NP_476808.1	1e-06	1e-06	1e-06	1e-06	1e-06	1e-06	1e-06	1e-06	1e-06	1.79	1e-06	1.91	1e-06	1e-06	350.1	441.81	634.01	545.23	335.45	105.11	26.97	172.78	0.851	P2	0.85-0.9	6	1
33473	Syt1	NP_523460.2	1e-06	1e-06	1e-06	1e-06	1e-06	1.76	8.35	18.38	35.07	37.59	41.14	59.24	36.03	14.89	14.91	29.19	15.51	20.73	46.41	57.33	36.6	19.57	0.65	E22-24	0-0.85	1
39054	Rdl	NP_001261617.1	1e-06	1e-06	1e-06	1e-06	1e-06	1e-06	1e-06	2.04	9.74	16.11	19.68	30.57	18.01	6.62	1.21	1.95	3.88	8.29	31.65	21.02	5.78	4.82	0.769	P4	0-0.85	1
43235	T48	NP_001262999.1	49.37	23.46	22.32	20.35	29.61	50.9	52.18	32.68	29.23	32.22	19.68	17.2	6.55	8.27	9.27	21.41	13.57	18.66	25.32	21.02	61.64	17.76	0.593	P6	0-0.85	2
35975	Wnt2	NP_476810.1	1e-06	1.95	10.14	24.42	19.74	14.04	14.61	14.3	9.74	5.37	3.58	3.82	3.28	1.65	7.65	21.41	25.21	33.17	21.1	5.73	5.78	5.42	0.684	P3	0-0.85	1
37481	HmgD	NP_001163244.1	824.26	1352.78	2393.84	2690.05	1995.87	1295.24	1049.86	369.67	231.87	109.2	64.4	93.63	70.41	117.49	235.28	486.57	343.18	528.65	173	47.78	42.38	166.76	0.788	E6-8	0-0.85	1
34500	porin	NP_001033899.1	789.92	693.98	557.89	451.73	436.29	586.19	553.11	543.27	563.12	562.13	645.74	647.76	969.4	1067.34	423.02	346.44	263.69	331.7	962.05	1077.8	668.4	611.64	0.44	P5	0-0.85	1
32608	mei-41	NP_523369.2	25.76	5.86	14.2	8.14	5.92	1.76	2.09	2.04	1.95	1e-06	1e-06	1e-06	3.28	1.65	2.42	3.89	5.82	8.29	4.22	1.91	1.93	7.53	0.841	E0-2	0-0.85	1
31425	Ptp4E	NP_001162669.1	62.25	56.69	75.06	44.77	31.59	22.82	33.4	38.81	25.33	14.32	17.89	17.2	14.74	9.93	11.28	15.57	62.04	26.95	25.32	21.02	21.19	23.78	0.621	E4-6	0-0.85	1
43469	Ptp99A	NP_651691.4	30.05	13.68	24.34	34.59	29.61	22.82	48.01	49.02	33.12	23.27	19.68	21.02	18.01	8.27	10.88	31.14	34.9	41.46	33.76	21.02	17.34	19.57	0.479	E14-16	0-0.85	1
32115	Ptp10D	NP_996413.2	55.81	43.01	14.2	14.24	27.64	33.35	54.27	83.74	70.15	39.39	44.72	43.95	19.65	19.86	17.32	31.14	54.29	62.19	88.61	32.49	26.97	25.28	0.559	P4	0-0.85	1
45374	fwd	NP_001356971.1	81.57	76.24	87.23	77.32	73.04	36.86	62.62	53.1	54.56	35.8	55.45	59.24	19.65	14.89	20.95	40.87	56.23	58.05	56.96	36.31	23.11	38.83	0.435	E4-6	0-0.85	1
35293	neb	NP_476817.1	68.69	78.2	101.43	69.18	39.48	21.06	10.44	16.34	19.49	8.95	3.58	3.82	3.28	1.65	8.86	23.36	29.08	37.32	25.32	15.29	15.41	25.89	0.752	E4-6	0-0.85	1
38135	Klp61F	NP_476818.1	111.62	132.93	144.04	134.3	94.76	33.35	37.57	26.55	21.43	10.74	44.72	38.22	1.64	1.65	12.49	19.46	42.66	33.17	6.33	3.82	3.85	18.66	0.726	E4-6	0-0.85	1
39068	Klp67A	NP_001286999.1	111.62	91.88	129.84	113.95	73.04	26.33	22.96	10.21	5.85	3.58	1.79	5.73	1e-06	1.65	10.07	17.52	36.84	39.39	21.1	13.38	9.63	28.9	0.761	E4-6	0-0.85	1
38611	Klp64D	NP_523934.1	55.81	13.68	14.2	16.28	15.79	24.57	37.57	38.81	40.92	35.8	25.04	30.57	22.93	16.55	18.13	27.25	29.08	35.24	33.76	28.67	21.19	21.37	0.525	E0-2	0-0.85	1
39332	Klp68D	NP_001261726.1	77.27	5.86	6.09	8.14	9.87	22.82	25.05	22.47	29.23	26.85	17.89	21.02	13.1	9.93	10.88	23.36	27.14	26.95	23.21	21.02	13.48	23.78	0.76	E0-2	0-0.85	1
43310	Klp98A	NP_524532.2	55.81	23.46	24.34	42.73	45.41	47.39	50.09	36.76	31.18	25.06	17.89	21.02	14.74	11.58	19.34	44.76	25.21	41.46	31.65	22.93	17.34	26.49	0.462	E0-2	0-0.85	1
43687	bnk	NP_524604.2	115.91	1088.87	14.2	2.03	3.95	1.76	2.09	2.04	1.95	1.79	1.79	5.73	1e-06	1e-06	1e-06	1e-06	1e-06	1e-06	1e-06	1e-06	1e-06	0.6	0.993	E2-4	0.95-1	6	5
39158	RasGAP1	NP_001261664.1	85.86	74.29	77.09	83.43	73.04	45.63	60.53	53.1	40.92	32.22	35.78	38.22	13.1	8.27	8.46	21.41	29.08	37.32	25.32	15.29	13.48	23.78	0.546	E0-2	0-0.85	1
32473	shtd	NP_573025.2	66.54	41.05	42.6	36.63	27.64	12.29	10.44	8.17	3.9	3.58	3.58	3.82	6.55	6.62	8.06	11.68	13.57	16.58	8.44	5.73	5.78	20.17	0.785	E0-2	0-0.85	1
34673	pdm2	NP_001285877.1	2.15	25.41	99.41	52.91	27.64	17.55	16.7	10.21	7.79	7.16	5.37	7.64	3.28	1.65	2.01	3.89	1.94	8.29	2.11	1.91	1e-06	0.6	0.901	E4-6	0.9-0.95	1
42738	unk	NP_001303430.1	45.08	56.69	26.37	34.59	39.48	36.86	37.57	32.68	27.28	17.9	32.2	34.39	6.55	4.96	8.46	21.41	21.33	22.8	21.1	5.73	5.78	10.84	0.58	E2-4	0-0.85	1
39682	CrebA	NP_524087.3	2.15	7.82	32.46	52.91	59.22	45.63	89.75	42.89	21.43	10.74	8.94	11.46	13.1	26.48	19.34	60.34	9.69	20.73	35.87	11.47	5.78	14.45	0.725	E12-14	0-0.85	1
31201	Vinc	NP_001284813.1	100.89	29.32	8.11	14.24	25.66	57.92	77.23	136.84	136.4	218.41	220.02	192.99	78.6	57.92	58.01	87.58	83.37	76.71	61.18	78.35	134.84	67.12	0.614	E20-22	0-0.85	1
44879	rhi	NP_536794.1	38.64	37.14	32.46	12.21	11.84	7.02	8.35	2.04	1.95	1.79	1.79	1.91	1e-06	1e-06	1e-06	1e-06	1e-06	1e-06	1e-06	1e-06	1e-06	7.83	0.841	E0-2	0-0.85	1
45961	Pep	NP_524858.1	521.6	936.39	1093.46	1391.83	1050.25	510.73	557.28	402.35	253.31	146.8	119.85	131.85	121.18	152.24	170.42	313.35	261.75	462.31	248.95	99.37	96.31	181.2	0.732	E6-8	0-0.85	1
47218	RpS14a	NP_524884.1	1927.57	2871.73	2750.89	3168.23	3178.38	3148.59	3053.57	3177.95	2704.54	2760.54	2962.17	2627.37	3014.65	2359.73	1747.26	2045.56	1871.01	1986.05	1917.77	1282.28	1458.15	1506.82	0.246	E8-10	0-0.85	1
47219	RpS14b	NP_001284995.1	560.24	764.36	860.16	864.8	912.06	798.56	601.11	571.87	469.59	435.03	461.5	420.38	453.59	506.37	426.24	517.72	496.35	572.18	474.7	292.38	379.46	421.71	0.407	E8-10	0-0.85	1
34792	PolG1	NP_476821.1	66.54	50.83	34.49	30.52	29.61	14.04	12.52	14.3	7.79	5.37	5.37	5.73	8.19	8.27	5.24	5.84	7.76	8.29	6.33	3.82	5.78	17.46	0.792	E0-2	0-0.85	1
3772064	PolG2	NP_001027262.1	10.73	17.59	32.46	42.73	41.46	49.14	41.74	30.64	23.38	16.11	21.47	22.93	36.03	36.41	25.78	33.09	40.72	58.05	61.18	55.42	34.67	28.9	0.454	P4	0-0.85	1
45962	msopa	NP_001262203.1	1e-06	1e-06	1e-06	1e-06	1e-06	1e-06	1e-06	1e-06	1e-06	1e-06	1e-06	1e-06	1e-06	1e-06	1e-06	1e-06	1e-06	1e-06	1e-06	1e-06	111.72	430.13	0.988	Adult	0.95-1	6	9
34364	me31B	NP_523533.2	2054.21	903.16	511.23	278.77	229	122.85	250.46	93.95	79.89	48.34	55.45	78.34	52.4	94.32	111.19	221.88	151.23	174.14	128.7	78.35	53.93	546.62	0.901	E0-2	0.9-0.95	1
38125	LysB	NP_001261245.1	1e-06	1e-06	1e-06	2.03	1.97	1e-06	1e-06	2.04	1e-06	1e-06	1.79	1e-06	6.55	112.53	50.76	1e-06	1e-06	1e-06	2.11	1e-06	1.93	1.81	0.97	L2	0.95-1	1
38128	LysE	NP_476827.2	1e-06	1e-06	1e-06	1e-06	1e-06	1.76	4.17	2.04	1e-06	5.37	184.24	187.26	317.68	241.6	23.37	1.95	3.88	1e-06	6.33	11.47	57.79	124.01	0.871	L1	0.85-0.9	1
38129	LysP	NP_476828.1	1e-06	1e-06	1e-06	2.03	1.97	3.51	10.44	4.08	1.95	1e-06	1e-06	1e-06	1.64	1.65	1.61	7.79	1.94	2.07	6.33	1.91	1.93	92.11	0.974	Adult	0.95-1	1
38130	LysS	NP_476829.1	1e-06	1e-06	1e-06	2.03	1e-06	1.76	2.09	2.04	1e-06	1.79	25.04	42.04	378.26	1383.4	1003.56	9.73	1.94	1e-06	2.11	17.2	1.93	1e-06	0.949	L2	0.9-0.95	1
38122	LysX	NP_523881.1	1e-06	1e-06	1e-06	1e-06	1e-06	1e-06	1e-06	1e-06	1e-06	1e-06	1e-06	1e-06	1e-06	1e-06	99.51	496.31	476.96	93.29	50.63	28.67	36.6	24.98	0.922	P1	0.9-0.95	1
32595	Cyp1	NP_523366.2	1959.77	451.58	421.97	783.41	914.03	916.15	774.35	486.09	422.83	309.71	336.29	330.57	661.55	994.53	919.76	1202.81	750.34	1053.15	814.37	531.26	400.65	1031.54	0.647	E0-2	0-0.85	1
36384	Galphaq	NP_725192.2	27.9	19.55	20.29	24.42	25.66	17.55	45.92	16.34	23.38	14.32	12.52	21.02	11.46	11.58	13.29	31.14	25.21	35.24	40.09	24.84	52.01	32.81	0.547	P6	0-0.85	1
40610	Ubc6	NP_001246916.1	66.54	70.38	40.57	59.01	71.07	52.65	123.14	42.89	83.79	62.66	64.4	108.92	32.75	47.99	68.49	120.67	73.68	87.07	107.6	68.8	52.01	51.47	0.445	E12-14	0-0.85	1
40464	Ten-m	NP_001262211.1	15.03	43.01	93.32	95.64	94.76	54.41	116.88	128.67	107.17	68.03	42.93	45.86	29.48	11.58	20.14	58.39	58.17	107.8	67.51	34.4	26.97	18.06	0.55	E14-16	0-0.85	1
32275	mew	NP_001285196.1	2.15	21.5	54.77	54.94	61.2	49.14	62.62	65.36	64.3	46.55	41.14	45.86	22.93	18.2	18.53	38.93	34.9	53.9	63.29	30.58	21.19	17.16	0.396	E14-16	0-0.85	1
36289	Polr3B	NP_523706.1	25.76	25.41	48.69	46.8	37.51	26.33	27.13	14.3	7.79	5.37	8.94	9.55	21.29	13.24	10.47	13.62	15.51	18.66	10.55	5.73	5.78	14.45	0.638	E4-6	0-0.85	1
39856	Su(P)	NP_524116.2	135.23	60.6	83.18	73.25	73.04	87.75	56.35	61.27	56.51	57.29	80.49	70.7	91.7	81.08	43.11	38.93	40.72	49.75	75.95	87.91	73.2	74.35	0.5	E0-2	0-0.85	1
33386	Glyp	NP_001027219.1	472.23	62.56	10.14	14.24	23.69	75.47	200.37	428.9	383.86	440.4	479.39	540.76	848.23	929.99	515.68	73.96	93.07	41.46	65.4	429.98	1612.24	685.38	0.799	P6	0-0.85	1
47220	Fur1	NP_001262954.1	38.64	39.1	32.46	24.42	23.69	22.82	35.48	34.72	37.02	59.08	33.99	36.31	13.1	11.58	13.29	29.19	29.08	26.95	29.54	17.2	21.19	19.26	0.541	E18-20	0-0.85	1
43236	Ets97D	NP_001263000.1	79.42	9.77	24.34	48.84	41.46	42.12	27.13	12.25	9.74	8.95	10.73	9.55	13.1	6.62	9.27	15.57	19.39	24.88	21.1	11.47	7.7	24.98	0.759	E0-2	0-0.85	1
32130	dy	NP_511130.2	1e-06	1e-06	1e-06	2.03	5.92	8.78	39.66	57.19	5.85	1.79	1e-06	1e-06	1e-06	19.86	0.81	5.84	5.82	2.07	417.73	7.64	1.93	1e-06	0.981	P4	0.95-1	1
36428	Mdr49	NP_523724.2	6.44	160.3	40.57	8.14	3.95	1.76	2.09	4.08	5.85	8.95	50.09	57.32	36.03	33.1	22.16	56.44	56.23	26.95	14.77	7.64	13.48	27.99	0.856	E2-4	0.85-0.9	1
38726	Mdr65	NP_476831.1	1e-06	1e-06	1e-06	1e-06	1e-06	1e-06	2.09	6.13	19.49	26.85	42.93	59.24	36.03	16.55	4.83	3.89	7.76	12.44	14.77	19.11	13.48	5.42	0.813	E22-24	0-0.85	1
38484	Gad1	NP_001261396.1	1e-06	1e-06	1e-06	1e-06	1e-06	1.76	4.17	14.3	42.87	71.61	85.86	101.27	81.88	26.48	4.03	1.95	5.82	6.22	14.77	57.33	105.94	36.12	0.747	P6	0-0.85	1
38495	Akh	NP_523918.1	1e-06	1e-06	1e-06	1e-06	1e-06	1.76	2.09	2.04	5.85	10.74	14.31	24.84	22.93	11.58	8.86	11.68	21.33	20.73	14.77	13.38	5.78	20.17	0.625	E22-24	0-0.85	3
42117	Edg91	NP_524390.2	1e-06	1e-06	1e-06	1e-06	1.97	1.76	1e-06	4.08	37.02	202.3	135.95	129.94	18.01	4.96	27.8	3.89	791.06	155.48	71.73	32.49	98.24	2.11	0.944	P2	0.9-0.95	6	7
39871	Dbp73D	NP_476833.1	40.78	43.01	38.54	44.77	43.43	28.08	33.4	14.3	9.74	7.16	19.68	21.02	21.29	11.58	6.04	7.79	7.76	8.29	6.33	3.82	3.85	15.65	0.575	E6-8	0-0.85	1
33608	slp2	NP_476834.1	2.15	25.41	75.06	59.01	37.51	28.08	39.66	12.25	9.74	5.37	3.58	5.73	1.64	1.65	2.82	5.84	5.82	8.29	4.22	1.91	1.93	0.9	0.833	E4-6	0-0.85	1
39833	aos	NP_524107.2	4.29	21.5	52.75	56.98	37.51	35.1	48.01	36.76	35.07	23.27	8.94	13.38	8.19	4.96	3.63	7.79	11.63	14.51	14.77	13.38	15.41	8.13	0.643	E6-8	0-0.85	1
43669	5-HT7	NP_001263131.1	1e-06	1e-06	1e-06	1e-06	1e-06	1e-06	2.09	4.08	5.85	7.16	8.94	11.46	6.55	3.31	2.01	3.89	1.94	2.07	4.22	3.82	3.85	0.9	0.735	E22-24	0-0.85	1
38493	Rop	NP_001261404.1	109.47	62.56	66.95	97.67	114.5	170.24	137.75	151.14	153.93	177.23	164.57	171.97	147.38	87.7	63.25	101.21	98.88	120.24	145.57	143.33	148.32	93.01	0.314	E18-20	0-0.85	1
41247	Syn	NP_731459.2	1e-06	1e-06	1e-06	1e-06	1e-06	1.76	8.35	20.42	38.97	44.76	39.35	47.77	31.11	11.58	2.82	3.89	7.76	16.58	40.09	32.49	17.34	11.74	0.666	E22-24	0-0.85	1
2768671	Pxd	NP_001163633.1	1e-06	1e-06	1e-06	2.03	1.97	1.76	4.17	26.55	70.15	48.34	8.94	11.46	1.64	8.27	73.73	1.95	1.94	2.07	71.73	340.16	57.79	10.23	0.943	P5	0.9-0.95	1
36905	Cbp53E	NP_001286511.1	1e-06	1e-06	1e-06	1e-06	1e-06	1e-06	1e-06	4.08	19.49	32.22	64.4	99.36	49.13	18.2	5.24	3.89	7.76	8.29	18.99	45.86	53.93	17.46	0.832	E22-24	0-0.85	1
47873	bgcn	NP_523832.2	1e-06	1.95	2.03	2.03	1.97	1.76	1e-06	1e-06	1e-06	1e-06	1e-06	1e-06	1.64	1e-06	3.22	5.84	9.69	16.58	14.77	11.47	11.56	12.04	0.76	P3	0-0.85	1
33218	ex	NP_001259823.1	4.29	13.68	30.43	54.94	63.17	31.59	62.62	32.68	21.43	23.27	16.1	17.2	11.46	11.58	19.34	38.93	27.14	76.71	40.09	17.2	5.78	9.93	0.653	P3	0-0.85	1
33500	Rrp1	NP_001137776.1	94.45	48.87	168.38	234.01	150.04	70.2	50.09	16.34	9.74	7.16	3.58	3.82	3.28	8.27	27.8	48.66	69.8	82.92	25.32	11.47	7.7	29.8	0.809	E6-8	0-0.85	1
41670	B52	NP_001014619.2	249	475.04	612.66	512.78	367.19	229.91	246.29	236.92	134.45	69.82	96.59	82.16	127.73	104.25	93.47	140.13	141.54	223.9	162.45	57.33	52.01	100.84	0.696	E4-6	0-0.85	1
39700	Eig71Ea	NP_524088.2	1e-06	1e-06	1e-06	1e-06	1e-06	1e-06	1e-06	1e-06	1e-06	1e-06	1e-06	1e-06	1e-06	1e-06	29.81	1905.43	595.23	64.27	46.41	1.91	1.93	1e-06	0.982	P1	0.95-1	6	7
39701	Eig71Eb	NP_001189113.1	1e-06	1e-06	1e-06	1e-06	1e-06	1e-06	1e-06	1e-06	1e-06	1e-06	1e-06	1e-06	1e-06	1e-06	13.7	1193.08	314.1	41.46	27.43	1.91	1e-06	1e-06	0.984	P1	0.95-1	6	5
39703	Eig71Ec	NP_524090.2	1e-06	1e-06	1e-06	1e-06	1e-06	1e-06	1e-06	1e-06	1e-06	1e-06	1e-06	1e-06	1e-06	1e-06	9.27	977.04	73.68	33.17	8.44	1e-06	1e-06	1e-06	0.994	P1	0.95-1	6	6
39704	Eig71Ed	NP_524091.1	1e-06	1e-06	1e-06	1e-06	1e-06	1e-06	1e-06	1e-06	1e-06	1e-06	1e-06	1e-06	1e-06	1e-06	9.67	1146.37	98.88	47.68	12.66	1e-06	1e-06	1e-06	0.993	P1	0.95-1	6	6
39706	Eig71Ee	NP_524092.2	1e-06	1e-06	1e-06	1e-06	1.97	1e-06	1e-06	1e-06	1e-06	1e-06	1e-06	1e-06	1e-06	1e-06	791.65	38.93	1e-06	1e-06	1e-06	1e-06	1e-06	1e-06	0.997	L3	0.95-1	6	8
39707	Eig71Ef	NP_524093.2	1e-06	1e-06	1e-06	1e-06	1e-06	1e-06	1e-06	1e-06	1e-06	1e-06	1e-06	1e-06	1e-06	1e-06	5.64	642.28	83.37	47.68	10.55	1e-06	1e-06	1e-06	0.989	P1	0.95-1	6	5
39708	Eig71Eg	NP_524094.2	1e-06	1e-06	1e-06	1e-06	1.97	1e-06	1e-06	1e-06	1e-06	1e-06	1e-06	1e-06	1e-06	1e-06	7.25	630.6	89.19	41.46	14.77	1e-06	1e-06	1e-06	0.988	P1	0.95-1	6	5
41363	pros	NP_001247045.1	1e-06	11.73	18.26	40.7	29.61	14.04	16.7	14.3	7.79	5.37	3.58	3.82	3.28	1.65	8.46	21.41	23.27	24.88	21.1	7.64	3.85	4.82	0.707	E6-8	0-0.85	1
41801	CycC	NP_476848.1	98.74	129.02	137.95	85.46	69.1	49.14	54.27	42.89	33.12	17.9	25.04	30.57	18.01	19.86	20.95	38.93	36.84	49.75	33.76	19.11	13.48	29.5	0.681	E4-6	0-0.85	1
32604	Fur2	NP_727963.1	236.12	91.88	38.54	30.52	51.33	40.37	58.44	108.25	113.01	68.03	87.65	80.25	32.75	34.75	25.38	33.09	54.29	62.19	46.41	55.42	57.79	76.45	0.748	E0-2	0-0.85	1
43650	zfh1	NP_733401.3	19.32	15.64	46.66	48.84	55.28	33.35	64.7	55.14	38.97	30.43	21.47	21.02	13.1	4.96	8.86	23.36	31.02	26.95	16.88	11.47	7.7	10.23	0.597	E12-14	0-0.85	1
43795	zfh2	NP_524623.2	1e-06	5.86	20.29	28.49	33.56	19.31	62.62	20.42	23.38	14.32	12.52	19.11	11.46	6.62	8.86	21.41	23.27	29.02	12.66	5.73	1.93	2.41	0.753	E12-14	0-0.85	1
33204	Plc21C	NP_995605.1	40.78	17.59	10.14	10.17	15.79	14.04	27.13	22.47	21.43	17.9	28.62	34.39	18.01	9.93	10.47	29.19	23.27	20.73	23.21	21.02	25.04	22.27	0.496	E0-2	0-0.85	1
42210	gl	NP_001262708.1	1e-06	1e-06	1e-06	1e-06	1.97	1.76	2.09	2.04	1.95	1e-06	1e-06	1e-06	1e-06	1e-06	3.22	7.79	9.69	10.37	8.44	5.73	3.85	4.82	0.744	P3	0-0.85	1
38742	GluRIA	NP_476855.1	1e-06	1e-06	1e-06	1e-06	1e-06	1e-06	2.09	4.08	9.74	12.53	12.52	17.2	11.46	3.31	0.81	1.95	5.82	8.29	10.55	7.64	3.85	2.11	0.728	E22-24	0-0.85	1
33788	GluRIIA	NP_523484.2	1e-06	1.95	1e-06	1e-06	1e-06	3.51	12.52	22.47	21.43	25.06	25.04	28.66	11.46	8.27	7.65	9.73	5.82	4.15	4.22	5.73	15.41	6.02	0.675	E22-24	0-0.85	1
43551	TkR99D	NP_001263092.1	1e-06	1e-06	1e-06	1e-06	1e-06	1e-06	1e-06	4.08	7.79	8.95	10.73	13.38	9.83	3.31	2.01	3.89	7.76	8.29	10.55	3.82	5.78	2.11	0.673	E22-24	0-0.85	1
40148	Gbeta76C	NP_523720.2	1e-06	1e-06	1e-06	1e-06	1e-06	1e-06	1e-06	4.08	5.85	3.58	5.37	3.82	4.91	1.65	0.4	1.95	1.94	6.22	12.66	177.72	304.34	167.96	0.938	P6	0.9-0.95	1
41767	Cys	NP_476856.1	10.73	95.79	292.13	358.13	517.23	484.4	797.31	55.14	122.76	44.76	109.11	204.46	73.69	167.13	62.45	68.12	168.68	70.49	48.52	24.84	21.19	46.35	0.818	E12-14	0-0.85	4
38168	rho	NP_001261255.1	2.15	31.28	28.4	40.7	33.56	45.63	39.66	22.47	17.54	16.11	7.16	9.55	6.55	3.31	5.24	9.73	17.45	14.51	14.77	5.73	7.7	3.91	0.642	E10-12	0-0.85	1
38244	Rap1	NP_001189023.1	156.7	279.55	338.79	242.15	197.42	142.16	171.15	114.37	109.12	73.4	100.17	103.18	54.04	51.3	53.99	132.35	120.21	124.39	73.84	49.69	46.23	63.21	0.654	E4-6	0-0.85	1
36497	drk	NP_476858.1	64.4	115.34	172.44	136.33	144.11	89.51	121.06	34.72	44.82	26.85	28.62	45.86	16.38	26.48	38.27	64.23	122.15	145.12	78.06	47.78	34.67	29.5	0.597	E4-6	0-0.85	1
47874	Zw10	NP_524901.2	216.8	33.23	89.26	83.43	49.35	29.84	25.05	22.47	15.59	10.74	7.16	7.64	14.74	21.51	22.56	36.98	36.84	39.39	21.1	11.47	15.41	54.48	0.857	E0-2	0.85-0.9	1
42737	hh	NP_001034065.1	2.15	15.64	56.8	44.77	35.53	33.35	27.13	12.25	5.85	7.16	5.37	5.73	3.28	3.31	9.27	23.36	23.27	39.39	23.21	3.82	3.85	3.91	0.717	E4-6	0-0.85	1
45382	ogre	NP_001245557.1	10.73	97.74	332.7	347.96	339.55	236.93	327.69	147.05	83.79	57.29	39.35	47.77	37.66	43.02	53.99	161.54	77.56	161.7	118.15	118.48	53.93	36.12	0.645	E6-8	0-0.85	1
31293	N	NP_001245510.1	94.45	95.79	174.47	252.32	201.36	91.26	110.62	83.74	37.02	17.9	17.89	19.11	9.83	6.62	22.16	56.44	58.17	107.8	44.31	17.2	11.56	15.65	0.756	E6-8	0-0.85	1
30998	svr	NP_001284744.1	57.96	48.87	34.49	32.56	35.53	21.06	41.74	32.68	40.92	28.64	35.78	42.04	21.29	23.17	34.24	68.12	40.72	43.54	48.52	40.13	21.19	32.81	0.469	P1	0-0.85	1
32367	yl	NP_996433.1	1219.22	105.56	20.29	8.14	13.82	5.27	8.35	18.38	5.85	5.37	3.58	5.73	1e-06	1e-06	1e-06	1e-06	1.94	1e-06	1e-06	1.91	23.11	397.63	0.976	E0-2	0.95-1	1
45973	fs(1)N	NP_569901.1	105.18	3.91	2.03	1e-06	1.97	1e-06	1e-06	2.04	1e-06	1e-06	1e-06	1e-06	1e-06	1e-06	1e-06	1e-06	1.94	2.07	2.11	1.91	3.85	39.73	0.972	E0-2	0.95-1	1
42226	fru	NP_001163648.1	1e-06	1e-06	1e-06	1e-06	1e-06	1e-06	1e-06	1e-06	1e-06	1.79	7.16	5.73	4.91	6.62	6.45	1.95	1.94	4.15	16.88	24.84	5.78	4.21	0.864	P5	0.85-0.9	1
31185	Pgd	NP_001259175.1	272.61	13.68	10.14	8.14	9.87	31.59	29.22	67.4	56.51	143.22	338.07	290.44	253.81	256.49	158.73	105.1	131.84	89.14	90.72	80.26	283.15	263.68	0.627	E20-22	0-0.85	1
31187	wapl	NP_001284804.1	203.92	117.29	64.92	77.32	67.12	36.86	50.09	59.23	40.92	25.06	41.14	34.39	13.1	11.58	11.28	19.46	23.27	29.02	21.1	11.47	15.41	45.15	0.809	E0-2	0-0.85	1
31722	fs(1)h	NP_001259321.1	81.57	95.79	85.2	97.67	75.02	33.35	56.35	57.19	40.92	32.22	30.41	30.57	21.29	14.89	18.53	31.14	29.08	43.54	25.32	13.38	15.41	31.3	0.576	E6-8	0-0.85	1
44885	mys	NP_001284997.1	77.27	111.43	115.63	152.61	152.01	136.9	208.72	206.28	210.44	186.18	137.73	150.95	67.14	66.19	81.78	210.2	162.87	145.12	122.37	116.57	102.09	66.52	0.37	E16-18	0-0.85	1
41612	sim	NP_524340.2	1e-06	7.82	18.26	14.24	9.87	7.02	6.26	4.08	1.95	1.79	1.79	1.91	1.64	1e-06	0.81	1.95	3.88	4.15	2.11	1.91	1.93	9.63	0.775	E4-6	0-0.85	1
31474	Mlc-c	NP_001245533.1	141.67	220.9	245.47	244.18	240.85	265.02	269.25	202.2	185.11	152.17	173.51	196.81	117.9	198.57	256.63	480.74	292.77	252.92	236.29	208.3	225.37	149.9	0.556	P1	0-0.85	1
36697	Xpc	NP_725451.1	135.23	164.21	115.63	83.43	82.91	49.14	79.31	57.19	58.46	41.18	84.07	87.9	18.01	11.58	22.56	40.87	36.84	53.9	35.87	26.75	17.34	43.04	0.657	E2-4	0-0.85	1
40819	Ccp84Ag	NP_649677.1	4.29	3.91	2.03	2.03	7.9	5.27	6.26	361.5	1478.92	2513.48	287.99	196.81	11.46	175.41	238.1	1e-06	608.81	14.51	25.32	40.13	165.65	1.2	0.931	E18-20	0.9-0.95	1
40820	Ccp84Af	NP_649678.1	1e-06	1e-06	1e-06	1e-06	1e-06	1e-06	1e-06	4.08	46.76	114.57	1.79	1.91	9.83	388.88	79.37	1e-06	42.66	2.07	2.11	1e-06	1.93	1e-06	0.962	L2	0.95-1	1
40821	Ccp84Ae	NP_649679.1	2.15	1.95	1e-06	1e-06	3.95	1.76	2.09	53.1	514.41	2033.7	48.3	53.5	6.55	104.25	161.15	1e-06	389.71	4.15	23.21	15.29	344.79	1e-06	0.959	E18-20	0.95-1	2
40822	Ccp84Ad	NP_649680.1	2.15	1.95	1e-06	1e-06	3.95	1.76	2.09	77.61	607.94	1494.84	307.67	236.94	36.03	264.77	168	1e-06	488.6	16.58	23.21	21.02	13.48	2.41	0.927	E18-20	0.9-0.95	2
40823	Ccp84Ac	NP_649681.1	2.15	1e-06	1e-06	2.03	3.95	3.51	10.44	255.3	769.66	433.24	12.52	17.2	3.28	253.18	34.65	1e-06	1e-06	1e-06	10.55	5.73	1.93	0.6	0.935	E16-18	0.9-0.95	2
40824	Ccp84Ab	NP_649682.1	1e-06	1e-06	1e-06	1e-06	1e-06	1e-06	1e-06	14.3	120.81	374.16	144.89	107.01	129.36	74.47	83.8	1.95	211.34	6.22	6.33	7.64	36.6	25.59	0.876	E18-20	0.85-0.9	2
40825	Ccp84Aa	NP_649683.1	1e-06	1e-06	1e-06	1e-06	1e-06	1e-06	1e-06	16.34	146.14	413.54	76.92	59.24	6.55	56.26	62.45	1.95	308.28	8.29	10.55	5.73	9.63	3.91	0.911	E18-20	0.9-0.95	1
36897	inaC	NP_476863.1	1e-06	1e-06	1e-06	1e-06	1e-06	1e-06	1e-06	1e-06	1e-06	1e-06	1e-06	1e-06	1e-06	1e-06	0.4	1.95	3.88	8.29	25.32	80.26	42.38	45.75	0.924	P5	0.9-0.95	1
45976	retn	NP_788434.1	349.88	600.15	204.9	118.02	120.42	78.98	98.1	134.8	87.68	35.8	93.02	87.9	9.83	6.62	4.03	7.79	17.45	24.88	16.88	11.47	17.34	75.55	0.873	E2-4	0.85-0.9	1
44887	mdy	NP_609813.1	10.73	5.86	6.09	26.45	35.53	94.77	127.32	22.47	35.07	28.64	26.83	49.68	19.65	39.71	27.8	29.19	29.08	14.51	18.99	7.64	5.78	13.55	0.794	E12-14	0-0.85	1
49505	fs(2)ltoPP43	NP_524940.1	122.35	148.57	113.61	85.46	76.99	50.9	43.83	36.76	29.23	14.32	37.56	32.48	9.83	8.27	19.34	35.03	36.84	47.68	29.54	13.38	11.56	27.69	0.716	E2-4	0-0.85	4
31848	His3.3B	NP_001259374.1	701.91	719.4	1405.88	1522.05	1417.44	1119.73	932.98	814.91	646.91	418.91	457.92	405.09	207.96	196.92	257.03	498.25	552.58	760.84	573.86	223.59	169.51	273.31	0.601	E6-8	0-0.85	1
31357	Xpac	NP_476866.1	62.25	5.86	12.17	16.28	17.77	19.31	16.7	12.25	7.79	7.16	5.37	5.73	11.46	9.93	14.91	25.3	31.02	45.61	29.54	19.11	17.34	27.99	0.724	E0-2	0-0.85	1
34881	Su(H)	NP_001285948.1	72.98	99.7	36.52	38.66	39.48	29.84	35.48	28.59	15.59	8.95	17.89	15.29	6.55	4.96	6.45	11.68	13.57	31.1	14.77	9.56	9.63	15.95	0.777	E2-4	0-0.85	1
33968	Hrb27C	NP_001162897.1	281.19	351.88	352.99	347.96	296.12	208.85	262.99	124.59	109.12	68.03	93.02	103.18	80.24	107.56	94.27	198.52	118.27	167.92	130.81	66.89	42.38	116.79	0.544	E4-6	0-0.85	1
36283	otk	NP_523705.2	1e-06	13.68	28.4	73.25	106.6	121.1	169.06	79.65	35.07	21.48	12.52	15.29	11.46	3.31	13.7	38.93	63.98	87.07	40.09	5.73	3.85	2.11	0.781	E12-14	0-0.85	1
40180	Ac76E	NP_001246838.1	1e-06	1e-06	1e-06	1e-06	1e-06	1e-06	2.09	6.13	23.38	39.39	53.66	55.41	37.66	24.82	20.55	3.89	3.88	4.15	6.33	22.93	40.45	18.66	0.733	E22-24	0-0.85	1
32723	B-H2	NP_523386.1	1e-06	1e-06	2.03	6.1	7.9	12.29	10.44	10.21	5.85	5.37	3.58	1.91	3.28	1.65	2.42	3.89	3.88	8.29	6.33	1.91	3.85	2.71	0.635	E10-12	0-0.85	1
41741	Polr2I	NP_001247099.1	124.5	172.03	129.84	103.78	106.6	71.96	77.23	75.57	48.71	26.85	44.72	45.86	37.66	38.06	36.66	64.23	56.23	70.49	42.2	26.75	26.97	48.16	0.639	E2-4	0-0.85	1
31840	Bx42	NP_001259370.1	188.89	281.5	251.56	219.76	193.47	159.71	129.41	114.37	79.89	62.66	85.86	74.52	40.94	33.1	33.04	52.55	60.11	74.63	54.85	26.75	28.89	55.38	0.658	E2-4	0-0.85	1
34844	elB	NP_523566.4	1e-06	1.95	2.03	12.21	15.79	22.82	33.4	49.02	48.71	48.34	33.99	28.66	19.65	9.93	10.88	11.68	17.45	20.73	23.21	15.29	13.48	10.23	0.611	E14-16	0-0.85	1
43767	ci	NP_524617.3	4.29	66.47	186.64	115.99	86.86	50.9	87.66	16.34	25.33	16.11	10.73	19.11	9.83	8.27	20.55	48.66	54.29	95.36	29.54	13.38	5.78	4.82	0.798	E4-6	0-0.85	1
44889	ph-d	NP_524794.2	19.32	23.46	44.63	40.7	27.64	15.8	22.96	16.34	7.79	5.37	3.58	5.73	3.28	3.31	6.04	11.68	13.57	24.88	16.88	5.73	3.85	6.32	0.692	E4-6	0-0.85	1
31181	ph-p	NP_476871.2	4.29	25.41	40.57	38.66	35.53	21.06	33.4	24.51	15.59	10.74	7.16	7.64	6.55	4.96	8.46	21.41	17.45	24.88	14.77	7.64	5.78	4.82	0.594	E4-6	0-0.85	1
42537	bap	NP_732637.1	1e-06	5.86	42.6	56.98	13.82	12.29	14.61	16.34	11.69	8.95	5.37	7.64	4.91	1.65	1.21	1.95	1.94	2.07	2.11	1.91	1.93	1.51	0.863	E6-8	0.85-0.9	1
42544	C15	NP_476873.2	1e-06	7.82	30.43	28.49	25.66	31.59	27.13	18.38	9.74	8.95	5.37	5.73	3.28	1.65	2.42	5.84	9.69	18.66	8.44	1.91	1.93	0.9	0.657	E10-12	0-0.85	1
32080	hop	NP_511119.2	105.18	87.97	52.75	48.84	47.38	24.57	37.57	32.68	23.38	16.11	16.1	19.11	16.38	11.58	14.5	27.25	21.33	31.1	23.21	13.38	11.56	30.1	0.725	E0-2	0-0.85	1
40345	Eip78C	NP_001246862.1	1e-06	1e-06	1e-06	1e-06	1e-06	3.51	12.52	10.21	15.59	7.16	3.58	3.82	1.64	3.31	12.49	52.55	9.69	16.58	177.22	30.58	9.63	2.41	0.947	P4	0.9-0.95	1
34309	RpS2	NP_001260303.1	5031.42	7139.24	6960.41	7148.37	6947.04	7641.57	4821.42	7738.59	5062.24	4543.61	4761.66	3607.61	7593.11	5139.77	2822.53	2736.49	2693.1	3032.98	2561.25	1771.5	2627.36	3459.13	0.396	E14-16	0-0.85	1
34264	Gdi	NP_001245953.1	334.86	64.51	131.86	203.48	201.36	275.55	250.46	216.49	150.04	118.16	101.96	110.83	127.73	188.65	225.61	432.08	300.53	358.65	265.83	135.68	98.24	189.93	0.554	P1	0-0.85	1
34521	piwi	NP_001285825.1	150.26	17.59	10.14	4.07	3.95	1.76	4.17	4.08	3.9	3.58	7.16	7.64	3.28	3.31	1.21	1.95	3.88	4.15	4.22	5.73	11.56	50.57	0.95	E0-2	0.9-0.95	1
44543	enc	NP_001261376.1	124.5	52.78	24.34	26.45	31.59	28.08	41.74	46.97	42.87	39.39	33.99	30.57	26.2	11.58	13.29	25.3	27.14	41.46	42.2	38.22	30.82	48.46	0.73	E0-2	0-0.85	1
42289	cdi	NP_524401.2	85.86	23.46	26.37	42.73	53.3	42.12	54.27	55.14	56.51	37.59	30.41	34.39	16.38	13.24	19.34	60.34	73.68	95.36	82.28	36.31	40.45	50.87	0.531	P3	0-0.85	1
44018	cas	NP_524677.1	2.15	17.59	26.37	113.95	116.47	59.67	75.14	34.72	21.43	19.69	14.31	15.29	8.19	4.96	4.03	3.89	1.94	2.07	1e-06	1e-06	1e-06	1e-06	0.825	E8-10	0-0.85	1
38469	scrt	NP_001261390.1	1e-06	3.91	16.23	34.59	39.48	19.31	37.57	20.42	19.49	16.11	14.31	22.93	16.38	4.96	2.82	7.79	11.63	14.51	10.55	5.73	5.78	4.21	0.646	E8-10	0-0.85	1
42752	orb	NP_001262870.1	72.98	5.86	1e-06	1e-06	1.97	1e-06	2.09	2.04	1.95	1.79	1.79	1.91	1.64	1e-06	4.03	7.79	15.51	26.95	37.98	34.4	38.52	78.56	0.841	Adult	0-0.85	1
42944	tok	NP_001287510.1	2.15	19.55	14.2	30.52	37.51	36.86	56.35	40.85	25.33	26.85	26.83	30.57	24.56	13.24	46.33	182.95	120.21	76.71	63.29	30.58	86.68	18.66	0.783	P1	0-0.85	1
38447	Scsalpha1	NP_001189044.1	431.45	306.92	113.61	150.58	217.16	293.1	242.11	328.82	303.97	329.4	414.99	385.98	433.94	413.7	343.25	307.52	244.3	244.63	331.23	661.21	1124.91	507.19	0.703	P6	0-0.85	1
47877	tws	NP_001287269.1	158.84	52.78	32.46	22.38	15.79	10.53	18.78	12.25	15.59	19.69	17.89	24.84	16.38	16.55	27.4	60.34	52.35	53.9	33.76	26.75	36.6	56.59	0.812	E0-2	0-0.85	1
33581	sob	NP_476882.1	1e-06	15.64	30.43	46.8	41.46	36.86	29.22	18.38	13.64	12.53	7.16	7.64	4.91	3.31	8.06	17.52	21.33	31.1	12.66	3.82	1.93	1.81	0.669	E6-8	0-0.85	1
33602	bowl	NP_001245861.1	2.15	17.59	54.77	111.92	148.06	119.34	98.1	46.97	29.23	28.64	37.56	36.31	24.56	16.55	29.81	62.28	58.17	132.68	52.74	13.38	9.63	9.63	0.681	E8-10	0-0.85	1
38471	FoxL1	NP_001246609.1	1e-06	1.95	8.11	6.1	7.9	19.31	16.7	6.13	1.95	1.79	1.79	1.91	1.64	1e-06	1e-06	1.95	1e-06	2.07	1e-06	1e-06	1e-06	1e-06	0.849	E10-12	0-0.85	1
43011	fd96Cb	NP_524496.1	1e-06	3.91	14.2	36.63	29.61	21.06	18.78	4.08	3.9	3.58	3.58	3.82	1.64	1.65	8.86	15.57	13.57	20.73	6.33	1.91	1.93	1e-06	0.763	E6-8	0-0.85	1
40935	Prat	NP_001246972.1	126.64	27.37	83.18	142.44	128.32	110.57	79.31	51.06	42.87	39.39	51.87	43.95	73.69	33.1	17.32	23.36	21.33	31.1	29.54	34.4	21.19	47.26	0.625	E6-8	0-0.85	1
43231	Rb97D	NP_001014671.1	49.37	23.46	38.54	42.73	37.51	31.59	33.4	22.47	17.54	14.32	12.52	13.38	14.74	9.93	17.73	36.98	40.72	60.12	52.74	24.84	19.26	29.8	0.537	P3	0-0.85	1
36059	14-3-3zeta	NP_001014515.1	163.13	197.44	184.61	290.98	333.63	366.81	624.07	267.55	418.93	336.56	402.47	523.56	322.59	372.33	248.57	293.89	314.1	358.65	369.21	429.98	227.29	189.33	0.495	E12-14	0-0.85	1
40993	Arl2	NP_476886.1	45.08	31.28	66.95	73.25	65.15	71.96	62.62	20.42	21.43	14.32	10.73	13.38	13.1	21.51	26.19	40.87	42.66	60.12	54.85	38.22	17.34	28.9	0.499	E6-8	0-0.85	1
47878	Eip63F-1	NP_524902.2	1e-06	1e-06	1e-06	2.03	1.97	1.76	4.17	16.34	21.43	12.53	19.68	22.93	8.19	9.93	19.74	21.41	5.82	2.07	50.63	47.78	9.63	13.24	0.77	P4	0-0.85	1
40607	Gnf1	NP_001014605.1	141.67	17.59	38.54	50.87	33.56	19.31	20.87	10.21	7.79	7.16	5.37	7.64	8.19	9.93	14.91	23.36	32.96	35.24	23.21	17.2	11.56	42.14	0.852	E0-2	0.85-0.9	1
44544	Hnf4	NP_723413.1	45.08	1.95	2.03	4.07	5.92	17.55	22.96	20.42	15.59	12.53	25.04	22.93	14.74	11.58	15.31	21.41	27.14	29.02	25.32	22.93	19.26	31.91	0.609	E0-2	0-0.85	1
34430	TfIIB	NP_001260349.1	148.11	234.59	190.7	172.96	173.73	180.77	146.1	79.65	72.09	51.92	80.49	74.52	29.48	29.79	43.91	77.85	73.68	101.58	80.17	49.69	30.82	58.39	0.604	E2-4	0-0.85	1
38006	gol	NP_001163300.1	1e-06	1e-06	1e-06	6.1	15.79	15.8	25.05	10.21	11.69	12.53	12.52	17.2	6.55	1.65	6.04	11.68	19.39	18.66	14.77	11.47	15.41	11.14	0.584	E12-14	0-0.85	1
35881	Ggamma1	NP_523662.1	77.27	121.2	137.95	179.07	236.9	229.91	265.07	206.28	208.49	148.59	144.89	187.26	142.46	87.7	88.23	147.92	147.35	207.31	229.96	173.9	146.39	114.68	0.396	E12-14	0-0.85	1
32458	Top1	NP_001014742.1	315.54	355.79	174.47	187.2	193.47	126.37	162.8	151.14	118.86	62.66	152.04	128.02	42.58	38.06	35.05	58.39	62.04	76.71	63.29	43.95	32.75	83.98	0.69	E2-4	0-0.85	1
39433	eIF2beta	NP_524043.1	339.15	144.66	346.9	352.03	307.97	315.91	325.6	263.47	222.13	136.06	162.78	152.86	355.34	345.85	194.99	223.82	182.25	252.92	229.96	162.44	125.2	248.93	0.324	L1	0-0.85	1
32813	upd1	NP_001097015.1	4.29	52.78	42.6	18.31	11.84	5.27	6.26	4.08	1.95	1.79	1e-06	1e-06	1e-06	1e-06	0.81	1.95	3.88	8.29	4.22	1.91	1.93	2.71	0.887	E2-4	0.85-0.9	6	1
32818	por	NP_001259679.1	77.27	62.56	46.66	34.59	31.59	24.57	14.61	20.42	9.74	7.16	5.37	5.73	8.19	6.62	13.7	23.36	25.21	43.54	21.1	7.64	11.56	19.57	0.726	E0-2	0-0.85	1
32857	phtm	NP_001285414.1	2.15	60.6	68.98	8.14	1.97	1.76	2.09	6.13	7.79	8.95	7.16	5.73	8.19	9.93	11.28	19.46	17.45	31.1	6.33	1.91	1.93	2.41	0.844	E4-6	0-0.85	1
40201	gig	NP_524177.1	49.37	60.6	34.49	34.59	33.56	22.82	35.48	30.64	25.33	17.9	21.47	22.93	18.01	14.89	14.5	27.25	25.21	31.1	23.21	15.29	13.48	23.78	0.575	E2-4	0-0.85	1
48552	Sam-S	NP_524923.1	264.02	330.38	210.98	213.66	227.03	207.1	304.73	177.69	155.88	128.9	361.33	418.47	352.06	178.72	125.29	68.12	65.92	103.66	94.94	97.46	96.31	163.75	0.552	E22-24	0-0.85	1
44021	nmd	NP_001285801.1	124.5	91.88	36.52	48.84	61.2	63.18	75.14	55.14	46.76	32.22	41.14	47.77	57.31	57.92	28.6	31.14	29.08	35.24	35.87	34.4	25.04	54.78	0.62	E0-2	0-0.85	1
41565	Su(fu)	NP_536750.2	130.94	166.17	166.35	120.06	98.71	75.47	62.62	59.23	40.92	23.27	33.99	36.31	18.01	18.2	23.37	42.82	42.66	60.12	40.09	21.02	17.34	35.52	0.665	E4-6	0-0.85	1
40133	ash1	NP_001246834.1	62.25	33.23	42.6	34.59	33.56	12.29	33.4	24.51	19.49	10.74	19.68	24.84	4.91	4.96	7.65	15.57	17.45	22.8	21.1	13.38	7.7	21.97	0.672	E0-2	0-0.85	1
45994	fs(1)M3	NP_572284.4	57.96	1.95	1e-06	1e-06	1e-06	1e-06	1e-06	1e-06	1e-06	1e-06	1e-06	1e-06	1e-06	1e-06	1e-06	1e-06	1e-06	1e-06	1e-06	1e-06	1.93	40.33	0.962	E0-2	0.95-1	1
31938	Yp2	NP_001285070.1	1e-06	1e-06	1e-06	1e-06	1e-06	1e-06	1e-06	1e-06	1e-06	1e-06	1e-06	1e-06	1e-06	1e-06	1.21	1e-06	1.94	2.07	4.22	1e-06	13.48	6403.24	1	Adult	0.95-1	1
32602	U2af50	NP_001245708.1	244.7	389.02	446.31	345.92	313.89	298.36	212.89	136.84	103.27	76.98	80.49	84.08	62.23	54.61	58.42	91.48	110.52	155.48	111.82	59.24	46.23	77.36	0.668	E4-6	0-0.85	1
30975	ewg	NP_001245444.1	15.03	7.82	8.11	24.42	47.38	50.9	56.35	30.64	21.43	14.32	8.94	11.46	6.55	3.31	8.46	19.46	21.33	31.1	16.88	9.56	5.78	11.74	0.681	E12-14	0-0.85	1
39088	RpS17	NP_524002.1	3166.11	5366.16	5049.39	5540.85	6181.07	6367.39	6184.36	5882.06	5243.45	5071.73	5539.76	4931.8	5531.49	4274.32	3113.01	3773.87	3484.16	3777.23	3396.72	2446.08	2619.66	2700.9	0.302	E10-12	0-0.85	1
49070	Mbs	NP_001246786.1	64.4	29.32	32.46	42.73	37.51	22.82	41.74	46.97	44.82	39.39	32.2	32.48	19.65	16.55	22.96	38.93	42.66	45.61	67.51	59.24	50.08	43.65	0.427	P4	0-0.85	1
43812	ey	NP_001014693.1	2.15	1.95	6.09	12.21	9.87	7.02	10.44	6.13	5.85	5.37	5.37	5.73	4.91	3.31	3.63	5.84	5.82	10.37	8.44	3.82	3.85	3.01	0.527	E6-8	0-0.85	1
43825	sv	NP_524633.3	1e-06	1.95	2.03	8.14	11.84	10.53	18.78	6.13	5.85	3.58	3.58	3.82	1.64	1.65	0.4	1.95	3.88	6.22	6.33	3.82	1.93	1.2	0.769	E12-14	0-0.85	1
40129	Shal	NP_001097646.1	2.15	1.95	2.03	2.03	1.97	7.02	14.61	18.38	21.43	23.27	26.83	30.57	21.29	8.27	3.22	5.84	7.76	8.29	12.66	17.2	15.41	6.62	0.637	E22-24	0-0.85	1
41166	Calr	NP_001262430.1	734.11	607.97	1491.08	2651.39	2449.92	2455.34	2705	1448.05	863.19	546.02	391.74	403.18	900.63	1375.13	796.88	1187.24	787.18	1494.72	1200.45	401.31	344.79	696.52	0.591	E12-14	0-0.85	1
36127	Rab3	NP_001356961.1	1e-06	1e-06	1e-06	2.03	1.97	8.78	25.05	34.72	66.25	60.87	59.03	85.99	50.76	18.2	5.64	9.73	21.33	31.1	44.31	45.86	32.75	16.56	0.7	E22-24	0-0.85	1
46000	scw	NP_001286088.1	21.47	64.51	2.03	2.03	1e-06	1e-06	1e-06	1e-06	1e-06	1e-06	1e-06	1e-06	1e-06	1e-06	1e-06	1e-06	1e-06	1e-06	1e-06	1e-06	1e-06	1e-06	0.981	E2-4	0.95-1	1
34352	RpL7	NP_001285794.1	3043.75	4158.04	4207.49	4456.28	4333.26	3996.29	3792.43	4148.08	3406	3354.89	3450.5	3261.75	4043	3334.4	2165.45	2481.53	2237.46	2483.6	2046.47	1523.07	1737.45	2084.45	0.302	E6-8	0-0.85	1
43439	yem	NP_001263054.1	141.67	29.32	22.32	22.38	17.77	12.29	12.52	10.21	5.85	3.58	5.37	3.82	6.55	4.96	7.65	13.62	17.45	24.88	14.77	5.73	7.7	33.41	0.904	E0-2	0.9-0.95	1
37822	Sox14	NP_001286801.1	2.15	13.68	32.46	52.91	41.46	35.1	48.01	36.76	38.97	34.01	12.52	15.29	1.64	3.31	102.33	313.35	327.67	87.07	46.41	17.2	63.57	26.19	0.851	P2	0.85-0.9	1
36575	Sox15	NP_523739.2	1e-06	1e-06	1e-06	1e-06	1.97	5.27	6.26	4.08	3.9	3.58	1.79	1.91	1.64	1e-06	4.43	7.79	9.69	10.37	8.44	3.82	3.85	2.41	0.661	P3	0-0.85	1
36003	trpl	NP_476895.1	1e-06	1e-06	1e-06	1e-06	1e-06	1e-06	1e-06	1e-06	1.95	1.79	1.79	1.91	1.64	1e-06	0.4	1.95	1e-06	1e-06	1e-06	7.64	148.32	166.76	0.952	Adult	0.95-1	1
33565	msl-2	NP_523467.1	4.29	46.92	40.57	38.66	25.66	17.55	18.78	12.25	9.74	7.16	8.94	9.55	9.83	6.62	8.86	17.52	15.51	26.95	16.88	9.56	7.7	9.33	0.666	E2-4	0-0.85	1
35121	msl-1	NP_001286054.1	139.52	93.83	71	65.11	59.22	26.33	48.01	34.72	27.28	10.74	32.2	34.39	9.83	8.27	10.07	17.52	15.51	20.73	12.66	5.73	5.78	34.31	0.779	E0-2	0-0.85	1
36431	Psc	NP_001286368.1	32.2	39.1	40.57	50.87	27.64	19.31	31.31	24.51	13.64	7.16	14.31	13.38	4.91	3.31	6.04	15.57	17.45	24.88	12.66	5.73	3.85	7.83	0.651	E6-8	0-0.85	1
38746	ple	NP_001286955.1	1e-06	1e-06	1e-06	1e-06	1.97	1e-06	6.26	49.02	25.33	59.08	42.93	64.97	13.1	21.51	271.54	4172.86	213.28	49.75	67.51	156.7	3049.2	46.96	0.953	P1	0.95-1	1
37603	robo1	NP_476899.1	2.15	15.64	44.63	77.32	73.04	45.63	85.57	46.97	31.18	19.69	12.52	17.2	11.46	4.96	9.27	29.19	31.02	47.68	35.87	15.29	7.7	6.32	0.672	E12-14	0-0.85	1
43749	faf	NP_524612.2	109.47	82.11	22.32	16.28	23.69	15.8	41.74	42.89	35.07	19.69	39.35	38.22	26.2	23.17	27.8	40.87	42.66	58.05	40.09	24.84	23.11	48.76	0.68	E0-2	0-0.85	1
40185	fln	NP_001262084.1	1e-06	1e-06	1e-06	1e-06	1e-06	1e-06	1e-06	1e-06	1e-06	1e-06	1e-06	1e-06	1e-06	1e-06	1e-06	1.95	1e-06	1e-06	10.55	118.48	69.34	15.65	0.96	P5	0.95-1	2
37886	nvy	NP_001261166.1	1e-06	5.86	20.29	36.63	25.66	28.08	25.05	34.72	27.28	28.64	17.89	15.29	13.1	4.96	5.64	9.73	17.45	18.66	14.77	9.56	9.63	6.92	0.551	E6-8	0-0.85	1
37889	slbo	NP_001286836.1	2.15	1.95	2.03	4.07	9.87	22.82	87.66	829.21	461.8	73.4	5.37	5.73	1.64	64.54	48.75	367.85	95	24.88	23.21	28.67	19.26	3.61	0.922	E14-16	0.9-0.95	2
38433	Eip63E	NP_001261373.1	36.49	39.1	32.46	38.66	45.41	38.61	54.27	53.1	46.76	30.43	33.99	32.48	16.38	9.93	15.71	60.34	73.68	60.12	44.31	22.93	28.89	22.58	0.502	P2	0-0.85	1
43398	wdn	NP_476900.1	191.04	111.43	89.26	101.74	94.76	64.94	62.62	53.1	37.02	19.69	50.09	40.13	18.01	11.58	12.49	19.46	27.14	35.24	18.99	9.56	9.63	36.72	0.77	E0-2	0-0.85	6	1
35788	Pabp2	NP_476902.1	70.83	109.47	162.29	217.73	195.44	154.45	192.02	116.42	66.25	32.22	21.47	24.84	32.75	46.33	47.14	89.53	67.86	111.95	71.73	24.84	19.26	42.14	0.627	E6-8	0-0.85	1
42848	Rox8	NP_001262897.1	392.81	451.58	281.99	242.15	232.95	161.47	194.11	167.48	109.12	59.08	75.13	72.61	40.94	43.02	65.67	165.44	157.05	163.78	113.93	47.78	69.34	99.33	0.688	E2-4	0-0.85	1
36454	Orc3	NP_476904.1	60.1	15.64	44.63	24.42	15.79	7.02	6.26	4.08	1.95	1.79	1.79	1.91	4.91	4.96	8.86	17.52	31.02	53.9	48.52	34.4	26.97	41.24	0.684	E0-2	0-0.85	1
37290	PCNA	NP_476905.1	1051.79	780	1077.23	795.62	479.72	186.04	123.14	132.75	81.84	39.39	25.04	30.57	160.48	122.45	92.26	118.72	219.09	159.63	37.98	19.11	55.86	208.9	0.782	E4-6	0-0.85	1
38700	Ets65A	NP_001303373.1	1e-06	1e-06	1e-06	2.03	5.92	10.53	12.52	14.3	7.79	7.16	3.58	3.82	3.28	1.65	1.61	3.89	7.76	8.29	6.33	1.91	3.85	1.51	0.681	E14-16	0-0.85	1
43334	Ets98B	NP_524535.2	1e-06	1e-06	1e-06	1e-06	1e-06	1.76	4.17	18.38	15.59	8.95	8.94	11.46	8.19	6.62	6.45	7.79	31.02	14.51	35.87	15.29	7.7	7.53	0.762	P4	0-0.85	1
34604	Crys	NP_001285854.1	1e-06	1e-06	1e-06	1e-06	1e-06	1e-06	1e-06	1e-06	1e-06	1.79	7.16	9.55	1e-06	1e-06	1e-06	1e-06	11.63	1e-06	189.88	3552.55	256.19	11.44	0.993	P5	0.95-1	1
43814	bt	NP_001162825.1	1e-06	1e-06	1e-06	1e-06	1.97	1.76	29.22	44.93	103.27	89.51	78.71	135.67	52.4	77.78	64.46	11.68	5.82	4.15	52.74	196.83	100.16	39.43	0.783	P5	0-0.85	1
31188	Cyp4d1	NP_476907.2	1e-06	1.95	2.03	2.03	1e-06	1e-06	2.09	10.21	19.49	30.43	37.56	30.57	49.13	99.29	126.91	29.19	7.76	10.37	8.44	5.73	3.85	10.23	0.863	L3	0.85-0.9	1
41550	Vha55	NP_001163597.1	616.05	129.02	40.57	75.29	130.29	143.92	217.07	490.17	697.57	877.21	1273.59	1343.3	1642.42	1083.89	507.22	264.7	261.75	184.51	232.07	282.83	716.55	647.16	0.704	L1	0-0.85	1
35253	spi	NP_001027281.1	42.93	160.3	482.83	506.67	313.89	233.42	233.77	120.5	77.94	64.45	51.87	66.88	57.31	46.33	82.19	153.76	209.4	250.85	194.1	66.89	44.3	46.05	0.718	E6-8	0-0.85	1
42834	GluProRS	NP_524471.2	92.3	25.41	58.83	69.18	69.1	73.71	131.49	91.91	56.51	26.85	25.04	28.66	67.14	94.32	43.91	60.34	44.59	70.49	69.62	45.86	23.11	57.19	0.566	E12-14	0-0.85	1
34982	dac	NP_723971.1	1e-06	3.91	4.06	12.21	9.87	12.29	16.7	20.42	19.49	16.11	12.52	11.46	9.83	3.31	10.47	25.3	21.33	35.24	23.21	7.64	3.85	3.61	0.663	P3	0-0.85	1
44315	pie	NP_001260348.1	72.98	23.46	18.26	12.21	9.87	3.51	2.09	2.04	1.95	1e-06	1e-06	1.91	1.64	1.65	3.63	5.84	7.76	10.37	6.33	3.82	1.93	17.76	0.909	E0-2	0.9-0.95	1
40370	Aef1	NP_001262157.1	150.26	80.15	28.4	26.45	41.46	38.61	62.62	67.4	52.61	34.01	37.56	38.22	42.58	29.79	14.1	21.41	17.45	26.95	40.09	24.84	19.26	51.17	0.747	E0-2	0-0.85	6	1
35864	gcl	NP_724708.1	302.66	97.74	42.6	63.08	65.15	59.67	73.05	81.7	144.19	102.04	26.83	36.31	13.1	9.93	17.32	42.82	44.59	29.02	21.1	19.11	36.6	69.53	0.827	E0-2	0-0.85	1
43278	PolA2	NP_733206.3	143.82	46.92	101.43	50.87	27.64	10.53	6.26	10.21	7.79	3.58	1.79	1.91	13.1	9.93	5.24	5.84	11.63	8.29	2.11	1.91	5.78	25.28	0.88	E0-2	0.85-0.9	1
34847	noc	NP_001285932.1	6.44	86.01	202.87	203.48	187.54	170.24	135.67	91.91	72.09	64.45	53.66	49.68	34.39	19.86	29.41	50.6	77.56	85	61.18	30.58	21.19	14.45	0.638	E6-8	0-0.85	1
38590	Con	NP_001246635.1	1e-06	1e-06	2.03	10.17	19.74	22.82	39.66	24.51	19.49	16.11	12.52	15.29	9.83	3.31	2.01	5.84	9.69	16.58	25.32	13.38	3.85	2.11	0.713	E12-14	0-0.85	1
49779	PpD3	NP_001262433.1	158.84	109.47	48.69	38.66	51.33	42.12	68.88	38.81	37.02	21.48	23.25	30.57	39.3	41.37	32.63	46.71	42.66	53.9	52.74	40.13	23.11	59.3	0.716	E0-2	0-0.85	1
44148	PpD5	NP_524707.1	1e-06	1e-06	1e-06	1e-06	1e-06	1e-06	1e-06	1e-06	1e-06	1e-06	1e-06	1e-06	1e-06	1e-06	4.43	9.73	15.51	26.95	23.21	15.29	11.56	12.64	0.829	P3	0-0.85	1
49780	PpD6	NP_524947.1	1e-06	1e-06	1e-06	1e-06	1e-06	1e-06	1e-06	1e-06	1e-06	1e-06	1e-06	1e-06	1e-06	1e-06	1.21	3.89	5.82	10.37	10.55	11.47	9.63	9.03	0.779	P5	0-0.85	1
32820	betaCOP	NP_523400.1	160.99	62.56	142.01	262.49	260.59	287.83	212.89	218.54	150.04	109.2	80.49	66.88	126.09	165.48	100.32	128.46	91.13	145.12	109.71	59.24	71.27	118.9	0.528	E10-12	0-0.85	1
47894	hbn	NP_788420.1	2.15	25.41	18.26	8.14	7.9	5.27	6.26	4.08	3.9	3.58	1.79	1.91	1.64	1e-06	1.61	3.89	7.76	8.29	4.22	1.91	1.93	1.2	0.817	E2-4	0-0.85	1
45396	E5	NP_524825.1	1e-06	1.95	2.03	6.1	11.84	19.31	14.61	14.3	5.85	5.37	5.37	3.82	4.91	3.31	6.85	15.57	15.51	31.1	12.66	3.82	3.85	1.81	0.756	P3	0-0.85	1
42541	lbl	NP_001262805.1	1e-06	1e-06	1e-06	2.03	5.92	7.02	10.44	4.08	3.9	3.58	1.79	3.82	1.64	1.65	2.42	5.84	3.88	8.29	4.22	1.91	1.93	0.9	0.689	E12-14	0-0.85	1
44317	CanB	NP_001245531.1	1e-06	1e-06	1e-06	2.03	1.97	10.53	35.48	44.93	72.09	59.08	46.51	64.97	39.3	14.89	8.86	21.41	32.96	39.39	59.07	61.15	30.82	14.75	0.611	E16-18	0-0.85	1
43670	CanA1	NP_001247378.2	1e-06	1e-06	1e-06	1e-06	1.97	1e-06	1e-06	1e-06	3.9	32.22	39.35	38.22	11.46	13.24	14.1	3.89	3.88	1e-06	2.11	19.11	59.71	11.74	0.842	P6	0-0.85	1
30986	Cyp4g1	NP_525031.1	1e-06	1.95	6.09	4.07	3.95	12.29	43.83	77.61	95.48	73.4	46.51	55.41	44.21	110.87	132.14	132.35	407.16	348.28	170.89	924.92	993.93	5384.35	0.967	Adult	0.95-1	1
48335	GstD2	NP_524912.1	2.15	1e-06	1e-06	1e-06	1.97	3.51	6.26	8.17	9.74	16.11	30.41	82.16	57.31	77.78	46.33	5.84	5.82	14.51	6.33	1.91	9.63	9.93	0.818	E22-24	0-0.85	1
48336	GstD3	NP_788656.1	19.32	1.95	1e-06	4.07	11.84	31.59	31.31	10.21	3.9	3.58	7.16	9.55	11.46	21.51	20.95	31.14	58.17	114.02	130.81	32.49	19.26	21.97	0.829	P4	0-0.85	1
48337	GstD4	NP_524913.1	1e-06	1e-06	1e-06	2.03	1.97	3.51	4.17	2.04	1e-06	1e-06	14.31	19.11	13.1	8.27	4.03	9.73	1.94	6.22	23.21	1.91	1e-06	0.6	0.807	P4	0-0.85	1
48338	GstD5	NP_524914.3	1e-06	1.95	8.11	6.1	13.82	28.08	14.61	2.04	1.95	5.37	55.45	72.61	3.28	1.65	0.81	1.95	17.45	87.07	126.59	9.56	11.56	5.72	0.868	P4	0.85-0.9	1
48340	GstD7	NP_525114.1	1e-06	1e-06	1e-06	1e-06	1.97	5.27	2.09	1e-06	1e-06	1.79	57.24	80.25	90.06	246.56	42.3	1e-06	1e-06	1e-06	2.11	1.91	1e-06	2.11	0.944	L2	0.9-0.95	1
48341	GstD8	NP_524916.1	1e-06	1e-06	2.03	1e-06	1e-06	1e-06	1e-06	1e-06	3.9	7.16	17.89	21.02	16.38	19.86	4.03	1e-06	1e-06	1e-06	6.33	1.91	1.93	3.61	0.807	E22-24	0-0.85	1
40664	Itpr	NP_730941.1	17.17	5.86	8.11	16.28	15.79	15.8	41.74	30.64	25.33	19.69	17.89	21.02	16.38	13.24	10.88	21.41	11.63	16.58	27.43	13.38	13.48	15.65	0.588	E12-14	0-0.85	1
36780	Jhe	NP_001163166.1	1e-06	7.82	4.06	1e-06	1e-06	1e-06	1e-06	1e-06	1.95	3.58	1.79	1.91	1e-06	1e-06	2.82	1.95	292.77	134.75	143.46	70.71	42.38	4.21	0.931	P2	0.9-0.95	1
251984	Jheh1	NP_611385.1	10.73	7.82	6.09	12.21	27.64	64.94	79.31	57.19	48.71	41.18	84.07	116.56	101.53	173.75	56.81	19.46	15.51	18.66	18.99	19.11	15.41	51.47	0.759	L2	0-0.85	1
37628	RpL23	NP_523813.1	3801.47	5682.85	4876.95	5640.56	6542.33	8959.63	5092.75	5534.86	4958.96	5098.58	6223.07	4882.12	6173.4	4739.31	3532.4	3672.66	3135.16	3586.5	2881.94	1867.05	2313.39	2903.18	0.505	E10-12	0-0.85	1
35199	gammaTub37C	NP_001260565.1	238.26	15.64	4.06	2.03	1.97	1.76	1e-06	2.04	1e-06	1e-06	1e-06	1e-06	1e-06	1e-06	1e-06	1e-06	1e-06	1e-06	1e-06	1e-06	1.93	48.16	0.984	E0-2	0.95-1	1
44149	mAcon1	NP_001097186.2	345.59	299.1	164.32	168.89	185.57	221.14	329.78	488.13	496.87	524.54	645.74	630.57	817.12	838.98	382.33	194.63	151.23	170	440.94	1544.09	2118.84	1157.06	0.771	P6	0-0.85	1
39717	comm	NP_001261891.1	4.29	60.6	164.32	138.37	128.32	89.51	81.4	63.31	40.92	28.64	16.1	17.2	8.19	3.31	5.24	15.57	13.57	18.66	21.1	11.47	5.78	5.72	0.774	E4-6	0-0.85	4
35800	dpn	NP_476923.1	4.29	29.32	22.32	36.63	31.59	22.82	14.61	2.04	1.95	1.79	1.79	1.91	1e-06	1e-06	1.21	3.89	1.94	2.07	1e-06	1e-06	1e-06	1e-06	0.809	E6-8	0-0.85	1
43604	heca	NP_788768.1	32.2	35.19	12.17	8.14	9.87	7.02	16.7	18.38	21.43	17.9	19.68	21.02	8.19	3.31	12.89	29.19	46.53	53.9	33.76	5.73	5.78	9.03	0.663	P3	0-0.85	1
35949	hig	NP_724773.1	1e-06	1.95	4.06	8.14	15.79	17.55	16.7	26.55	37.02	46.55	41.14	42.04	34.39	9.93	2.82	5.84	11.63	16.58	31.65	40.13	46.23	29.2	0.545	E18-20	0-0.85	1
40972	RPA1	NP_524274.1	332.71	72.33	231.27	207.55	136.22	59.67	41.74	26.55	23.38	10.74	8.94	13.38	29.48	29.79	37.06	75.91	95	87.07	52.74	26.75	26.97	93.31	0.801	E0-2	0-0.85	1
32838	Wnt5	NP_001285407.1	32.2	41.05	62.89	95.64	78.97	70.2	85.57	51.06	31.18	19.69	16.1	17.2	6.55	4.96	9.67	29.19	23.27	53.9	50.63	15.29	3.85	7.83	0.643	E6-8	0-0.85	1
44150	RpS15Aa	NP_001162738.1	2247.4	3215.79	3566.42	3432.76	4068.72	5017.74	3804.96	3800.88	3581.37	2323.72	2693.86	2871.95	3430.57	2705.58	1816.96	1749.72	1743.05	1737.28	1451.52	1123.67	1375.32	1685.02	0.483	E10-12	0-0.85	1
36878	Sod2	NP_001286503.1	249	170.08	125.78	115.99	106.6	129.88	121.06	118.46	146.14	166.49	168.14	160.51	207.96	329.3	145.84	107.05	124.09	174.14	242.62	317.23	375.61	274.52	0.53	P6	0-0.85	1
40517	alpha-Cat	NP_524219.1	83.71	130.98	176.5	126.16	122.4	80.73	198.28	42.89	62.35	32.22	60.82	80.25	18.01	21.51	36.26	85.64	81.43	97.44	78.06	49.69	17.34	29.2	0.636	E12-14	0-0.85	1
43829	ATPsynbeta	NP_001259081.1	944.47	770.22	742.5	683.7	665.29	842.43	1250.23	1139.65	1551.02	1500.21	1894.29	2222.27	2313.8	2473.91	1119.18	465.17	432.37	445.72	1078.09	3594.59	3804.28	2065.79	0.647	P6	0-0.85	1
35917	Dbp45A	NP_476927.1	25.76	41.05	54.77	59.01	55.28	40.37	41.74	24.51	19.49	16.11	33.99	36.31	32.75	19.86	12.89	13.62	15.51	20.73	16.88	9.56	7.7	18.96	0.55	E6-8	0-0.85	1
47895	Nmdmc	NP_476929.1	10.73	11.73	24.34	54.94	49.35	78.98	70.96	40.85	21.43	34.01	62.61	49.68	70.41	16.55	60.43	188.79	40.72	39.39	97.05	24.84	30.82	35.82	0.765	P1	0-0.85	1
39861	Galphaf	NP_524118.1	4.29	1e-06	1e-06	2.03	3.95	8.78	16.7	12.25	15.59	16.11	25.04	32.48	22.93	16.55	10.07	3.89	21.33	12.44	4.22	1.91	5.78	10.23	0.681	E22-24	0-0.85	1
46008	Gel	NP_524865.2	6.44	13.68	20.29	26.45	29.61	52.65	68.88	112.33	155.88	136.06	127	141.4	111.35	155.55	282.82	437.92	296.65	288.16	238.4	145.24	100.16	101.14	0.715	P1	0-0.85	1
36927	GstS1	NP_001261040.1	227.53	289.32	146.07	46.8	61.2	61.43	91.84	196.07	202.65	137.85	139.52	128.02	108.08	127.42	160.75	212.15	372.26	483.04	455.71	2727	3858.21	632.41	0.914	P6	0.9-0.95	1
37480	HmgZ	NP_001286694.1	10.73	97.74	387.48	683.7	590.27	354.52	356.91	142.97	150.04	125.32	121.64	129.94	98.25	186.99	126.5	163.49	157.05	290.24	173	99.37	42.38	53.58	0.731	E6-8	0-0.85	1
39445	Klc	NP_001261780.1	148.11	39.1	20.29	40.7	61.2	94.77	137.75	118.46	103.27	87.72	75.13	82.16	60.59	67.85	68.89	118.72	126.03	130.61	137.13	76.44	52.01	66.82	0.432	E0-2	0-0.85	1
36363	Lac	NP_523713.2	137.38	746.77	764.81	752.89	576.45	521.26	505.1	392.14	268.89	173.65	91.23	93.63	76.96	54.61	74.53	210.2	283.08	553.52	221.53	135.68	61.64	62.31	0.626	E4-6	0-0.85	1
32554	Lcch3	NP_996469.1	1e-06	1e-06	1e-06	2.03	1.97	1.76	6.26	10.21	17.54	12.53	12.52	19.11	14.74	4.96	3.63	7.79	11.63	18.66	25.32	24.84	9.63	4.82	0.648	P4	0-0.85	1
36582	Mdr50	NP_523740.3	1e-06	1e-06	1e-06	1e-06	1e-06	1e-06	1e-06	1e-06	1e-06	5.37	80.49	85.99	13.1	21.51	18.53	7.79	7.76	2.07	2.11	1e-06	1e-06	10.54	0.905	E22-24	0.9-0.95	1
38153	Myo61F	NP_476934.2	8.59	1e-06	1e-06	2.03	3.95	19.31	27.13	38.81	68.2	132.48	236.12	238.85	111.35	167.13	76.55	62.28	50.41	26.95	25.32	15.29	46.23	80.97	0.76	E22-24	0-0.85	1
3355109	Parp1	NP_001104452.1	36.49	56.69	81.15	18.31	17.77	7.02	29.22	6.13	13.64	3.58	17.89	24.84	1.64	3.31	6.45	19.46	15.51	18.66	18.99	9.56	1.93	12.64	0.8	E4-6	0-0.85	1
41668	Rbp4	NP_476935.1	1e-06	1.95	2.03	2.03	1.97	1e-06	1e-06	1e-06	1e-06	1e-06	1e-06	1e-06	1e-06	1e-06	6.85	13.62	15.51	22.8	21.1	9.56	7.7	11.74	0.795	P3	0-0.85	1
33498	Rbp9	NP_001259974.1	1e-06	1.95	1e-06	1e-06	1.97	3.51	8.35	10.21	11.69	10.74	8.94	9.55	11.46	8.27	18.53	15.57	15.51	31.1	101.27	86	67.42	50.57	0.825	P4	0-0.85	1
34149	RpS13	NP_001033885.1	2436.29	3559.85	3921.44	3939.44	3987.78	3926.09	3857.14	3549.66	3160.49	3054.13	3128.53	3416.53	3479.7	3067.98	1846.77	2154.55	1830.3	2288.73	1869.25	1446.63	1331.02	1744.92	0.295	E8-10	0-0.85	1
31872	Dsor1	NP_511098.1	139.52	50.83	73.03	36.63	27.64	22.82	20.87	18.38	13.64	10.74	8.94	9.55	16.38	16.55	22.16	36.98	48.47	70.49	37.98	13.38	13.48	42.74	0.79	E0-2	0-0.85	1
37767	Ssrp	NP_523830.2	261.87	87.97	215.04	154.65	100.68	47.39	39.66	26.55	17.54	10.74	10.73	13.38	47.49	44.68	41.5	56.44	81.43	95.36	42.2	17.2	19.26	77.06	0.772	E0-2	0-0.85	1
39765	Taf4	NP_001137958.1	173.87	142.71	87.23	91.57	76.99	49.14	52.18	53.1	37.02	26.85	25.04	24.84	32.75	19.86	25.78	44.76	52.35	74.63	52.74	28.67	32.75	57.19	0.7	E0-2	0-0.85	1
40790	TfIIFalpha	NP_524246.1	206.07	285.41	253.59	122.09	112.53	68.45	85.57	77.61	64.3	30.43	82.28	74.52	24.56	41.37	34.65	50.6	46.53	62.19	50.63	30.58	23.11	63.81	0.732	E2-4	0-0.85	1
34102	Trf	NP_476939.1	75.13	80.15	101.43	79.36	69.1	52.65	41.74	36.76	27.28	14.32	32.2	24.84	18.01	11.58	12.49	19.46	27.14	37.32	27.43	17.2	17.34	25.28	0.648	E4-6	0-0.85	1
33397	Uch	NP_001188681.1	409.98	27.37	16.23	6.1	7.9	8.78	14.61	16.34	13.64	8.95	7.16	7.64	18.01	62.88	188.55	463.22	321.85	337.92	223.63	131.86	144.47	207.99	0.776	P1	0-0.85	1
31701	bys	NP_511074.1	113.77	78.2	93.32	109.88	102.66	84.24	81.4	53.1	40.92	32.22	85.86	80.25	103.16	47.99	22.16	21.41	23.27	24.88	27.43	15.29	17.34	45.45	0.498	E0-2	0-0.85	1
31298	ng2	NP_476941.2	1e-06	1e-06	1e-06	1e-06	1e-06	1e-06	1e-06	1e-06	1e-06	1e-06	1e-06	1e-06	1e-06	1e-06	52.78	1e-06	1e-06	1e-06	1e-06	1e-06	1e-06	1e-06	0.999	L3	0.95-1	6	9
31299	ng3	NP_525060.1	1e-06	1e-06	1e-06	1e-06	1e-06	1e-06	1e-06	1e-06	1e-06	1e-06	1e-06	1e-06	1e-06	1e-06	224.4	1.95	1e-06	1e-06	1e-06	1e-06	1e-06	1e-06	1	L3	0.95-1	6	9
35197	brat	NP_001188842.2	130.94	72.33	107.52	115.99	104.63	77.22	87.66	61.27	37.02	26.85	41.14	40.13	11.46	4.96	21.76	64.23	93.07	99.51	33.76	7.64	11.56	29.8	0.579	E0-2	0-0.85	1
32256	hep	NP_001368982.1	81.57	41.05	28.4	42.73	45.41	36.86	43.83	51.06	35.07	28.64	35.78	32.48	26.2	16.55	20.95	35.03	25.21	31.1	25.32	13.38	21.19	32.51	0.607	E0-2	0-0.85	1
35200	pigeon	NP_476946.1	88.01	15.64	24.34	32.56	27.64	28.08	25.05	20.42	17.54	14.32	10.73	11.46	9.83	4.96	6.04	11.68	17.45	26.95	23.21	15.29	13.48	27.09	0.792	E0-2	0-0.85	2
40616	corto	NP_001246921.1	55.81	74.29	64.92	81.39	78.97	47.39	45.92	40.85	33.12	35.8	19.68	17.2	14.74	6.62	14.91	27.25	23.27	29.02	21.1	11.47	15.41	19.87	0.59	E6-8	0-0.85	2
34250	Cks30A	NP_476947.1	154.55	76.24	178.52	132.26	69.1	12.29	16.7	8.17	7.79	5.37	8.94	9.55	1.64	3.31	16.52	21.41	48.47	31.1	12.66	5.73	5.78	34.31	0.817	E4-6	0-0.85	1
32551	CycD	NP_523355.2	160.99	103.61	66.95	69.18	86.86	56.16	64.7	44.93	37.02	14.32	46.51	47.77	14.74	11.58	12.89	23.36	23.27	29.02	18.99	7.64	7.7	31.61	0.756	E0-2	0-0.85	1
36001	dap	NP_476948.1	115.91	17.59	54.77	290.98	404.7	187.79	141.93	32.68	21.43	10.74	5.37	9.55	4.91	4.96	10.88	21.41	27.14	29.02	16.88	9.56	3.85	17.46	0.878	E8-10	0.85-0.9	4
38428	CycJ	NP_523903.1	55.81	3.91	2.03	2.03	1.97	1e-06	1e-06	1e-06	1e-06	1e-06	1e-06	1e-06	1e-06	1e-06	0.81	1.95	1.94	4.15	2.11	1.91	1.93	20.47	0.96	E0-2	0.95-1	1
47249	woc	NP_001097946.1	289.78	209.17	174.47	211.62	150.04	94.77	89.75	73.53	48.71	28.64	28.62	30.57	47.49	39.71	37.87	62.28	75.62	101.58	42.2	19.11	21.19	80.97	0.725	E0-2	0-0.85	1
31718	Tbh	NP_001284996.1	1e-06	1e-06	1e-06	1e-06	1e-06	1e-06	1e-06	2.04	5.85	8.95	8.94	11.46	9.83	3.31	1.61	1.95	1.94	2.07	8.44	5.73	3.85	2.71	0.707	E22-24	0-0.85	1
38146	Rac1	NP_001261247.1	169.57	215.04	186.64	197.38	225.05	203.59	200.37	159.31	150.04	103.83	93.02	110.83	78.6	100.94	78.16	134.29	110.52	140.97	107.6	59.24	40.45	74.35	0.425	E8-10	0-0.85	1
36288	128up	NP_536733.1	180.31	52.78	73.03	109.88	112.53	129.88	125.23	87.82	66.25	44.76	59.03	55.41	149.01	120.8	58.42	68.12	67.86	89.14	86.5	55.42	42.38	96.32	0.537	E0-2	0-0.85	1
41720	140up	NP_001262561.1	27.9	9.77	14.2	18.31	17.77	17.55	25.05	12.25	15.59	8.95	10.73	11.46	14.74	23.17	11.28	11.68	9.69	14.51	23.21	19.11	5.78	15.95	0.45	E0-2	0-0.85	1
32981	Cdc42	NP_001245762.1	225.38	320.6	316.47	248.25	294.15	270.28	304.73	218.54	181.21	109.2	134.16	143.31	91.7	104.25	128.92	251.07	252.05	286.09	166.67	78.35	65.49	100.84	0.409	E2-4	0-0.85	1
35991	Map60	NP_476952.1	337	500.45	456.45	378.48	264.54	156.2	135.67	122.54	95.48	46.55	159.2	116.56	16.38	11.58	31.83	60.34	98.88	118.17	46.41	13.38	11.56	53.28	0.74	E2-4	0-0.85	6	3
40506	Arf1	NP_001097667.1	289.78	449.62	486.88	451.73	461.95	380.85	688.77	332.91	350.73	209.46	239.69	284.71	201.41	325.99	250.59	437.92	277.26	350.36	282.71	152.88	107.87	181.51	0.55	E12-14	0-0.85	1
43950	Cds	NP_001286976.1	72.98	29.32	16.23	28.49	41.46	43.88	89.75	53.1	74.04	59.08	60.82	85.99	44.21	31.44	35.45	52.55	36.84	58.05	97.05	93.64	40.45	63.21	0.455	P4	0-0.85	1
39899	Ogdh	NP_001097629.1	107.33	138.8	107.52	75.29	84.89	80.73	100.19	181.77	249.41	270.32	275.47	259.87	222.7	201.88	136.17	145.97	54.29	58.05	111.82	345.89	637.58	387.69	0.731	P6	0-0.85	1
40813	Taf1	NP_001246952.1	83.71	113.38	83.18	79.36	69.1	40.37	54.27	46.97	35.07	17.9	46.51	40.13	16.38	14.89	16.92	29.19	31.02	49.75	29.54	15.29	11.56	27.69	0.646	E2-4	0-0.85	1
47900	Taf5	NP_476957.1	105.18	107.52	101.43	77.32	67.12	63.18	54.27	40.85	27.28	19.69	23.25	22.93	14.74	13.24	12.89	23.36	25.21	31.1	21.1	11.47	9.63	23.48	0.649	E2-4	0-0.85	1
47901	betaTry	NP_001286314.1	1e-06	1e-06	1e-06	1e-06	1e-06	1e-06	1e-06	1e-06	1e-06	1e-06	3.58	7.64	85.15	286.28	102.33	3.89	1e-06	1e-06	1e-06	1e-06	1.93	1147.12	0.98	Adult	0.95-1	1
48343	deltaTry	NP_523694.2	1e-06	1e-06	1e-06	1e-06	1e-06	1e-06	1e-06	1e-06	1e-06	1e-06	1.79	3.82	26.2	41.37	188.95	29.19	1e-06	1e-06	1e-06	1e-06	1e-06	4.82	0.973	L3	0.95-1	1
41957	Akt	NP_732113.3	66.54	37.14	56.8	61.04	53.3	52.65	62.62	32.68	27.28	21.48	19.68	24.84	14.74	16.55	25.78	54.5	56.23	53.9	44.31	24.84	25.04	29.5	0.426	E0-2	0-0.85	1
32987	AP-1-2beta	NP_523415.1	214.65	164.21	131.86	156.68	148.06	143.92	129.41	151.14	105.22	85.93	73.34	70.7	85.15	72.81	65.67	120.67	100.82	122.31	111.82	70.71	67.42	95.72	0.494	E0-2	0-0.85	1
34924	CycE	NP_001246037.1	319.83	183.76	160.27	124.12	82.91	31.59	35.48	24.51	13.64	7.16	8.94	11.46	4.91	4.96	6.04	11.68	15.51	18.66	10.55	5.73	5.78	50.27	0.878	E0-2	0.85-0.9	1
32858	Cyp18a1	NP_523403.2	1e-06	5.86	2.03	2.03	1.97	8.78	20.87	110.29	227.98	161.12	23.25	15.29	8.19	31.44	12.89	7.79	23.27	16.58	46.41	9.56	9.63	11.74	0.889	E16-18	0.85-0.9	1
36047	Def	NP_523672.1	1e-06	1e-06	1e-06	1e-06	1e-06	1e-06	1e-06	1e-06	1e-06	1e-06	1e-06	1e-06	1e-06	1e-06	3.63	38.93	81.43	87.07	35.87	3.82	5.78	115.59	0.894	Adult	0.85-0.9	4
38784	Acbp2	NP_523952.2	2.15	1.95	2.03	14.24	37.51	57.92	56.35	140.92	333.2	748.32	1388.07	1391.07	632.08	911.79	355.74	56.44	54.29	24.88	44.31	122.3	381.39	775.08	0.79	E22-24	0-0.85	1
36635	Dro	NP_001246324.1	1e-06	1e-06	1e-06	1e-06	1e-06	1e-06	1e-06	1e-06	1e-06	1e-06	1e-06	1e-06	3.28	1.65	52.37	91.48	261.75	207.31	147.68	42.04	115.57	257.36	0.832	P2	0-0.85	6	7
42160	htl	NP_524394.2	1e-06	21.5	36.52	26.45	25.66	28.08	35.48	20.42	17.54	12.53	10.73	13.38	8.19	4.96	5.64	9.73	13.57	14.51	12.66	13.38	9.63	6.62	0.588	E4-6	0-0.85	1
47251	SrpRalpha	NP_524887.2	163.13	15.64	26.37	118.02	183.6	338.73	246.29	428.9	255.26	132.48	85.86	72.61	152.29	216.78	116.83	124.56	81.43	124.39	132.92	74.53	90.53	145.38	0.678	E14-16	0-0.85	1
35368	Itgbn	NP_001303333.1	2.15	3.91	4.06	6.1	9.87	22.82	66.79	22.47	15.59	14.32	16.1	28.66	8.19	9.93	11.68	11.68	1e-06	1e-06	2.11	3.82	5.78	5.72	0.852	E12-14	0.85-0.9	1
36615	LamC	NP_001260974.1	25.76	13.68	4.06	8.14	15.79	84.24	116.88	355.37	759.92	934.5	770.95	619.1	263.64	173.75	108.78	38.93	48.47	20.73	46.41	63.06	142.54	58.09	0.809	E18-20	0-0.85	1
34449	Lrr47	NP_001260355.1	42.93	15.64	28.4	18.31	13.82	12.29	12.52	6.13	5.85	3.58	3.58	3.82	3.28	3.31	5.24	9.73	9.69	12.44	12.66	5.73	3.85	12.04	0.77	E0-2	0-0.85	1
40665	Nmdar1	NP_730940.1	1e-06	1e-06	1e-06	1e-06	1e-06	1e-06	2.09	12.25	21.43	30.43	30.41	32.48	26.2	6.62	1.61	1.95	3.88	6.22	12.66	13.38	7.7	4.52	0.729	E22-24	0-0.85	1
40942	Os-C	NP_001163543.1	1e-06	1e-06	1e-06	1e-06	1e-06	1.76	2.09	2.04	1.95	1.79	1e-06	1e-06	1e-06	1e-06	1.61	5.84	1.94	2.07	2.11	3.82	48.16	32.51	0.941	P6	0.9-0.95	6	4
40738	Obp83b	NP_524242.2	1e-06	1e-06	1e-06	1e-06	1e-06	1e-06	1e-06	1e-06	1e-06	1e-06	1e-06	1e-06	1e-06	1e-06	0.4	1.95	1e-06	1e-06	1e-06	1.91	15.41	24.68	0.96	Adult	0.95-1	4
38885	RNaseX25	NP_523966.2	92.3	127.07	160.27	107.85	104.63	77.22	89.75	61.27	52.61	44.76	53.66	61.15	18.01	18.2	30.62	42.82	36.84	47.68	73.84	43.95	38.52	51.77	0.621	E4-6	0-0.85	1
34367	Ror	NP_476962.1	1e-06	1.95	2.03	10.17	19.74	31.59	43.83	20.42	17.54	10.74	7.16	11.46	6.55	1.65	4.43	11.68	13.57	16.58	12.66	5.73	1.93	0.9	0.768	E12-14	0-0.85	1
39108	RpS9	NP_001287008.1	4026.86	5504.96	5507.87	6409.72	7448.47	9530.03	5708.48	6674.51	5184.99	4951.78	4829.63	3963.02	5307.16	4024.44	2741.56	2915.55	2534.11	2616.28	2329.18	1716.08	2307.61	2578.39	0.554	E10-12	0-0.85	1
36985	RpL18A	NP_523774.1	4387.47	6071.87	5708.71	6208.27	6295.57	5649.57	5698.04	7074.82	5787.08	5691.15	5961.91	5411.42	7101.86	5106.68	3671.39	4227.36	3584.98	4158.69	3240.6	2314.22	2952.89	3490.74	0.311	L1	0-0.85	1
37292	RpS18	NP_476964.1	6793.71	9092.17	9005.32	10003.2	11473.8	14877.7	8887.27	12066.4	9619.81	7169.88	8013.61	6307.59	9199.51	6417.27	5119.72	4935.81	4905.35	5012.81	4183.66	3038.49	4547.8	4766.39	0.518	E10-12	0-0.85	1
32635	RpS19a	NP_001285338.1	2236.67	2969.47	2685.97	3219.1	3387.64	3827.81	2611.08	3333.17	2423.95	2731.89	2466.69	1901.26	2834.52	2212.45	1740.82	1751.67	1452.22	1532.04	1299.61	947.86	1327.16	1478.23	0.421	E10-12	0-0.85	1
37895	SerT	NP_001369117.1	1e-06	1e-06	1e-06	1e-06	1e-06	1e-06	1e-06	4.08	7.79	10.74	10.73	11.46	9.83	3.31	1.61	1e-06	1.94	4.15	4.22	3.82	3.85	3.31	0.698	E22-24	0-0.85	1
37447	Sdc	NP_001163238.2	60.1	123.16	227.21	195.34	155.96	110.57	160.71	114.37	109.12	80.56	76.92	99.36	57.31	34.75	80.57	173.22	129.9	167.92	151.9	80.26	44.3	51.17	0.526	E4-6	0-0.85	1
32607	TH1	NP_001285326.1	92.3	150.53	184.61	152.61	138.19	110.57	85.57	53.1	42.87	21.48	44.72	38.22	16.38	18.2	22.56	35.03	32.96	41.46	25.32	15.29	11.56	28.9	0.695	E4-6	0-0.85	1
40134	Taf6	NP_524161.2	94.45	142.71	131.86	115.99	108.58	77.22	64.7	53.1	40.92	37.59	46.51	45.86	18.01	14.89	24.98	44.76	52.35	68.41	35.87	19.11	21.19	30.7	0.615	E2-4	0-0.85	1
41290	TfIIFbeta	NP_524305.2	195.33	236.54	129.84	93.6	94.76	59.67	73.05	49.02	46.76	25.06	87.65	74.52	14.74	18.2	21.76	36.98	32.96	39.39	33.76	19.11	11.56	45.15	0.757	E2-4	0-0.85	1
34883	TfIIS	NP_001260457.1	163.13	185.71	135.92	138.37	104.63	86	83.49	57.19	40.92	25.06	23.25	24.84	42.58	41.37	39.88	66.17	83.37	107.8	71.73	40.13	26.97	57.79	0.624	E2-4	0-0.85	1
36195	TpnC47D	NP_001286310.1	4.29	1.95	4.06	10.17	29.61	156.2	275.51	561.66	980.1	1192.29	1293.27	1457.95	1138.07	1082.23	650.24	17.52	3.88	1e-06	18.99	129.95	154.1	39.73	0.747	E22-24	0-0.85	1
39916	TpnC73F	NP_001287091.1	6.44	3.91	2.03	14.24	23.69	138.65	450.83	661.73	1161.31	1104.57	813.88	863.69	420.84	547.73	922.98	465.17	139.6	66.34	166.67	1140.87	832.13	60.5	0.637	E16-18	0-0.85	1
49080	epsilonTry	NP_525112.1	1e-06	1e-06	1e-06	2.03	1e-06	1e-06	1e-06	1e-06	1e-06	10.74	243.27	319.11	1506.5	2667.52	2007.12	142.08	5.82	2.07	1e-06	1e-06	1.93	1072.17	0.905	L2	0.9-0.95	1
38958	mtrm	NP_648223.1	764.16	43.01	16.23	6.1	5.92	1.76	4.17	4.08	1.95	1.79	1.79	1.91	1e-06	1e-06	1e-06	1e-06	1.94	2.07	6.33	1.91	3.85	163.14	0.983	E0-2	0.95-1	6	4
40975	ato	NP_731223.1	2.15	7.82	28.4	65.11	11.84	1.76	1e-06	1e-06	1e-06	1e-06	1e-06	1e-06	1e-06	1e-06	3.22	7.79	3.88	2.07	1e-06	1e-06	1e-06	1e-06	0.949	E6-8	0.9-0.95	1
37205	cora	NP_523791.2	2.15	7.82	12.17	89.53	140.16	194.81	359	314.53	241.62	325.82	250.43	259.87	122.81	79.43	63.25	79.8	73.68	111.95	143.46	179.63	94.38	56.89	0.623	E12-14	0-0.85	1
37999	emp	NP_726504.2	1e-06	1.95	2.03	6.1	9.87	31.59	70.96	149.09	229.92	164.7	50.09	59.24	31.11	56.26	51.57	79.8	308.28	147.19	194.1	160.52	225.37	127.63	0.714	P2	0-0.85	1
41968	mtSSB	NP_536744.2	167.43	41.05	66.95	77.32	59.22	70.2	70.96	55.14	38.97	32.22	39.35	28.66	76.96	77.78	26.19	29.19	29.08	37.32	29.54	13.38	17.34	61.4	0.721	E0-2	0-0.85	1
43283	pll	NP_001263008.1	88.01	56.69	38.54	40.7	43.43	42.12	35.48	34.72	27.28	16.11	23.25	22.93	13.1	11.58	16.92	33.09	40.72	33.17	56.96	11.47	11.56	22.27	0.658	E0-2	0-0.85	1
39491	trn	NP_001261796.1	8.59	130.98	363.13	354.06	304.02	236.93	250.46	104.16	44.82	44.76	21.47	26.75	14.74	8.27	16.52	40.87	48.47	95.36	67.51	17.2	11.56	5.12	0.757	E4-6	0-0.85	1
34007	Wnt4	NP_001260187.1	1e-06	3.91	18.26	54.94	59.22	68.45	81.4	63.31	38.97	26.85	16.1	17.2	11.46	4.96	4.03	11.68	15.51	26.95	27.43	5.73	1.93	1.2	0.719	E12-14	0-0.85	1
37449	Fkbp14	NP_001246448.1	32.2	41.05	46.66	189.24	298.1	493.17	745.13	590.25	366.32	94.88	57.24	64.97	108.08	398.8	183.71	463.22	207.46	203.17	763.73	280.92	65.49	91.51	0.687	P4	0-0.85	1
46015	tutl	NP_001303307.1	2.15	23.46	22.32	34.59	37.51	33.35	48.01	51.06	58.46	55.5	33.99	38.22	31.11	9.93	6.45	17.52	23.27	53.9	48.52	34.4	23.11	11.14	0.475	E16-18	0-0.85	1
46017	hlk	NP_001163065.1	1e-06	1e-06	1e-06	1e-06	1e-06	1.76	10.44	26.55	62.35	87.72	132.37	170.06	68.78	86.05	61.24	9.73	32.96	4.15	59.07	177.72	192.62	45.75	0.743	P6	0-0.85	1
46020	NAT1	NP_001033943.2	330.56	375.34	267.79	313.36	406.67	284.32	507.19	406.43	282.53	184.39	125.21	175.79	117.9	129.07	219.57	519.66	422.67	404.26	333.34	166.26	213.81	241.4	0.458	P1	0-0.85	1
47253	dmGlut	NP_620115.2	145.96	5.86	2.03	4.07	3.95	5.27	12.52	22.47	66.25	170.07	277.26	277.07	142.46	134.04	75.34	147.92	77.56	33.17	40.09	82.17	36.6	104.45	0.727	E20-22	0-0.85	1
37729	Dcp-1	NP_476974.1	126.64	244.36	288.07	203.48	148.06	78.98	75.14	77.61	56.51	30.43	59.03	59.24	13.1	11.58	18.94	38.93	77.56	93.29	40.09	11.47	19.26	37.93	0.748	E4-6	0-0.85	1
46027	kermit	NP_001286187.1	40.78	35.19	64.92	61.04	61.2	64.94	66.79	63.31	25.33	19.69	57.24	53.5	26.2	28.13	26.19	40.87	38.78	58.05	116.04	51.6	59.71	68.63	0.585	P4	0-0.85	1
36252	wal	NP_476975.1	268.31	346.01	302.27	170.93	197.42	273.79	214.98	218.54	187.06	175.44	214.65	221.65	284.93	342.54	221.58	147.92	104.7	126.46	179.33	154.79	184.92	226.35	0.392	E2-4	0-0.85	1
46032	Bka	NP_524867.2	92.3	87.97	87.23	73.25	80.94	75.47	62.62	46.97	40.92	30.43	64.4	57.32	72.05	31.44	16.11	19.46	19.39	22.8	25.32	19.11	17.34	37.02	0.489	E0-2	0-0.85	1
46035	Ccs	NP_001163108.1	21.47	3.91	4.06	8.14	9.87	15.8	12.52	8.17	7.79	8.95	10.73	11.46	11.46	14.89	19.74	29.19	25.21	24.88	16.88	9.56	15.41	23.78	0.532	P1	0-0.85	1
45398	Aldh-III	NP_724562.2	70.83	66.47	26.37	20.35	33.56	50.9	77.23	110.29	105.22	102.04	103.75	114.65	90.06	92.67	74.13	64.23	137.66	130.61	92.83	68.8	69.34	87.29	0.426	P2	0-0.85	1
47905	l(2)03659	NP_001260823.1	1e-06	1e-06	1e-06	1e-06	1.97	1.76	2.09	2.04	1.95	3.58	21.47	21.02	32.75	24.82	6.04	1.95	1.94	2.07	2.11	1e-06	1e-06	0.9	0.856	L1	0.85-0.9	1
46038	Phb2	NP_001097372.1	429.3	72.33	48.69	79.36	146.09	319.42	367.35	406.43	364.37	238.1	211.07	196.81	401.19	423.63	154.7	140.13	127.97	201.09	324.9	238.88	161.8	259.16	0.458	E0-2	0-0.85	1
33262	dock	NP_001259845.1	77.27	93.83	97.38	77.32	73.04	64.94	108.53	85.78	62.35	37.59	30.41	32.48	27.84	18.2	21.35	44.76	56.23	80.85	88.61	34.4	25.04	31.91	0.488	E12-14	0-0.85	1
46058	Prosbeta1	NP_652031.2	817.82	907.07	286.04	215.69	240.85	194.81	158.63	179.73	113.01	89.51	76.92	72.61	139.19	236.63	389.18	690.94	316.04	391.82	316.46	238.88	429.55	397.02	0.685	E2-4	0-0.85	1
46059	Sply	NP_652032.1	122.35	15.64	4.06	8.14	15.79	45.63	73.05	110.29	114.96	91.3	89.44	101.27	126.09	178.72	240.52	437.92	164.8	109.88	78.06	38.22	30.82	78.26	0.8	P1	0-0.85	1
33226	lwr	NP_001259833.1	304.8	496.54	576.15	472.08	367.19	231.67	212.89	167.48	134.45	105.62	141.31	128.02	81.88	82.74	91.05	163.49	162.87	215.6	132.92	72.62	65.49	88.49	0.676	E4-6	0-0.85	1
46066	l(2)05714	NP_723031.1	70.83	68.42	75.06	79.36	61.2	43.88	60.53	20.42	21.43	14.32	23.25	26.75	9.83	14.89	14.1	21.41	21.33	24.88	18.99	11.47	7.7	20.17	0.607	E6-8	0-0.85	2
44154	Hmgs	NP_001286488.1	92.3	13.68	18.26	34.59	41.46	93.02	237.94	484.04	206.54	80.56	66.18	66.88	86.79	205.19	43.91	97.31	25.21	33.17	143.46	70.71	40.45	86.99	0.824	E14-16	0-0.85	1
46069	ATPsynG	NP_001036353.1	324.12	557.14	476.74	409	379.04	400.16	419.53	357.42	420.88	583.62	740.54	649.68	610.79	756.24	365.41	241.34	199.7	252.92	426.17	794.98	1036.31	657.99	0.539	P6	0-0.85	1
44155	CG10939	NP_524712.1	53.66	64.51	36.52	22.38	55.28	68.45	114.8	120.5	118.86	141.43	112.69	131.85	63.86	62.88	78.16	120.67	79.49	103.66	42.2	64.97	65.49	63.81	0.444	E18-20	0-0.85	1
36308	CCT5	NP_523707.1	938.03	275.64	137.95	266.56	337.58	540.56	409.09	457.49	280.59	195.14	223.59	173.88	586.23	455.07	242.53	284.16	281.14	352.43	236.29	179.63	167.58	360.3	0.673	E0-2	0-0.85	1
46074	DCTN3-p24	NP_001261148.1	79.42	86.01	75.06	81.39	82.91	78.98	73.05	51.06	40.92	41.18	42.93	45.86	29.48	34.75	33.44	42.82	38.78	55.97	54.85	32.49	25.04	30.7	0.407	E2-4	0-0.85	4
46080	Sec61beta	NP_652037.1	268.31	134.89	379.36	581.96	710.69	886.31	1041.51	714.83	481.28	247.05	212.86	208.28	388.09	744.65	342.44	441.81	182.25	325.48	445.16	198.74	138.69	247.73	0.621	E12-14	0-0.85	1
46085	MFS14	NP_001286591.1	2.15	29.32	77.09	85.46	86.86	84.24	70.96	53.1	42.87	41.18	39.35	47.77	88.43	71.16	48.34	101.21	143.48	105.73	67.51	26.75	26.97	29.2	0.592	P2	0-0.85	1
46091	Nup214	NP_652039.2	107.33	113.38	79.12	79.36	57.25	22.82	35.48	38.81	31.18	14.32	32.2	30.57	14.74	13.24	15.31	25.3	29.08	41.46	25.32	11.47	9.63	29.2	0.687	E2-4	0-0.85	1
46121	Pfdn2	NP_001261696.1	236.12	281.5	200.84	207.55	229	254.49	285.95	191.98	165.62	96.67	125.21	135.67	186.68	168.79	105.55	142.08	118.27	147.19	151.9	150.97	67.42	108.66	0.42	E12-14	0-0.85	1
38593	Srp54k	NP_523931.1	180.31	252.18	208.95	205.52	223.08	222.89	275.51	287.98	192.9	105.62	132.37	129.94	124.45	173.75	101.93	149.86	89.19	128.53	173	101.28	90.53	121.61	0.438	E14-16	0-0.85	1
40593	atms	NP_001262263.1	163.13	234.59	231.27	150.58	124.37	103.55	70.96	59.23	38.97	21.48	25.04	28.66	26.2	28.13	25.78	35.03	42.66	55.97	37.98	21.02	19.26	44.55	0.724	E2-4	0-0.85	1
39212	simj	NP_001261685.1	90.15	86.01	79.12	69.18	71.07	57.92	60.53	63.31	40.92	21.48	30.41	24.84	14.74	9.93	14.1	25.3	29.08	45.61	50.63	15.29	17.34	28.29	0.547	E0-2	0-0.85	1
42300	sqz	NP_524403.1	34.34	3.91	6.09	18.31	25.66	26.33	27.13	24.51	15.59	16.11	17.89	15.29	14.74	4.96	7.25	13.62	9.69	10.37	8.44	5.73	3.85	8.43	0.602	E0-2	0-0.85	1
42502	ppan	NP_476979.1	94.45	134.89	139.98	138.37	120.42	84.24	79.31	53.1	38.97	26.85	71.55	64.97	76.96	38.06	16.11	15.57	17.45	20.73	14.77	9.56	11.56	34.92	0.601	E4-6	0-0.85	1
40699	Xe7	NP_730984.1	42.93	60.6	60.86	69.18	67.12	52.65	75.14	51.06	48.71	41.18	44.72	47.77	31.11	26.48	36.26	66.17	69.8	103.66	103.38	51.6	30.82	40.33	0.483	P3	0-0.85	1
44029	Ref1	NP_651968.1	652.54	969.62	945.37	899.4	704.77	575.66	417.44	277.76	183.16	123.53	127	118.47	99.89	115.84	147.85	247.18	195.83	300.6	219.42	95.55	78.97	176.69	0.671	E2-4	0-0.85	1
46140	Hmbs	NP_612103.1	193.19	15.64	22.32	54.94	61.2	66.69	87.66	140.92	83.79	68.03	91.23	87.9	76.96	87.7	33.04	38.93	34.9	47.68	122.37	118.48	130.98	136.66	0.603	E0-2	0-0.85	1
45399	TrpRS	NP_524826.1	90.15	19.55	46.66	63.08	63.17	66.69	64.7	51.06	40.92	26.85	32.2	32.48	57.31	61.23	32.23	35.03	32.96	45.61	54.85	38.22	25.04	52.37	0.501	E0-2	0-0.85	1
43672	Chchd3	NP_651838.1	199.63	238.5	219.1	160.75	153.98	140.41	150.28	198.11	190.95	179.02	214.65	223.56	248.9	269.73	146.24	91.48	83.37	91.22	141.35	280.92	367.91	237.49	0.499	P6	0-0.85	2
46156	Gug	NP_001261581.1	128.79	148.57	111.58	109.88	98.71	57.92	87.66	87.82	62.35	51.92	51.87	45.86	24.56	16.55	18.94	40.87	40.72	62.19	44.31	19.11	19.26	42.14	0.606	E2-4	0-0.85	1
46158	l(3)04053	NP_649414.1	83.71	15.64	26.37	32.56	27.64	17.55	20.87	16.34	11.69	8.95	8.94	9.55	13.1	11.58	12.49	17.52	21.33	31.1	21.1	11.47	13.48	30.1	0.782	E0-2	0-0.85	6	1
47260	l(3)05822	NP_001262702.1	167.43	138.8	77.09	85.46	82.91	47.39	58.44	75.57	64.3	48.34	67.97	55.41	21.29	13.24	19.34	46.71	62.04	49.75	37.98	24.84	32.75	52.98	0.668	E0-2	0-0.85	1
46187	sinu	NP_647971.3	17.17	31.28	56.8	99.71	132.27	168.49	225.42	108.25	101.32	60.87	35.78	49.68	21.29	19.86	26.19	60.34	52.35	78.78	59.07	61.15	13.48	14.15	0.731	E12-14	0-0.85	1
46194	Spn	NP_001246578.1	92.3	70.38	26.37	32.56	39.48	31.59	50.09	57.19	50.66	39.39	57.24	49.68	16.38	11.58	13.29	31.14	38.78	53.9	48.52	24.84	17.34	29.5	0.591	E0-2	0-0.85	1
44030	msn	NP_524679.3	113.77	154.44	101.43	109.88	140.16	131.63	194.11	159.31	111.07	69.82	75.13	72.61	29.48	28.13	44.72	134.29	228.79	192.8	128.7	49.69	52.01	47.86	0.553	P2	0-0.85	1
46201	l(3)07882	NP_001303435.1	79.42	117.29	87.23	79.36	75.02	40.37	50.09	30.64	25.33	16.11	57.24	53.5	37.66	19.86	10.88	11.68	11.63	14.51	12.66	7.64	7.7	28.29	0.692	E2-4	0-0.85	1
39768	SsRbeta	NP_524103.2	238.26	113.38	253.59	524.99	617.91	740.64	862.01	406.43	311.76	168.28	150.26	147.13	234.16	580.83	240.11	311.41	114.39	230.12	327.01	141.41	77.05	165.25	0.663	E12-14	0-0.85	1
40859	Sas-4	NP_649701.2	70.83	21.5	62.89	59.01	29.61	12.29	8.35	4.08	1.95	1.79	1.79	1.91	1.64	1.65	5.24	7.79	13.57	14.51	4.22	1.91	1.93	13.55	0.815	E0-2	0-0.85	2
35340	dia	NP_001246113.1	32.2	25.41	30.43	26.45	23.69	15.8	22.96	18.38	21.43	26.85	26.83	30.57	11.46	9.93	16.11	29.19	15.51	16.58	14.77	13.38	13.48	15.95	0.367	E0-2	0-0.85	1
38174	cue	NP_612113.2	311.24	160.3	89.26	77.32	82.91	49.14	62.62	63.31	44.82	42.97	55.45	57.32	49.13	49.64	29.81	58.39	21.33	22.8	40.09	57.33	88.61	105.35	0.8	E0-2	0-0.85	1
46234	fbl	NP_524870.1	36.49	33.23	20.29	18.31	23.69	22.82	31.31	42.89	52.61	32.22	41.14	53.5	24.56	43.02	33.04	42.82	31.02	22.8	27.43	15.29	25.04	40.03	0.407	E22-24	0-0.85	1
39049	bol	NP_001261614.1	1e-06	1e-06	4.06	8.14	9.87	8.78	22.96	12.25	17.54	14.32	8.94	13.38	6.55	4.96	8.46	15.57	27.14	45.61	71.73	64.97	38.52	37.63	0.752	P4	0-0.85	1
34286	pelo	NP_476982.1	115.91	33.23	44.63	50.87	53.3	56.16	52.18	40.85	35.07	23.27	25.04	26.75	44.21	36.41	26.19	36.98	32.96	49.75	37.98	22.93	23.11	52.68	0.666	E0-2	0-0.85	1
37617	blw	NP_726243.1	1601.3	746.77	426.02	559.58	690.95	961.78	1160.48	2318.11	2293.4	2490.21	2806.55	2539.47	3913.64	3566.07	1476.13	578.05	523.5	706.94	1337.59	3896.53	7333.11	3197.86	0.755	P6	0-0.85	1
41785	eff	NP_001262578.1	470.09	645.11	413.85	368.3	367.19	391.38	490.49	243.04	296.17	236.31	268.31	265.6	204.69	244.91	256.63	496.31	337.36	393.89	440.94	307.67	287.01	282.34	0.479	E2-4	0-0.85	1
48571	heph	NP_001247399.1	42.93	54.74	24.34	24.42	27.64	19.31	33.4	18.38	23.38	16.11	25.04	32.48	13.1	8.27	21.76	44.76	48.47	89.14	46.41	21.02	11.56	21.07	0.69	P3	0-0.85	1
42889	jar	NP_001014650.2	51.52	60.6	235.33	256.39	177.67	115.83	133.58	130.71	75.99	42.97	35.78	40.13	29.48	54.61	63.25	91.48	110.52	143.05	130.81	63.06	82.83	92.11	0.635	E6-8	0-0.85	1
45401	ox	NP_476985.1	240.41	230.68	302.27	323.54	353.37	479.13	494.67	306.36	555.33	452.93	695.82	731.84	822.03	825.74	404.08	217.99	205.52	207.31	500.01	1182.91	1323.31	805.49	0.628	P6	0-0.85	2
46243	poe	NP_001260222.1	66.54	33.23	32.46	30.52	29.61	10.53	35.48	30.64	25.33	17.9	25.04	30.57	21.29	23.17	48.34	83.69	58.17	82.92	59.07	42.04	44.3	56.59	0.538	P1	0-0.85	1
47942	scat	NP_524905.1	66.54	19.55	28.4	28.49	25.66	26.33	29.22	24.51	19.49	12.53	10.73	13.38	14.74	14.89	14.5	17.52	13.57	16.58	16.88	13.38	9.63	26.19	0.714	E0-2	0-0.85	1
37785	ken	NP_523833.1	68.69	17.59	14.2	4.07	9.87	26.33	66.79	304.32	276.69	116.37	23.25	26.75	19.65	54.61	11.28	9.73	48.47	41.46	101.27	51.6	57.79	33.71	0.831	E14-16	0-0.85	1
49529	ms(2)35Ci	NP_723911.2	1e-06	1e-06	1e-06	1e-06	1e-06	1e-06	1e-06	1e-06	1e-06	1e-06	1e-06	1e-06	1e-06	1e-06	2.82	5.84	9.69	16.58	21.1	19.11	13.48	15.35	0.812	P4	0-0.85	6	6
48572	Hsp60B	NP_524925.1	1e-06	1e-06	1e-06	1e-06	1e-06	1e-06	1e-06	1e-06	1e-06	1e-06	1e-06	1e-06	1e-06	1e-06	22.96	48.66	104.7	192.8	236.29	217.85	235	220.64	0.79	P4	0-0.85	1
34192	Sema1a	NP_001260265.1	10.73	9.77	14.2	28.49	29.61	21.06	45.92	24.51	19.49	10.74	7.16	11.46	6.55	3.31	3.22	11.68	11.63	22.8	23.21	11.47	3.85	4.52	0.693	E12-14	0-0.85	1
36846	Sema2a	NP_477507.1	103.03	191.58	294.16	301.16	298.1	179.02	285.95	136.84	101.32	50.13	73.34	80.25	26.2	16.55	33.84	108.99	98.88	188.65	141.35	55.42	15.41	31	0.603	E6-8	0-0.85	1
46246	Pglym87	NP_652041.2	1e-06	1e-06	1e-06	1e-06	1e-06	1e-06	1e-06	1e-06	1e-06	1e-06	1e-06	1e-06	1.64	1e-06	10.07	21.41	48.47	82.92	107.6	107.02	121.35	130.33	0.817	Adult	0-0.85	1
34329	RpL13	NP_001033891.1	2200.18	2932.33	2860.44	3237.42	3438.97	3525.93	2702.92	3956.1	3125.41	2885.85	2938.92	2489.79	3651.64	2569.89	1667.5	1592.07	1390.17	1596.3	1398.77	944.03	1456.22	1610.97	0.396	E14-16	0-0.85	1
44913	Acam	NP_001163737.1	1e-06	1e-06	1e-06	1e-06	1e-06	1e-06	1e-06	1e-06	1e-06	1e-06	1e-06	1e-06	1e-06	1e-06	10.47	21.41	40.72	66.34	92.83	87.91	67.42	75.25	0.808	P4	0-0.85	1
35045	Dif	NP_001162998.1	1e-06	1e-06	1e-06	1e-06	1e-06	1.76	4.17	18.38	52.61	42.97	37.56	42.04	19.65	11.58	8.86	19.46	36.84	14.51	12.66	13.38	25.04	17.46	0.701	E16-18	0-0.85	1
31249	HLH3B	NP_525055.1	1e-06	1e-06	1e-06	2.03	3.95	10.53	8.35	10.21	7.79	7.16	5.37	3.82	3.28	1.65	1e-06	1.95	1.94	2.07	2.11	1e-06	1e-06	1e-06	0.704	E10-12	0-0.85	1
33040	Obp19d	NP_523421.2	1e-06	1e-06	1e-06	1e-06	1e-06	1e-06	1e-06	1e-06	1e-06	1e-06	1e-06	1e-06	1e-06	1e-06	0.4	1e-06	1e-06	1e-06	2.11	1e-06	236.92	295.28	0.961	Adult	0.95-1	4
40737	Obp83a	NP_001287190.1	1e-06	1e-06	1e-06	1e-06	1e-06	1e-06	1e-06	1e-06	1e-06	1e-06	1e-06	1e-06	1e-06	1e-06	1e-06	1e-06	1e-06	1e-06	1e-06	3.82	42.38	37.32	0.953	P6	0.95-1	4
34031	Obp28a	NP_523505.1	1e-06	1e-06	1e-06	2.03	1.97	7.02	12.52	34.72	58.46	143.22	221.81	223.56	162.11	62.88	28.6	5.84	1e-06	2.07	29.54	47.78	123.28	23.78	0.793	E22-24	0-0.85	4
39484	RpS4	NP_001287055.1	3097.42	4257.74	4605.11	4794.06	4972.89	4636.89	4445.72	5112.09	4017.83	3849	3802.89	3536.91	4940.35	3749.75	2253.68	2425.09	2057.15	2160.19	1949.42	1482.94	1808.72	2166.92	0.339	E14-16	0-0.85	1
49090	RyR	NP_001246211.1	1e-06	1.95	2.03	10.17	21.72	17.55	43.83	57.19	44.82	37.59	26.83	26.75	29.48	29.79	17.73	1.95	5.82	14.51	40.09	131.86	77.05	38.83	0.801	P5	0-0.85	1
3355084	Snap25	NP_001036641.1	1e-06	1e-06	1e-06	1e-06	1e-06	1e-06	1e-06	1e-06	1.95	3.58	5.37	15.29	6.55	6.62	1.61	1.95	3.88	6.22	21.1	32.49	11.56	9.33	0.858	P5	0.85-0.9	1
43284	TfIIA-L	NP_476995.1	281.19	353.83	330.68	219.76	169.78	131.63	114.8	112.33	79.89	57.29	64.4	64.97	70.41	54.61	78.96	130.4	131.84	157.56	181.44	76.44	94.38	111.97	0.634	E2-4	0-0.85	1
41406	Taf12	NP_524320.1	165.28	203.31	154.18	134.3	132.27	115.83	102.27	98.03	64.3	41.18	51.87	55.41	32.75	26.48	31.02	54.5	56.23	70.49	67.51	34.4	32.75	51.47	0.631	E2-4	0-0.85	1
34293	Taf11	NP_723484.1	75.13	80.15	60.86	85.46	84.89	71.96	58.44	36.76	25.33	17.9	25.04	24.84	16.38	16.55	20.55	36.98	38.78	53.9	33.76	13.38	13.48	23.48	0.536	E6-8	0-0.85	1
39906	a10	NP_524121.2	1e-06	1e-06	1e-06	1e-06	1e-06	1e-06	1e-06	1e-06	1e-06	1e-06	1.79	1.91	1e-06	1e-06	1e-06	1e-06	1e-06	1e-06	1e-06	1e-06	86.68	41.84	0.974	P6	0.95-1	2
37744	l(2)efl	NP_001261156.1	4.29	1.95	2.03	6.1	17.77	42.12	100.19	943.58	937.23	657.01	531.26	626.75	312.76	322.68	2225.07	1477.24	157.05	80.85	225.74	934.48	547.05	383.18	0.822	L3	0-0.85	1
37754	Alg3	NP_523829.2	79.42	21.5	42.6	32.56	31.59	31.59	29.22	49.02	37.02	25.06	10.73	9.55	21.29	36.41	19.74	15.57	17.45	22.8	25.32	32.49	13.48	30.7	0.665	E0-2	0-0.85	1
35900	babo	NP_476999.1	55.81	13.68	24.34	28.49	29.61	17.55	33.4	20.42	23.38	17.9	16.1	21.02	18.01	14.89	17.73	36.98	40.72	64.27	42.2	19.11	13.48	25.59	0.605	P3	0-0.85	1
34370	Rsf1	NP_001260318.1	49.37	91.88	135.92	146.51	122.4	107.06	102.27	83.74	54.56	34.01	30.41	28.66	24.56	21.51	37.47	93.42	89.19	143.05	107.6	38.22	19.26	24.98	0.53	E6-8	0-0.85	1
39102	Uch-L5	NP_001261632.1	274.75	295.19	139.98	107.85	110.55	77.22	81.4	57.19	50.66	21.48	50.09	57.32	22.93	54.61	102.73	200.47	120.21	163.78	132.92	103.19	92.46	132.44	0.652	E2-4	0-0.85	1
39374	vers	NP_648545.1	57.96	60.6	58.83	59.01	49.35	31.59	41.74	20.42	19.49	10.74	30.41	30.57	9.83	11.58	10.88	19.46	19.39	22.8	16.88	11.47	7.7	18.06	0.557	E2-4	0-0.85
43005	Stt3B	NP_524494.1	115.91	177.89	359.08	311.33	244.79	243.95	302.64	251.21	177.31	102.04	46.51	45.86	124.45	253.18	142.62	184.9	85.31	163.78	122.37	72.62	73.2	146.29	0.551	E4-6	0-0.85	1
38154	ND-ACP	NP_001261250.1	367.05	152.48	135.92	156.68	205.31	361.54	336.04	357.42	391.65	393.85	465.08	431.84	525.64	546.08	242.93	147.92	157.05	174.14	333.34	699.43	932.29	446.69	0.641	P6	0-0.85	1
46260	ND-SGDH	NP_001261742.1	212.5	271.73	304.3	217.73	217.16	215.87	271.34	187.9	245.51	275.7	329.13	372.61	294.75	378.95	179.28	105.1	95	118.17	219.42	487.31	444.96	347.36	0.481	P5	0-0.85	1
41743	Set8	NP_001247100.1	100.89	82.11	133.89	109.88	71.07	33.35	41.74	18.38	15.59	10.74	10.73	11.46	9.83	9.93	10.47	27.25	27.14	33.17	21.1	9.56	11.56	26.19	0.752	E4-6	0-0.85	1
41851	l(3)neo43	NP_001262589.2	17.17	11.73	18.26	10.17	9.87	10.53	14.61	10.21	13.64	10.74	7.16	15.29	9.83	11.58	7.65	7.79	9.69	14.51	18.99	17.2	9.63	15.65	0.328	P4	0-0.85	1
42177	Ssdp	NP_001262698.1	133.08	172.03	87.23	65.11	61.2	40.37	66.79	49.02	44.82	25.06	50.09	45.86	14.74	14.89	14.91	35.03	27.14	43.54	27.43	15.29	7.7	34.01	0.75	E2-4	0-0.85	1
47283	SrpRbeta	NP_001261596.1	92.3	56.69	40.57	83.43	106.6	107.06	144.02	83.74	62.35	26.85	50.09	53.5	65.5	89.36	45.93	64.23	23.27	43.54	67.51	22.93	17.34	43.95	0.588	E12-14	0-0.85	1
36217	etaTry	NP_523692.1	1e-06	1e-06	1e-06	1e-06	1e-06	1e-06	1e-06	1e-06	7.79	23.27	39.35	40.13	34.39	46.33	36.26	9.73	1e-06	1e-06	1e-06	1.91	17.34	20.47	0.761	L2	0-0.85	1
36218	thetaTry	NP_523693.1	1e-06	1e-06	1e-06	1e-06	1e-06	1e-06	1e-06	1e-06	1e-06	14.32	85.86	87.9	112.99	332.61	221.58	5.84	1.94	1e-06	1e-06	1e-06	36.6	181.2	0.893	L2	0.85-0.9	1
36216	zetaTry	NP_523691.1	1e-06	1e-06	1e-06	1e-06	1e-06	1e-06	1e-06	4.08	31.18	162.91	409.62	431.84	253.81	243.25	103.14	1.95	1e-06	1e-06	1e-06	1e-06	3.85	54.78	0.86	E22-24	0.85-0.9	1
35096	Acp36DE	NP_001286040.1	1e-06	1e-06	1e-06	1e-06	1e-06	1e-06	1e-06	1e-06	1e-06	1e-06	1e-06	1e-06	1e-06	1e-06	1e-06	1e-06	1e-06	1e-06	1e-06	1e-06	65.49	469.57	0.993	Adult	0.95-1	6	9
44554	Smyd3	NP_524768.2	66.54	5.86	16.23	20.35	21.72	17.55	16.7	16.34	11.69	10.74	8.94	9.55	16.38	11.58	15.71	15.57	25.21	31.1	31.65	45.86	13.48	24.68	0.72	E0-2	0-0.85	1
33346	cpb	NP_001259877.1	152.4	207.22	190.7	150.58	134.24	96.53	121.06	100.08	81.84	53.71	51.87	57.32	39.3	62.88	75.34	144.03	91.13	105.73	90.72	47.78	34.67	55.99	0.554	E2-4	0-0.85	1
38232	Cdc37	NP_477006.1	169.57	127.07	135.92	146.51	126.35	91.26	83.49	53.1	48.71	41.18	44.72	43.95	52.4	54.61	63.65	108.99	114.39	122.31	94.94	66.89	53.93	83.08	0.505	E0-2	0-0.85	1
31192	Cyp4d2	NP_001284806.1	1e-06	1.95	4.06	4.07	5.92	8.78	6.26	2.04	3.9	3.58	3.58	1.91	3.28	3.31	10.07	3.89	3.88	4.15	8.44	7.64	3.85	9.33	0.553	L3	0-0.85	1
44324	Ms	NP_001262911.1	1e-06	1e-06	1e-06	1e-06	1e-06	1e-06	1e-06	2.04	7.79	12.53	19.68	24.84	26.2	13.24	5.24	3.89	3.88	4.15	8.44	11.47	15.41	22.88	0.715	L1	0-0.85	2
34333	Trp1	NP_723510.1	55.81	35.19	32.46	107.85	150.04	217.63	302.64	183.81	109.12	46.55	48.3	59.24	44.21	102.6	55.19	81.74	46.53	80.85	162.45	55.42	36.6	69.53	0.719	E12-14	0-0.85	1
43951	e(r)	NP_001259363.1	253.29	338.2	178.52	136.33	152.01	126.37	166.98	93.95	79.89	35.8	59.03	76.43	34.39	36.41	50.76	70.07	81.43	97.44	73.84	42.04	30.82	73.75	0.725	E2-4	0-0.85	1
40314	fng	NP_524191.1	1e-06	1e-06	2.03	16.28	29.61	43.88	85.57	57.19	25.33	16.11	14.31	15.29	13.1	9.93	21.76	64.23	85.31	111.95	170.89	64.97	26.97	13.85	0.799	P4	0-0.85	1
36377	fra	NP_523716.2	17.17	58.65	127.81	160.75	136.22	94.77	150.28	83.74	48.71	28.64	21.47	24.84	13.1	6.62	14.91	48.66	40.72	66.34	61.18	24.84	7.7	10.23	0.676	E6-8	0-0.85	1
42745	fzo	NP_732840.1	1e-06	1e-06	1e-06	1e-06	1e-06	1e-06	1e-06	1e-06	1e-06	1e-06	1e-06	1e-06	1e-06	1e-06	8.06	17.52	29.08	47.68	42.2	30.58	17.34	20.17	0.832	P3	0-0.85	1
33659	ine	NP_001162871.1	1e-06	1e-06	1e-06	1e-06	1.97	7.02	22.96	44.93	35.07	46.55	55.45	55.41	106.44	43.02	18.53	3.89	9.69	6.22	16.88	26.75	59.71	34.92	0.78	L1	0-0.85	1
36390	Iswi	NP_523719.1	139.52	265.86	452.4	290.98	201.36	84.24	108.53	63.31	48.71	21.48	64.4	61.15	21.29	18.2	31.02	58.39	71.74	99.51	61.18	28.67	19.26	46.35	0.81	E4-6	0-0.85	1
31240	Klp3A	NP_001284830.1	105.18	35.19	105.49	95.64	55.28	15.8	10.44	4.08	1.95	1.79	1.79	1.91	1.64	3.31	12.89	23.36	44.59	53.9	35.87	26.75	26.97	45.45	0.726	E4-6	0-0.85	1
35305	La	NP_477014.1	276.9	50.83	176.5	293.02	262.56	231.67	179.5	100.08	75.99	53.71	116.27	108.92	252.18	177.06	72.52	77.85	75.62	80.85	65.4	36.31	42.38	123.41	0.572	E6-8	0-0.85	1
38811	lark	NP_523957.1	328.42	461.35	421.97	419.18	335.61	273.79	223.33	206.28	114.96	84.14	55.45	51.59	73.69	86.05	82.19	132.35	145.42	217.68	137.13	55.42	65.49	103.24	0.627	E2-4	0-0.85	1
317824	Zyx	NP_652015.1	27.9	50.83	62.89	44.77	49.35	42.12	87.66	16.34	31.18	16.11	21.47	36.31	13.1	16.55	21.35	48.66	52.35	64.27	67.51	28.67	7.7	15.65	0.597	E12-14	0-0.85	1
33529	Mad	NP_001259992.1	169.57	168.12	62.89	99.71	122.4	101.79	89.75	100.08	75.99	44.76	73.34	63.06	16.38	13.24	27.4	52.55	46.53	68.41	42.2	28.67	32.75	49.06	0.611	E0-2	0-0.85	1
38499	mas	NP_523919.1	2.15	37.14	12.17	8.14	17.77	63.18	233.77	130.71	9.74	3.58	1e-06	1.91	3.28	89.36	10.07	42.82	5.82	45.61	162.45	34.4	3.85	1e-06	0.86	E12-14	0.85-0.9	1
36032	Mef2	NP_001260842.1	27.9	19.55	46.66	54.94	88.84	59.67	56.35	55.14	44.82	34.01	35.78	34.39	26.2	14.89	17.32	17.52	27.14	49.75	42.2	28.67	26.97	20.17	0.599	E8-10	0-0.85	1
35796	Mlh1	NP_477022.1	38.64	7.82	26.37	28.49	17.77	10.53	6.26	4.08	3.9	1.79	1.79	1.91	4.91	4.96	5.64	5.84	11.63	10.37	4.22	1.91	3.85	11.44	0.779	E0-2	0-0.85	1
36705	Pms2	NP_477023.1	51.52	19.55	18.26	14.24	11.84	5.27	8.35	4.08	3.9	1.79	3.58	5.73	1.64	3.31	6.04	11.68	13.57	16.58	12.66	7.64	3.85	14.45	0.824	E0-2	0-0.85	1
31816	Moe	NP_727290.1	203.92	84.06	32.46	56.98	88.84	121.1	166.98	206.28	210.44	214.83	221.81	217.83	139.19	196.92	150.27	163.49	190.01	147.19	253.17	84.08	188.77	147.49	0.391	P4	0-0.85	1
43087	msi	NP_001247303.1	25.76	19.55	28.4	32.56	23.69	12.29	16.7	10.21	11.69	8.95	7.16	9.55	4.91	1.65	4.83	9.73	19.39	16.58	12.66	7.64	5.78	8.43	0.604	E6-8	0-0.85	1
47954	Mst57Da	NP_524906.1	1e-06	1e-06	1e-06	1e-06	1.97	1e-06	1e-06	1e-06	1e-06	1e-06	1e-06	1e-06	1e-06	1e-06	1e-06	1e-06	1.94	1e-06	1e-06	1e-06	506.6	3647.56	0.993	Adult	0.95-1	6	8
43122	Mst57Db	NP_524499.2	1e-06	1e-06	1e-06	1e-06	3.95	1e-06	1e-06	1e-06	1e-06	1e-06	1e-06	1e-06	1e-06	1e-06	1e-06	1e-06	1.94	1e-06	1e-06	1e-06	113.65	1564.62	0.996	Adult	0.95-1	6	9
43121	Mst57Dc	NP_524498.2	1e-06	1e-06	1e-06	1e-06	1e-06	1e-06	1e-06	1e-06	1e-06	1e-06	1e-06	1e-06	1e-06	1e-06	1e-06	1e-06	1e-06	1e-06	1e-06	1e-06	36.6	246.52	0.993	Adult	0.95-1	6	9
42490	Mvl	NP_001262795.1	51.52	13.68	34.49	40.7	31.59	26.33	31.31	22.47	19.49	14.32	17.89	19.11	14.74	16.55	31.83	58.39	25.21	20.73	18.99	15.29	15.41	28.9	0.581	P1	0-0.85	1
37355	insc	NP_477024.1	10.73	9.77	26.37	67.15	61.2	43.88	35.48	34.72	37.02	19.69	5.37	5.73	1.64	3.31	4.03	19.46	13.57	8.29	4.22	3.82	3.85	7.83	0.744	E6-8	0-0.85	1
38515	pav	NP_477025.1	178.16	150.53	223.15	209.59	128.32	38.61	33.4	20.42	11.69	5.37	12.52	13.38	3.28	3.31	12.89	19.46	52.35	33.17	6.33	3.82	5.78	30.7	0.792	E4-6	0-0.85	1
39812	Pdh	NP_524105.2	1e-06	1.95	2.03	2.03	1.97	1.76	1e-06	1e-06	1.95	1.79	1e-06	1e-06	1e-06	1e-06	1e-06	1.95	102.76	47.68	92.83	498.77	236.92	205.59	0.933	P5	0.9-0.95	1
326108	EbpII	NP_001286879.1	1e-06	1e-06	1e-06	1e-06	1e-06	1e-06	1e-06	1e-06	1e-06	1e-06	1e-06	1e-06	1e-06	1e-06	1e-06	1e-06	1e-06	1e-06	1e-06	1e-06	21.19	777.49	0.999	Adult	0.95-1	6	8
49821	EbpIII	NP_001286808.1	1e-06	1.95	1e-06	1e-06	1.97	1.76	2.09	28.59	187.06	263.16	46.51	59.24	44.21	142.31	104.75	5.84	426.55	138.9	191.99	577.12	1323.31	829.26	0.89	P6	0.85-0.9	2
47285	repo	NP_477026.1	1e-06	1e-06	2.03	22.38	39.48	50.9	48.01	63.31	33.12	23.27	17.89	15.29	19.65	6.62	5.24	9.73	17.45	29.02	18.99	11.47	17.34	9.93	0.699	E14-16	0-0.85	1
34392	RnrL	NP_477027.1	425.01	111.43	97.38	107.85	88.84	45.63	39.66	30.64	25.33	10.74	8.94	11.46	29.48	34.75	26.19	33.09	52.35	39.39	8.44	5.73	9.63	79.77	0.9	E0-2	0.85-0.9	1
36280	RnrS	NP_525111.1	719.08	297.14	939.28	482.26	272.43	189.55	106.45	87.82	58.46	23.27	14.31	24.84	73.69	79.43	47.94	60.34	209.4	95.36	37.98	11.47	32.75	140.57	0.845	E4-6	0-0.85	1
34222	rost	NP_001260274.1	72.98	21.5	10.14	8.14	13.82	14.04	25.05	14.3	19.49	25.06	75.13	124.2	13.1	13.24	12.09	19.46	19.39	16.58	8.44	5.73	15.41	31.3	0.825	E22-24	0-0.85	2
40015	rpr	NP_524138.1	2.15	19.55	30.43	42.73	59.22	35.1	50.09	12.25	13.64	5.37	1.79	3.82	1e-06	1.65	2.82	44.76	143.48	151.34	97.05	24.84	1.93	0.6	0.813	P3	0-0.85	6	3
34966	Syx5	NP_523582.4	128.79	64.51	48.69	52.91	53.3	52.65	73.05	61.27	64.3	51.92	44.72	53.5	44.21	61.23	56	112.89	62.04	74.63	86.5	57.33	67.42	76.76	0.509	E0-2	0-0.85	1
33114	Septin1	NP_523430.1	240.41	381.2	557.89	404.93	268.48	152.69	173.24	136.84	97.43	42.97	127	101.27	18.01	28.13	57.61	184.9	199.7	201.09	94.94	40.13	26.97	66.82	0.74	E4-6	0-0.85	1
40657	Snr1	NP_730935.1	289.78	398.8	361.11	333.71	272.43	196.57	152.37	167.48	107.17	62.66	98.38	91.72	45.85	36.41	42.7	66.17	93.07	126.46	59.07	30.58	25.04	63.51	0.674	E2-4	0-0.85	1
33896	Tig	NP_001285670.1	2.15	1.95	2.03	14.24	25.66	66.69	181.59	402.35	397.5	354.47	194.97	196.81	186.68	263.11	123.28	15.57	9.69	10.37	14.77	43.95	46.23	29.8	0.742	E14-16	0-0.85	6	2
39349	byn	NP_524031.2	2.15	52.78	32.46	22.38	19.74	12.29	12.52	14.3	11.69	12.53	14.31	11.46	16.38	6.62	5.24	3.89	1e-06	4.15	4.22	3.82	5.78	5.72	0.796	E2-4	0-0.85	1
42880	twin	NP_732964.1	212.5	82.11	73.03	75.29	57.25	45.63	58.44	59.23	38.97	28.64	21.47	22.93	22.93	19.86	31.02	70.07	93.07	143.05	158.23	112.75	136.76	157.42	0.661	E0-2	0-0.85	1
37841	tsr	NP_477034.1	1159.12	1647.97	1982.02	1149.68	967.33	889.82	1200.14	573.91	732.64	474.41	609.96	808.27	578.04	958.12	1054.72	1619.32	1147.81	1219	924.08	575.21	360.2	466.86	0.541	E4-6	0-0.85	1
33965	Wee1	NP_001260167.1	128.79	105.56	64.92	63.08	61.2	36.86	43.83	42.89	33.12	17.9	41.14	38.22	13.1	8.27	16.92	29.19	46.53	72.56	65.4	42.04	36.6	57.79	0.651	E0-2	0-0.85	1
43651	wts	NP_733403.1	64.4	33.23	42.6	48.84	41.46	22.82	33.4	24.51	25.33	23.27	17.89	17.2	14.74	9.93	14.5	29.19	27.14	39.39	29.54	17.2	17.34	27.69	0.585	E0-2	0-0.85	1
41126	alpha-Man-IIa	NP_001262413.1	77.27	13.68	20.29	44.77	39.48	31.59	35.48	22.47	13.64	7.16	5.37	5.73	9.83	9.93	15.71	31.14	32.96	58.05	29.54	13.38	9.63	27.69	0.705	E0-2	0-0.85	1
32514	Arp6	NP_511165.1	109.47	148.57	158.24	146.51	122.4	91.26	81.4	71.48	46.76	28.64	30.41	34.39	29.48	31.44	39.08	56.44	62.04	91.22	54.85	30.58	28.89	42.74	0.585	E4-6	0-0.85	1
32623	Arp2	NP_001259621.1	188.89	97.74	93.32	93.6	88.84	66.69	125.23	79.65	62.35	41.18	35.78	45.86	37.66	49.64	52.78	103.15	63.98	82.92	80.17	47.78	26.97	76.76	0.632	E0-2	0-0.85	1
36879	Arp53D	NP_477037.2	1e-06	1e-06	1e-06	1e-06	1e-06	1e-06	1e-06	1e-06	1e-06	1e-06	1e-06	1e-06	1e-06	1e-06	15.71	29.19	52.35	85	82.28	59.24	46.23	45.15	0.815	P3	0-0.85	1
41566	Arp1	NP_524331.2	193.19	64.51	103.46	124.12	114.5	138.65	112.71	108.25	85.73	80.56	98.38	93.63	94.98	127.42	122.88	194.63	184.19	182.43	151.9	99.37	132.91	117.99	0.378	P1	0-0.85	1
35913	ana	NP_001163093.1	1e-06	3.91	16.23	6.1	5.92	7.02	12.52	12.25	11.69	17.9	14.31	15.29	13.1	6.62	7.25	7.79	5.82	12.44	14.77	11.47	7.7	11.74	0.426	E18-20	0-0.85	6	1
43770	Ank	NP_001162819.1	68.69	87.97	85.2	67.15	80.94	49.14	141.93	53.1	83.79	53.71	73.34	107.01	39.3	38.06	49.15	95.37	83.37	93.29	88.61	84.08	32.75	44.55	0.507	E12-14	0-0.85	1
32120	PhKgamma	NP_511129.3	103.03	29.32	52.75	46.8	35.53	29.84	41.74	30.64	33.12	34.01	35.78	43.95	40.94	31.44	33.04	50.6	62.04	74.63	63.29	72.62	61.64	88.19	0.541	E0-2	0-0.85	1
32724	B-H1	NP_523387.1	1e-06	1e-06	2.03	6.1	7.9	12.29	10.44	10.21	5.85	5.37	3.58	1.91	1.64	1.65	1.61	3.89	3.88	6.22	4.22	1.91	1.93	1.2	0.675	E10-12	0-0.85	1
31405	ctp	NP_001356933.1	195.33	285.41	178.52	170.93	193.47	112.32	198.28	116.42	163.68	127.11	153.83	170.06	103.16	100.94	110.79	167.38	145.42	199.02	166.67	149.06	148.32	104.75	0.469	E2-4	0-0.85	1
31444	dhd	NP_001284882.1	7175.79	205.26	123.75	50.87	61.2	22.82	29.22	26.55	9.74	14.32	8.94	17.2	1e-06	1.65	0.81	1.95	1.94	2.07	6.33	3.82	30.82	1561.61	0.986	E0-2	0.95-1	1
38942	Prim1	NP_523972.2	53.66	52.78	64.92	32.56	19.74	8.78	8.35	6.13	7.79	3.58	3.58	3.82	8.19	9.93	5.24	5.84	9.69	4.15	2.11	1.91	1.93	11.44	0.805	E4-6	0-0.85	1
36461	Dp	NP_477039.1	191.04	189.62	239.38	248.25	185.57	89.51	100.19	69.44	46.76	25.06	46.51	49.68	45.85	33.1	34.24	56.44	67.86	76.71	42.2	21.02	25.04	71.04	0.672	E6-8	0-0.85	1
42550	E2f1	NP_001262809.1	111.62	80.15	101.43	140.4	98.71	68.45	64.7	57.19	40.92	30.43	25.04	22.93	27.84	23.17	31.02	40.87	42.66	68.41	42.2	21.02	21.19	41.54	0.639	E6-8	0-0.85	1
41311	Fdh	NP_524310.1	581.7	142.71	52.75	34.59	47.38	66.69	60.53	95.99	107.17	109.2	105.54	85.99	160.48	311.1	234.07	214.09	294.71	215.6	202.54	124.22	198.4	267.89	0.743	E0-2	0-0.85	1
39070	Fdx1	NP_001189075.1	32.2	3.91	2.03	4.07	7.9	19.31	22.96	22.47	19.49	14.32	14.31	11.46	29.48	26.48	12.89	11.68	13.57	18.66	23.21	19.11	17.34	24.38	0.495	E0-2	0-0.85	1
31960	Gip	NP_511106.1	169.57	82.11	24.34	8.14	7.9	10.53	18.78	36.76	52.61	66.24	209.28	206.37	263.64	236.63	120.06	64.23	100.82	43.54	56.96	34.4	109.79	138.76	0.674	L1	0-0.85	1
40462	Hem	NP_524214.1	47.22	37.14	83.18	79.36	71.07	54.41	81.4	36.76	31.18	21.48	16.1	22.93	18.01	18.2	22.56	46.71	46.53	58.05	37.98	21.02	9.63	21.07	0.542	E4-6	0-0.85	1
117419	Irbp	NP_536773.1	107.33	13.68	22.32	16.28	11.84	5.27	4.17	6.13	3.9	3.58	3.58	5.73	6.55	6.62	5.64	5.84	7.76	8.29	4.22	1.91	3.85	22.88	0.924	E0-2	0.9-0.95	1
42898	BRWD3	NP_732982.1	130.94	164.21	121.72	111.92	82.91	35.1	52.18	67.4	48.71	30.43	75.13	55.41	18.01	13.24	16.92	33.09	38.78	49.75	27.43	15.29	19.26	36.72	0.686	E2-4	0-0.85	1
44326	mRpL12	NP_524742.1	326.27	107.52	113.61	158.72	153.98	157.96	181.59	222.62	208.49	182.6	182.45	154.78	239.08	259.8	79.77	62.28	62.04	95.36	173	244.61	98.24	136.35	0.522	E0-2	0-0.85	1
39195	Gem3	NP_001261678.1	55.81	33.23	28.4	20.35	19.74	10.53	16.7	8.17	7.79	3.58	10.73	11.46	3.28	3.31	6.45	11.68	11.63	16.58	16.88	11.47	7.7	20.17	0.757	E0-2	0-0.85	1
38890	nmo	NP_001356976.1	64.4	95.79	103.46	126.16	130.29	73.71	102.27	46.97	42.87	23.27	30.41	34.39	9.83	4.96	14.1	54.5	50.41	55.97	35.87	22.93	17.34	21.97	0.622	E8-10	0-0.85	1
33435	oaf	NP_787963.2	122.35	60.6	60.86	42.73	25.66	14.04	16.7	18.38	19.49	19.69	19.68	26.75	14.74	8.27	12.89	31.14	25.21	31.1	29.54	17.2	13.48	38.83	0.786	E0-2	0-0.85	1
30984	Pgcl	NP_525030.1	1e-06	1e-06	1e-06	1e-06	1e-06	1.76	2.09	2.04	7.79	16.11	28.62	45.86	29.48	24.82	10.07	1e-06	1e-06	1e-06	1e-06	1e-06	1.93	8.13	0.859	E22-24	0.85-0.9	1
37397	Gar1	NP_477043.1	227.53	361.65	304.3	492.43	442.21	249.22	262.99	261.43	177.31	127.11	286.2	202.55	360.25	122.45	67.68	56.44	44.59	45.61	42.2	21.02	48.16	138.76	0.627	E6-8	0-0.85	1
32624	Pp2B-14D	NP_001245715.1	90.15	27.37	4.06	4.07	5.92	10.53	14.61	18.38	13.64	12.53	12.52	13.38	14.74	16.55	12.89	21.41	19.39	26.95	29.54	17.2	13.48	29.8	0.821	E0-2	0-0.85	1
38326	Pxn	NP_523891.2	1e-06	3.91	14.2	42.73	53.3	80.73	98.1	147.05	109.12	73.4	23.25	22.93	36.03	44.68	48.75	42.82	29.08	58.05	97.05	84.08	32.75	26.19	0.669	E14-16	0-0.85	1
43875	Ret	NP_477044.1	1e-06	1.95	8.11	18.31	5.92	1.76	4.17	4.08	5.85	5.37	5.37	7.64	4.91	1.65	2.01	1.95	3.88	4.15	8.44	3.82	1.93	1e-06	0.78	E6-8	0-0.85	1
33406	Ser12	NP_523456.1	1e-06	1e-06	1e-06	1e-06	1e-06	1e-06	1e-06	1e-06	1e-06	1e-06	1e-06	1e-06	1e-06	1e-06	1e-06	1e-06	1e-06	1e-06	1e-06	1e-06	1.93	21.37	0.995	Adult	0.95-1	1
33073	Ser6	NP_523426.1	1e-06	1e-06	1e-06	1e-06	1e-06	1e-06	1e-06	2.04	13.64	87.72	289.78	246.49	129.36	132.38	35.05	1.95	1e-06	1e-06	1e-06	1e-06	40.45	77.06	0.874	E20-22	0.85-0.9	1
39164	Taf2	NP_001261668.1	77.27	103.61	68.98	61.04	59.22	35.1	41.74	26.55	17.54	7.16	14.31	15.29	9.83	9.93	12.49	21.41	23.27	35.24	16.88	7.64	5.78	19.26	0.729	E2-4	0-0.85	1
32222	Tis11	NP_001259490.1	143.82	113.38	113.61	130.23	126.35	59.67	79.31	108.25	148.09	85.93	85.86	95.54	34.39	43.02	31.83	70.07	56.23	47.68	31.65	28.67	25.04	47.56	0.499	E16-18	0-0.85	1
40348	AcCoAS	NP_001014599.2	72.98	13.68	8.11	10.17	11.84	21.06	22.96	24.51	33.12	94.88	273.68	361.14	165.39	213.47	117.24	38.93	32.96	26.95	21.1	30.58	75.12	192.94	0.802	E22-24	0-0.85	1
34256	Aldh	NP_001260290.1	283.34	7.82	4.06	6.1	7.9	8.78	14.61	75.57	251.36	445.77	543.78	810.18	1018.53	1696.16	472.97	23.36	100.82	97.44	132.92	158.61	236.92	511.1	0.854	L2	0.85-0.9	1
34805	Ance	NP_001285915.1	8.59	68.42	271.84	492.43	485.64	482.64	394.48	249.17	146.14	146.8	189.61	214.01	157.2	256.49	265.09	443.76	172.56	329.63	143.46	107.02	221.52	153.81	0.525	E6-8	0-0.85	1
36636	AttA	NP_523745.1	1e-06	1e-06	1e-06	1e-06	1e-06	1e-06	1e-06	1e-06	1e-06	1.79	1e-06	1.91	1.64	1e-06	41.5	73.96	211.34	163.78	75.95	15.29	15.41	114.98	0.886	P2	0.85-0.9	4
37232	CalpA	NP_001286613.1	15.03	41.05	75.06	40.7	35.53	33.35	62.62	42.89	44.82	57.29	91.23	122.29	54.04	43.02	22.96	17.52	19.39	26.95	46.41	34.4	26.97	20.47	0.667	E22-24	0-0.85	1
38798	Cdc27	NP_001261503.1	111.62	52.78	64.92	73.25	61.2	47.39	41.74	30.64	21.43	17.9	14.31	13.38	14.74	13.24	17.73	33.09	36.84	53.9	50.63	30.58	30.82	47.56	0.67	E0-2	0-0.85	1
41170	Dh44	NP_001097725.2	1e-06	1e-06	1e-06	1e-06	1e-06	1e-06	1e-06	2.04	3.9	5.37	8.94	11.46	13.1	6.62	4.03	5.84	3.88	4.15	6.33	7.64	5.78	7.53	0.694	L1	0-0.85	1
2768981	Trl	NP_001261846.1	68.69	117.29	99.41	170.93	140.16	142.16	160.71	120.5	79.89	60.87	51.87	43.95	27.84	29.79	31.42	52.55	52.35	89.14	61.18	40.13	34.67	40.64	0.567	E6-8	0-0.85	1
41860	Fkbp39	NP_524364.2	809.24	1106.47	1024.48	822.07	677.13	451.05	463.36	345.16	243.56	118.16	218.23	219.74	420.84	281.31	135.77	147.92	174.5	161.7	97.05	47.78	77.05	295.28	0.689	E2-4	0-0.85	1
37549	Gp150	NP_477049.2	15.03	199.4	681.64	712.19	529.07	319.42	544.76	394.18	401.39	298.97	234.33	278.98	137.55	150.59	235.68	694.83	529.31	325.48	333.34	210.21	221.52	176.09	0.538	E6-8	0-0.85	4
48581	Hsp70Aa	NP_731651.1	2.15	1e-06	1e-06	1e-06	1.97	5.27	2.09	1e-06	1e-06	1e-06	1e-06	1.91	1e-06	1e-06	1e-06	1e-06	11.63	4.15	4.22	1.91	5.78	1e-06	0.87	P2	0.85-0.9	1
44920	Hsp70Ab	NP_524798.2	2.15	1e-06	1e-06	1e-06	3.95	5.27	2.09	1e-06	1e-06	1e-06	1e-06	1.91	1e-06	1e-06	1e-06	1e-06	17.45	8.29	6.33	3.82	5.78	1e-06	0.888	P2	0.85-0.9	1
44921	Hsp70Ba	NP_731716.1	2.15	1.95	2.03	4.07	9.87	40.37	16.7	2.04	1e-06	3.58	5.37	3.82	1e-06	1e-06	1.21	7.79	73.68	39.39	73.84	15.29	67.42	0.6	0.805	P4	0-0.85	1
48582	Hsp70Bb	NP_524927.2	1e-06	1e-06	1e-06	1e-06	1.97	5.27	2.09	1e-06	1e-06	1e-06	1e-06	1e-06	1e-06	1e-06	1e-06	1.95	11.63	8.29	18.99	3.82	17.34	1e-06	0.859	P4	0.85-0.9	1
48583	Hsp70Bc	NP_650209.1	1e-06	1e-06	1e-06	1e-06	3.95	8.78	4.17	1e-06	1e-06	1.79	1.79	1.91	1e-06	1e-06	0.4	1.95	23.27	14.51	31.65	5.73	28.89	1e-06	0.85	P4	0-0.85	1
34866	ProtA	NP_001285945.1	1e-06	1e-06	1e-06	1e-06	1e-06	1e-06	1e-06	1e-06	1e-06	1e-06	1e-06	1e-06	1e-06	1e-06	11.28	25.3	44.59	76.71	99.16	78.35	57.79	65.02	0.827	P4	0-0.85	5
34867	ProtB	NP_477051.1	1e-06	1e-06	1e-06	1e-06	1e-06	1e-06	1e-06	1e-06	1e-06	1e-06	1e-06	1e-06	1e-06	1e-06	19.34	36.98	75.62	130.61	160.34	129.95	98.24	107.16	0.822	P4	0-0.85	5
40186	Nca	NP_788543.1	79.42	78.2	58.83	56.98	73.04	75.47	93.92	28.59	50.66	28.64	51.87	72.61	24.56	24.82	35.86	62.28	69.8	80.85	105.49	87.91	28.89	42.74	0.453	P4	0-0.85	1
36419	Nmda1	NP_523722.1	60.1	48.87	60.86	63.08	67.12	78.98	85.57	61.27	64.3	44.76	42.93	61.15	39.3	34.75	64.86	120.67	129.9	95.36	105.49	76.44	59.71	80.07	0.477	P2	0-0.85	1
35766	Odc1	NP_477052.2	1e-06	1e-06	1e-06	1e-06	1e-06	1e-06	1e-06	2.04	19.49	50.13	93.02	89.81	104.8	76.12	48.75	29.19	15.51	10.37	8.44	5.73	5.78	60.8	0.764	L1	0-0.85	1
35767	Odc2	NP_477053.2	1e-06	1e-06	1e-06	1e-06	1e-06	1e-06	1e-06	1e-06	1e-06	1.79	19.68	17.2	36.03	49.64	22.16	1e-06	1e-06	1e-06	1e-06	1e-06	1e-06	0.6	0.905	L2	0.9-0.95	1
33238	Ptth	NP_001285550.1	1e-06	1e-06	1e-06	1e-06	1e-06	1e-06	1e-06	1e-06	1e-06	1e-06	1e-06	1e-06	1.64	1e-06	1.61	3.89	46.53	41.46	42.2	9.56	1.93	3.01	0.89	P2	0.85-0.9	5
37235	RpL11	NP_001286614.1	2436.29	3207.97	3217.49	3807.17	4202.97	5128.31	3360.38	4378.87	3431.33	3238.53	3282.36	2766.85	3643.45	2776.73	1989.79	2066.97	1855.5	1894.83	1649.83	1226.86	1658.47	1815.95	0.462	E10-12	0-0.85	1
41938	Sap47	NP_001356918.1	21.47	31.28	20.29	20.35	21.72	21.06	33.4	38.81	52.61	53.71	64.4	74.52	44.21	24.82	14.91	21.41	19.39	26.95	46.41	59.24	55.86	34.31	0.532	E22-24	0-0.85	1
38196	nSyb	NP_001261269.1	1e-06	1e-06	1e-06	2.03	1.97	8.78	27.13	53.1	79.89	89.51	89.44	107.01	81.88	31.44	9.67	15.57	29.08	49.75	90.72	86	67.42	45.15	0.618	E22-24	0-0.85	1
42854	Syx1A	NP_001189276.1	21.47	35.19	48.69	24.42	23.69	15.8	29.22	26.55	38.97	34.01	50.09	57.32	29.48	21.51	12.49	17.52	15.51	22.8	29.54	30.58	21.19	16.86	0.527	E22-24	0-0.85	1
42822	TfIIA-S	NP_524467.1	296.22	516.09	708.01	549.4	467.87	365.05	344.39	247.13	206.54	153.96	137.73	154.78	93.34	72.81	125.7	190.74	184.19	242.56	213.09	133.77	115.57	129.73	0.668	E4-6	0-0.85	1
35473	TpnC41C	NP_001246139.1	1e-06	1e-06	1e-06	1e-06	1e-06	1e-06	2.09	2.04	5.85	5.37	1.79	3.82	1e-06	1e-06	1e-06	1e-06	1.94	1e-06	73.84	319.14	248.48	69.53	0.938	P5	0.9-0.95	1
31186	bcn92	NP_477059.2	100.89	103.61	79.12	63.08	71.07	59.67	73.05	57.19	56.51	41.18	55.45	55.41	63.86	74.47	34.24	38.93	42.66	58.05	65.4	59.24	28.89	52.07	0.431	E2-4	0-0.85	1
34947	beat-Ia	NP_001285975.1	1e-06	1e-06	2.03	4.07	11.84	24.57	41.74	18.38	15.59	10.74	8.94	11.46	8.19	1.65	1.21	5.84	5.82	8.29	12.66	7.64	3.85	1.81	0.808	E12-14	0-0.85	1
36051	Cdc2rk	NP_523674.1	21.47	19.55	18.26	28.49	29.61	26.33	29.22	10.21	7.79	5.37	7.16	7.64	9.83	9.93	9.67	17.52	15.51	20.73	12.66	9.56	5.78	12.64	0.498	E8-10	0-0.85	1
36681	igl	NP_477060.1	1e-06	1e-06	1e-06	1e-06	1e-06	1e-06	2.09	8.17	31.18	42.97	57.24	76.43	31.11	14.89	2.82	3.89	9.69	16.58	31.65	47.78	21.19	9.03	0.793	E22-24	0-0.85	2
39228	klu	NP_001261690.1	2.15	3.91	14.2	48.84	37.51	22.82	39.66	22.47	9.74	8.95	5.37	5.73	4.91	3.31	5.64	11.68	11.63	29.02	10.55	3.82	3.85	4.21	0.74	E6-8	0-0.85	1
43952	MED20	NP_001260223.1	57.96	37.14	60.86	46.8	37.51	29.84	22.96	18.38	13.64	5.37	7.16	7.64	13.1	11.58	12.49	19.46	21.33	29.02	21.1	9.56	7.7	19.57	0.643	E4-6	0-0.85	1
46326	l(2)dtl	NP_524871.1	294.07	89.92	64.92	56.98	37.51	21.06	12.52	22.47	11.69	7.16	5.37	3.82	9.83	8.27	6.85	9.73	19.39	18.66	8.44	3.82	5.78	38.53	0.925	E0-2	0.9-0.95	1
45460	Pex1	NP_652016.1	36.49	9.77	12.17	10.17	7.9	7.02	10.44	8.17	9.74	8.95	12.52	15.29	9.83	9.93	9.67	9.73	9.69	12.44	18.99	13.38	42.38	17.46	0.705	P6	0-0.85	1
45467	mtd	NP_001246928.1	75.13	25.41	18.26	24.42	23.69	24.57	33.4	26.55	31.18	37.59	37.56	43.95	24.56	19.86	16.52	56.44	85.31	41.46	31.65	32.49	50.08	38.83	0.6	P2	0-0.85	1
40030	not	NP_001401041.1	92.3	101.65	54.77	38.66	39.48	35.1	29.22	24.51	15.59	8.95	7.16	9.55	9.83	11.58	20.14	50.6	32.96	45.61	27.43	9.56	7.7	18.66	0.722	E2-4	0-0.85	1
39572	nuf	NP_001246751.1	70.83	58.65	44.63	59.01	57.25	50.9	83.49	65.36	68.2	55.5	53.66	61.15	13.1	16.55	18.94	44.76	46.53	45.61	80.17	36.31	30.82	32.81	0.42	E12-14	0-0.85	1
31101	pck	NP_569919.2	109.47	121.2	135.92	215.69	229	236.93	237.94	220.58	142.24	102.04	62.61	59.24	57.31	29.79	45.93	77.85	73.68	132.68	103.38	76.44	36.6	42.74	0.535	E12-14	0-0.85	1
36606	phyl	NP_725394.1	4.29	54.74	91.29	101.74	51.33	26.33	27.13	16.34	13.64	14.32	8.94	11.46	9.83	3.31	2.82	5.84	7.76	8.29	8.44	5.73	5.78	2.71	0.82	E6-8	0-0.85	6	1
35801	pnut	NP_477064.1	223.24	363.61	310.39	339.82	280.33	221.14	214.98	194.03	122.76	69.82	101.96	91.72	34.39	46.33	56.4	144.03	114.39	138.9	105.49	72.62	26.97	62.91	0.61	E2-4	0-0.85	1
35564	sced	NP_001260728.1	98.74	74.29	36.52	34.59	35.53	14.04	27.13	22.47	21.43	10.74	32.2	34.39	6.55	3.31	4.03	9.73	11.63	18.66	14.77	7.64	1.93	23.48	0.783	E0-2	0-0.85	6	1
36542	shot	NP_725339.1	10.73	11.73	26.37	30.52	27.64	12.29	39.66	49.02	70.15	119.95	112.69	108.92	40.94	28.13	34.24	29.19	42.66	41.46	35.87	45.86	90.53	45.15	0.626	E18-20	0-0.85	1
34225	alien	NP_001260276.1	75.13	109.47	83.18	48.84	49.35	35.1	50.09	28.59	29.23	14.32	33.99	38.22	16.38	28.13	29.41	44.76	44.59	53.9	35.87	22.93	11.56	32.51	0.648	E2-4	0-0.85	1
43823	Arf4	NP_001259087.1	169.57	205.26	107.52	101.74	152.01	182.53	231.68	51.06	99.37	51.92	64.4	93.63	55.68	100.94	78.56	120.67	87.25	95.36	105.49	63.06	32.75	77.66	0.568	E12-14	0-0.85	1
36699	Arf6	NP_523751.2	88.01	74.29	56.8	83.43	96.73	78.98	102.27	55.14	62.35	55.5	51.87	68.79	37.66	39.71	33.04	73.96	52.35	62.19	52.74	40.13	26.97	45.45	0.423	E12-14	0-0.85	1
38451	Awh	NP_001261379.1	1e-06	1.95	8.11	20.35	31.59	26.33	29.22	10.21	7.79	7.16	3.58	3.82	3.28	1.65	2.82	3.89	3.88	10.37	6.33	1.91	1.93	1.51	0.759	E8-10	0-0.85	1
38198	Bgb	NP_001261271.1	188.89	240.45	225.18	272.67	232.95	242.2	148.19	130.71	89.63	69.82	53.66	51.59	36.03	16.55	25.78	52.55	95	130.61	82.28	32.49	25.04	32.81	0.614	E6-8	0-0.85	1
38202	Bro	NP_477066.2	62.25	312.78	8.11	4.07	3.95	5.27	2.09	2.04	1e-06	1e-06	1e-06	1.91	1e-06	1e-06	1e-06	1e-06	1e-06	1e-06	1e-06	1e-06	1e-06	1e-06	0.986	E2-4	0.95-1	1
36264	Mgtor	NP_001260903.1	158.84	234.59	164.32	105.81	84.89	28.08	58.44	46.97	35.07	16.11	62.61	47.77	18.01	19.86	26.99	46.71	46.53	64.27	31.65	13.38	9.63	46.66	0.769	E2-4	0-0.85	1
42567	CASK	NP_001262811.1	60.1	19.55	16.23	16.28	17.77	14.04	22.96	36.76	42.87	50.13	39.35	38.22	39.3	16.55	17.32	31.14	31.02	45.61	42.2	34.4	38.52	37.63	0.486	E0-2	0-0.85	1
36727	Cdk5	NP_477080.1	42.93	15.64	36.52	30.52	29.61	29.84	22.96	16.34	15.59	17.9	14.31	17.2	11.46	9.93	13.29	21.41	23.27	26.95	21.1	15.29	13.48	20.17	0.52	E0-2	0-0.85	1
36868	Idgf6	NP_001286499.1	384.23	541.5	533.54	225.87	223.08	294.85	488.4	733.22	814.48	603.31	423.93	468.15	409.38	537.81	487.48	52.55	67.86	49.75	78.06	328.69	306.27	310.03	0.558	E16-18	0-0.85	1
37837	Chi	NP_726403.2	208.21	222.86	133.89	166.86	152.01	142.16	106.45	140.92	91.58	51.92	71.55	57.32	37.66	28.13	34.65	52.55	63.98	89.14	61.18	30.58	32.75	57.79	0.611	E2-4	0-0.85	1
36491	cnn	NP_001246293.1	83.71	97.74	105.49	101.74	100.68	49.14	68.88	34.72	35.07	25.06	28.62	32.48	8.19	4.96	14.91	44.76	60.11	72.56	65.4	72.62	46.23	49.97	0.502	E4-6	0-0.85	2
41742	Crz	NP_524350.1	1e-06	5.86	10.14	4.07	3.95	1.76	2.09	2.04	3.9	8.95	12.52	15.29	14.74	6.62	4.03	1.95	1e-06	1e-06	2.11	3.82	3.85	6.02	0.687	E22-24	0-0.85	6	2
36546	CtsL1	NP_523735.2	927.29	783.91	683.67	575.86	495.51	573.91	457.1	467.71	413.08	304.34	141.31	158.6	104.8	239.94	616.4	1358.52	1260.27	634.38	552.76	615.34	271.6	599.6	0.619	P1	0-0.85	1
36663	Cyp6a9	NP_523748.2	1e-06	1e-06	1e-06	1e-06	1e-06	1e-06	1e-06	1e-06	1.95	5.37	14.31	21.02	6.55	3.31	10.88	1e-06	1e-06	1e-06	2.11	13.38	19.26	21.67	0.776	Adult	0-0.85	1
36666	Cyp6a8	NP_523749.2	1e-06	1e-06	2.03	8.14	31.59	26.33	31.31	2.04	1.95	10.74	60.82	120.38	54.04	62.88	37.06	1.95	3.88	4.15	4.22	3.82	9.63	2.41	0.857	E22-24	0.85-0.9	1
49847	Cyp6a22	NP_001286431.1	92.3	48.87	14.2	10.17	15.79	12.29	12.52	10.21	7.79	5.37	5.37	7.64	1.64	3.31	4.83	1.95	3.88	6.22	6.33	3.82	7.7	24.68	0.889	E0-2	0.85-0.9	1
40164	Deaf1	NP_001262069.1	98.74	62.56	36.52	59.01	63.17	50.9	66.79	81.7	64.3	42.97	30.41	32.48	31.11	16.55	18.13	36.98	38.78	53.9	44.31	21.02	21.19	34.01	0.559	E0-2	0-0.85	1
35061	Dhc36C	NP_001369131.1	1e-06	1e-06	1e-06	1e-06	1e-06	1e-06	2.09	2.04	1.95	1e-06	1e-06	1e-06	1e-06	1e-06	1.21	1.95	5.82	10.37	12.66	9.56	7.7	10.84	0.785	P4	0-0.85	1
38226	Dhc62B	NP_995958.2	1e-06	1e-06	2.03	2.03	1.97	1e-06	1e-06	1e-06	1e-06	1e-06	1e-06	1e-06	1e-06	1e-06	1.21	1.95	3.88	10.37	8.44	5.73	5.78	7.22	0.807	P3	0-0.85	1
43379	Dhc98D	NP_524541.3	8.59	1e-06	1e-06	1e-06	1e-06	1e-06	1e-06	1e-06	1e-06	1e-06	1e-06	1e-06	1e-06	1e-06	2.01	3.89	5.82	12.44	10.55	7.64	5.78	11.44	0.777	P3	0-0.85	1
42970	Elal	NP_001262933.1	6.44	5.86	6.09	6.1	5.92	14.04	14.61	38.81	33.12	53.71	125.21	103.18	81.88	31.44	41.5	13.62	9.69	24.88	73.84	47.78	48.16	49.36	0.729	E20-22	0-0.85	6	6
42962	Esp	NP_001189282.1	2.15	23.46	111.58	154.65	185.57	145.67	102.27	32.68	21.43	25.06	14.31	22.93	9.83	6.62	9.27	54.5	1.94	2.07	2.11	1.91	21.19	15.05	0.799	E8-10	0-0.85	1
37214	Fkbp12	NP_523792.2	1687.16	2433.83	2483.11	2116.23	1721.46	1463.73	868.27	996.68	621.58	404.59	508.01	435.66	1087.3	1083.89	684.89	768.79	833.72	1115.34	862.89	315.32	556.68	823.85	0.59	E4-6	0-0.85	1
43493	Gycalpha99B	NP_477088.2	1e-06	1e-06	1e-06	1e-06	1e-06	1.76	4.17	14.3	23.38	37.59	41.14	36.31	34.39	13.24	3.63	3.89	5.82	8.29	21.1	47.78	52.01	17.16	0.712	P6	0-0.85	1
43682	Gycbeta100B	NP_524603.2	1e-06	1e-06	1e-06	1e-06	1e-06	1e-06	2.09	6.13	11.69	16.11	14.31	17.2	11.46	3.31	1.21	1.95	3.88	4.15	6.33	11.47	9.63	5.12	0.695	E22-24	0-0.85	1
41773	His4r	NP_001262576.1	740.55	1137.74	1527.6	1904.6	2173.54	2530.81	1285.71	1182.54	843.71	497.68	581.34	567.51	443.76	316.06	598.27	899.19	953.93	1237.65	1067.54	561.83	508.52	617.36	0.63	E10-12	0-0.85	1
44339	imd	NP_001286572.1	23.61	13.68	24.34	38.66	37.51	36.86	37.57	30.64	27.28	23.27	19.68	17.2	16.38	16.55	22.96	52.55	42.66	35.24	27.43	17.2	15.41	18.36	0.503	P1	0-0.85	2
44573	MAPk-Ak2	NP_001188547.1	197.48	158.35	95.35	109.88	112.53	117.59	137.75	116.42	97.43	87.72	80.49	91.72	67.14	57.92	68.09	118.72	131.84	128.53	88.61	70.71	67.42	83.68	0.495	E0-2	0-0.85	1
42481	Calx	NP_001247215.1	68.69	3.91	1e-06	1e-06	1e-06	1.76	2.09	8.17	15.59	25.06	30.41	28.66	16.38	11.58	6.45	5.84	15.51	20.73	29.54	30.58	94.38	53.58	0.81	P6	0-0.85	1
39387	Nrx-IV	NP_524034.2	32.2	21.5	50.72	107.85	132.27	133.39	273.42	138.88	101.32	64.45	39.35	53.5	36.03	26.48	38.68	93.42	89.19	145.12	109.71	76.44	30.82	25.89	0.73	E12-14	0-0.85	1
44038	Hf	NP_788078.1	1e-06	1.95	4.06	16.28	21.72	28.08	18.78	6.13	3.9	7.16	10.73	15.29	19.65	21.51	48.75	29.19	13.57	51.83	37.98	17.2	17.34	41.84	0.643	P3	0-0.85	6	6
42366	Ask1	NP_477089.3	57.96	15.64	22.32	36.63	35.53	43.88	50.09	42.89	33.12	23.27	16.1	21.02	14.74	13.24	17.32	27.25	32.96	39.39	31.65	24.84	17.34	30.1	0.507	E0-2	0-0.85	1
39443	Ptp69D	NP_524048.2	57.96	60.6	60.86	44.77	45.41	22.82	60.53	22.47	23.38	12.53	21.47	28.66	8.19	8.27	12.89	31.14	31.02	37.32	29.54	13.38	7.7	18.66	0.524	E4-6	0-0.85	1
35577	Rab2	NP_001260732.1	148.11	220.9	237.36	175	175.7	189.55	217.07	208.32	194.85	145.01	146.68	183.44	93.34	72.81	105.96	253.02	186.13	167.92	145.57	82.17	80.9	102.34	0.383	P1	0-0.85	1
33418	Rab5	NP_001259925.1	100.89	82.11	46.66	87.5	104.63	87.75	118.97	91.91	83.79	73.4	67.97	85.99	47.49	54.61	98.3	253.02	180.32	136.83	120.26	61.15	71.27	78.56	0.646	P1	0-0.85	1
38831	Rac2	NP_001261517.1	25.76	43.01	77.09	65.11	71.07	56.16	81.4	38.81	54.56	68.03	59.03	78.34	29.48	36.41	29.01	64.23	95	85	59.07	49.69	30.82	29.2	0.433	P2	0-0.85	1
41087	Rel	NP_477094.1	38.64	17.59	16.23	24.42	21.72	15.8	22.96	22.47	31.18	46.55	64.4	76.43	42.58	28.13	47.14	93.42	118.27	58.05	48.52	24.84	44.3	50.87	0.662	P2	0-0.85	1
34615	Rh5	NP_001285859.1	1e-06	1e-06	1e-06	1e-06	1e-06	1e-06	1e-06	1e-06	1.95	5.37	10.73	9.55	13.1	3.31	1.61	1.95	1.94	2.07	2.11	21.02	38.52	49.67	0.889	Adult	0.85-0.9	1
36775	Rho1	NP_477098.1	167.43	299.1	375.31	374.41	365.22	359.79	557.28	228.75	300.07	195.14	189.61	277.07	162.11	167.13	263.48	506.04	395.53	395.97	339.67	198.74	130.98	152.31	0.5	E12-14	0-0.85	1
41139	Rlb1	NP_477099.1	23.61	29.32	30.43	32.56	27.64	19.31	31.31	12.25	9.74	7.16	14.31	15.29	13.1	11.58	6.04	7.79	9.69	12.44	12.66	5.73	3.85	10.84	0.532	E6-8	0-0.85	4
41141	mRpL47	NP_788610.1	83.71	37.14	54.77	59.01	61.2	112.32	96.01	77.61	81.84	75.19	69.76	66.88	98.25	110.87	41.5	36.98	42.66	49.75	90.72	108.93	40.45	55.38	0.388	E10-12	0-0.85	1
31448	Rnp4F	NP_001096883.3	103.03	15.64	36.52	34.59	25.66	15.8	18.78	18.38	13.64	7.16	8.94	7.64	26.2	26.48	18.94	29.19	34.9	47.68	27.43	15.29	17.34	39.73	0.775	E0-2	0-0.85	1
31588	RpL7A	NP_001284944.1	3331.39	4736.69	4542.22	4830.69	5251.24	5819.81	4276.66	4542.26	3815.19	3827.51	4275.12	3741.37	4131.43	3480.02	2534.08	2551.6	2165.72	2539.58	2170.95	1565.11	1816.42	2346.02	0.407	E10-12	0-0.85	1
35590	SdhB	NP_477101.1	313.39	267.82	139.98	225.87	250.72	310.65	254.64	471.79	459.85	547.81	511.58	431.84	569.85	547.73	281.61	140.13	137.66	153.41	270.05	559.92	1030.53	818.13	0.646	P6	0-0.85	1
42438	Septin2	NP_524417.1	253.29	351.88	373.28	453.77	414.57	366.81	265.07	287.98	185.11	98.46	153.83	118.47	63.86	67.85	106.36	210.2	195.83	205.24	135.02	93.64	53.93	80.07	0.571	E6-8	0-0.85	1
31587	Agxt	NP_511062.1	2.15	1.95	2.03	6.1	9.87	10.53	8.35	16.34	21.43	35.8	33.99	42.04	168.66	74.47	129.73	15.57	705.75	153.41	173	82.17	173.36	93.91	0.915	P2	0.9-0.95	1
31781	Sptr	NP_727265.1	103.03	64.51	26.37	8.14	11.84	5.27	8.35	8.17	7.79	5.37	8.94	9.55	16.38	24.82	22.16	15.57	23.27	18.66	84.39	11.47	19.26	36.72	0.798	E0-2	0-0.85	1
33621	Sr-CI	NP_001285599.1	1e-06	3.91	16.23	48.84	55.28	29.84	31.31	12.25	27.28	37.59	21.47	30.57	19.65	18.2	19.74	25.3	67.86	26.95	21.1	13.38	11.56	10.54	0.658	P2	0-0.85	1
40171	Su(Tpl)	NP_001163477.1	173.87	168.12	111.58	111.92	106.6	73.71	96.01	130.71	118.86	91.3	71.55	72.61	40.94	36.41	38.68	60.34	62.04	72.56	73.84	45.86	65.49	74.95	0.525	E0-2	0-0.85	1
38559	Tie	NP_523928.1	1e-06	1e-06	1e-06	1e-06	1e-06	1.76	8.35	30.64	42.87	37.59	14.31	17.2	8.19	8.27	4.43	1.95	7.76	8.29	73.84	42.04	19.26	10.23	0.828	P4	0-0.85	1
40055	Uggt	NP_524151.2	81.57	50.83	73.03	65.11	49.35	35.1	56.35	24.51	17.54	7.16	5.37	7.64	19.65	43.02	33.44	56.44	32.96	60.12	42.2	21.02	13.48	42.74	0.555	E0-2	0-0.85	1
34558	Vm32E	NP_001285837.1	1e-06	1e-06	1e-06	1e-06	1e-06	1e-06	1e-06	1e-06	1e-06	1e-06	1e-06	1e-06	1e-06	1e-06	1e-06	1e-06	1e-06	1e-06	1e-06	1e-06	1e-06	406.05	1	Adult	0.95-1	6	3
34970	CG4278	NP_609790.1	51.52	48.87	32.46	28.49	35.53	26.33	41.74	18.38	17.54	12.53	12.52	17.2	18.01	26.48	18.94	25.3	21.33	31.1	27.43	15.29	7.7	22.88	0.527	E0-2	0-0.85	1
35287	barr	NP_001286094.1	113.77	62.56	131.86	132.26	84.89	33.35	33.4	14.3	7.79	5.37	3.58	5.73	3.28	4.96	12.89	21.41	38.78	47.68	27.43	17.2	11.56	27.09	0.744	E6-8	0-0.85	1
32119	bif	NP_001259457.1	255.43	117.29	54.77	65.11	61.2	56.16	64.7	59.23	38.97	32.22	32.2	28.66	14.74	13.24	25.38	87.58	133.78	93.29	54.85	24.84	32.75	66.22	0.784	E0-2	0-0.85	2
42356	bnl	NP_732452.1	1e-06	5.86	20.29	24.42	21.72	10.53	14.61	10.21	9.74	8.95	5.37	5.73	4.91	6.62	4.03	3.89	5.82	6.22	14.77	13.38	11.56	3.91	0.626	E6-8	0-0.85	1
42066	cher	NP_001262659.2	57.96	15.64	12.17	32.56	43.43	129.88	192.02	449.32	241.62	94.88	67.97	68.79	122.81	135.69	172.43	223.82	38.78	33.17	128.7	214.03	229.22	74.05	0.753	E14-16	0-0.85	1
40374	croc	NP_524202.1	2.15	35.19	24.34	14.24	11.84	10.53	10.44	12.25	7.79	5.37	3.58	3.82	3.28	1.65	1.21	1.95	3.88	4.15	4.22	1.91	1.93	1.81	0.82	E2-4	0-0.85	1
39826	fax	NP_524106.3	154.55	439.85	1004.2	944.16	690.95	494.93	678.34	375.8	346.84	200.51	162.78	210.19	86.79	44.68	128.92	615.03	721.26	887.3	618.16	166.26	55.86	52.98	0.617	E4-6	0-0.85	1
34277	gcm	NP_001260292.1	2.15	15.64	56.8	81.39	82.91	57.92	60.53	12.25	3.9	3.58	1.79	1.91	1e-06	1e-06	1.21	3.89	3.88	6.22	2.11	1.91	1e-06	0.9	0.815	E8-10	0-0.85	1
36307	Oda	NP_725104.1	414.28	658.8	651.21	626.73	679.11	895.09	814.01	669.9	699.52	562.13	658.26	728.02	340.6	302.83	446.38	467.11	696.06	599.13	630.82	533.17	514.3	639.63	0.344	E10-12	0-0.85	1
33781	Hel25E	NP_723089.1	577.41	840.6	1048.83	691.84	548.81	391.38	327.69	285.93	198.75	91.3	223.59	183.44	101.53	143.97	97.09	142.08	145.42	207.31	92.83	40.13	44.3	124.92	0.75	E4-6	0-0.85	1
37187	prod	NP_725841.1	173.87	232.63	213.01	240.11	189.52	126.37	96.01	98.03	66.25	32.22	66.18	43.95	24.56	18.2	23.77	40.87	46.53	58.05	37.98	24.84	23.11	40.94	0.667	E6-8	0-0.85	1
31518	mof	NP_511051.1	79.42	82.11	40.57	46.8	45.41	29.84	27.13	30.64	21.43	10.74	23.25	19.11	8.19	6.62	7.25	9.73	13.57	16.58	8.44	3.82	3.85	14.15	0.729	E2-4	0-0.85	1
40667	mia	NP_001138010.1	2.15	5.86	8.11	12.21	7.9	3.51	2.09	2.04	1.95	1.79	1.79	1.91	1.64	3.31	2.42	3.89	7.76	8.29	6.33	3.82	3.85	4.21	0.663	E6-8	0-0.85	1
39441	mirr	NP_001261778.1	2.15	15.64	60.86	71.22	45.41	29.84	45.92	34.72	27.28	25.06	17.89	19.11	14.74	6.62	7.65	13.62	15.51	29.02	12.66	5.73	5.78	5.12	0.705	E6-8	0-0.85	1
40678	noi	NP_477114.1	105.18	148.57	121.72	111.92	98.71	78.98	68.88	42.89	29.23	16.11	16.1	21.02	27.84	26.48	23.77	36.98	38.78	55.97	33.76	13.38	11.56	31	0.675	E2-4	0-0.85	1
64867	nol	NP_525014.2	1e-06	1e-06	1e-06	1e-06	1e-06	1e-06	1e-06	1e-06	1.95	3.58	1e-06	1e-06	11.46	825.74	595.45	1e-06	1.94	2.07	1e-06	1e-06	1e-06	1e-06	0.964	L2	0.95-1	6	9
41136	RhoL	NP_001247003.1	1e-06	5.86	20.29	32.56	31.59	43.88	70.96	71.48	56.51	59.08	82.28	93.63	45.85	51.3	53.99	114.83	124.09	82.92	73.84	30.58	36.6	29.2	0.582	P2	0-0.85	1
38424	sty	NP_523902.2	1e-06	9.77	28.4	56.98	49.35	56.16	56.35	55.14	44.82	53.71	33.99	34.39	21.29	13.24	12.49	23.36	23.27	39.39	33.76	21.02	23.11	11.74	0.451	E6-8	0-0.85	1
44046	sun	NP_524682.1	401.4	318.65	298.22	266.56	317.84	521.26	384.04	390.1	555.33	524.54	735.18	703.18	763.08	738.04	390.79	188.79	190.01	228.04	358.66	793.07	882.21	584.25	0.479	P6	0-0.85	2
33130	tilB	NP_608460.1	8.59	7.82	6.09	4.07	1.97	1.76	4.17	2.04	1.95	1.79	1.79	1.91	1.64	1.65	5.24	7.79	11.63	20.73	18.99	13.38	7.7	13.55	0.699	P3	0-0.85	1
33571	tim	NP_001334730.1	1e-06	1e-06	1e-06	1e-06	1e-06	1.76	2.09	4.08	5.85	1.79	1e-06	1e-06	1e-06	1e-06	1e-06	1e-06	1.94	2.07	4.22	11.47	13.48	43.65	0.945	Adult	0.9-0.95	1
31144	Vps26	NP_569952.2	135.23	125.11	62.89	89.53	86.86	63.18	73.05	71.48	58.46	34.01	51.87	47.77	36.03	33.1	36.26	64.23	52.35	68.41	54.85	40.13	36.6	59.3	0.561	E0-2	0-0.85	1
46386	Naglu	NP_001260251.1	60.1	11.73	8.11	18.31	25.66	35.1	41.74	16.34	5.85	3.58	1.79	3.82	3.28	1.65	12.49	5.84	13.57	8.29	4.22	1.91	1.93	18.06	0.807	E0-2	0-0.85	1
46391	CG11899	NP_652046.1	126.64	9.77	4.06	2.03	1.97	3.51	4.17	2.04	1.95	1.79	7.16	7.64	42.58	94.32	122.88	463.22	395.53	435.36	289.04	84.08	71.27	141.47	0.81	P1	0-0.85	1
34052	Acp1	NP_477115.1	1e-06	1e-06	1e-06	1e-06	1e-06	1e-06	1e-06	1e-06	1e-06	1e-06	1e-06	1e-06	1e-06	1e-06	2.42	1.95	1.94	1e-06	8.44	221.68	256.19	232.37	0.913	P6	0.9-0.95	6	1
32471	Ahcy	NP_001285268.1	289.78	21.5	34.49	85.46	106.6	143.92	118.97	130.71	81.84	59.08	89.44	78.34	476.51	258.15	130.93	58.39	65.92	80.85	65.4	47.78	61.64	167.36	0.782	L1	0-0.85	1
3885650	Cp7Fa	NP_001368953.1	1e-06	1e-06	1e-06	1e-06	1e-06	1e-06	1e-06	1e-06	1e-06	1e-06	1e-06	1e-06	1e-06	1e-06	1e-06	1e-06	1e-06	1e-06	1e-06	1e-06	1e-06	133.34	1	Adult	0.95-1	6	2
31785	Cp7Fb	NP_572484.1	1e-06	1e-06	1e-06	1e-06	1e-06	1e-06	1e-06	1e-06	1e-06	1e-06	1e-06	1e-06	1e-06	1e-06	1e-06	1e-06	1e-06	1e-06	1e-06	1e-06	1e-06	104.75	1	Adult	0.95-1	6	3
31786	Cp7Fc	NP_572485.1	1e-06	1e-06	1e-06	1e-06	1e-06	1e-06	1e-06	1e-06	1e-06	1.79	1e-06	1e-06	1e-06	1e-06	1e-06	1e-06	73.68	8.29	4.22	1e-06	1.93	302.21	0.986	Adult	0.95-1	6	4
35822	Cyp4e2	NP_001286196.1	42.93	21.5	24.34	126.16	234.92	133.39	192.02	28.59	19.49	17.9	42.93	59.24	36.03	97.63	98.3	60.34	50.41	49.75	40.09	21.02	17.34	55.69	0.748	E8-10	0-0.85	1
39709	Eig71Eh	NP_648794.3	1e-06	1e-06	1e-06	1e-06	1e-06	1e-06	1e-06	1e-06	1e-06	1e-06	1e-06	1e-06	1e-06	1e-06	0.4	75.91	25.21	4.15	6.33	1e-06	1e-06	1e-06	0.977	P1	0.95-1	6	5
39710	Eig71Ei	NP_001261889.1	1e-06	1e-06	1e-06	1e-06	1e-06	1e-06	1e-06	1e-06	1e-06	1e-06	1e-06	1e-06	1e-06	1e-06	0.4	46.71	48.47	4.15	6.33	1e-06	1e-06	1e-06	0.942	P2	0.9-0.95	6	5
39711	Eig71Ej	NP_648796.1	1e-06	1e-06	1e-06	1e-06	1e-06	1e-06	1e-06	1e-06	1e-06	1e-06	1e-06	1e-06	1e-06	1e-06	1e-06	1.95	566.15	201.09	80.17	1.91	1.93	1e-06	0.976	P2	0.95-1	6	6
39712	Eig71Ek	NP_648797.1	1e-06	1e-06	1e-06	1e-06	1e-06	1e-06	1e-06	1e-06	1e-06	1e-06	1e-06	1e-06	1e-06	1e-06	1e-06	3.89	641.77	49.75	56.96	1.91	1.93	1e-06	0.991	P2	0.95-1	6	5
33736	His3.3A	NP_001260082.1	448.62	955.94	1499.2	1882.22	1638.54	1279.45	778.52	786.32	487.13	350.89	225.38	196.81	153.93	201.88	219.16	264.7	279.2	400.11	219.42	124.22	179.14	253.14	0.723	E6-8	0-0.85	1
35332	Hr38	NP_477119.1	1e-06	1e-06	1e-06	1e-06	1e-06	1e-06	1e-06	1e-06	1e-06	1.79	1e-06	1.91	1e-06	1e-06	1.21	1e-06	1e-06	1e-06	10.55	5.73	3.85	1.81	0.92	P4	0.9-0.95	1
40973	Mcm2	NP_477121.1	287.63	134.89	348.93	213.66	136.22	56.16	41.74	24.51	11.69	7.16	5.37	7.64	22.93	16.55	16.52	19.46	38.78	26.95	6.33	3.82	9.63	54.48	0.844	E4-6	0-0.85	1
40849	Mlp84B	NP_001303418.1	2.15	3.91	4.06	6.1	7.9	19.31	52.18	249.17	348.78	386.69	266.52	246.49	170.3	200.23	302.16	56.44	15.51	6.22	56.96	374.56	464.22	183.61	0.696	P6	0-0.85	1
36708	Mtk	NP_523752.1	1e-06	1e-06	1e-06	1e-06	1e-06	5.27	6.26	1e-06	1.95	5.37	8.94	7.64	3.28	1.65	158.73	303.62	403.29	223.9	200.43	51.6	19.26	229.97	0.855	P2	0.85-0.9	6	6
31849	Ost48	NP_511096.2	283.34	422.26	446.31	453.77	398.78	451.05	285.95	253.26	161.73	109.2	50.09	45.86	112.99	236.63	164.78	200.47	124.09	242.56	160.34	59.24	65.49	148.7	0.535	E6-8	0-0.85	1
43447	Pglym78	NP_001034075.1	671.86	203.31	44.63	22.38	35.53	75.47	110.62	257.34	282.53	433.24	536.63	529.29	722.14	771.13	479.02	132.35	89.19	118.17	234.18	666.94	1273.23	613.14	0.737	P6	0-0.85	2
36889	Psi	NP_001401009.1	45.08	82.11	117.66	118.02	78.97	38.61	50.09	36.76	27.28	17.9	25.04	21.02	21.29	18.2	20.95	42.82	42.66	68.41	42.2	17.2	13.48	24.08	0.656	E6-8	0-0.85	1
36508	Roe1	NP_610886.2	182.45	37.14	50.72	79.36	92.79	164.98	177.41	126.63	142.24	112.78	121.64	110.83	147.38	140.66	56.81	50.6	62.04	93.29	141.35	120.39	82.83	127.63	0.414	E0-2	0-0.85	1
41844	Set	NP_650438.2	397.1	692.03	894.65	640.97	450.11	254.49	275.51	136.84	109.12	48.34	127	124.2	52.4	77.78	101.12	167.38	174.5	234.26	107.6	45.86	34.67	105.35	0.768	E4-6	0-0.85	1
33532	Hydr2	NP_001245852.1	115.91	60.6	40.57	38.66	41.46	43.88	41.74	32.68	29.23	25.06	28.62	34.39	36.03	26.48	30.62	36.98	50.41	66.34	69.62	47.78	48.16	74.95	0.625	E0-2	0-0.85	1
40936	Rfk	NP_001287218.1	38.64	15.64	28.4	28.49	25.66	29.84	29.22	40.85	42.87	46.55	67.97	76.43	49.13	54.61	30.22	21.41	21.33	24.88	35.87	40.13	44.3	44.25	0.523	E22-24	0-0.85	1
40937	kipf	NP_649750.1	27.9	25.41	8.11	4.07	7.9	5.27	8.35	8.17	7.79	3.58	10.73	11.46	1.64	3.31	2.82	3.89	1.94	2.07	2.11	1.91	3.85	10.54	0.76	E0-2	0-0.85	4
42664	btn	NP_732768.1	1e-06	3.91	8.11	12.21	5.92	14.04	12.52	4.08	3.9	1.79	1.79	1.91	1.64	1e-06	1e-06	1e-06	1e-06	1e-06	1e-06	1e-06	1e-06	1e-06	0.803	E10-12	0-0.85	1
33704	betaggt-I	NP_525100.2	79.42	19.55	36.52	36.63	31.59	33.35	29.22	22.47	29.23	37.59	33.99	36.31	36.03	28.13	27.8	44.76	44.59	29.02	18.99	11.47	23.11	39.13	0.608	E0-2	0-0.85	1
36223	iotaTry	NP_523695.1	1e-06	1e-06	1e-06	1e-06	1e-06	1.76	2.09	2.04	1.95	12.53	25.04	22.93	21.29	34.75	64.06	3.89	1e-06	2.07	1e-06	1e-06	7.7	35.82	0.871	L3	0.85-0.9	1
44964	Actn3	NP_524801.1	1e-06	1e-06	1e-06	1e-06	1e-06	1e-06	1e-06	1e-06	1e-06	1e-06	1e-06	1e-06	1e-06	1e-06	3.63	7.79	11.63	20.73	29.54	22.93	9.63	11.44	0.855	P4	0.85-0.9	1
44631	Ag5r	NP_001245671.1	1e-06	1e-06	1e-06	1e-06	1e-06	1e-06	1e-06	2.04	7.79	48.34	173.51	215.92	219.43	97.63	122.47	330.87	124.09	20.73	10.55	1.91	5.78	125.22	0.83	P1	0-0.85	1
42043	AhcyL2	NP_996221.1	1e-06	7.82	38.54	48.84	47.38	28.08	18.78	10.21	27.28	53.71	62.61	68.79	44.21	33.1	73.73	167.38	32.96	10.37	8.44	3.82	109.79	17.16	0.787	P1	0-0.85	1
42029	CCT3	NP_001189236.1	558.09	64.51	101.43	181.1	201.36	307.14	231.68	253.26	157.83	118.16	125.21	95.54	347.15	256.49	135.37	163.49	158.99	194.87	141.35	91.73	121.35	237.19	0.686	E0-2	0-0.85	1
32221	CkIalpha	NP_001162737.1	188.89	291.28	284.02	234.01	223.08	180.77	233.77	167.48	155.88	103.83	114.48	129.94	52.4	52.95	69.29	167.38	133.78	147.19	135.02	107.02	86.68	96.32	0.499	E2-4	0-0.85	1
39721	CkIIalpha-i1	NP_524096.2	19.32	9.77	12.17	12.21	9.87	7.02	6.26	2.04	1.95	1.79	1.79	1.91	1.64	1.65	2.82	5.84	5.82	6.22	6.33	3.82	1.93	5.72	0.727	E0-2	0-0.85	6	6
46040	cype	NP_001245885.1	394.96	606.01	691.78	602.31	467.87	449.3	505.1	565.74	652.75	741.16	919.42	888.53	935.02	913.44	483.05	274.43	236.54	261.21	462.04	892.44	1446.59	900	0.577	P6	0-0.85	1
43663	Cyp4c3	NP_524598.1	1e-06	1e-06	1e-06	1e-06	1e-06	1.76	2.09	4.08	11.69	148.59	78.71	116.56	32.75	21.51	22.16	1.95	1.94	1e-06	4.22	42.04	7.7	1.81	0.887	E18-20	0.85-0.9	1
38841	Cyp4d8	NP_523961.2	1e-06	1e-06	1e-06	1e-06	1e-06	1.76	2.09	1e-06	1e-06	1e-06	1e-06	1e-06	1e-06	1.65	32.23	19.46	17.45	24.88	35.87	19.11	28.89	18.96	0.772	P4	0-0.85	1
44632	Cyp4e1	NP_524771.1	1e-06	1e-06	1e-06	1e-06	1.97	3.51	27.13	14.3	3.9	1.79	1.79	1.91	1.64	1.65	1.61	1.95	3.88	6.22	21.1	24.84	15.41	15.35	0.783	E12-14	0-0.85	1
34291	Cyp4e3	NP_523527.1	1e-06	1e-06	1e-06	1e-06	1e-06	1e-06	1e-06	1e-06	1e-06	1e-06	1e-06	1e-06	1e-06	1e-06	18.13	1.95	1e-06	2.07	4.22	1.91	15.41	44.85	0.952	Adult	0.95-1	1
45524	Cyp4p1	NP_524828.1	1e-06	1e-06	1e-06	1e-06	1e-06	1e-06	1e-06	2.04	3.9	14.32	60.82	91.72	29.48	57.92	37.47	1.95	1.94	1e-06	2.11	9.56	25.04	44.85	0.847	E22-24	0-0.85	1
35635	Cyp9b2	NP_523646.1	1e-06	5.86	38.54	63.08	57.25	35.1	18.78	8.17	17.54	21.48	26.83	30.57	24.56	33.1	115.22	97.31	17.45	55.97	8.44	5.73	28.89	33.11	0.74	L3	0-0.85	1
37941	Cyp9c1	NP_523850.1	1e-06	3.91	1e-06	1e-06	3.95	8.78	16.7	16.34	17.54	14.32	12.52	24.84	24.56	41.37	47.14	25.3	56.23	72.56	73.84	30.58	15.41	18.06	0.706	P4	0-0.85	1
40457	Ddx1	NP_524212.2	81.57	27.37	46.66	42.73	31.59	31.59	25.05	26.55	15.59	8.95	5.37	5.73	22.93	26.48	24.98	35.03	44.59	60.12	35.87	21.02	19.26	37.63	0.65	E0-2	0-0.85	1
45525	eIF4E1	NP_001261626.1	553.8	132.93	131.86	166.86	201.36	194.81	308.9	163.39	179.26	152.17	132.37	145.22	163.75	180.37	149.06	219.93	238.48	284.02	289.04	231.23	121.35	237.19	0.653	E0-2	0-0.85	1
44965	Fer2LCH	NP_001263106.1	377.79	523.91	460.51	398.83	463.93	387.87	571.89	435.03	413.08	433.24	447.19	525.47	589.5	620.55	797.29	1000.4	761.98	816.81	675.12	403.22	346.72	665.22	0.471	P1	0-0.85	1
46415	Fer1HCH	NP_001263104.1	399.25	547.37	419.94	325.57	373.11	440.52	442.49	437.07	370.22	338.35	379.22	387.89	492.89	484.85	675.22	852.48	777.49	694.5	578.07	311.49	385.24	611.34	0.448	P1	0-0.85	1
42571	glec	NP_524443.2	85.86	31.28	40.57	85.46	112.53	68.45	148.19	73.53	79.89	62.66	23.25	38.22	9.83	11.58	19.74	68.12	60.11	128.53	154.01	66.89	21.19	40.94	0.605	P4	0-0.85	6	7
42036	Glut3	NP_536732.1	1e-06	1e-06	1e-06	1e-06	1e-06	1e-06	1e-06	1e-06	1e-06	1e-06	1e-06	1e-06	1e-06	1e-06	1.21	1.95	5.82	10.37	14.77	17.2	13.48	14.45	0.826	P5	0-0.85	1
40378	Hr78	NP_001189151.1	83.71	9.77	8.11	36.63	69.1	78.98	91.84	57.19	52.61	53.71	41.14	43.95	34.39	29.79	51.97	83.69	83.37	109.88	78.06	40.13	38.52	43.65	0.515	P3	0-0.85	1
42993	Hr96	NP_524493.1	72.98	7.82	8.11	12.21	11.84	14.04	16.7	22.47	31.18	21.48	17.89	21.02	18.01	16.55	13.29	23.36	17.45	20.73	16.88	11.47	13.48	33.71	0.755	E0-2	0-0.85	1
32045	Hsp60A	NP_511115.2	826.41	68.42	42.6	209.59	414.57	968.8	757.65	1227.47	810.58	486.94	550.94	414.65	1236.32	969.71	298.93	179.06	186.13	250.85	504.23	353.54	365.98	575.22	0.597	L1	0-0.85	1
36748	Diap2	NP_477127.1	107.33	76.24	58.83	77.32	78.97	84.24	83.49	73.53	66.25	62.66	53.66	59.24	39.3	31.44	34.24	44.76	54.29	64.27	80.17	80.26	63.57	77.96	0.401	E0-2	0-0.85	1
37798	Nap1	NP_001246485.1	233.97	60.6	66.95	85.46	80.94	63.18	75.14	36.76	38.97	48.34	96.59	105.09	157.2	102.6	70.91	85.64	81.43	78.78	61.18	45.86	40.45	158.63	0.664	E0-2	0-0.85	1
43149	Nf1	NP_733132.2	19.32	13.68	14.2	12.21	13.82	5.27	18.78	12.25	13.64	8.95	12.52	17.2	9.83	6.62	6.45	9.73	9.69	16.58	16.88	11.47	7.7	14.15	0.369	E0-2	0-0.85	1
41703	Orc2	NP_731873.1	90.15	23.46	62.89	44.77	25.66	10.53	6.26	4.08	1.95	1.79	1.79	1.91	3.28	4.96	4.43	3.89	9.69	8.29	2.11	1.91	1.93	17.16	0.871	E0-2	0.85-0.9	1
34794	Orc5	NP_477132.1	79.42	44.96	99.41	56.98	31.59	12.29	8.35	4.08	1.95	1.79	1.79	1.91	4.91	4.96	5.64	7.79	11.63	10.37	4.22	1.91	1.93	15.35	0.849	E4-6	0-0.85	1
37733	Pi3K59F	NP_477133.1	25.76	19.55	36.52	26.45	21.72	24.57	16.7	20.42	17.54	19.69	21.47	19.11	13.1	8.27	10.88	13.62	15.51	18.66	12.66	7.64	9.63	17.16	0.523	E4-6	0-0.85	1
39329	Pi3K68D	NP_001163420.1	53.66	39.1	28.4	24.42	23.69	14.04	22.96	20.42	21.43	19.69	21.47	22.93	11.46	11.58	14.1	29.19	25.21	31.1	23.21	19.11	19.26	30.4	0.574	E0-2	0-0.85	1
42446	Pi3K92E	NP_001262770.1	66.54	37.14	73.03	65.11	59.22	33.35	45.92	28.59	27.28	28.64	26.83	36.31	18.01	16.55	18.94	38.93	44.59	43.54	29.54	19.11	19.26	29.5	0.522	E4-6	0-0.85	1
42828	Rpt2	NP_001287493.1	581.7	451.58	417.91	286.91	234.92	193.06	158.63	138.88	95.48	69.82	59.03	57.32	91.7	200.23	303.36	722.08	275.32	308.9	204.65	147.15	285.08	239.9	0.683	P1	0-0.85	1
40388	Rpn10	NP_001262168.1	448.62	103.61	168.38	207.55	163.85	140.41	139.84	124.59	93.53	75.19	75.13	74.52	93.34	175.41	278.39	751.27	298.59	339.99	242.62	170.08	260.04	234.48	0.752	P1	0-0.85	1
31332	Rala	NP_525063.1	88.01	35.19	54.77	40.7	39.48	33.35	58.44	30.64	35.07	32.22	35.78	47.77	21.29	23.17	21.76	58.39	36.84	33.17	56.96	19.11	15.41	29.8	0.589	E0-2	0-0.85	1
31022	RpL22	NP_477134.1	1648.52	2891.28	2128.09	2586.27	2333.45	1530.42	2224.95	2471.28	1997.23	2583.3	2636.62	1838.2	2227.01	1936.1	1405.22	1634.89	1215.67	1500.94	1333.37	861.86	988.15	1355.72	0.367	E2-4	0-0.85	1
44353	Shark	NP_524743.2	135.23	33.23	44.63	59.01	57.25	52.65	39.66	30.64	23.38	19.69	16.1	15.29	13.1	11.58	14.1	23.36	25.21	35.24	23.21	15.29	13.48	34.62	0.788	E0-2	0-0.85	1
44052	Shc	NP_524683.2	105.18	52.78	117.66	107.85	82.91	73.71	64.7	46.97	31.18	26.85	17.89	21.02	22.93	16.55	33.44	77.85	110.52	101.58	63.29	32.49	40.45	46.05	0.521	E4-6	0-0.85	1
38815	Srp19	NP_477135.2	98.74	64.51	50.72	97.67	118.45	157.96	179.5	153.18	126.65	91.3	76.92	80.25	108.08	142.31	83.39	105.1	83.37	97.44	109.71	68.8	55.86	90.9	0.452	E12-14	0-0.85	1
34120	Ssb-c31a	NP_477136.1	133.08	33.23	103.46	120.06	98.71	66.69	54.27	14.3	19.49	12.53	14.31	19.11	16.38	38.06	40.69	56.44	62.04	72.56	46.41	24.84	13.48	52.68	0.649	E0-2	0-0.85	1
37909	Ssl	NP_523848.2	1e-06	1e-06	1e-06	1e-06	1e-06	1e-06	1e-06	1e-06	1e-06	1e-06	1e-06	1e-06	1e-06	1e-06	5.24	11.68	17.45	26.95	27.43	17.2	13.48	14.75	0.811	P4	0-0.85	1
34226	Try29F	NP_001285772.1	1e-06	1.95	4.06	4.07	3.95	1.76	2.09	8.17	54.56	191.55	64.4	68.79	1e-06	1e-06	2.01	1.95	7.76	6.22	8.44	28.67	678.03	3.91	0.967	P6	0.95-1	1
34487	Ubc2	NP_001260362.1	186.75	246.32	148.09	99.71	92.79	68.45	58.44	61.27	46.76	25.06	39.35	36.31	14.74	16.55	37.47	73.96	73.68	105.73	84.39	53.51	67.42	81.57	0.715	E2-4	0-0.85	1
39133	Ubc4	NP_001287013.1	347.74	275.64	91.29	48.84	63.17	54.41	66.79	73.53	58.46	42.97	53.66	53.5	47.49	47.99	53.99	105.1	114.39	128.53	113.93	103.19	117.5	152.31	0.744	E0-2	0-0.85	1
40530	abs	NP_524220.1	42.93	58.65	60.86	69.18	59.22	45.63	48.01	26.55	17.54	14.32	10.73	11.46	13.1	9.93	18.13	35.03	36.84	58.05	35.87	24.84	15.41	23.48	0.54	E6-8	0-0.85	1
32641	CG15865	NP_573143.1	1e-06	1e-06	1e-06	1e-06	1e-06	1e-06	1e-06	1e-06	1.95	3.58	3.58	3.82	1.64	1.65	3.63	1.95	11.63	6.22	2.11	1e-06	13.48	4.82	0.828	P6	0-0.85	2
34965	CG5861	NP_609789.1	126.64	80.15	109.55	126.16	132.27	156.2	108.53	73.53	68.2	53.71	41.14	38.22	42.58	76.12	39.08	52.55	40.72	58.05	54.85	42.04	25.04	50.87	0.56	E10-12	0-0.85	1
42030	Mettl4	NP_650573.1	27.9	15.64	26.37	16.28	13.82	10.53	10.44	4.08	3.9	5.37	5.37	7.64	6.55	4.96	6.04	7.79	11.63	10.37	8.44	3.82	7.7	10.84	0.65	E0-2	0-0.85	1
38287	Elp5	NP_001261322.1	188.89	68.42	14.2	8.14	11.84	24.57	33.4	32.68	25.33	23.27	23.25	21.02	40.94	31.44	40.29	60.34	62.04	80.85	86.5	57.33	71.27	94.21	0.769	E0-2	0-0.85	1
38288	oxt	NP_647705.1	100.89	78.2	44.63	38.66	31.59	21.06	27.13	22.47	19.49	16.11	17.89	17.2	13.1	14.89	12.89	19.46	15.51	20.73	18.99	17.2	15.41	32.81	0.754	E0-2	0-0.85	1
36678	chn	NP_001246331.1	118.06	70.38	121.72	111.92	59.22	43.88	66.79	106.2	97.43	75.19	50.09	51.59	37.66	9.93	8.86	25.3	40.72	58.05	50.63	21.02	15.41	28.6	0.548	E4-6	0-0.85	1
44172	RabX1	NP_524713.1	92.3	74.29	28.4	28.49	27.64	24.57	25.05	24.51	42.87	34.01	23.25	22.93	9.83	11.58	29.81	46.71	135.72	76.71	50.63	21.02	25.04	37.02	0.733	P2	0-0.85	1
44637	cutlet	NP_787969.1	34.34	7.82	26.37	18.31	9.87	5.27	6.26	4.08	3.9	1.79	1.79	1.91	4.91	4.96	3.22	3.89	11.63	8.29	4.22	1.91	3.85	8.73	0.799	E0-2	0-0.85	1
33111	dod	NP_523428.1	188.89	199.4	184.61	162.79	118.45	89.51	70.96	65.36	38.97	25.06	23.25	19.11	54.04	59.57	54.39	79.8	79.49	136.83	88.61	45.86	44.3	75.25	0.592	E2-4	0-0.85	1
44355	drl	NP_001260566.1	2.15	27.37	83.18	146.51	153.98	115.83	179.5	87.82	48.71	32.22	19.68	24.84	13.1	3.31	14.5	38.93	34.9	72.56	61.18	19.11	11.56	4.21	0.73	E12-14	0-0.85	1
35001	glu	NP_723996.1	135.23	179.85	135.92	122.09	92.79	31.59	45.92	34.72	27.28	12.53	57.24	49.68	3.28	4.96	10.47	15.57	27.14	22.8	8.44	3.82	3.85	24.68	0.768	E2-4	0-0.85	1
41265	jumu	NP_524302.1	154.55	95.79	133.89	142.44	82.91	26.33	31.31	10.21	5.85	5.37	5.37	5.73	4.91	3.31	13.7	27.25	54.29	51.83	14.77	3.82	5.78	27.69	0.767	E0-2	0-0.85	1
34688	kek1	NP_001303320.1	1e-06	1e-06	1e-06	2.03	1.97	10.53	14.61	16.34	17.54	14.32	10.73	13.38	9.83	3.31	8.06	21.41	34.9	41.46	29.54	11.47	7.7	4.82	0.729	P3	0-0.85	1
34582	kek2	NP_523551.1	1e-06	1e-06	2.03	2.03	3.95	3.51	8.35	14.3	15.59	12.53	10.73	13.38	8.19	1.65	1.21	3.89	5.82	12.44	12.66	5.73	1.93	2.11	0.597	E16-18	0-0.85	1
40660	ksr	NP_001287177.1	64.4	50.83	44.63	46.8	39.48	28.08	33.4	30.64	21.43	16.11	14.31	15.29	11.46	6.62	9.27	15.57	17.45	29.02	18.99	11.47	9.63	21.07	0.634	E0-2	0-0.85	1
35939	Rme-8	NP_610467.1	66.54	66.47	34.49	30.52	35.53	17.55	33.4	26.55	23.38	12.53	33.99	30.57	11.46	13.24	18.53	44.76	34.9	37.32	23.21	13.38	11.56	29.2	0.579	E0-2	0-0.85	1
35742	Cul1	NP_523655.1	388.52	447.67	223.15	236.04	254.67	233.42	233.77	177.69	159.78	93.09	162.78	152.86	40.94	52.95	62.85	179.06	164.8	149.26	139.24	70.71	84.75	117.99	0.64	E2-4	0-0.85	1
42817	mbc	NP_001247267.1	49.37	46.92	103.46	99.71	90.81	52.65	77.23	34.72	40.92	30.43	17.89	24.84	14.74	11.58	14.91	40.87	36.84	37.32	27.43	22.93	19.26	31.3	0.619	E4-6	0-0.85	1
42026	nonA-l	NP_001262646.1	98.74	78.2	40.57	36.63	35.53	22.82	31.31	18.38	13.64	7.16	8.94	11.46	4.91	4.96	12.09	25.3	29.08	45.61	33.76	13.38	7.7	24.98	0.754	E0-2	0-0.85	1
33487	RpS21	NP_001259970.1	1618.47	2214.88	2040.85	2252.56	2769.73	3654.05	2423.23	2373.25	2225.2	2339.83	2482.79	2121	2405.5	1960.92	1460.02	1576.5	1467.73	1612.89	1424.09	938.3	1140.32	1179.33	0.478	E10-12	0-0.85	1
37039	olf186-M	NP_611272.1	206.07	13.68	2.03	2.03	7.9	12.29	12.52	8.17	13.64	37.59	44.72	51.59	13.1	8.27	9.27	9.73	13.57	8.29	10.55	3.82	28.89	57.49	0.915	E0-2	0.9-0.95	1
37364	otp	NP_001286654.1	1e-06	1.95	8.11	16.28	17.77	19.31	27.13	20.42	15.59	16.11	17.89	19.11	14.74	6.62	7.25	9.73	3.88	6.22	6.33	1.91	1.93	1.51	0.625	E12-14	0-0.85	1
33112	peng	NP_523429.1	152.4	220.9	200.84	223.83	205.31	177.26	116.88	95.99	68.2	44.76	105.54	85.99	131	64.54	29.41	27.25	34.9	37.32	27.43	13.38	23.11	62.31	0.589	E6-8	0-0.85	1
43958	spag	NP_524664.1	88.01	46.92	42.6	36.63	27.64	15.8	18.78	10.21	9.74	7.16	5.37	7.64	9.83	11.58	13.29	21.41	21.33	26.95	23.21	15.29	11.56	30.4	0.776	E0-2	0-0.85	1
34842	spel1	NP_001014482.2	66.54	37.14	52.75	34.59	17.77	8.78	6.26	4.08	1.95	3.58	1.79	3.82	3.28	3.31	5.24	7.79	7.76	8.29	6.33	3.82	3.85	15.35	0.828	E0-2	0-0.85	1
39935	tap	NP_524124.1	1e-06	3.91	8.11	67.15	104.63	94.77	66.79	26.55	13.64	8.95	3.58	5.73	1.64	1e-06	3.22	5.84	3.88	2.07	1e-06	1e-06	1e-06	1e-06	0.855	E8-10	0.85-0.9	1
35119	tos	NP_477145.1	109.47	27.37	34.49	20.35	9.87	5.27	6.26	4.08	3.9	1.79	1.79	1.91	1.64	1.65	3.63	5.84	5.82	4.15	2.11	1.91	1.93	25.89	0.925	E0-2	0.9-0.95	1
33109	tty	NP_542443.4	8.59	15.64	32.46	34.59	21.72	15.8	27.13	34.72	35.07	39.39	30.41	30.57	31.11	13.24	6.45	11.68	19.39	31.1	31.65	19.11	7.7	9.03	0.429	E18-20	0-0.85	1
35942	unpg	NP_477146.1	1e-06	1.95	10.14	22.38	19.74	15.8	8.35	6.13	3.9	3.58	1.79	1.91	1.64	1e-06	0.81	1.95	3.88	4.15	8.44	3.82	3.85	3.61	0.771	E6-8	0-0.85	1
40909	alpha-Est1	NP_524269.3	47.22	35.19	12.17	10.17	15.79	14.04	14.61	22.47	23.38	26.85	39.35	40.13	36.03	31.44	49.96	36.98	32.96	43.54	46.41	28.67	38.52	58.7	0.469	Adult	0-0.85	1
40896	alpha-Est10	NP_001246962.1	8.59	1e-06	1e-06	1e-06	1e-06	1.76	10.44	24.51	29.23	7.16	5.37	7.64	8.19	23.17	8.06	5.84	7.76	8.29	33.76	17.2	9.63	16.86	0.711	P4	0-0.85	1
40908	alpha-Est2	NP_001262345.1	2.15	5.86	2.03	1e-06	1e-06	1.76	2.09	8.17	25.33	35.8	16.1	22.93	6.55	13.24	35.05	1.95	1e-06	1e-06	2.11	15.29	9.63	13.24	0.749	E18-20	0-0.85	1
40906	alpha-Est4	NP_524266.1	1e-06	1e-06	1e-06	2.03	11.84	19.31	16.7	16.34	27.28	19.69	16.1	19.11	14.74	24.82	20.95	3.89	7.76	8.29	6.33	1.91	1.93	4.21	0.619	E16-18	0-0.85	1
40902	alpha-Est6	NP_524262.1	1e-06	1.95	1e-06	1e-06	1e-06	1e-06	1e-06	1e-06	1e-06	1e-06	1e-06	1e-06	1e-06	1e-06	4.43	9.73	15.51	29.02	29.54	19.11	13.48	15.95	0.82	P4	0-0.85	1
40901	alpha-Est7	NP_524261.1	1e-06	1e-06	1e-06	4.07	11.84	19.31	16.7	4.08	3.9	8.95	30.41	34.39	60.59	99.29	82.59	87.58	38.78	87.07	42.2	32.49	77.05	83.38	0.651	L2	0-0.85	1
40899	alpha-Est8	NP_524259.2	1e-06	1e-06	1e-06	1e-06	1e-06	1.76	2.09	2.04	3.9	14.32	16.1	19.11	14.74	11.58	15.71	25.3	17.45	10.37	12.66	9.56	28.89	21.37	0.662	P6	0-0.85	1
40897	alpha-Est9	NP_731165.2	1e-06	1e-06	1e-06	1e-06	1e-06	1.76	4.17	10.21	25.33	34.01	69.76	72.61	32.75	14.89	18.53	7.79	5.82	4.15	4.22	13.38	26.97	17.46	0.807	E22-24	0-0.85	1
36203	dare	NP_477150.1	68.69	7.82	10.14	18.31	19.74	29.84	33.4	26.55	19.49	12.53	12.52	11.46	22.93	31.44	22.96	27.25	17.45	22.8	27.43	15.29	15.41	28.29	0.696	E0-2	0-0.85	1
34162	Acp29AB	NP_523512.2	1e-06	1e-06	1e-06	1e-06	1e-06	1e-06	1e-06	1e-06	1e-06	1e-06	1e-06	1e-06	1e-06	1e-06	1e-06	1e-06	1e-06	1e-06	1e-06	1e-06	5.78	30.7	0.99	Adult	0.95-1	6	4
36874	Acp53Ea	NP_477151.1	1e-06	1e-06	1e-06	1e-06	1e-06	1e-06	1e-06	1e-06	1e-06	1e-06	1e-06	1e-06	1e-06	1e-06	1e-06	1e-06	1e-06	1e-06	1e-06	1e-06	121.35	544.21	0.989	Adult	0.95-1	6	7
38448	Acp63F	NP_001303386.1	1e-06	1e-06	1e-06	1e-06	1e-06	1e-06	1e-06	1e-06	1e-06	1e-06	1e-06	1e-06	1e-06	1e-06	3.63	19.46	7.76	10.37	10.55	3.82	61.64	169.46	0.967	Adult	0.95-1	6	8
40078	Acp76A	NP_524153.1	1e-06	1e-06	1e-06	1e-06	1e-06	1e-06	1e-06	1e-06	1e-06	1e-06	1e-06	1e-06	1e-06	1e-06	1e-06	1e-06	1e-06	1e-06	1e-06	1e-06	19.26	66.82	0.986	Adult	0.95-1	1
44642	Apc	NP_001263046.1	47.22	17.59	6.09	12.21	23.69	22.82	45.92	44.93	35.07	26.85	25.04	26.75	18.01	9.93	10.88	23.36	29.08	47.68	52.74	17.2	11.56	21.37	0.52	P4	0-0.85	1
42947	AstA	NP_001287511.1	1e-06	1e-06	1e-06	1e-06	1e-06	1e-06	1e-06	6.13	13.64	19.69	26.83	30.57	24.56	13.24	7.65	7.79	3.88	4.15	10.55	11.47	9.63	10.54	0.73	E22-24	0-0.85	4
33526	toc	NP_477153.1	53.66	21.5	10.14	8.14	9.87	12.29	25.05	22.47	29.23	25.06	21.47	22.93	14.74	9.93	8.46	13.62	21.33	35.24	56.96	40.13	42.38	40.03	0.584	P4	0-0.85	3
36645	BEAF-32	NP_523747.1	218.94	213.08	198.81	197.38	167.8	124.61	108.53	93.95	72.09	41.18	82.28	70.7	39.3	29.79	37.47	64.23	67.86	76.71	44.31	22.93	25.04	47.26	0.601	E0-2	0-0.85	1
35070	CadN	NP_001027277.1	1e-06	9.77	42.6	20.35	21.72	15.8	50.09	40.85	38.97	25.06	17.89	24.84	14.74	4.96	4.83	15.57	23.27	37.32	33.76	13.38	3.85	3.91	0.606	E12-14	0-0.85	1
46456	CanB2	NP_001246192.1	143.82	21.5	4.06	2.03	5.92	14.04	39.66	49.02	70.15	51.92	42.93	61.15	31.11	31.44	42.7	66.17	63.98	72.56	107.6	93.64	92.46	75.85	0.653	E0-2	0-0.85	1
32627	SMC3	NP_523374.2	100.89	37.14	83.18	73.25	57.25	36.86	37.57	24.51	19.49	16.11	12.52	15.29	13.1	11.58	12.09	23.36	27.14	33.17	21.1	11.47	7.7	26.19	0.714	E0-2	0-0.85	1
39157	Cdk8	NP_536735.2	42.93	39.1	52.75	30.52	19.74	14.04	10.44	8.17	5.85	5.37	3.58	3.82	4.91	4.96	8.06	13.62	13.57	16.58	12.66	3.82	3.85	10.54	0.746	E4-6	0-0.85	1
33259	Clp	NP_477156.1	98.74	64.51	60.86	34.59	25.66	22.82	14.61	16.34	9.74	7.16	8.94	7.64	21.29	14.89	15.31	21.41	23.27	26.95	14.77	5.73	9.63	25.59	0.78	E0-2	0-0.85	1
44643	Cnx99A	NP_001036767.1	216.8	127.07	296.19	431.38	371.14	377.34	450.83	294.1	190.95	118.16	85.86	87.9	129.36	167.13	122.07	181.01	180.32	292.31	295.37	173.9	111.72	172.17	0.532	E12-14	0-0.85	1
33883	Cpr	NP_001260128.1	279.05	267.82	146.07	193.31	209.26	164.98	144.02	110.29	212.39	238.1	325.55	296.18	122.81	153.9	89.44	54.5	46.53	64.27	67.51	112.75	288.93	413.88	0.586	Adult	0-0.85	1
42971	CycB3	NP_001262934.1	506.58	735.04	850.02	667.42	410.62	163.22	152.37	132.75	97.43	42.97	187.82	141.4	1.64	1.65	14.91	31.14	44.59	49.75	27.43	11.47	11.56	74.35	0.804	E4-6	0-0.85	1
44058	Ugt36A1	NP_001285591.1	2.15	1.95	1e-06	2.03	3.95	8.78	20.87	10.21	13.64	8.95	5.37	7.64	4.91	6.62	6.85	11.68	5.82	8.29	6.33	5.73	3.85	5.12	0.689	E12-14	0-0.85	1
34328	Dref	NP_001260311.1	141.67	195.49	186.64	254.35	177.67	80.73	102.27	75.57	60.4	34.01	59.03	55.41	26.2	28.13	27.8	46.71	38.78	47.68	25.32	17.2	15.41	31.61	0.724	E6-8	0-0.85	2
45556	Cyp6a17	NP_001286433.1	2.15	1e-06	1e-06	1e-06	1e-06	1e-06	1e-06	1e-06	3.9	12.53	55.45	76.43	32.75	21.51	30.22	36.98	11.63	14.51	27.43	15.29	21.19	32.81	0.8	E22-24	0-0.85	1
37400	ktub	NP_611549.2	2.15	17.59	34.49	48.84	31.59	19.31	20.87	14.3	9.74	7.16	5.37	5.73	4.91	1.65	2.42	5.84	5.82	8.29	8.44	5.73	9.63	5.12	0.775	E6-8	0-0.85	1
43294	Hmu	NP_477159.1	341.3	224.81	142.01	154.65	152.01	142.16	173.24	142.97	62.35	34.01	26.83	24.84	83.51	196.92	152.69	225.77	83.37	167.92	179.33	53.51	55.86	142.68	0.634	E0-2	0-0.85	1
36791	Lis-1	NP_001246361.1	141.67	87.97	81.15	95.64	98.71	105.3	110.62	57.19	62.35	51.92	60.82	78.34	34.39	28.13	33.04	64.23	67.86	85	80.17	49.69	48.16	55.69	0.515	E0-2	0-0.85	1
34526	RpL9	NP_001285826.1	3065.22	4265.56	4448.9	4482.74	5207.81	5010.72	4683.66	5120.26	4222.43	3592.99	3915.58	3741.37	4658.7	3617.37	2486.14	2524.35	2365.43	2330.19	2029.59	1609.06	1957.04	2206.05	0.338	E8-10	0-0.85	1
42866	p38a	NP_001163711.1	36.49	3.91	2.03	6.1	5.92	7.02	16.7	16.34	23.38	23.27	23.25	32.48	14.74	18.2	20.95	23.36	23.27	20.73	21.1	21.02	13.48	23.48	0.522	E0-2	0-0.85	1
38629	Msr-110	NP_729078.1	4.29	1.95	2.03	8.14	21.72	40.37	81.4	808.78	1227.56	628.37	395.31	376.43	412.65	387.22	415.36	217.99	426.55	292.31	1343.92	1026.21	643.36	763.95	0.71	P4	0-0.85	1
35154	Nak	NP_477165.1	45.08	23.46	34.49	22.38	17.77	14.04	25.05	22.47	17.54	16.11	16.1	19.11	11.46	11.58	12.09	19.46	19.39	22.8	35.87	17.2	26.97	23.78	0.546	E0-2	0-0.85	1
32398	NetA	NP_001285243.1	2.15	41.05	73.03	69.18	55.28	68.45	64.7	61.27	46.76	41.18	26.83	24.84	13.1	8.27	5.64	11.68	15.51	22.8	14.77	7.64	5.78	5.72	0.6	E4-6	0-0.85	1
32400	NetB	NP_001162753.1	1e-06	3.91	18.26	18.31	23.69	15.8	31.31	22.47	23.38	19.69	12.52	17.2	13.1	4.96	4.03	11.68	15.51	29.02	27.43	11.47	5.78	3.01	0.537	E12-14	0-0.85	1
33952	nrv1	NP_001260163.1	188.89	43.01	18.26	75.29	104.63	149.18	240.03	140.92	128.6	145.01	191.4	233.12	108.08	120.8	85.01	112.89	151.23	103.66	69.62	74.53	219.59	166.76	0.478	E12-14	0-0.85	1
33953	nrv2	NP_001014475.1	2.15	13.68	64.92	148.54	153.98	177.26	210.81	114.37	138.34	146.8	112.69	156.69	70.41	41.37	30.22	52.55	65.92	107.8	132.92	171.99	140.61	74.95	0.52	E12-14	0-0.85	1
47998	rin	NP_524907.2	315.54	193.53	148.09	175	161.88	121.1	133.58	77.61	44.82	26.85	23.25	21.02	81.88	69.5	87.83	163.49	166.74	234.26	147.68	103.19	84.75	161.94	0.633	E0-2	0-0.85	1
42284	P5cr	NP_524400.2	64.4	3.91	2.03	2.03	3.95	19.31	27.13	40.85	38.97	34.01	41.14	40.13	52.4	52.95	31.02	35.03	31.02	41.46	46.41	43.95	40.45	49.36	0.496	E0-2	0-0.85	1
33025	Rab10	NP_523419.1	255.43	312.78	170.41	179.07	191.49	175.51	179.5	149.09	150.04	123.53	196.76	198.72	99.89	72.81	86.62	122.62	104.7	109.88	84.39	64.97	73.2	123.41	0.555	E2-4	0-0.85	1
42501	Rab11	NP_477170.1	403.54	416.39	208.95	274.7	361.27	358.03	390.31	443.2	356.58	254.21	237.9	233.12	193.23	218.43	238.1	414.56	281.14	331.7	276.38	145.24	152.17	224.25	0.358	E14-16	0-0.85	1
34840	Rab14	NP_788056.1	79.42	68.42	68.98	65.11	71.07	57.92	70.96	55.14	54.56	46.55	41.14	53.5	26.2	19.86	35.45	73.96	60.11	58.05	82.28	61.15	44.3	63.81	0.317	P4	0-0.85	1
38930	Rab19	NP_001261575.1	42.93	15.64	38.54	36.63	35.53	38.61	54.27	34.72	44.82	32.22	25.04	34.39	14.74	14.89	21.76	38.93	46.53	53.9	54.85	36.31	26.97	31.61	0.365	P4	0-0.85	1
44360	Rab18	NP_524744.2	83.71	13.68	38.54	83.43	90.81	108.81	100.19	93.95	101.32	109.2	98.38	122.29	72.05	59.57	83.39	151.81	133.78	103.66	99.16	66.89	65.49	83.68	0.428	P1	0-0.85	1
42841	Rab7	NP_001247276.1	96.59	66.47	123.75	162.79	173.73	159.71	273.42	171.56	194.85	171.86	127	183.44	65.5	77.78	194.19	451.54	341.24	236.34	234.18	118.48	104.02	133.65	0.64	P1	0-0.85	1
34636	Rab6	NP_001285869.1	120.2	56.69	125.78	148.54	152.01	177.26	217.07	171.56	130.55	85.93	64.4	80.25	81.88	97.63	78.96	126.51	75.62	109.88	97.05	47.78	44.3	62.61	0.531	E12-14	0-0.85	1
31027	Rbf	NP_525036.2	227.53	44.96	91.29	99.71	69.1	45.63	41.74	36.76	31.18	16.11	14.31	15.29	34.39	31.44	21.35	33.09	40.72	47.68	27.43	15.29	15.41	56.59	0.826	E0-2	0-0.85	1
37968	Reg-5	NP_477173.1	4.29	1.95	1e-06	2.03	3.95	17.55	43.83	110.29	58.46	34.01	44.72	43.95	27.84	72.81	67.68	136.24	77.56	37.32	175.11	30.58	46.23	35.22	0.756	P4	0-0.85	1
35306	RtGEF	NP_001097184.2	30.05	37.14	24.34	30.52	27.64	24.57	31.31	32.68	29.23	28.64	21.47	21.02	9.83	6.62	8.86	17.52	13.57	16.58	14.77	9.56	48.16	14.15	0.553	P6	0-0.85	1
38565	HDAC1	NP_647918.2	446.47	783.91	888.56	600.28	414.57	222.89	244.2	196.07	142.24	66.24	178.88	139.49	62.23	86.05	89.04	151.81	149.29	205.24	99.16	26.75	28.89	96.02	0.762	E4-6	0-0.85	1
44183	ScpX	NP_524715.2	53.66	13.68	28.4	48.84	59.22	93.02	66.79	55.14	62.35	51.92	30.41	32.48	45.85	56.26	122.07	101.21	131.84	143.05	130.81	103.19	71.27	96.92	0.515	P3	0-0.85	1
31558	Spx	NP_511058.1	122.35	142.71	113.61	97.67	78.97	54.41	45.92	49.02	31.18	19.69	25.04	22.93	26.2	23.17	20.95	29.19	29.08	37.32	21.1	9.56	11.56	32.21	0.698	E2-4	0-0.85	1
39313	TfIIEalpha	NP_524026.1	210.36	95.79	87.23	79.36	71.07	64.94	39.66	42.89	27.28	19.69	19.68	19.11	37.66	26.48	31.83	48.66	65.92	66.34	48.52	24.84	36.6	69.23	0.768	E0-2	0-0.85	1
38527	TfIIEbeta	NP_523923.1	42.93	60.6	85.2	61.04	51.33	40.37	43.83	22.47	19.49	19.69	17.89	19.11	14.74	14.89	18.94	33.09	38.78	43.54	35.87	21.02	15.41	23.78	0.631	E4-6	0-0.85	1
40903	Rtnl2	NP_001246964.1	1e-06	1.95	2.03	2.03	1.97	1e-06	1e-06	1e-06	1e-06	1e-06	1e-06	1e-06	1e-06	1e-06	9.67	19.46	32.96	45.61	50.63	32.49	13.48	18.66	0.828	P4	0-0.85	1
33710	eIF3i	NP_523478.1	764.16	1084.96	1077.23	936.02	933.77	759.95	680.43	635.18	473.49	363.42	372.06	364.96	571.49	453.41	333.58	445.7	436.25	539.01	407.18	240.79	244.63	396.72	0.498	E2-4	0-0.85	1
35922	Vang	NP_001260819.1	38.64	41.05	62.89	128.19	138.19	98.28	106.45	46.97	31.18	17.9	10.73	13.38	13.1	9.93	19.74	52.55	40.72	68.41	40.09	15.29	9.63	18.06	0.695	E8-10	0-0.85	1
36236	Drip	NP_001260893.1	1e-06	1e-06	1e-06	1e-06	1e-06	1.76	4.17	12.25	21.43	28.64	39.35	45.86	32.75	49.64	34.65	58.39	11.63	4.15	37.98	49.69	19.26	28.29	0.654	P1	0-0.85	1
37734	apt	NP_001261153.1	165.28	152.48	227.21	225.87	177.67	108.81	166.98	91.91	66.25	51.92	89.44	85.99	31.11	14.89	13.7	13.62	15.51	18.66	21.1	15.29	13.48	42.14	0.668	E4-6	0-0.85	4
39439	ara	NP_524045.2	1e-06	1e-06	2.03	14.24	23.69	43.88	41.74	30.64	21.43	17.9	12.52	11.46	8.19	4.96	8.86	13.62	11.63	24.88	14.77	5.73	3.85	3.01	0.694	E10-12	0-0.85	1
33282	ast	NP_523451.2	38.64	15.64	16.23	22.38	21.72	15.8	16.7	8.17	7.79	5.37	10.73	11.46	16.38	9.93	8.46	11.68	15.51	20.73	18.99	11.47	7.7	18.36	0.634	E0-2	0-0.85	1
39440	caup	NP_524046.2	1e-06	3.91	14.2	56.98	55.28	52.65	52.18	34.72	23.38	21.48	16.1	15.29	11.46	6.62	9.27	15.57	15.51	26.95	14.77	5.73	13.48	4.21	0.648	E6-8	0-0.85	1
33219	crq	NP_001245823.1	163.13	29.32	52.75	71.22	51.33	33.35	43.83	20.42	23.38	14.32	10.73	15.29	16.38	23.17	63.65	161.54	211.34	132.68	75.95	63.06	36.6	72.84	0.735	P2	0-0.85	1
36809	csul	NP_477184.1	103.03	105.56	93.32	54.94	45.41	22.82	31.31	20.42	15.59	7.16	10.73	13.38	24.56	18.2	13.29	15.57	19.39	22.8	12.66	5.73	7.7	27.69	0.734	E2-4	0-0.85	1
32459	dah	NP_511162.1	309.1	234.59	81.15	83.43	84.89	52.65	48.01	67.4	44.82	17.9	48.3	40.13	1e-06	1.65	4.83	5.84	27.14	16.58	4.22	1.91	1.93	30.1	0.862	E0-2	0.85-0.9	1
35679	dpa	NP_001286160.1	236.12	107.52	273.87	213.66	132.27	63.18	43.83	26.55	15.59	7.16	7.16	7.64	26.2	18.2	17.32	21.41	38.78	33.17	8.44	5.73	9.63	48.16	0.81	E4-6	0-0.85	1
40014	grim	NP_524137.2	1e-06	1.95	2.03	2.03	5.92	5.27	12.52	1e-06	1.95	1e-06	1e-06	1e-06	1e-06	1e-06	1e-06	1.95	3.88	4.15	2.11	1e-06	1e-06	1e-06	0.874	E12-14	0.85-0.9	6	4
49636	hrg	NP_001261097.1	60.1	324.51	32.46	59.01	55.28	42.12	58.44	34.72	31.18	26.85	25.04	30.57	26.2	18.2	31.83	66.17	56.23	70.49	54.85	28.67	23.11	28.9	0.873	E2-4	0.85-0.9	1
45577	Faa	NP_524830.2	1e-06	1e-06	1e-06	4.07	5.92	52.65	98.1	26.55	7.79	10.74	73.34	87.9	98.25	29.79	17.73	1.95	1.94	8.29	21.1	21.02	21.19	13.55	0.755	L1	0-0.85	1
38610	lama	NP_001261440.1	68.69	23.46	20.29	34.59	39.48	28.08	33.4	18.38	13.64	16.11	26.83	38.22	37.66	36.41	33.84	87.58	52.35	49.75	33.76	21.02	30.82	52.68	0.611	P1	0-0.85	1
35623	lbm	NP_001260757.1	2.15	1e-06	1e-06	8.14	17.77	82.49	110.62	161.35	173.42	139.64	78.71	82.16	22.93	8.27	22.16	33.09	27.14	10.37	8.44	17.2	40.45	20.77	0.754	E16-18	0-0.85	1
40489	mael	NP_788566.1	124.5	91.88	32.46	24.42	31.59	19.31	27.13	26.55	21.43	7.16	37.56	32.48	1.64	1.65	4.83	7.79	11.63	16.58	16.88	11.47	9.63	38.23	0.818	E0-2	0-0.85	1
31006	Vsp37A	NP_001259101.1	83.71	27.37	20.29	28.49	33.56	36.86	37.57	18.38	15.59	12.53	10.73	13.38	14.74	19.86	31.83	50.6	58.17	80.85	73.84	51.6	36.6	50.57	0.585	E0-2	0-0.85	1
44978	Tom40	NP_001259313.1	218.94	168.12	87.23	83.43	92.79	100.04	131.49	106.2	93.53	87.72	85.86	84.08	127.73	129.07	35.86	33.09	32.96	43.54	75.95	86	38.52	83.08	0.605	E0-2	0-0.85	1
45587	nompA	NP_524831.2	1e-06	1e-06	1e-06	1e-06	1.97	7.02	27.13	69.44	50.66	30.43	14.31	13.38	11.46	9.93	0.81	1e-06	1.94	14.51	23.21	9.56	1.93	0.9	0.848	E14-16	0-0.85	1
5740599	pgc	NP_001097411.1	474.38	64.51	28.4	6.1	5.92	1.76	4.17	2.04	1e-06	1.79	1e-06	3.82	1e-06	1e-06	1e-06	1e-06	1e-06	1e-06	1e-06	1e-06	1.93	110.77	0.977	E0-2	0.95-1	6	6
35322	phr6-4	NP_001260632.1	75.13	25.41	30.43	28.49	21.72	12.29	10.44	4.08	3.9	1.79	1.79	1.91	3.28	3.31	3.63	5.84	7.76	6.22	4.22	1.91	1.93	20.77	0.872	E0-2	0.85-0.9	1
37007	Sema1b	NP_001163178.1	115.91	78.2	109.55	132.26	138.19	103.55	187.85	87.82	81.84	55.5	26.83	34.39	19.65	18.2	27.8	79.8	71.74	111.95	84.39	51.6	44.3	57.19	0.61	E12-14	0-0.85	1
43300	side	NP_001247334.1	1e-06	1e-06	2.03	10.17	13.82	12.29	16.7	18.38	17.54	14.32	7.16	9.55	6.55	3.31	1.61	3.89	5.82	10.37	12.66	17.2	3.85	2.11	0.547	E14-16	0-0.85	1
39034	smg	NP_001137924.1	663.27	359.7	150.12	124.12	165.83	78.98	150.28	171.56	142.24	53.71	182.45	181.53	8.19	6.62	8.46	15.57	17.45	22.8	25.32	15.29	17.34	153.51	0.853	E0-2	0.85-0.9	1
33726	vkg	NP_001260071.1	4.29	1.95	2.03	12.21	23.69	50.9	144.02	671.94	997.64	1426.81	933.73	754.77	610.79	625.51	218.76	25.3	32.96	24.88	63.29	212.12	167.58	90.6	0.811	E18-20	0-0.85	1
33759	vri	NP_001137792.1	1e-06	1e-06	2.03	8.14	15.79	49.14	112.71	36.76	5.85	3.58	1.79	1.91	1.64	18.2	34.65	77.85	77.56	70.49	149.79	5.73	21.19	31.61	0.815	P4	0-0.85	1
35966	wun	NP_724787.1	38.64	31.28	30.43	32.56	41.46	59.67	85.57	95.99	111.07	68.03	64.4	74.52	37.66	29.79	46.33	140.13	77.56	51.83	37.98	28.67	82.83	38.23	0.604	P1	0-0.85	1
39122	fry	NP_001246701.1	25.76	33.23	22.32	22.38	23.69	14.04	29.22	28.59	27.28	19.69	30.41	32.48	13.1	9.93	15.31	44.76	29.08	37.32	25.32	19.11	25.04	31.91	0.442	P1	0-0.85	1
42759	ATPsynCF6	NP_001247264.1	435.74	527.82	413.85	242.15	284.28	345.75	432.05	479.96	563.12	678.5	855.02	926.74	830.22	928.34	434.3	260.8	232.67	310.97	470.48	1041.5	1431.18	830.77	0.616	P6	0-0.85	1
42291	ATPsynD	NP_001287401.1	497.99	459.4	306.33	276.74	290.2	370.32	396.57	477.92	547.53	723.25	890.8	882.79	1011.98	1108.71	479.02	253.02	246.24	296.46	462.04	1087.36	1631.51	926.19	0.65	P6	0-0.85	1
34189	Acer	NP_001260258.1	75.13	154.44	200.84	164.82	114.5	128.12	260.9	241	99.37	55.5	30.41	38.22	39.3	54.61	41.5	62.28	42.66	82.92	118.15	93.64	86.68	116.79	0.626	E12-14	0-0.85	1
43671	Alp4	NP_524601.2	1e-06	1e-06	1e-06	1e-06	3.95	3.51	2.09	1e-06	3.9	16.11	25.04	21.02	112.99	109.22	52.37	42.82	1.94	1e-06	1e-06	1.91	84.75	114.98	0.798	Adult	0-0.85	1
43792	CaMKI	NP_524622.1	38.64	15.64	36.52	50.87	61.2	68.45	116.88	32.68	64.3	34.01	32.2	55.41	22.93	26.48	62.45	114.83	104.7	95.36	82.28	55.42	19.26	41.54	0.542	E12-14	0-0.85	1
36854	Cdk4	NP_001286493.1	27.9	25.41	30.43	42.73	43.43	28.08	33.4	18.38	25.33	16.11	25.04	26.75	19.65	19.86	10.07	17.52	21.33	24.88	21.1	11.47	15.41	15.05	0.473	E8-10	0-0.85	1
37461	PTP-ER	NP_726092.1	64.4	35.19	24.34	28.49	33.56	24.57	35.48	30.64	27.28	17.9	21.47	21.02	14.74	9.93	8.06	15.57	15.51	22.8	18.99	13.38	11.56	25.59	0.66	E0-2	0-0.85	1
42133	Lgr1	NP_524393.2	1e-06	1e-06	1e-06	4.07	3.95	5.27	8.35	12.25	17.54	19.69	14.31	19.11	13.1	4.96	9.27	13.62	5.82	2.07	4.22	3.82	5.78	7.83	0.609	E18-20	0-0.85	1
33769	H15	NP_608926.2	1e-06	1e-06	1e-06	1e-06	1e-06	3.51	8.35	10.21	9.74	7.16	5.37	5.73	4.91	1.65	2.82	7.79	5.82	10.37	6.33	1.91	1.93	1.81	0.593	P3	0-0.85	1
41701	Ipp	NP_731872.1	126.64	25.41	44.63	67.15	55.28	47.39	35.48	51.06	44.82	41.18	37.56	36.31	50.76	28.13	31.83	38.93	48.47	58.05	73.84	74.53	102.09	100.54	0.587	E0-2	0-0.85	1
35216	Lectin-galC1	NP_001188845.1	1e-06	1e-06	1e-06	1e-06	1e-06	1e-06	1e-06	1e-06	1e-06	1.79	7.16	5.73	18.01	41.37	140.6	212.15	471.15	350.36	71.73	154.79	250.41	123.11	0.861	P2	0.85-0.9	1
36651	NaPi-T	NP_001260981.1	1e-06	1.95	14.2	8.14	3.95	1.76	2.09	1e-06	1e-06	1.79	17.89	19.11	39.3	21.51	26.99	23.36	7.76	4.15	2.11	5.73	25.04	31.3	0.732	L1	0-0.85	1
43560	Nlp	NP_001263094.1	837.14	1034.13	892.62	809.86	671.21	384.36	384.04	271.64	229.92	105.62	143.1	133.76	298.03	430.24	280.4	416.51	426.55	487.18	238.4	84.08	107.87	348.26	0.632	E2-4	0-0.85	2
37922	Nurf-38	NP_523849.3	358.47	111.43	166.35	170.93	171.75	203.59	160.71	151.14	155.88	152.17	220.02	223.56	352.06	397.15	192.98	155.7	129.9	165.85	151.9	126.13	146.39	285.65	0.526	L2	0-0.85	1
41845	ATPsynO	NP_524358.2	538.77	684.21	537.6	356.1	408.65	601.99	530.15	612.72	635.22	769.8	1035.69	1049.04	1144.62	1183.17	565.64	270.54	250.11	298.53	552.76	1396.94	2028.31	1155.25	0.658	P6	0-0.85	1
41569	Past1	NP_731737.1	139.52	76.24	36.52	65.11	104.63	210.61	202.46	175.64	173.42	175.44	184.24	192.99	178.49	241.6	127.31	186.84	127.97	159.63	194.1	156.7	200.33	152.61	0.363	L2	0-0.85	1
45588	Pdp1	NP_729301.1	2.15	1e-06	2.03	8.14	13.82	14.04	31.31	44.93	31.18	26.85	30.41	40.13	16.38	23.17	4.43	1.95	1.94	2.07	16.88	11.47	13.48	19.26	0.662	E14-16	0-0.85	1
40292	Pitslre	NP_649251.2	173.87	91.88	99.41	113.95	86.86	54.41	81.4	63.31	54.56	44.76	48.3	51.59	44.21	24.82	43.51	75.91	69.8	97.44	78.06	49.69	40.45	65.92	0.62	E0-2	0-0.85	1
36951	Prosalpha5	NP_477202.2	736.25	787.82	281.99	187.2	229	196.57	148.19	130.71	77.94	51.92	57.24	55.41	94.98	213.47	348.08	710.4	298.59	350.36	242.62	166.26	310.12	303.11	0.686	E2-4	0-0.85	1
33555	Ptpa	NP_523466.2	70.83	37.14	42.6	32.56	27.64	19.31	16.7	12.25	11.69	8.95	8.94	9.55	18.01	19.86	18.13	25.3	29.08	35.24	35.87	21.02	13.48	31	0.677	E0-2	0-0.85	1
36992	Rab4	NP_523777.1	75.13	39.1	46.66	54.94	55.28	54.41	73.05	38.81	44.82	39.39	41.14	53.5	31.11	31.44	51.16	89.53	77.56	82.92	88.61	51.6	28.89	54.18	0.404	P1	0-0.85	1
38075	Reg-2	NP_612043.1	1e-06	1.95	4.06	14.24	11.84	15.8	20.87	18.38	17.54	25.06	21.47	26.75	45.85	67.85	220.77	179.06	91.13	85	90.72	36.31	59.71	38.23	0.811	L3	0-0.85	1
37430	RpL29	NP_477203.1	2077.82	2766.16	3032.88	2820.28	3401.46	3975.23	3176.71	1868.78	2408.36	2268.22	3040.88	3191.05	2507.02	2427.57	1724.3	1821.73	1741.11	1925.93	1835.49	1167.62	911.1	1315.69	0.432	E10-12	0-0.85	1
42824	sba	NP_001262888.1	21.47	9.77	22.32	18.31	13.82	14.04	22.96	46.97	58.46	71.61	28.62	26.75	14.74	8.27	12.49	29.19	36.84	31.1	61.18	24.84	23.11	17.76	0.635	E18-20	0-0.85	1
38644	Usp47	NP_523937.2	133.08	207.22	188.67	124.12	122.4	86	125.23	163.39	140.29	93.09	107.33	105.09	70.41	59.57	82.59	194.63	126.03	153.41	158.23	179.63	179.14	151.4	0.369	E2-4	0-0.85	1
37748	angel	NP_477204.1	15.03	21.5	36.52	22.38	15.79	10.53	14.61	12.25	13.64	12.53	12.52	13.38	13.1	11.58	10.07	15.57	15.51	16.58	18.99	13.38	9.63	12.94	0.6	E4-6	0-0.85	1
38321	dos	NP_523890.2	92.3	50.83	56.8	65.11	35.53	31.59	25.05	20.42	13.64	12.53	12.52	13.38	8.19	4.96	8.06	23.36	27.14	29.02	21.1	9.56	11.56	25.28	0.738	E0-2	0-0.85	1
40090	fz2	NP_001401042.1	6.44	37.14	97.38	126.16	132.27	117.59	127.32	91.91	68.2	46.55	35.78	38.22	22.93	13.24	24.98	70.07	89.19	105.73	52.74	24.84	11.56	9.03	0.561	E8-10	0-0.85	1
42428	Stat92E	NP_001262760.1	137.38	148.57	103.46	115.99	122.4	63.18	98.1	69.44	70.15	46.55	87.65	95.54	36.03	34.75	63.65	153.76	110.52	99.51	73.84	49.69	42.38	72.54	0.458	P1	0-0.85	1
33768	nompC	NP_523483.2	1e-06	1e-06	1e-06	1e-06	1e-06	1e-06	1e-06	4.08	7.79	10.74	7.16	7.64	3.28	1.65	0.4	1e-06	1e-06	1e-06	1e-06	1e-06	1.93	0.9	0.831	E18-20	0-0.85	1
33288	Pino	NP_722679.1	193.19	172.03	109.55	42.73	63.17	43.88	45.92	36.76	48.71	87.72	123.42	149.04	58.95	62.88	104.34	420.4	191.95	116.09	116.04	95.55	974.67	165.25	0.88	P6	0.85-0.9	1
34831	Dyrk2	NP_001260456.1	36.49	58.65	50.72	71.22	90.81	87.75	123.14	120.5	87.68	42.97	35.78	38.22	13.1	11.58	21.76	247.18	120.21	114.02	116.04	57.33	177.21	29.2	0.71	P1	0-0.85	1
48373	l(2)k10201	NP_788296.1	55.81	5.86	6.09	10.17	9.87	7.02	6.26	6.13	3.9	1.79	3.58	3.82	8.19	6.62	8.06	9.73	11.63	12.44	10.55	7.64	7.7	18.36	0.856	E0-2	0.85-0.9	1
4379834	stnB	NP_001036318.2	1e-06	1e-06	1e-06	1e-06	1e-06	1.76	8.35	18.38	27.28	30.43	30.41	32.48	26.2	8.27	2.82	3.89	9.69	18.66	29.54	30.58	25.04	14.45	0.574	E22-24	0-0.85	1
3355164	stnA	NP_001036316.1	1e-06	1e-06	1e-06	1e-06	1e-06	1.76	8.35	18.38	27.28	30.43	30.41	32.48	26.2	8.27	2.82	3.89	9.69	18.66	29.54	30.58	25.04	14.45	0.574	E22-24	0-0.85	2
44205	spen	NP_722615.1	30.05	43.01	44.63	54.94	53.3	12.29	52.18	36.76	35.07	26.85	35.78	38.22	18.01	9.93	13.7	29.19	31.02	41.46	33.76	15.29	11.56	20.47	0.441	E6-8	0-0.85	1
33982	snRNP-U1-70K	NP_001260173.1	81.57	103.61	152.15	140.4	112.53	103.55	68.88	55.14	31.18	23.27	23.25	19.11	40.94	33.1	26.19	40.87	46.53	72.56	44.31	19.11	15.41	29.5	0.646	E4-6	0-0.85	1
38824	smid	NP_523959.2	214.65	265.86	225.18	162.79	132.27	77.22	85.57	57.19	48.71	26.85	71.55	66.88	31.11	33.1	35.45	54.5	62.04	70.49	42.2	21.02	17.34	65.92	0.712	E2-4	0-0.85	1
37356	sktl	NP_001286646.1	133.08	46.92	62.89	63.08	55.28	50.9	50.09	44.93	42.87	42.97	42.93	45.86	36.03	34.75	39.88	72.01	89.19	60.12	46.41	24.84	52.01	59	0.619	E0-2	0-0.85	1
36157	cag	NP_001260876.1	19.32	13.68	4.06	10.17	13.82	26.33	22.96	8.17	5.85	3.58	3.58	3.82	3.28	3.31	6.85	13.62	15.51	20.73	18.99	7.64	3.85	5.42	0.618	E10-12	0-0.85	1
32796	ari-1	NP_001245736.1	75.13	78.2	30.43	38.66	43.43	35.1	50.09	42.89	42.87	32.22	37.56	40.13	16.38	14.89	24.58	56.44	44.59	37.32	31.65	30.58	36.6	38.23	0.512	E2-4	0-0.85	1
38984	CG5989	NP_648242.1	55.81	19.55	24.34	24.42	27.64	36.86	41.74	44.93	37.02	30.43	28.62	30.57	49.13	51.3	39.48	29.19	27.14	33.17	56.96	87.91	50.08	47.26	0.569	P5	0-0.85	1
38982	Nelf-E	NP_648241.1	72.98	80.15	83.18	75.29	65.15	50.9	43.83	22.47	21.43	14.32	21.47	17.2	9.83	13.24	19.34	35.03	36.84	49.75	35.87	21.02	11.56	25.89	0.573	E4-6	0-0.85	1
43743	CG2187	NP_001189331.1	70.83	19.55	4.06	4.07	7.9	3.51	2.09	2.04	1.95	12.53	26.83	26.75	42.58	18.2	12.09	1e-06	1e-06	1e-06	1e-06	1e-06	28.89	24.98	0.838	E0-2	0-0.85	1
40900	Ubc84D	NP_524260.1	1e-06	1e-06	1e-06	1e-06	1e-06	1e-06	1e-06	1e-06	1e-06	1e-06	1e-06	1e-06	1e-06	1e-06	7.25	13.62	25.21	39.39	50.63	55.42	48.16	45.15	0.801	P5	0-0.85	1
33201	U2af38	NP_001259814.1	210.36	349.92	292.13	219.76	197.42	147.43	125.23	116.42	81.84	41.18	87.65	78.34	45.85	36.41	35.86	64.23	65.92	87.07	54.85	28.67	28.89	60.5	0.713	E2-4	0-0.85	1
37551	T3dh	NP_477209.2	2.15	1.95	8.11	4.07	3.95	5.27	6.26	4.08	7.79	12.53	17.89	17.2	9.83	14.89	17.32	9.73	5.82	6.22	6.33	7.64	11.56	7.83	0.52	E20-22	0-0.85	1
43768	RpS3A	NP_001245404.1	2545.76	3999.7	4710.6	3778.68	4096.36	3668.1	5378.7	1799.34	2496.04	1765.17	2341.48	3280.86	1992.84	2636.08	1890.69	1993.01	1667.43	1668.86	1578.1	1274.64	783.97	1564.01	0.544	E12-14	0-0.85	1
40683	Rga	NP_730966.1	122.35	150.53	142.01	148.54	118.45	75.47	96.01	73.53	60.4	50.13	51.87	53.5	37.66	31.44	48.34	101.21	110.52	95.36	65.4	36.31	36.6	56.29	0.488	E2-4	0-0.85	1
33959	Rca1	NP_477214.1	182.45	31.28	125.78	154.65	100.68	56.16	35.48	22.47	13.64	10.74	7.16	5.73	6.55	3.31	12.89	21.41	31.02	43.54	23.21	11.47	11.56	42.74	0.798	E0-2	0-0.85	6	2
37910	Prosalpha4T2	NP_001286844.1	1e-06	1e-06	1e-06	1e-06	1e-06	1e-06	1e-06	1e-06	1e-06	1e-06	1e-06	1e-06	1e-06	1e-06	6.04	13.62	23.27	43.54	52.74	42.04	44.3	40.94	0.804	P4	0-0.85	1
35970	Pdk	NP_001097240.1	85.86	68.42	20.29	26.45	43.43	35.1	52.18	38.81	44.82	48.34	107.33	120.38	36.03	39.71	63.65	38.93	54.29	47.68	35.87	28.67	96.31	53.28	0.577	E22-24	0-0.85	1
32020	Ork1	NP_001285097.1	83.71	1.95	1e-06	4.07	7.9	7.02	4.17	4.08	1.95	5.37	8.94	7.64	8.19	6.62	4.43	3.89	1.94	4.15	2.11	1.91	3.85	33.11	0.929	E0-2	0.9-0.95	1
31762	ND-75	NP_511083.1	227.53	160.3	105.49	134.3	155.96	242.2	189.93	367.63	331.25	341.93	359.54	294.26	415.93	382.26	174.85	75.91	81.43	118.17	196.21	431.89	862.95	485.52	0.709	P6	0-0.85	1
44207	ND-23	NP_524719.1	173.87	150.53	164.32	146.51	163.85	219.38	217.07	251.21	257.2	275.7	314.82	315.28	324.23	375.64	144.23	81.74	79.49	101.58	227.85	496.86	593.28	422.61	0.606	P6	0-0.85	1
39858	Mo25	NP_001261958.1	79.42	64.51	77.09	77.32	65.15	56.16	58.44	46.97	40.92	39.39	37.56	40.13	37.66	49.64	46.33	91.48	58.17	70.49	54.85	38.22	38.52	51.17	0.409	P1	0-0.85	1
41296	Mcm5	NP_524308.2	324.12	134.89	340.82	217.73	130.29	68.45	45.92	22.47	11.69	5.37	5.37	5.73	19.65	16.55	15.71	25.3	36.84	26.95	6.33	3.82	7.7	57.19	0.833	E4-6	0-0.85	1
40095	Max	NP_001246833.1	40.78	80.15	103.46	115.99	110.55	86	118.97	49.02	60.4	50.13	85.86	105.09	32.75	26.48	23.37	52.55	38.78	45.61	42.2	32.49	15.41	25.28	0.506	E12-14	0-0.85	1
38983	RpL14	NP_523975.1	4211.46	5207.81	5838.55	6137.05	7148.4	7539.78	5579.07	5316.32	4321.8	4819.3	4716.94	4242	5392.31	4418.28	3019.54	2843.54	2728	2809.08	2381.92	1798.25	2207.45	2663.88	0.445	E10-12	0-0.85	1
44672	Lk6	NP_651986.2	328.42	373.38	269.81	227.9	209.26	93.02	169.06	153.18	116.91	89.51	123.42	147.13	80.24	64.54	107.97	128.46	184.19	281.94	213.09	120.39	150.25	298.29	0.546	E2-4	0-0.85	1
42707	klg	NP_524454.2	1e-06	1e-06	2.03	6.1	13.82	29.84	54.27	30.64	33.12	26.85	19.68	28.66	16.38	4.96	4.03	11.68	17.45	26.95	33.76	22.93	7.7	4.21	0.699	E12-14	0-0.85	1
41432	COX5A	NP_001262488.1	699.76	809.32	815.53	858.7	844.94	1368.95	999.77	1117.18	1114.55	1349.83	1527.59	1463.68	1876.58	1912.93	874.24	418.45	430.43	464.38	928.3	2266.45	3655.96	1855.08	0.687	P6	0-0.85	1
40684	Atu	NP_524240.1	141.67	193.53	154.18	101.74	84.89	56.16	41.74	51.06	33.12	17.9	25.04	24.84	26.2	23.17	30.22	33.09	48.47	51.83	31.65	11.47	13.48	36.72	0.744	E2-4	0-0.85	1
39143	ATPsynB	NP_524011.1	573.12	672.48	511.23	425.28	408.65	617.78	509.28	839.42	867.09	991.79	1244.97	1102.54	1619.49	1408.22	703.82	352.28	354.81	412.55	770.06	1677.86	3315.02	1579.97	0.747	P6	0-0.85	1
43833	toy	NP_001368990.1	1e-06	3.91	14.2	8.14	9.87	7.02	14.61	8.17	9.74	7.16	7.16	11.46	4.91	1.65	5.24	11.68	13.57	16.58	12.66	5.73	3.85	3.31	0.51	P3	0-0.85	1
38816	qm	NP_001163370.1	45.08	37.14	10.14	16.28	25.66	35.1	52.18	30.64	48.71	59.08	44.72	59.24	18.01	14.89	24.17	46.71	50.41	43.54	25.32	21.02	23.11	27.09	0.436	E22-24	0-0.85	1
35288	lok	NP_477219.1	399.25	121.2	105.49	67.15	53.3	29.84	27.13	16.34	13.64	8.95	7.16	11.46	6.55	4.96	8.46	11.68	21.33	20.73	10.55	5.73	5.78	92.71	0.922	E0-2	0.9-0.95	1
34280	gcm2	NP_609302.1	1e-06	1.95	6.09	8.14	13.82	14.04	16.7	8.17	1.95	1.79	1e-06	1e-06	1e-06	1e-06	0.81	1.95	1.94	2.07	2.11	1e-06	1e-06	0.3	0.804	E12-14	0-0.85	1
40838	dj	NP_731118.3	1e-06	1e-06	1e-06	1e-06	1e-06	1e-06	1e-06	1e-06	1e-06	1e-06	1e-06	1e-06	1e-06	1e-06	11.68	29.19	52.35	80.85	109.71	101.28	26.97	68.93	0.838	P4	0-0.85	6	8
33470	colt	NP_477221.1	148.11	158.35	111.58	97.67	84.89	110.57	114.8	138.88	111.07	89.51	82.28	78.34	103.16	165.48	95.08	66.17	58.17	105.73	120.26	99.37	127.13	154.72	0.349	L2	0-0.85	1
34804	Smg5	NP_001285914.1	30.05	103.61	109.55	69.18	59.22	36.86	54.27	46.97	54.56	57.29	53.66	63.06	26.2	18.2	44.72	118.72	102.76	101.58	84.39	42.04	38.52	40.64	0.5	P1	0-0.85	1
41864	Surf4	NP_477222.1	221.09	86.01	68.98	164.82	207.29	231.67	321.43	369.67	278.64	137.85	107.33	108.92	131	296.21	149.47	161.54	96.94	118.17	240.51	93.64	75.12	126.42	0.558	E14-16	0-0.85	1
36489	Ser8	NP_610874.1	1e-06	1e-06	1e-06	1e-06	1e-06	1e-06	1e-06	1e-06	1e-06	1e-06	1e-06	1e-06	1e-06	1e-06	2.01	1.95	1e-06	2.07	2.11	1e-06	1e-06	49.97	0.991	Adult	0.95-1	1
31917	Ser7	NP_572582.1	1e-06	1e-06	1e-06	1e-06	1e-06	1e-06	1e-06	1e-06	1e-06	1e-06	1.79	1.91	1e-06	1e-06	0.81	1.95	19.39	22.8	10.55	7.64	63.57	34.31	0.923	P6	0.9-0.95	1
34396	SamDC	NP_477223.2	47.22	39.1	20.29	16.28	25.66	22.82	35.48	14.3	25.33	21.48	46.51	63.06	29.48	28.13	30.22	29.19	38.78	37.32	31.65	19.11	11.56	30.1	0.546	E22-24	0-0.85	1
42464	RpS20	NP_524421.1	3449.45	5172.63	5511.93	5597.82	5784.26	5191.5	4646.1	3782.49	3534.6	3603.74	3564.98	3435.64	4416.35	3946.67	2662.59	2752.07	2330.53	2297.02	2057.02	1605.24	1521.71	2382.44	0.395	E8-10	0-0.85	1
36617	Polr1A	NP_523743.1	49.37	27.37	64.92	79.36	78.97	59.67	70.96	34.72	29.23	19.69	39.35	40.13	72.05	34.75	15.31	11.68	15.51	14.51	14.77	7.64	11.56	30.7	0.552	E6-8	0-0.85	1
37586	Cdk9	NP_477226.2	68.69	84.06	66.95	63.08	55.28	35.1	43.83	32.68	23.38	16.11	30.41	26.75	14.74	13.24	20.14	36.98	40.72	43.54	40.09	21.02	17.34	23.78	0.584	E2-4	0-0.85	1
42891	Orct	NP_001262908.1	1e-06	3.91	20.29	71.22	63.17	52.65	56.35	69.44	48.71	10.74	7.16	5.73	24.56	33.1	118.85	206.31	36.84	47.68	92.83	70.71	13.48	19.87	0.799	P1	0-0.85	1
42591	ND-42	NP_001262821.1	227.53	287.37	217.07	168.89	187.54	210.61	240.03	298.19	290.33	306.13	329.13	338.21	355.34	359.09	169.61	103.15	102.76	132.68	238.4	525.53	678.03	365.12	0.617	P6	0-0.85	1
42587	Mitofilin	NP_001262819.1	120.2	87.97	93.32	109.88	88.84	86	79.31	91.91	99.37	105.62	125.21	118.47	153.93	165.48	95.88	66.17	69.8	99.51	132.92	215.94	267.74	190.54	0.572	P6	0-0.85	1
36718	Khc-73	NP_001261000.1	42.93	44.96	52.75	32.56	25.66	19.31	39.66	38.81	42.87	44.76	35.78	42.04	26.2	16.55	20.55	46.71	54.29	58.05	48.52	32.49	28.89	31.91	0.369	P3	0-0.85	1
43514	Drice	NP_524551.2	133.08	213.08	231.27	154.65	130.29	115.83	83.49	61.27	48.71	35.8	60.82	51.59	8.19	9.93	55.19	128.46	104.7	80.85	42.2	21.02	82.83	34.62	0.658	E4-6	0-0.85	1
33653	Gs1l	NP_477228.1	107.33	7.82	4.06	6.1	11.84	28.08	27.13	44.93	52.61	109.2	184.24	236.94	240.71	147.28	48.75	21.41	38.78	33.17	35.87	51.6	209.96	135.45	0.694	L1	0-0.85	1
43709	Gcn2	NP_001263142.1	45.08	41.05	22.32	18.31	19.74	12.29	20.87	22.47	15.59	7.16	16.1	15.29	9.83	9.93	10.07	15.57	15.51	26.95	21.1	9.56	5.78	18.06	0.626	E0-2	0-0.85	1
42939	Ppox	NP_651278.2	75.13	35.19	12.17	10.17	11.84	17.55	18.78	26.55	23.38	17.9	14.31	13.38	24.56	31.44	26.59	29.19	42.66	62.19	67.51	43.95	42.38	58.7	0.6	E0-2	0-0.85	1
38961	Cbl	NP_648224.1	90.15	82.11	38.54	44.77	51.33	36.86	50.09	42.89	35.07	17.9	42.93	40.13	9.83	6.62	10.47	21.41	25.21	33.17	27.43	13.38	11.56	30.1	0.644	E0-2	0-0.85	1
43507	ATPsyngamma	NP_524550.1	459.35	269.77	144.04	177.03	232.95	375.58	371.52	631.1	596.24	664.18	828.19	768.15	1062.74	1035.9	484.25	229.66	201.64	238.41	447.27	1144.69	2007.12	918.06	0.732	P6	0-0.85	1
36760	ATPCL	NP_001137674.2	201.77	68.42	148.09	138.37	98.71	110.57	217.07	308.4	97.43	60.87	101.96	116.56	137.55	238.29	163.16	147.92	133.78	101.58	149.79	80.26	132.91	203.48	0.56	E14-16	0-0.85	1
42186	14-3-3epsilon	NP_732309.1	639.66	1112.33	1211.12	818	685.03	533.54	667.9	455.45	477.39	313.29	363.12	426.11	293.11	316.06	325.12	570.27	647.58	764.98	464.15	191.1	161.8	270.9	0.587	E4-6	0-0.85	1
38169	stet	NP_788450.1	68.69	1.95	2.03	2.03	1.97	8.78	12.52	10.21	3.9	1.79	1.79	1.91	1.64	1e-06	0.81	1.95	3.88	6.22	4.22	1e-06	3.85	27.69	0.93	E0-2	0.9-0.95	1
40999	stck	NP_731242.1	124.5	72.33	66.95	81.39	78.97	94.77	100.19	130.71	175.37	225.57	234.33	257.96	116.26	89.36	92.26	105.1	126.03	95.36	97.05	137.59	146.39	88.49	0.54	E22-24	0-0.85	1
38736	sfl	NP_001401031.1	15.03	43.01	52.75	32.56	41.46	40.37	62.62	38.81	38.97	25.06	17.89	22.93	9.83	8.27	7.65	21.41	15.51	22.8	23.21	17.2	13.48	13.24	0.599	E12-14	0-0.85	1
44072	Ran	NP_001285111.1	1275.03	1681.2	1726.41	1143.58	939.7	568.64	617.81	510.6	348.78	146.8	203.92	225.48	440.49	436.86	285.23	377.58	372.26	420.84	305.92	181.55	269.67	451.51	0.691	E4-6	0-0.85	1
37602	Ppa	NP_001261138.1	17.17	254.14	395.59	343.89	199.39	138.65	125.23	49.02	27.28	21.48	17.89	21.02	16.38	6.62	24.58	60.34	50.41	72.56	21.1	7.64	5.78	7.83	0.82	E4-6	0-0.85	1
32935	pcm	NP_001162796.1	111.62	58.65	48.69	56.98	47.38	35.1	33.4	36.76	21.43	14.32	16.1	13.38	24.56	16.55	18.94	33.09	29.08	43.54	29.54	15.29	19.26	37.32	0.721	E0-2	0-0.85	1
36632	mspo	NP_001286427.1	1e-06	1e-06	1e-06	2.03	3.95	17.55	39.66	104.16	97.43	87.72	41.14	43.95	31.11	13.24	7.65	15.57	38.78	60.12	48.52	51.6	32.75	12.94	0.704	E14-16	0-0.85	1
34565	mre11	NP_523547.1	98.74	86.01	66.95	65.11	59.22	29.84	35.48	32.68	38.97	30.43	23.25	28.66	24.56	21.51	24.58	33.09	34.9	45.61	31.65	22.93	19.26	39.43	0.614	E0-2	0-0.85	1
33119	mst	NP_001285518.1	55.81	9.77	14.2	14.24	9.87	5.27	4.17	6.13	3.9	3.58	3.58	1.91	9.83	6.62	5.64	7.79	7.76	6.22	4.22	3.82	3.85	14.45	0.872	E0-2	0.85-0.9	1
40136	lush	NP_001163468.1	1e-06	1e-06	1e-06	1e-06	1e-06	1e-06	1e-06	1e-06	1e-06	1e-06	1e-06	1e-06	1e-06	1e-06	1e-06	1e-06	1.94	1e-06	1e-06	1.91	13.48	6.92	0.959	P6	0.95-1	4
42672	loco	NP_732773.1	42.93	48.87	48.69	73.25	61.2	50.9	48.01	53.1	31.18	23.27	25.04	24.84	11.46	9.93	22.16	48.66	67.86	35.24	29.54	15.29	11.56	15.65	0.527	E6-8	0-0.85	1
35771	lig	NP_001260795.1	427.16	617.74	444.28	429.35	367.19	301.87	252.55	320.65	169.52	96.67	96.59	82.16	131	95.98	111.6	221.88	205.52	279.87	164.56	70.71	92.46	150.2	0.652	E2-4	0-0.85	1
40606	laf	NP_001287165.1	1e-06	1e-06	1e-06	1e-06	1e-06	1e-06	1e-06	1e-06	1e-06	1e-06	1e-06	1e-06	1e-06	1e-06	3.22	5.84	11.63	16.58	21.1	15.29	9.63	10.23	0.836	P4	0-0.85	6	6
40330	ko	NP_001262135.1	1e-06	1.95	2.03	2.03	5.92	10.53	27.13	38.81	37.02	25.06	23.25	22.93	19.65	13.24	19.74	29.19	38.78	49.75	101.27	24.84	46.23	9.63	0.789	P4	0-0.85	1
41770	stumps	NP_731923.2	2.15	37.14	93.32	71.22	78.97	52.65	91.84	81.7	42.87	25.06	16.1	19.11	11.46	11.58	8.46	21.41	44.59	39.39	29.54	32.49	9.63	9.33	0.623	E4-6	0-0.85	1
50263	geko	NP_524980.1	8.59	97.74	6.09	8.14	13.82	8.78	12.52	65.36	48.71	26.85	28.62	36.31	6.55	24.82	24.17	27.25	40.72	37.32	101.27	89.82	44.3	26.19	0.678	P4	0-0.85	2
33263	drongo	NP_001162848.1	79.42	123.16	237.36	95.64	57.25	45.63	75.14	128.67	74.04	59.08	50.09	53.5	22.93	24.82	60.43	136.24	234.6	109.88	204.65	68.8	198.4	68.93	0.604	E4-6	0-0.85	1
33269	dbe	NP_477240.1	111.62	125.11	150.12	140.4	130.29	122.85	91.84	61.27	44.82	32.22	64.4	61.15	75.33	39.71	20.14	27.25	31.02	35.24	29.54	17.2	13.48	33.41	0.585	E4-6	0-0.85	1
45655	dom	NP_001286676.1	178.16	199.4	192.72	189.24	153.98	57.92	106.45	95.99	70.15	39.39	91.23	78.34	57.31	34.75	33.44	56.44	50.41	66.34	35.87	19.11	21.19	68.03	0.594	E2-4	0-0.85	1
37546	dve	NP_477242.1	1e-06	1.95	10.14	24.42	27.64	28.08	37.57	32.68	33.12	28.64	23.25	22.93	18.01	9.93	8.46	13.62	7.76	10.37	10.55	3.82	7.7	7.22	0.574	E12-14	0-0.85	1
34592	crol	NP_001245993.1	90.15	15.64	30.43	107.85	122.4	101.79	129.41	102.12	74.04	60.87	46.51	47.77	62.23	29.79	51.57	116.78	120.21	165.85	71.73	34.4	46.23	56.89	0.561	P3	0-0.85	3
37401	Tmtc3	NP_477246.2	88.01	48.87	117.66	83.43	61.2	52.65	45.92	40.85	29.23	17.9	16.1	19.11	26.2	16.55	19.74	42.82	40.72	51.83	37.98	17.2	11.56	27.09	0.676	E4-6	0-0.85	1
33105	Rpt6	NP_608447.1	678.3	369.47	312.42	323.54	262.56	261.51	187.85	138.88	101.32	73.4	62.61	68.79	101.53	177.06	276.77	626.71	265.63	294.38	189.88	143.33	288.93	248.63	0.665	E0-2	0-0.85	1
36444	TppII	NP_725252.1	281.19	173.98	184.61	142.44	106.6	68.45	75.14	75.57	56.51	44.76	59.03	51.59	45.85	56.26	93.47	210.2	106.64	128.53	73.84	49.69	86.68	96.62	0.663	E0-2	0-0.85	1
44381	Tim17b2	NP_001285956.1	1e-06	1e-06	1e-06	1e-06	1e-06	1e-06	1e-06	1e-06	1e-06	1e-06	1e-06	1e-06	1e-06	1e-06	14.5	31.14	52.35	93.29	107.6	84.08	75.12	71.64	0.812	P4	0-0.85	1
37786	TM4SF	NP_001261159.1	1e-06	1.95	8.11	24.42	31.59	14.04	14.61	10.21	9.74	10.74	17.89	21.02	36.03	16.55	4.83	1.95	19.39	24.88	52.74	250.34	134.84	24.98	0.908	P5	0.9-0.95	1
44219	Sr-CII	NP_001188908.1	8.59	156.39	259.67	40.7	11.84	3.51	4.17	2.04	1.95	1.79	1e-06	1.91	1e-06	1e-06	0.4	1e-06	1.94	2.07	2.11	1.91	1.93	2.41	0.955	E4-6	0.95-1	1
31913	Sp1	NP_001259388.1	1e-06	1.95	4.06	20.35	19.74	14.04	14.61	14.3	7.79	7.16	5.37	3.82	4.91	1.65	8.86	23.36	17.45	33.17	23.21	5.73	5.78	4.21	0.699	P3	0-0.85	1
41266	Rfx	NP_001247023.2	19.32	7.82	2.03	10.17	17.77	14.04	20.87	20.42	13.64	10.74	7.16	7.64	6.55	3.31	4.03	7.79	9.69	14.51	10.55	5.73	9.63	12.64	0.486	E12-14	0-0.85	1
31011	Dredd	NP_477249.3	17.17	11.73	8.11	16.28	19.74	22.82	29.22	26.55	21.43	16.11	19.68	21.02	27.84	24.82	29.81	42.82	38.78	55.97	46.41	24.84	19.26	25.59	0.558	P3	0-0.85	1
41279	pug	NP_001014614.1	42.93	52.78	48.69	40.7	39.48	63.18	56.35	51.06	44.82	55.5	105.54	118.47	155.56	125.76	174.85	268.59	83.37	91.22	111.82	26.75	50.08	73.75	0.713	P1	0-0.85	1
38017	Pdk1	NP_001261183.1	103.03	74.29	56.8	71.22	84.89	91.26	108.53	104.16	97.43	80.56	76.92	78.34	22.93	16.55	26.59	44.76	42.66	58.05	52.74	51.6	69.34	68.63	0.394	E12-14	0-0.85	1
39431	Gcn5	NP_648586.2	98.74	107.52	99.41	95.64	82.91	71.96	56.35	59.23	40.92	23.27	57.24	45.86	14.74	13.24	18.53	25.3	32.96	41.46	27.43	13.38	11.56	29.5	0.573	E2-4	0-0.85	1
40167	Papss	NP_730460.1	49.37	15.64	36.52	40.7	67.12	145.67	166.98	238.96	81.84	39.39	23.25	22.93	37.66	71.16	25.78	25.3	17.45	43.54	84.39	36.31	15.41	27.39	0.785	E14-16	0-0.85	1
36445	Nrk	NP_477255.1	2.15	1.95	4.06	16.28	29.61	45.63	60.53	53.1	38.97	26.85	12.52	17.2	11.46	4.96	6.85	15.57	25.21	31.1	21.1	3.82	3.85	2.41	0.702	E12-14	0-0.85	1
38909	Nmt	NP_523969.1	332.71	99.7	62.89	32.56	29.61	24.57	27.13	24.51	21.43	14.32	14.31	17.2	68.78	92.67	61.64	73.96	58.17	80.85	56.96	30.58	42.38	96.32	0.852	E0-2	0.85-0.9	1
41972	Mst89B	NP_650529.2	1e-06	1e-06	1e-06	1e-06	1e-06	1e-06	1e-06	1e-06	1e-06	1e-06	1e-06	1e-06	1e-06	1e-06	9.27	19.46	36.84	58.05	78.06	70.71	55.86	49.06	0.817	P4	0-0.85	6	3
41971	asun	NP_524379.2	42.93	43.01	26.37	28.49	23.69	15.8	14.61	12.25	7.79	3.58	5.37	5.73	4.91	4.96	4.83	7.79	7.76	10.37	6.33	3.82	3.85	10.84	0.721	E2-4	0-0.85	1
39241	JIL-1	NP_001261697.1	72.98	64.51	66.95	85.46	71.07	40.37	70.96	57.19	42.87	23.27	39.35	34.39	11.46	13.24	18.13	31.14	27.14	39.39	37.98	22.93	23.11	35.82	0.527	E6-8	0-0.85	1
34981	Idgf3	NP_001285982.1	1e-06	1e-06	1e-06	4.07	11.84	21.06	22.96	18.38	27.28	35.8	37.56	47.77	31.11	43.02	47.94	44.76	48.47	29.02	25.32	30.58	40.45	38.53	0.447	P2	0-0.85	1
34979	Idgf2	NP_477257.2	10.73	9.77	18.26	10.17	17.77	35.1	81.4	116.42	179.26	221.99	225.38	277.07	124.45	99.29	85.81	58.39	135.72	64.27	67.51	143.33	225.37	61.1	0.658	E22-24	0-0.85	1
34978	Idgf1	NP_477258.1	1e-06	1e-06	1e-06	1e-06	1e-06	1e-06	1e-06	4.08	27.28	87.72	169.93	227.39	45.85	36.41	47.54	62.28	40.72	10.37	12.66	5.73	92.46	35.52	0.858	E22-24	0.85-0.9	1
33789	GluRIIB	NP_523485.3	1e-06	1e-06	1e-06	1e-06	1e-06	7.02	14.61	8.17	7.79	5.37	7.16	7.64	3.28	3.31	3.63	1.95	1e-06	2.07	1e-06	1e-06	1e-06	1e-06	0.803	E12-14	0-0.85	1
37233	Fak	NP_001137718.1	30.05	17.59	26.37	26.45	27.64	24.57	41.74	22.47	23.38	12.53	12.52	15.29	11.46	9.93	11.68	23.36	19.39	24.88	23.21	15.29	5.78	13.85	0.537	E12-14	0-0.85	1
34658	eRF3	NP_001260415.1	218.94	84.06	105.49	120.06	130.29	112.32	166.98	118.46	79.89	46.55	55.45	55.41	116.26	122.45	72.92	107.05	73.68	101.58	86.5	55.42	46.23	105.65	0.571	E0-2	0-0.85	1
43895	E23	NP_524648.3	88.01	9.77	2.03	4.07	11.84	24.57	37.57	8.17	3.9	1.79	5.37	5.73	9.83	9.93	31.02	77.85	40.72	24.88	40.09	3.82	5.78	21.67	0.794	E0-2	0-0.85	1
42059	Dad	NP_001369021.1	12.88	5.86	12.17	42.73	35.53	19.31	27.13	18.38	15.59	16.11	21.47	22.93	16.38	9.93	11.68	25.3	29.08	43.54	25.32	17.2	15.41	16.86	0.537	P3	0-0.85	1
41602	CtBP	NP_001262522.1	171.72	269.77	281.99	262.49	213.21	143.92	150.28	124.59	93.53	51.92	94.8	85.99	47.49	47.99	48.75	103.15	98.88	128.53	80.17	30.58	38.52	59	0.602	E4-6	0-0.85	1
34167	emb	NP_001303316.1	197.48	271.73	306.33	177.03	134.24	52.65	87.66	53.1	42.87	21.48	35.78	43.95	36.03	41.37	46.73	87.58	77.56	89.14	56.96	32.49	19.26	66.82	0.74	E4-6	0-0.85	1
35042	CLIP-190	NP_001368962.1	19.32	3.91	12.17	16.28	11.84	5.27	14.61	8.17	17.54	23.27	33.99	42.04	18.01	23.17	19.74	31.14	31.02	35.24	52.74	51.6	36.6	45.45	0.541	P4	0-0.85	1
36863	Amyrel	NP_477262.1	1e-06	1e-06	1e-06	1e-06	1e-06	1e-06	1e-06	1e-06	1e-06	1e-06	1e-06	1.91	36.03	8.27	18.13	5.84	1e-06	1e-06	1e-06	1e-06	1e-06	1e-06	0.955	L1	0.95-1	1
44079	Ag5r2	NP_524689.2	1e-06	1e-06	1e-06	2.03	1.97	3.51	6.26	22.47	23.38	57.29	232.54	286.62	641.9	1725.94	2359.23	103.15	31.02	26.95	257.39	240.79	57.79	208.6	0.921	L3	0.9-0.95	1
38340	Acp62F	NP_523892.1	1e-06	1e-06	1e-06	1e-06	1e-06	1e-06	1e-06	1e-06	1e-06	1e-06	1e-06	1e-06	1e-06	1e-06	1e-06	1e-06	1e-06	1e-06	1e-06	1e-06	211.88	384.68	0.974	Adult	0.95-1	1
41718	Abi	NP_001247091.1	120.2	107.52	111.58	158.72	144.11	110.57	127.32	93.95	70.15	55.5	37.56	42.04	32.75	23.17	31.02	62.28	65.92	85	71.73	40.13	26.97	45.15	0.546	E6-8	0-0.85	1
32228	Paics	NP_572826.1	81.57	7.82	12.17	36.63	49.35	84.24	98.1	57.19	42.87	51.92	64.4	80.25	104.8	43.02	218.76	395.1	197.77	157.56	105.49	61.15	142.54	140.27	0.778	P1	0-0.85	1
37929	pio	NP_001163295.1	1e-06	5.86	16.23	32.56	33.56	31.59	54.27	30.64	52.61	134.27	121.64	126.11	67.14	56.26	103.14	190.74	290.83	296.46	113.93	72.62	250.41	49.67	0.705	P3	0-0.85	1
33265	kraken	NP_001259847.1	171.72	91.88	38.54	40.7	53.3	61.43	58.44	110.29	77.94	94.88	159.2	152.86	145.74	125.76	51.97	40.87	56.23	68.41	94.94	47.78	77.05	127.02	0.505	E0-2	0-0.85	1
33974	SA1	NP_477268.2	49.37	13.68	48.69	65.11	43.43	24.57	35.48	16.34	13.64	8.95	8.94	11.46	9.83	9.93	13.29	25.3	27.14	35.24	16.88	9.56	5.78	17.76	0.674	E6-8	0-0.85	1
37367	Rx	NP_726006.3	1e-06	1.95	6.09	18.31	17.77	24.57	25.05	34.72	25.33	26.85	14.31	13.38	13.1	3.31	3.22	5.84	7.76	12.44	6.33	3.82	3.85	1.51	0.67	E14-16	0-0.85	1
34070	Rack1	NP_001260218.1	2571.52	3411.27	3091.71	3426.66	3545.57	3508.38	2853.2	3545.58	2872.11	3043.39	2772.57	2369.41	3340.51	2687.38	1793.19	1749.72	1537.53	1726.91	1375.57	991.81	1402.29	1746.42	0.304	E14-16	0-0.85	1
36554	RN-tre	NP_652381.1	60.1	62.56	38.54	44.77	45.41	33.35	41.74	36.76	27.28	17.9	26.83	28.66	11.46	9.93	12.09	31.14	27.14	33.17	33.76	17.2	19.26	25.59	0.522	E2-4	0-0.85	1
35950	Pkn	NP_001097237.1	55.81	44.96	42.6	42.73	43.43	43.88	77.23	59.23	42.87	39.39	48.3	47.77	14.74	18.2	22.16	50.6	52.35	55.97	63.29	26.75	19.26	31.3	0.465	E12-14	0-0.85	1
33203	Pi3K21B	NP_001259817.1	60.1	5.86	10.14	12.21	11.84	12.29	18.78	8.17	11.69	8.95	12.52	15.29	14.74	13.24	15.71	42.82	25.21	24.88	21.1	13.38	7.7	24.98	0.737	E0-2	0-0.85	1
42985	Osbp	NP_477271.1	148.11	60.6	64.92	77.32	75.02	73.71	68.88	81.7	60.4	55.5	64.4	55.41	57.31	66.19	52.78	68.12	73.68	76.71	73.84	47.78	84.75	87.89	0.541	E0-2	0-0.85	1
39014	Mcm7	NP_523984.1	364.91	559.1	809.44	592.14	418.52	203.59	173.24	118.46	97.43	37.59	143.1	141.4	26.2	26.48	25.38	36.98	71.74	58.05	12.66	5.73	11.56	60.8	0.812	E4-6	0-0.85	1
38702	Lcp65Ag2	NP_477272.1	2.15	1.95	1e-06	2.03	7.9	7.02	4.17	51.06	806.68	2604.79	2176.91	2826.09	1431.18	332.61	288.46	1e-06	1149.75	22.8	78.06	95.55	9.63	0.6	0.847	E22-24	0-0.85	2
38703	Lcp65Ag1	NP_477273.1	2.15	1.95	1e-06	1e-06	1.97	3.51	2.09	24.51	465.69	918.39	609.96	584.71	211.24	196.92	575.3	1e-06	44.59	1e-06	6.33	11.47	1.93	1e-06	0.858	E18-20	0.85-0.9	2
45017	Lcp65Af	NP_477274.1	1e-06	1e-06	1e-06	1e-06	1.97	1.76	1e-06	10.21	134.45	386.69	239.69	147.13	52.4	325.99	831.53	1e-06	15.51	1e-06	2.11	1e-06	1e-06	1e-06	0.924	L3	0.9-0.95	2
45018	Lcp65Ae	NP_788468.1	1e-06	1e-06	1e-06	1e-06	1e-06	1e-06	1e-06	1e-06	3.9	3.58	1.79	1.91	1.64	13.24	419.39	1e-06	7.76	1e-06	2.11	1.91	1e-06	1e-06	0.996	L3	0.95-1	2
38707	Lcp65Ad	NP_001261466.1	1e-06	1e-06	1e-06	1e-06	1e-06	1e-06	1e-06	2.04	27.28	17.9	1e-06	1e-06	3.28	117.49	32.23	1e-06	10287.7	221.82	481.03	32.49	100.16	1e-06	0.995	P2	0.95-1	2
38708	Lcp65Ac	NP_477279.1	2.15	1.95	1e-06	1e-06	1.97	3.51	2.09	28.59	311.76	1145.75	1058.94	987.89	499.44	99.29	523.33	1.95	44.59	2.07	6.33	87.91	9.63	0.6	0.847	E18-20	0-0.85	2
48381	Lcp65Ab2	NP_788469.1	1e-06	1e-06	1e-06	1e-06	1e-06	1e-06	1e-06	1e-06	1e-06	1e-06	1e-06	1e-06	1e-06	1e-06	18.53	1e-06	1e-06	1e-06	1e-06	1e-06	1e-06	1e-06	0.999	L3	0.95-1	2
48382	Lcp65Ab1	NP_524814.2	1e-06	1e-06	1e-06	1e-06	1e-06	1e-06	1e-06	1e-06	1e-06	1e-06	1e-06	1e-06	1e-06	1e-06	20.14	1e-06	1e-06	1e-06	1e-06	1e-06	1e-06	1e-06	1	L3	0.95-1	2
38709	Lcp65Aa	NP_477280.1	1e-06	1e-06	1e-06	1e-06	1e-06	1e-06	1e-06	2.04	9.74	51.92	80.49	51.59	98.25	11.58	80.17	1e-06	1.94	1e-06	1e-06	1.91	1e-06	1e-06	0.858	L1	0.85-0.9	2
42843	KrT95D	NP_524473.2	55.81	21.5	26.37	36.63	33.56	28.08	37.57	36.76	40.92	50.13	26.83	28.66	19.65	13.24	25.38	126.51	176.44	130.61	92.83	40.13	55.86	63.51	0.732	P2	0-0.85	1
31760	Trxr1	NP_727251.1	543.07	101.65	22.32	24.42	35.53	43.88	41.74	85.78	105.22	155.75	280.83	280.89	365.16	359.09	151.88	165.44	217.15	242.56	198.32	139.5	208.03	305.82	0.69	E0-2	0-0.85	1
39417	ArfGAP1	NP_524040.2	173.87	156.39	58.83	87.5	110.55	110.57	108.53	79.65	72.09	60.87	53.66	47.77	55.68	76.12	47.54	73.96	52.35	51.83	56.96	40.13	36.6	68.93	0.585	E0-2	0-0.85	1
33636	Atet	NP_001097079.1	1e-06	1.95	8.11	24.42	23.69	33.35	39.66	30.64	42.87	50.13	48.3	57.32	26.2	14.89	30.62	103.15	42.66	39.39	33.76	26.75	26.97	19.87	0.713	P1	0-0.85	1
37815	Alas	NP_477281.1	57.96	11.73	26.37	34.59	33.56	45.63	50.09	89.86	79.89	73.4	67.97	87.9	88.43	69.5	58.42	50.6	46.53	58.05	90.72	162.44	175.29	221.84	0.685	Adult	0-0.85	1
38710	Acp65Aa	NP_477282.2	1e-06	1e-06	1e-06	1e-06	1e-06	1e-06	1e-06	1e-06	13.64	34.01	8.94	9.55	1e-06	1e-06	2.82	1.95	36.84	1e-06	194.1	9683.04	870.65	178.8	0.993	P5	0.95-1	2
36643	Spred	NP_001260979.1	62.25	23.46	18.26	30.52	33.56	42.12	45.92	53.1	42.87	37.59	35.78	42.04	31.11	19.86	18.94	38.93	38.78	47.68	67.51	34.4	21.19	28.6	0.469	P4	0-0.85	1
34059	CG7179	NP_723315.3	1e-06	1.95	1e-06	1e-06	1e-06	1e-06	2.09	14.3	35.07	35.8	26.83	28.66	21.29	23.17	4.03	3.89	1e-06	1e-06	1e-06	1e-06	1e-06	1e-06	0.779	E18-20	0-0.85	1
48071	Su(z)12	NP_730465.1	126.64	72.33	115.63	79.36	51.33	29.84	29.22	24.51	19.49	16.11	12.52	13.38	22.93	16.55	19.34	35.03	42.66	43.54	25.32	15.29	17.34	39.13	0.72	E0-2	0-0.85	1
33708	Jon25Bi	NP_001033873.1	2.15	1e-06	2.03	2.03	1e-06	1e-06	1e-06	1e-06	1.95	19.69	465.08	621.01	6104.62	5258.92	2424.9	116.78	11.63	2.07	1e-06	1e-06	1.93	1008.96	0.922	L1	0.9-0.95	1
42015	Scp2	NP_524381.1	1e-06	1e-06	1e-06	2.03	3.95	1.76	2.09	10.21	19.49	12.53	17.89	17.2	34.39	52.95	33.44	7.79	13.57	8.29	23.21	74.53	100.16	42.74	0.82	P6	0-0.85	1
3355102	Scp1	NP_001015389.1	1e-06	1e-06	1e-06	1e-06	1e-06	1e-06	1e-06	1e-06	1e-06	1e-06	1.79	1.91	1e-06	1e-06	0.4	7.79	11.63	1e-06	191.99	1603.33	758.93	293.48	0.962	P5	0.95-1	1
32338	Rtc1	NP_572919.1	79.42	82.11	71	79.36	82.91	70.2	56.35	38.81	31.18	19.69	48.3	42.04	54.04	28.13	14.1	15.57	15.51	18.66	16.88	7.64	9.63	24.38	0.522	E8-10	0-0.85	1
41347	RpL3	NP_524316.1	3389.34	4805.11	4897.24	5237.66	5243.34	4693.06	4506.25	5967.84	4867.38	4289.39	4253.65	3720.35	5392.31	3991.35	2489.76	2703.41	2516.66	2711.65	2149.85	1599.51	2396.22	2700.3	0.373	E14-16	0-0.85	1
43664	Ptx1	NP_001138130.2	1e-06	3.91	6.09	14.24	17.77	17.55	39.66	46.97	33.12	35.8	28.62	26.75	24.56	13.24	10.07	13.62	9.69	8.29	6.33	3.82	9.63	10.23	0.654	E14-16	0-0.85	1
36408	Dgkepsilon	NP_001286362.1	60.1	46.92	28.4	34.59	35.53	43.88	37.57	30.64	25.33	21.48	17.89	19.11	19.65	19.86	28.2	40.87	38.78	45.61	44.31	42.04	44.3	46.35	0.435	E0-2	0-0.85	1
32032	C901	NP_572673.1	1e-06	1e-06	1e-06	2.03	1.97	17.55	60.53	57.19	3.9	1.79	1e-06	1e-06	1.64	21.51	0.81	1.95	1.94	1e-06	99.16	7.64	1.93	1e-06	0.912	P4	0.9-0.95	1
41862	SerRS-m	NP_001262599.1	34.34	3.91	2.03	2.03	3.95	10.53	14.61	18.38	15.59	10.74	7.16	7.64	16.38	18.2	11.28	13.62	15.51	18.66	23.21	17.2	11.56	15.95	0.638	E0-2	0-0.85	1
43901	chb	NP_524651.2	90.15	74.29	68.98	56.98	61.2	29.84	50.09	38.81	38.97	39.39	42.93	47.77	29.48	26.48	30.62	58.39	71.74	107.8	101.27	82.17	73.2	83.38	0.467	P3	0-0.85	1
34527	Nup154	NP_001285827.1	145.96	93.83	137.95	105.81	78.97	31.59	54.27	30.64	23.38	10.74	19.68	19.11	22.93	19.86	18.13	25.3	27.14	31.1	16.88	7.64	7.7	39.73	0.73	E0-2	0-0.85	1
31017	sdk	NP_001284756.1	53.66	78.2	97.38	101.74	88.84	49.14	81.4	51.06	42.87	21.48	26.83	26.75	6.55	4.96	12.89	40.87	36.84	62.19	37.98	15.29	7.7	18.06	0.594	E6-8	0-0.85	1
32789	scu	NP_523396.1	759.87	246.32	77.09	46.8	75.02	196.57	156.54	298.19	181.21	143.22	123.42	110.83	407.74	471.61	411.33	350.33	199.7	315.11	348.11	156.7	204.18	393.41	0.692	E0-2	0-0.85	1
31778	org-1	NP_001285019.1	1e-06	1.95	6.09	26.45	19.74	17.55	22.96	20.42	11.69	8.95	7.16	5.73	6.55	3.31	1.61	1.95	1.94	4.15	4.22	3.82	3.85	3.91	0.711	E6-8	0-0.85	1
39879	nudC	NP_001246805.1	94.45	17.59	28.4	40.7	43.43	50.9	48.01	18.38	15.59	7.16	8.94	9.55	32.75	41.37	45.52	103.15	75.62	95.36	71.73	40.13	26.97	62.01	0.596	P1	0-0.85	1
42379	mira	NP_477291.1	27.9	463.31	588.32	655.22	477.74	265.02	141.93	91.91	44.82	34.01	14.31	15.29	4.91	4.96	8.46	15.57	17.45	12.44	4.22	1e-06	1.93	3.91	0.837	E6-8	0-0.85	6	1
45680	Tapdelta	NP_001286315.1	272.61	78.2	267.79	604.35	671.21	777.5	780.61	716.88	393.6	227.36	200.34	175.79	406.1	686.74	280.4	362.01	164.8	296.46	360.77	168.17	173.36	267.89	0.539	E12-14	0-0.85	1
47396	mTor	NP_001260427.1	45.08	25.41	40.57	40.7	39.48	26.33	41.74	30.64	19.49	12.53	10.73	11.46	19.65	18.2	17.73	27.25	29.08	41.46	25.32	13.38	9.63	20.77	0.448	E0-2	0-0.85	1
47399	Reph	NP_722945.2	19.32	7.82	4.06	4.07	7.9	14.04	22.96	12.25	13.64	10.74	8.94	11.46	8.19	4.96	6.45	15.57	29.08	41.46	31.65	11.47	9.63	17.76	0.684	P3	0-0.85	5
47408	Vps28	NP_001260796.1	66.54	54.74	91.29	79.36	65.15	57.92	48.01	49.02	42.87	39.39	35.78	38.22	34.39	33.1	53.58	83.69	89.19	111.95	101.27	78.35	88.61	96.02	0.431	P3	0-0.85	1
44086	DCTN2-p50	NP_524690.1	154.55	179.85	91.29	101.74	120.42	133.39	116.88	120.5	89.63	82.35	100.17	82.16	62.23	72.81	75.74	101.21	91.13	107.8	86.5	59.24	65.49	77.36	0.47	E2-4	0-0.85	1
48387	Ttc7	NP_652063.1	72.98	23.46	28.4	34.59	27.64	24.57	22.96	20.42	19.49	19.69	21.47	21.02	21.29	16.55	12.89	19.46	23.27	31.1	29.54	24.84	25.04	36.72	0.666	E0-2	0-0.85	1
35399	l(2)k14505	NP_001260668.1	81.57	86.01	101.43	71.22	61.2	50.9	56.35	40.85	44.82	37.59	42.93	47.77	54.04	57.92	31.42	36.98	36.84	41.46	52.74	55.42	32.75	43.95	0.498	E4-6	0-0.85	1
44226	Xbp1	NP_726032.4	240.41	80.15	93.32	264.53	377.06	654.64	475.88	553.49	452.05	404.59	361.33	338.21	352.06	321.03	323.51	328.92	238.48	371.09	337.56	288.56	379.46	353.98	0.495	E10-12	0-0.85	1
33234	Nle	NP_477294.2	21.47	31.28	87.23	91.57	82.91	91.26	58.44	40.85	27.28	23.27	50.09	43.95	93.34	41.37	16.92	15.57	17.45	22.8	16.88	7.64	13.48	26.49	0.576	L1	0-0.85	1
45021	Zfrp8	NP_001286828.1	23.61	21.5	46.66	46.8	37.51	31.59	27.13	22.47	15.59	12.53	21.47	21.02	31.11	18.2	12.09	19.46	19.39	20.73	18.99	11.47	11.56	18.96	0.52	E6-8	0-0.85	1
47457	ytr	NP_001286785.1	103.03	197.44	292.13	331.68	262.56	135.14	144.02	71.48	62.35	39.39	35.78	45.86	37.66	47.99	52.78	81.74	67.86	85	52.74	30.58	23.11	48.16	0.724	E6-8	0-0.85	1
44390	RFeSP	NP_001259876.1	326.27	338.2	277.93	290.98	300.07	410.69	325.6	526.93	489.08	621.21	692.25	569.42	753.25	681.77	320.28	142.08	127.97	159.63	360.77	923.01	1733.6	962.91	0.736	P6	0-0.85	1
44701	Coprox	NP_001285697.1	163.13	50.83	66.95	38.66	37.51	45.63	41.74	51.06	38.97	23.27	8.94	7.64	21.29	57.92	44.32	44.76	46.53	62.19	78.06	42.04	42.38	84.88	0.727	E0-2	0-0.85	1
44228	ND-PDSW	NP_651972.1	281.19	338.2	314.45	234.01	238.87	347.5	256.72	410.52	391.65	436.82	477.6	452.86	604.24	521.26	265.9	140.13	145.42	184.51	308.03	632.54	1067.12	570.1	0.663	P6	0-0.85	1
37661	l(2)k09913	NP_001286754.1	201.77	242.41	150.12	107.85	118.45	112.32	100.19	114.37	81.84	84.14	91.23	80.25	39.3	44.68	101.12	153.76	139.6	203.17	217.31	154.79	132.91	121.3	0.498	E2-4	0-0.85	1
44087	Rs1	NP_001286188.1	75.13	119.25	135.92	120.06	102.66	87.75	77.23	53.1	42.87	26.85	78.71	66.88	83.51	41.37	18.13	17.52	17.45	20.73	16.88	9.56	11.56	35.22	0.604	E4-6	0-0.85	1
45682	eIF3h	NP_524834.2	515.16	676.39	705.98	663.36	708.72	640.6	528.06	496.3	374.11	356.26	364.91	349.68	535.46	443.48	344.05	435.97	426.55	530.72	388.2	263.72	296.64	389.2	0.346	E8-10	0-0.85	1
35847	Vps25	NP_610398.1	115.91	78.2	101.43	105.81	90.81	100.04	60.53	63.31	44.82	41.18	41.14	42.04	49.13	41.37	51.57	56.44	60.11	70.49	52.74	36.31	55.86	65.32	0.458	E0-2	0-0.85	1
36953	l(2)k01209	NP_725672.2	53.66	50.83	56.8	52.91	53.3	38.61	56.35	36.76	29.23	14.32	28.62	30.57	31.11	19.86	16.52	25.3	13.57	24.88	35.87	19.11	9.63	26.79	0.431	E4-6	0-0.85	1
44391	Nnp-1	NP_651976.1	158.84	265.86	257.64	191.27	171.75	119.34	123.14	83.74	60.4	35.8	112.69	91.72	88.43	47.99	22.56	31.14	29.08	39.39	31.65	17.2	15.41	54.48	0.679	E2-4	0-0.85	1
44702	Vha36-1	NP_651987.1	281.19	64.51	48.69	93.6	165.83	238.69	198.28	236.92	331.25	411.75	656.47	791.08	727.05	574.21	327.54	217.99	199.7	132.68	145.57	175.81	369.83	304.62	0.645	E22-24	0-0.85	1
33644	l(2)k05819	NP_722974.1	66.54	11.73	28.4	36.63	31.59	22.82	35.48	28.59	21.43	14.32	10.73	13.38	19.65	18.2	22.96	35.03	31.02	43.54	31.65	19.11	15.41	31.3	0.622	E0-2	0-0.85	1
47611	Gpo1	NP_001097332.1	4.29	9.77	6.09	4.07	3.95	7.02	8.35	28.59	89.63	290.02	493.7	449.04	276.74	332.61	87.42	17.52	25.21	12.44	181.44	856.13	1117.21	364.82	0.849	P6	0-0.85	1
35016	Cse1	NP_523588.2	244.7	64.51	66.95	56.98	39.48	14.04	14.61	6.13	3.9	1.79	3.58	5.73	9.83	21.51	31.02	50.6	54.29	64.27	25.32	11.47	7.7	58.09	0.88	E0-2	0.85-0.9	1
35592	ubl	NP_610239.1	75.13	136.84	170.41	136.33	136.22	119.34	118.97	40.85	52.61	30.43	33.99	45.86	36.03	51.3	39.88	68.12	63.98	82.92	67.51	43.95	21.19	41.84	0.596	E4-6	0-0.85	1
44703	lolal	NP_001163186.1	105.18	187.67	284.02	199.41	152.01	77.22	175.32	55.14	79.89	26.85	39.35	55.41	13.1	38.06	28.6	79.8	58.17	70.49	84.39	42.04	11.56	36.72	0.729	E4-6	0-0.85	1
46662	l(2)09851	NP_001260713.1	118.06	93.83	77.09	103.78	98.71	89.51	75.14	53.1	35.07	25.06	59.03	45.86	112.99	59.57	26.59	25.3	27.14	33.17	27.43	15.29	17.34	56.29	0.533	E0-2	0-0.85	1
42273	dnk	NP_001262722.1	540.92	404.66	503.11	319.47	236.9	166.73	123.14	132.75	89.63	32.22	32.2	49.68	39.3	44.68	24.17	25.3	31.02	29.02	27.43	11.47	19.26	83.68	0.786	E0-2	0-0.85	1
37987	CG3760	NP_726501.1	208.21	41.05	115.63	158.72	138.19	145.67	133.58	116.42	95.48	80.56	109.11	84.08	201.41	198.57	114.42	145.97	122.15	155.48	143.46	91.73	73.2	130.03	0.406	E0-2	0-0.85	1
42020	CG10340	NP_650565.2	83.71	11.73	36.52	87.5	90.81	110.57	121.06	108.25	113.01	118.16	144.89	139.49	145.74	137.35	57.21	56.44	52.35	68.41	99.16	164.35	125.2	93.01	0.419	P5	0-0.85	1
43741	CG1910	NP_651888.1	150.26	144.66	316.47	386.62	232.95	136.9	177.41	79.65	66.25	35.8	35.78	42.04	42.58	46.33	47.54	81.74	77.56	99.51	46.41	32.49	21.19	50.87	0.758	E6-8	0-0.85	6	1
32821	Tsf1	NP_001285404.1	1e-06	1e-06	1e-06	1e-06	1.97	1.76	2.09	2.04	1e-06	1e-06	1.79	1.91	8.19	86.05	304.98	157.65	385.84	1648.13	616.05	152.88	192.62	827.76	0.921	P3	0.9-0.95	1
41313	Sodh2	NP_524311.1	47.22	56.69	26.37	12.21	29.61	49.14	25.05	28.59	19.49	39.39	75.13	64.97	178.49	69.5	134.56	13.62	11.63	18.66	16.88	26.75	9.63	31.61	0.784	L1	0-0.85	1
43797	Pur-alpha	NP_001259062.1	6.44	7.82	4.06	4.07	5.92	8.78	22.96	6.13	19.49	14.32	19.68	40.13	6.55	8.27	10.47	29.19	29.08	33.17	29.54	34.4	13.48	10.23	0.614	E22-24	0-0.85	1
36041	Pka-R2	NP_523671.1	27.9	3.91	2.03	2.03	1.97	7.02	18.78	24.51	50.66	51.92	37.56	49.68	31.11	26.48	24.17	21.41	34.9	33.17	50.63	110.84	63.57	36.42	0.74	P5	0-0.85	1
38717	D19B	NP_477297.1	70.83	68.42	54.77	75.29	71.07	63.18	52.18	59.23	37.02	23.27	39.35	34.39	21.29	11.58	14.1	21.41	32.96	47.68	27.43	15.29	13.48	22.58	0.491	E6-8	0-0.85	5
49815	Cht4	NP_524962.2	1e-06	1e-06	1e-06	2.03	1.97	1e-06	1e-06	1e-06	1e-06	1e-06	1.79	1.91	22.93	52.95	22.56	77.85	19.39	4.15	2.11	1e-06	1.93	12.64	0.909	P1	0.9-0.95	1
38223	Cht2	NP_001246550.1	83.71	3.91	2.03	14.24	31.59	42.12	33.4	59.23	38.97	53.71	60.82	51.59	40.94	23.17	48.34	70.07	286.95	145.12	88.61	32.49	55.86	29.5	0.832	P2	0-0.85	1
39396	Ak1	NP_729792.1	17.17	15.64	10.14	10.17	11.84	14.04	14.61	16.34	29.23	98.46	427.51	370.7	237.44	206.85	96.29	38.93	224.91	45.61	63.29	86	1022.82	187.53	0.896	P6	0.85-0.9	1
32485	Ac13E	NP_001259575.1	4.29	5.86	6.09	6.1	7.9	7.02	10.44	12.25	13.64	12.53	16.1	17.2	8.19	4.96	9.27	11.68	21.33	10.37	6.33	7.64	15.41	15.05	0.527	P2	0-0.85	1
32792	Taf8	NP_523397.1	96.59	46.92	58.83	46.8	43.43	24.57	22.96	20.42	13.64	7.16	10.73	11.46	8.19	8.27	8.86	15.57	17.45	22.8	14.77	7.64	7.7	19.26	0.783	E0-2	0-0.85	1
37027	HLH54F	NP_477302.1	1e-06	5.86	12.17	28.49	31.59	28.08	31.31	18.38	13.64	7.16	5.37	5.73	3.28	1.65	0.4	1.95	1.94	2.07	2.11	1.91	1.93	0.9	0.731	E8-10	0-0.85	1
36382	Sin3A	NP_001246282.1	165.28	134.89	144.04	154.65	120.42	73.71	121.06	89.86	64.3	48.34	55.45	57.32	40.94	26.48	33.04	58.39	58.17	89.14	52.74	30.58	25.04	58.7	0.556	E0-2	0-0.85	1
31404	Pp2C1	NP_001284867.1	154.55	109.47	95.35	111.92	92.79	61.43	75.14	93.95	70.15	48.34	48.3	45.86	24.56	16.55	15.71	27.25	40.72	45.61	40.09	26.75	40.45	57.19	0.633	E0-2	0-0.85	1
33023	Peritrophin-A	NP_523418.1	2.15	1.95	2.03	4.07	7.9	17.55	35.48	147.05	302.02	130.69	75.13	68.79	70.41	91.01	138.59	15.57	13.57	6.22	35.87	355.45	63.57	13.55	0.833	P5	0-0.85	1
40145	Oat	NP_649139.1	1e-06	1.95	4.06	59.01	256.64	305.38	133.58	44.93	31.18	114.57	289.78	330.57	447.04	248.22	242.93	616.98	116.33	132.68	80.17	30.58	75.12	61.71	0.768	P1	0-0.85	1
31680	Hira	NP_572401.2	79.42	9.77	14.2	24.42	19.74	15.8	12.52	8.17	5.85	1.79	1.79	1.91	6.55	6.62	8.46	13.62	15.51	18.66	10.55	5.73	5.78	21.37	0.862	E0-2	0.85-0.9	1
41943	Hel89B	NP_001287351.1	23.61	23.46	52.75	69.18	61.2	36.86	52.18	38.81	33.12	23.27	19.68	24.84	21.29	14.89	19.34	35.03	32.96	47.68	37.98	28.67	21.19	23.18	0.536	E6-8	0-0.85	1
43026	Cad96Ca	NP_651349.1	1e-06	1.95	2.03	4.07	7.9	19.31	48.01	75.57	56.51	32.22	26.83	30.57	13.1	26.48	14.5	19.46	38.78	31.1	101.27	22.93	23.11	4.21	0.765	P4	0-0.85	1
35418	Df31	NP_001027388.1	1202.05	2156.24	2464.85	2030.76	1658.29	833.66	811.92	445.24	426.72	187.97	500.85	435.66	111.35	142.31	318.67	601.41	637.89	914.25	329.12	82.17	67.42	248.33	0.727	E4-6	0-0.85	6	3
38718	D19A	NP_477304.1	62.25	3.91	10.14	38.66	41.46	38.61	39.66	36.76	27.28	21.48	17.89	17.2	16.38	9.93	13.29	21.41	29.08	43.54	27.43	13.38	11.56	24.68	0.613	E0-2	0-0.85	1
40429	CycH	NP_524207.1	118.06	60.6	85.2	54.94	39.48	24.57	27.13	14.3	9.74	7.16	5.37	7.64	13.1	18.2	18.94	23.36	29.08	31.1	25.32	11.47	9.63	31	0.779	E0-2	0-0.85	1
44409	Cbp80	NP_524750.2	160.99	205.26	150.12	115.99	98.71	57.92	73.05	73.53	56.51	28.64	48.3	51.59	34.39	33.1	32.63	54.5	52.35	70.49	37.98	17.2	13.48	41.54	0.697	E2-4	0-0.85	1
42166	Cbp20	NP_524396.1	126.64	144.66	99.41	109.88	114.5	89.51	81.4	40.85	33.12	23.27	25.04	24.84	32.75	36.41	37.06	62.28	67.86	95.36	80.17	34.4	28.89	49.36	0.572	E2-4	0-0.85	1
39377	yps	NP_524033.2	249	248.27	261.7	386.62	353.37	293.1	415.35	306.36	218.23	148.59	98.38	82.16	180.13	178.72	151.48	190.74	176.44	271.58	242.62	254.16	161.8	190.84	0.467	E12-14	0-0.85	1
35609	vimar	NP_995767.1	126.64	70.38	75.06	85.46	94.76	66.69	70.96	55.14	33.12	21.48	21.47	22.93	21.29	14.89	18.53	50.6	44.59	53.9	29.54	15.29	13.48	24.98	0.658	E0-2	0-0.85	1
40580	rpk	NP_001246909.1	118.06	130.98	79.12	28.49	33.56	19.31	22.96	16.34	17.54	5.37	8.94	17.2	1e-06	1e-06	1.61	3.89	3.88	4.15	4.22	3.82	3.85	33.71	0.844	E2-4	0-0.85	1
37559	qkr58E-3	NP_001246460.1	51.52	78.2	93.32	107.85	98.71	77.22	98.1	44.93	54.56	41.18	46.51	45.86	19.65	16.55	31.02	60.34	58.17	85	65.4	28.67	15.41	26.79	0.494	E6-8	0-0.85	1
37562	qkr58E-2	NP_001286724.1	141.67	138.8	105.49	99.71	94.76	68.45	87.66	73.53	54.56	30.43	37.56	36.31	40.94	31.44	24.58	35.03	31.02	45.61	52.74	51.6	36.6	55.38	0.584	E0-2	0-0.85	1
37561	qkr58E-1	NP_523809.2	38.64	86.01	103.46	67.15	55.28	31.59	43.83	30.64	25.33	16.11	19.68	19.11	9.83	11.58	13.7	31.14	25.21	43.54	27.43	11.47	7.7	13.85	0.709	E4-6	0-0.85	1
36966	qkr54B	NP_001261050.1	36.49	44.96	20.29	6.1	9.87	8.78	12.52	10.21	9.74	5.37	14.31	15.29	3.28	4.96	8.46	17.52	19.39	24.88	46.41	15.29	5.78	10.84	0.685	P4	0-0.85	1
38058	mth	NP_728521.1	17.17	17.59	16.23	8.14	13.82	24.57	39.66	22.47	23.38	10.74	8.94	11.46	3.28	6.62	27.4	68.12	73.68	72.56	46.41	26.75	11.56	10.54	0.682	P2	0-0.85	1
38785	melt	NP_523953.2	1e-06	11.73	18.26	14.24	13.82	17.55	18.78	22.47	17.54	10.74	7.16	9.55	9.83	11.58	15.31	21.41	34.9	43.54	40.09	19.11	13.48	5.72	0.63	P3	0-0.85	1
40675	CRMP	NP_730954.2	2.15	3.91	4.06	22.38	45.41	115.83	137.75	159.31	120.81	89.51	51.87	51.59	49.13	33.1	33.04	77.85	60.11	134.75	242.62	116.57	23.11	21.97	0.733	P4	0-0.85	1
38872	Clk	NP_001014576.1	1e-06	1e-06	1e-06	1e-06	1e-06	1e-06	1e-06	1e-06	1e-06	1e-06	1e-06	1e-06	1e-06	1e-06	1.21	3.89	5.82	10.37	12.66	11.47	17.34	15.65	0.828	P6	0-0.85	1
37858	gek	NP_523837.2	57.96	37.14	38.54	61.04	65.15	36.86	52.18	32.68	27.28	17.9	21.47	24.84	16.38	14.89	18.53	38.93	38.78	49.75	37.98	28.67	15.41	24.68	0.493	E8-10	0-0.85	1
44233	fray	NP_001303449.2	120.2	11.73	4.06	6.1	11.84	24.57	64.7	59.23	33.12	17.9	30.41	36.31	27.84	29.79	27.8	48.66	38.78	43.54	42.2	38.22	52.01	49.97	0.723	E0-2	0-0.85	1
318856	dtr	NP_724335.2	1e-06	1e-06	1e-06	1e-06	1e-06	1e-06	1e-06	1e-06	1e-06	1e-06	1e-06	1e-06	1e-06	1e-06	2.42	5.84	9.69	14.51	18.99	15.29	5.78	7.22	0.837	P4	0-0.85	1
40162	cyc	NP_524168.2	163.13	11.73	2.03	2.03	1.97	3.51	6.26	8.17	5.85	3.58	1.79	3.82	3.28	1.65	14.1	38.93	54.29	64.27	54.85	26.75	25.04	51.47	0.887	E0-2	0.85-0.9	1
39493	caps	NP_001303391.1	1e-06	1.95	2.03	10.17	21.72	52.65	64.7	69.44	74.04	80.56	57.24	63.06	27.84	18.2	26.19	58.39	56.23	51.83	40.09	22.93	26.97	26.79	0.54	E18-20	0-0.85	1
44235	bon	NP_001262765.1	135.23	66.47	99.41	97.67	78.97	42.12	50.09	42.89	31.18	26.85	23.25	22.93	21.29	14.89	16.52	33.09	38.78	58.05	48.52	19.11	15.41	36.72	0.688	E0-2	0-0.85	1
39085	aay	NP_524001.2	128.79	113.38	170.41	130.23	63.17	54.41	106.45	122.54	97.43	73.4	93.02	112.74	91.7	97.63	46.73	81.74	46.53	47.68	61.18	42.04	165.65	118.29	0.469	E4-6	0-0.85	1
31127	a6	NP_001259141.1	81.57	60.6	40.57	67.15	59.22	42.12	37.57	40.85	21.43	12.53	14.31	13.38	6.55	4.96	9.67	15.57	17.45	26.95	14.77	7.64	9.63	22.27	0.679	E0-2	0-0.85	6	4
35998	Uba1	NP_477310.2	450.77	109.47	213.01	189.24	161.88	124.61	108.53	71.48	50.66	34.01	39.35	42.04	99.89	127.42	163.57	317.25	265.63	337.92	187.77	112.75	100.16	199.57	0.677	E0-2	0-0.85	1
36306	SmD3	NP_725106.1	352.03	363.61	470.65	370.34	230.98	126.37	116.88	89.86	72.09	50.13	39.35	38.22	104.8	91.01	94.68	149.86	133.78	180.36	109.71	55.42	67.42	142.98	0.698	E4-6	0-0.85	1
43904	AMPKalpha	NP_477313.1	148.11	74.29	68.98	99.71	92.79	105.3	96.01	110.29	85.73	105.62	103.75	101.27	72.05	52.95	67.28	75.91	85.31	97.44	82.28	70.71	92.46	112.27	0.404	E0-2	0-0.85	1
37849	RpL39	NP_477314.1	4149.21	7549.77	7481.78	6873.66	7924.24	10900.7	11928.3	4403.38	5510.39	4976.84	6425.2	7637.51	5508.57	6162.43	4176.59	4912.46	4472.98	4488.31	4867.22	4034.12	2373.1	3379.36	0.528	E12-14	0-0.85	1
35746	rnh1	NP_477315.1	66.54	78.2	60.86	56.98	49.35	24.57	31.31	16.34	13.64	10.74	17.89	19.11	13.1	16.55	16.92	25.3	31.02	35.24	37.98	30.58	21.19	36.42	0.614	E2-4	0-0.85	1
36915	RhoGEF2	NP_477317.1	75.13	21.5	50.72	59.01	49.35	26.33	52.18	34.72	33.12	34.01	26.83	32.48	16.38	16.55	33.44	68.12	52.35	55.97	46.41	24.84	23.11	42.44	0.492	E0-2	0-0.85	1
39628	Prosbeta2	NP_524076.2	676.15	742.86	519.34	360.17	290.2	201.83	204.55	134.8	101.32	75.19	75.13	74.52	104.8	233.33	340.83	833.02	333.49	373.16	248.95	171.99	221.52	268.19	0.671	P1	0-0.85	1
36018	Prosalpha7	NP_724834.1	624.64	619.7	281.99	236.04	230.98	173.75	150.28	108.25	75.99	55.5	60.82	66.88	85.15	175.41	274.76	525.5	253.99	327.55	234.18	168.17	223.44	260.37	0.65	E0-2	0-0.85	1
45031	Pp4-19C	NP_001285489.1	233.97	330.38	300.24	268.6	195.44	143.92	104.36	93.95	68.2	34.01	44.72	38.22	34.39	31.44	41.5	79.8	93.07	97.44	48.52	24.84	26.97	50.57	0.704	E2-4	0-0.85	1
43193	Pdf	NP_524517.1	1e-06	1e-06	1e-06	1e-06	1e-06	1.76	2.09	6.13	7.79	12.53	10.73	13.38	13.1	8.27	3.22	1.95	1e-06	2.07	4.22	5.73	7.7	10.23	0.641	E22-24	0-0.85	4
43215	amon	NP_477318.1	1e-06	1e-06	1e-06	1e-06	1e-06	1e-06	2.09	8.17	17.54	25.06	33.99	36.31	31.11	11.58	4.83	7.79	7.76	8.29	12.66	26.75	15.41	13.24	0.7	E22-24	0-0.85	1
36017	Orc6	NP_477319.1	85.86	31.28	48.69	44.77	35.53	17.55	12.52	8.17	7.79	3.58	3.58	5.73	4.91	6.62	5.24	7.79	9.69	6.22	4.22	1.91	1.93	15.65	0.841	E0-2	0-0.85	2
37970	Orc4	NP_477320.1	92.3	15.64	56.8	67.15	43.43	24.57	14.61	8.17	3.9	3.58	1.79	3.82	6.55	8.27	8.46	15.57	17.45	18.66	10.55	5.73	5.78	20.47	0.813	E0-2	0-0.85	1
39959	Jon74E	NP_001189126.2	1e-06	1e-06	1e-06	1e-06	1e-06	1e-06	1e-06	1e-06	1e-06	1e-06	1.79	1.91	6.55	6.62	13.29	1.95	1e-06	1e-06	1e-06	1e-06	1e-06	1.2	0.926	L3	0.9-0.95	1
42435	EloB	NP_524416.1	264.02	277.59	235.33	219.76	207.29	198.32	183.67	173.6	144.19	107.41	109.11	105.09	96.61	117.49	115.22	142.08	153.17	203.17	200.43	133.77	121.35	166.15	0.416	E2-4	0-0.85	1
43839	eIF4G1	NP_001096852.1	100.89	48.87	95.35	103.78	110.55	77.22	196.2	69.44	91.58	55.5	69.76	97.45	78.6	109.22	68.09	108.99	77.56	87.07	86.5	93.64	32.75	65.92	0.58	E12-14	0-0.85	1
37149	edl	NP_523786.2	4.29	62.56	162.29	164.82	120.42	108.81	125.23	40.85	52.61	53.71	8.94	13.38	3.28	6.62	10.07	46.71	38.78	37.32	48.52	13.38	17.34	7.53	0.714	E6-8	0-0.85	1
31331	Mnt	NP_001162651.1	103.03	39.1	10.14	22.38	25.66	38.61	50.09	36.76	23.38	16.11	14.31	15.29	14.74	9.93	16.52	38.93	32.96	31.1	21.1	13.38	25.04	44.55	0.75	E0-2	0-0.85	1
31329	Parg	NP_001245511.1	72.98	48.87	22.32	20.35	21.72	14.04	18.78	18.38	15.59	7.16	30.41	24.84	6.55	6.62	6.85	9.73	9.69	14.51	12.66	5.73	5.78	16.56	0.776	E0-2	0-0.85	1
35378	Dap160	NP_001246118.1	34.34	15.64	22.32	24.42	23.69	21.06	29.22	24.51	25.33	21.48	21.47	22.93	21.29	13.24	12.49	23.36	27.14	39.39	42.2	28.67	19.26	24.98	0.437	P4	0-0.85	1
40111	Chd3	NP_649111.1	92.3	21.5	44.63	44.77	31.59	10.53	8.35	2.04	1.95	1.79	1e-06	1.91	1.64	1.65	2.82	3.89	7.76	6.22	4.22	1.91	1.93	18.66	0.886	E0-2	0.85-0.9	1
34767	B4	NP_001260445.1	55.81	46.92	16.23	16.28	23.69	21.06	31.31	22.47	23.38	12.53	23.25	22.93	6.55	3.31	6.85	17.52	25.21	39.39	23.21	15.29	15.41	21.37	0.623	E0-2	0-0.85	1
34531	Acp32CD	NP_001285829.1	1e-06	1e-06	1e-06	1e-06	1e-06	1e-06	1e-06	2.04	1e-06	1.79	1e-06	1e-06	1e-06	1e-06	1.21	3.89	3.88	22.8	14.77	7.64	142.54	560.47	0.983	Adult	0.95-1	6	6
35419	Ac3	NP_610116.2	1e-06	1.95	6.09	6.1	5.92	3.51	8.35	6.13	9.74	8.95	10.73	15.29	9.83	4.96	2.01	3.89	7.76	12.44	16.88	15.29	5.78	4.21	0.554	P4	0-0.85	1
44095	fus	NP_524691.1	45.08	17.59	32.46	73.25	65.15	49.14	89.75	73.53	38.97	28.64	17.89	19.11	19.65	23.17	20.14	44.76	36.84	53.9	56.96	36.31	21.19	43.34	0.562	E12-14	0-0.85	1
31557	Rbcn-3A	NP_572302.2	92.3	19.55	12.17	22.38	33.56	35.1	48.01	63.31	60.4	60.87	51.87	47.77	42.58	33.1	21.76	29.19	25.21	35.24	27.43	28.67	38.52	52.37	0.591	E0-2	0-0.85	1
37804	Taldo	NP_523835.2	418.57	54.74	24.34	87.5	128.32	236.93	150.28	169.52	148.09	268.53	584.92	659.23	520.73	610.62	356.14	140.13	116.33	161.7	227.85	95.55	319.75	449.1	0.619	E22-24	0-0.85	1
41643	Lip3	NP_477331.1	1e-06	1e-06	1e-06	1e-06	1e-06	1.76	4.17	2.04	1e-06	1e-06	3.58	3.82	57.31	1.65	12.49	7.79	1e-06	1e-06	1e-06	1e-06	1.93	1.2	0.966	L1	0.95-1	1
43973	Lip1	NP_001285811.1	1e-06	1e-06	2.03	2.03	3.95	19.31	41.74	161.35	173.42	60.87	8.94	11.46	6.55	74.47	6.85	1e-06	3.88	2.07	2.11	34.4	1.93	1.81	0.877	E16-18	0.85-0.9	1
31780	Es2	NP_572480.1	90.15	37.14	26.37	30.52	31.59	29.84	27.13	24.51	17.54	12.53	17.89	17.2	9.83	6.62	9.67	17.52	23.27	29.02	27.43	17.2	15.41	31.3	0.757	E0-2	0-0.85	1
31184	D2hgdh	NP_569982.1	8.59	7.82	6.09	4.07	3.95	3.51	6.26	28.59	40.92	59.08	94.8	91.72	181.76	178.72	161.96	25.3	56.23	33.17	35.87	28.67	86.68	177.59	0.7	L1	0-0.85	1
31157	Ocrl	NP_001259153.1	96.59	19.55	26.37	40.7	37.51	35.1	33.4	30.64	25.33	37.59	26.83	26.75	27.84	19.86	18.13	27.25	38.78	43.54	35.87	19.11	38.52	40.64	0.678	E0-2	0-0.85	1
31153	mip130	NP_569958.2	68.69	93.83	101.43	109.88	94.76	56.16	58.44	44.93	31.18	23.27	33.99	24.84	16.38	14.89	16.11	27.25	29.08	39.39	21.1	11.47	11.56	22.88	0.632	E6-8	0-0.85	1
31155	Rbcn-3B	NP_001284797.1	45.08	11.73	22.32	26.45	23.69	21.06	29.22	34.72	31.18	32.22	32.2	32.48	27.84	19.86	15.31	21.41	17.45	22.8	23.21	19.11	28.89	35.22	0.441	E0-2	0-0.85	1
31154	Edem1	NP_001259152.1	34.34	39.1	44.63	38.66	31.59	19.31	22.96	18.38	13.64	7.16	8.94	9.55	9.83	13.24	14.5	25.3	17.45	24.88	16.88	11.47	11.56	21.67	0.555	E4-6	0-0.85	1
31156	eIF2Bepsilon	NP_569961.2	92.3	48.87	54.77	71.22	67.12	63.18	45.92	44.93	27.28	19.69	21.47	19.11	45.85	38.06	25.38	29.19	31.02	43.54	35.87	22.93	25.04	43.95	0.573	E0-2	0-0.85	1
31142	CG14803	NP_569950.1	83.71	86.01	44.63	36.63	33.56	17.55	18.78	22.47	15.59	7.16	8.94	11.46	4.91	6.62	5.64	5.84	11.63	10.37	6.33	3.82	3.85	16.56	0.792	E2-4	0-0.85	1
31146	CG14805	NP_569954.1	167.43	170.08	101.43	115.99	126.35	108.81	91.84	71.48	48.71	37.59	55.45	49.68	80.24	47.99	26.19	29.19	36.84	41.46	31.65	17.2	26.97	42.44	0.62	E2-4	0-0.85	1
31139	Gcna	NP_569947.2	375.64	31.28	34.49	38.66	23.69	7.02	6.26	4.08	1.95	1.79	1.79	1.91	1.64	1.65	6.04	7.79	17.45	20.73	8.44	5.73	5.78	68.03	0.962	E0-2	0.95-1	1
31141	Pex5	NP_726771.1	60.1	7.82	14.2	18.31	17.77	19.31	18.78	40.85	40.92	39.39	32.2	32.48	29.48	33.1	34.65	33.09	42.66	43.54	40.09	36.31	34.67	54.78	0.473	E0-2	0-0.85	1
31143	Pgam5	NP_569951.1	145.96	113.38	73.03	81.39	90.81	100.04	58.44	49.02	29.23	19.69	17.89	19.11	36.03	41.37	31.02	38.93	44.59	51.83	44.31	19.11	19.26	46.96	0.663	E0-2	0-0.85	1
31149	trr	NP_726773.2	55.81	48.87	46.66	50.87	41.46	21.06	29.22	28.59	21.43	12.53	19.68	17.2	11.46	8.27	7.65	13.62	13.57	22.8	14.77	7.64	5.78	15.95	0.602	E0-2	0-0.85	1
31150	mRpL16	NP_001259148.1	130.94	91.88	97.38	107.85	94.76	98.28	81.4	130.71	109.12	82.35	71.55	59.24	94.98	95.98	43.51	40.87	42.66	58.05	73.84	95.55	90.53	75.55	0.364	E0-2	0-0.85	1
2768908	CG3857	NP_996330.1	15.03	7.82	8.11	12.21	9.87	7.02	6.26	4.08	1.95	1.79	1.79	1.91	3.28	3.31	3.22	5.84	5.82	8.29	6.33	3.82	1.93	5.72	0.65	E0-2	0-0.85	1
31160	CG3587	NP_569965.1	81.57	58.65	44.63	38.66	51.33	54.41	39.66	20.42	11.69	8.95	12.52	13.38	22.93	16.55	16.92	29.19	23.27	29.02	29.54	19.11	19.26	33.41	0.651	E0-2	0-0.85	1
31158	CG11596	NP_726779.1	167.43	199.4	83.18	81.39	90.81	63.18	70.96	57.19	44.82	21.48	46.51	49.68	21.29	16.55	21.76	33.09	29.08	35.24	27.43	21.02	21.19	60.5	0.745	E2-4	0-0.85	1
31211	CG3078	NP_001356930.1	1e-06	1e-06	1e-06	1e-06	1.97	5.27	10.44	10.21	9.74	10.74	10.73	13.38	9.83	3.31	2.01	3.89	7.76	8.29	12.66	9.56	7.7	5.42	0.524	E22-24	0-0.85	1
31209	CG3191	NP_001245486.2	2.15	1.95	6.09	4.07	3.95	3.51	4.17	10.21	9.74	10.74	12.52	11.46	9.83	4.96	10.07	5.84	5.82	8.29	14.77	13.38	28.89	19.26	0.705	P6	0-0.85	1
31217	CG2865	NP_001259184.1	49.37	39.1	56.8	52.91	45.41	21.06	35.48	28.59	37.02	30.43	19.68	21.02	8.19	8.27	9.67	23.36	38.78	31.1	29.54	15.29	19.26	21.37	0.502	E4-6	0-0.85	3
31213	CG3071	NP_569993.1	178.16	107.52	107.52	134.3	130.29	119.34	73.05	57.19	40.92	30.43	67.97	55.41	98.25	39.71	16.52	13.62	15.51	18.66	16.88	11.47	15.41	52.37	0.673	E0-2	0-0.85	1
31214	CG2924	NP_001284819.1	285.49	293.23	115.63	97.67	116.47	63.18	127.32	108.25	91.58	48.34	132.37	128.02	24.56	16.55	45.93	114.83	158.99	91.22	61.18	28.67	28.89	68.03	0.683	E2-4	0-0.85	1
31215	Grp170	NP_001162645.1	139.52	60.6	142.01	172.96	153.98	142.16	206.63	108.25	91.58	60.87	50.09	53.5	88.43	201.88	80.17	167.38	67.86	140.97	130.81	49.69	34.67	107.76	0.481	E12-14	0-0.85	1
31119	CG3740	NP_569932.1	79.42	19.55	18.26	24.42	21.72	24.57	18.78	32.68	35.07	23.27	21.47	24.84	37.66	34.75	38.27	33.09	34.9	37.32	29.54	24.84	48.16	58.09	0.613	E0-2	0-0.85	1
31121	CG32809	NP_001245466.1	32.2	23.46	14.2	14.24	11.84	5.27	12.52	18.38	17.54	14.32	14.31	15.29	14.74	4.96	4.83	9.73	19.39	37.32	40.09	17.2	5.78	15.05	0.616	P4	0-0.85	1
30996	CG17778	NP_001284741.1	1e-06	1e-06	1e-06	1e-06	1e-06	1e-06	2.09	2.04	5.85	8.95	8.94	9.55	8.19	4.96	1.61	7.79	11.63	12.44	65.4	11.47	7.7	4.21	0.921	P4	0.9-0.95	4
46717	arg	NP_524875.1	1e-06	1.95	6.09	16.28	25.66	21.06	20.87	32.68	48.71	130.69	130.58	108.92	116.26	99.29	67.68	5.84	100.82	74.63	35.87	17.2	57.79	36.12	0.625	E18-20	0-0.85	1
30994	CG3156	NP_569844.2	40.78	15.64	18.26	18.31	21.72	24.57	27.13	24.51	25.33	21.48	19.68	21.02	18.01	23.17	9.67	9.73	11.63	16.58	27.43	30.58	17.34	21.07	0.496	E0-2	0-0.85	1
30995	CG17896	NP_569845.2	105.18	3.91	4.06	18.31	37.51	73.71	79.31	106.2	109.12	170.07	393.53	393.63	823.67	681.77	310.21	77.85	112.45	107.8	80.17	72.62	231.15	201.37	0.805	L1	0-0.85	1
31189	CG3630	NP_001259177.1	47.22	3.91	2.03	2.03	1.97	5.27	8.35	8.17	9.74	16.11	93.02	76.43	32.75	21.51	36.66	70.07	65.92	16.58	42.2	5.73	269.67	91.51	0.884	P6	0.85-0.9	1
45706	Cyp4d14	NP_001259179.1	1e-06	1e-06	2.03	2.03	1.97	1.76	2.09	1e-06	1.95	5.37	25.04	30.57	3.28	3.31	4.43	1.95	1.94	2.07	2.11	1.91	1e-06	6.32	0.889	E22-24	0.85-0.9	1
31195	Nmd3	NP_477332.1	77.27	33.23	79.12	105.81	96.73	77.22	75.14	51.06	44.82	42.97	93.02	78.34	129.36	59.57	28.6	25.3	25.21	24.88	23.21	17.2	23.11	51.77	0.581	L1	0-0.85	1
31163	PIG-K	NP_569968.2	109.47	62.56	66.95	54.94	47.38	33.35	27.13	18.38	13.64	12.53	8.94	11.46	26.2	28.13	29.01	33.09	38.78	53.9	35.87	22.93	19.26	48.76	0.697	E0-2	0-0.85	1
31198	Mct1	NP_001284810.1	19.32	3.91	6.09	59.01	104.63	80.73	87.66	93.95	79.89	66.24	46.51	38.22	42.58	38.06	78.56	72.01	85.31	66.34	54.85	22.93	25.04	31.61	0.497	E8-10	0-0.85	1
45707	FarO	NP_652021.1	1e-06	1e-06	1e-06	2.03	3.95	1.76	6.26	10.21	9.74	5.37	3.58	3.82	4.91	9.93	22.96	38.93	67.86	74.63	40.09	68.8	21.19	23.18	0.778	P3	0-0.85	1
40333	Ac78C	NP_001262138.1	2.15	39.1	2.03	1e-06	1e-06	1e-06	2.09	4.08	5.85	8.95	12.52	13.38	8.19	4.96	3.63	3.89	3.88	4.15	2.11	1.91	3.85	3.31	0.889	E2-4	0.85-0.9	1
251414	zpg	NP_001261478.1	240.41	19.55	4.06	2.03	5.92	5.27	6.26	4.08	1.95	1.79	1.79	1.91	1.64	1.65	0.81	1.95	1.94	2.07	2.11	1.91	5.78	83.98	0.968	E0-2	0.95-1	1
44096	wit	NP_001261395.1	2.15	1.95	1e-06	2.03	1.97	5.27	12.52	16.34	11.69	8.95	8.94	11.46	9.83	8.27	9.67	17.52	23.27	41.46	27.43	11.47	11.56	10.23	0.753	P3	0-0.85	1
3771960	waw	NP_001027089.1	94.45	17.59	24.34	34.59	35.53	31.59	39.66	34.72	35.07	30.43	25.04	26.75	36.03	28.13	28.2	29.19	38.78	22.8	25.32	19.11	65.49	60.8	0.651	E0-2	0-0.85	1
34885	vig	NP_523572.1	15.03	37.14	79.12	166.86	193.47	233.42	275.51	226.7	187.06	134.27	134.16	116.56	209.6	157.2	59.22	56.44	60.11	89.14	120.26	152.88	88.61	73.75	0.551	E12-14	0-0.85	1
32757	unc-4	NP_001285389.1	2.15	1e-06	1e-06	4.07	9.87	12.29	12.52	12.25	7.79	5.37	3.58	3.82	3.28	1.65	2.01	5.84	5.82	10.37	4.22	1.91	1.93	3.31	0.595	E12-14	0-0.85	1
43905	syd	NP_524652.1	42.93	21.5	34.49	34.59	37.51	36.86	41.74	42.89	42.87	46.55	33.99	32.48	22.93	16.55	19.74	48.66	25.21	31.1	31.65	24.84	23.11	31.61	0.33	P1	0-0.85	1
44724	san	NP_524779.1	283.34	359.7	146.07	122.09	142.14	117.59	148.19	104.16	91.58	48.34	67.97	74.52	90.06	92.67	53.18	66.17	63.98	78.78	84.39	57.33	42.38	93.31	0.726	E2-4	0-0.85	1
44097	sns	NP_001036532.1	1e-06	1.95	10.14	38.66	75.02	68.45	62.62	30.64	21.43	17.9	12.52	13.38	9.83	3.31	2.01	3.89	9.69	41.46	16.88	9.56	5.78	2.71	0.757	E8-10	0-0.85	1
44238	sip1	NP_001285636.1	32.2	37.14	30.43	32.56	25.66	17.55	16.7	14.3	7.79	5.37	7.16	7.64	6.55	6.62	6.45	11.68	13.57	18.66	12.66	7.64	7.7	14.75	0.609	E2-4	0-0.85	1
44098	rasp	NP_523898.1	66.54	17.59	44.63	36.63	21.72	10.53	8.35	6.13	3.9	5.37	5.37	3.82	9.83	14.89	18.53	29.19	21.33	24.88	14.77	5.73	7.7	33.41	0.751	E0-2	0-0.85	1
36963	robl	NP_523771.1	158.84	209.17	312.42	236.04	246.77	333.46	242.11	169.52	146.14	96.67	103.75	118.47	108.08	107.56	101.52	159.6	166.74	199.02	170.89	112.75	100.16	114.08	0.517	E10-12	0-0.85	1
44432	IKKbeta	NP_524751.3	45.08	19.55	28.4	26.45	29.61	24.57	27.13	12.25	13.64	7.16	14.31	19.11	6.55	9.93	13.7	23.36	17.45	20.73	16.88	11.47	9.63	14.45	0.612	E0-2	0-0.85	1
34504	aurB	NP_477336.1	160.99	232.63	302.27	266.56	169.78	68.45	41.74	30.64	15.59	8.95	10.73	11.46	1.64	3.31	16.11	25.3	50.41	43.54	12.66	5.73	7.7	22.58	0.81	E4-6	0-0.85	1
44433	Hs2st	NP_477339.1	47.22	15.64	24.34	22.38	17.77	14.04	20.87	10.21	9.74	7.16	7.16	9.55	8.19	9.93	18.13	31.14	25.21	31.1	25.32	15.29	9.63	21.07	0.641	E0-2	0-0.85	1
36862	gprs	NP_725599.2	1e-06	1.95	8.11	4.07	1e-06	1e-06	2.09	6.13	13.64	17.9	17.89	21.02	14.74	4.96	1.21	1.95	1.94	2.07	4.22	7.64	5.78	2.11	0.731	E22-24	0-0.85	1
37778	gbb	NP_001286786.1	10.73	156.39	444.28	496.5	363.24	294.85	175.32	128.67	64.3	44.76	26.83	24.84	39.3	33.1	63.25	103.15	118.27	194.87	116.04	53.51	42.38	43.65	0.756	E6-8	0-0.85	1
38976	foi	NP_001261584.1	122.35	64.51	81.15	38.66	29.61	22.82	29.22	30.64	35.07	48.34	17.89	21.02	26.2	19.86	19.34	33.09	25.21	37.32	31.65	28.67	46.23	61.71	0.708	E0-2	0-0.85	1
32721	Fim	NP_728074.1	90.15	21.5	48.69	75.29	75.02	68.45	79.31	89.86	93.53	87.72	101.96	99.36	63.86	69.5	44.32	118.72	98.88	87.07	67.51	32.49	42.38	64.11	0.394	P1	0-0.85	1
49638	drm	NP_001285590.1	4.29	41.05	139.98	156.68	130.29	142.16	233.77	106.2	89.63	59.08	33.99	45.86	26.2	28.13	27.4	68.12	93.07	111.95	78.06	21.02	15.41	13.85	0.707	E12-14	0-0.85	1
35207	dnt	NP_001260567.1	40.78	84.06	115.63	87.5	80.94	61.43	68.88	26.55	13.64	7.16	8.94	11.46	4.91	3.31	8.06	27.25	23.27	41.46	40.09	11.47	3.85	10.84	0.724	E4-6	0-0.85	1
64880	chico	NP_001188772.1	21.47	23.46	24.34	26.45	25.66	19.31	39.66	18.38	23.38	21.48	32.2	40.13	18.01	11.58	16.92	21.41	21.33	22.8	18.99	15.29	19.26	17.46	0.454	E22-24	0-0.85	1
36813	cato	NP_477344.1	1e-06	1e-06	2.03	26.45	33.56	10.53	4.17	1e-06	1e-06	1e-06	1e-06	1e-06	1e-06	1e-06	1e-06	1e-06	3.88	2.07	1e-06	1e-06	1e-06	1e-06	0.928	E8-10	0.9-0.95	1
31665	brk	NP_511069.3	2.15	64.51	56.8	69.18	57.25	52.65	54.27	22.47	7.79	3.58	3.58	3.82	8.19	3.31	11.68	21.41	25.21	33.17	14.77	5.73	7.7	6.92	0.678	E6-8	0-0.85	3
3772670	bbx	NP_001027087.1	88.01	15.64	22.32	30.52	33.56	29.84	35.48	32.68	33.12	28.64	23.25	24.84	32.75	26.48	25.38	27.25	36.84	22.8	23.21	17.2	61.64	55.99	0.654	E0-2	0-0.85	1
43402	WASp	NP_001263045.1	66.54	23.46	24.34	28.49	27.64	22.82	27.13	61.27	74.04	62.66	55.45	51.59	27.84	34.75	27.8	36.98	44.59	53.9	48.52	32.49	38.52	37.32	0.463	E16-18	0-0.85	1
43974	trio	NP_651960.2	42.93	50.83	44.63	46.8	47.38	36.86	62.62	46.97	38.97	26.85	46.51	47.77	19.65	16.55	15.71	36.98	44.59	47.68	33.76	19.11	30.82	23.78	0.412	E12-14	0-0.85	1
34312	Srp54	NP_477347.1	311.24	459.4	507.17	398.83	349.42	252.73	208.72	196.07	130.55	89.51	128.79	110.83	70.41	64.54	62.45	107.05	98.88	128.53	67.51	32.49	42.38	72.54	0.682	E4-6	0-0.85	1
40836	Sodh1	NP_001287203.1	1e-06	3.91	20.29	30.52	23.69	10.53	6.26	8.17	17.54	60.87	139.52	164.33	476.51	201.88	190.16	11.68	7.76	12.44	14.77	5.73	48.16	237.49	0.878	L1	0.85-0.9	1
34708	Sirt1	NP_477351.1	154.55	97.74	115.63	103.78	84.89	52.65	87.66	71.48	66.25	50.13	64.4	74.52	26.2	19.86	21.35	44.76	42.66	51.83	48.52	24.84	25.04	42.14	0.624	E0-2	0-0.85	1
45040	Spn43Ab	NP_001027395.1	1e-06	1e-06	1e-06	2.03	3.95	5.27	4.17	8.17	31.18	162.91	254	221.65	109.71	119.14	138.59	9.73	100.82	37.32	35.87	24.84	416.06	201.07	0.832	P6	0-0.85	1
45041	Spn43Aa	NP_524805.1	2.15	5.86	6.09	93.6	284.28	831.9	801.48	465.66	99.37	34.01	5.37	7.64	1e-06	1.65	93.47	692.88	1010.15	3486.99	1175.14	84.08	42.38	4.21	0.922	P3	0.9-0.95	1
43978	Plap	NP_001245829.1	154.55	64.51	68.98	42.73	35.53	31.59	20.87	20.42	11.69	7.16	8.94	7.64	27.84	39.71	54.39	120.67	93.07	132.68	75.95	45.86	57.79	84.28	0.674	E0-2	0-0.85	1
36865	Picot	NP_725600.1	19.32	5.86	2.03	1e-06	1.97	1.76	2.09	6.13	33.12	66.24	164.57	171.97	180.13	201.88	62.45	52.55	38.78	12.44	14.77	24.84	32.75	91.51	0.766	L2	0-0.85	1
34358	Npc1a	NP_001188769.1	10.73	15.64	24.34	28.49	31.59	33.35	60.53	44.93	50.66	25.06	14.31	24.84	16.38	18.2	37.47	89.53	135.72	76.71	67.51	40.13	26.97	30.1	0.729	P2	0-0.85	1
41747	NK7.1	NP_001247103.1	1e-06	1.95	1e-06	2.03	7.9	8.78	14.61	12.25	11.69	7.16	7.16	7.64	4.91	3.31	4.83	9.73	7.76	16.58	12.66	9.56	5.78	6.92	0.562	P3	0-0.85	1
41020	Mkk4	NP_001163551.1	60.1	25.41	44.63	40.7	37.51	26.33	35.48	18.38	21.43	14.32	14.31	17.2	13.1	16.55	17.32	33.09	25.21	31.1	23.21	13.38	9.63	23.18	0.602	E0-2	0-0.85	1
42253	Mekk1	NP_732373.1	115.91	58.65	14.2	8.14	11.84	24.57	39.66	28.59	19.49	26.85	37.56	36.31	19.65	21.51	21.76	27.25	40.72	53.9	31.65	11.47	17.34	37.63	0.756	E0-2	0-0.85	1
44728	MED6	NP_001163577.1	70.83	66.47	60.86	56.98	49.35	33.35	31.31	28.59	19.49	14.32	17.89	19.11	14.74	11.58	14.1	23.36	29.08	35.24	21.1	13.38	17.34	25.28	0.589	E0-2	0-0.85	1
33202	Stip1	NP_477354.1	352.03	56.69	89.26	120.06	124.37	105.3	116.88	53.1	46.76	35.8	53.66	59.24	119.54	109.22	100.72	181.01	172.56	188.65	147.68	72.62	59.71	138.76	0.709	E0-2	0-0.85	1
31081	MTPAP	NP_001259129.1	53.66	7.82	16.23	26.45	29.61	38.61	29.22	30.64	23.38	19.69	16.1	13.38	27.84	21.51	10.07	9.73	13.57	18.66	25.32	13.38	15.41	25.59	0.611	E0-2	0-0.85	1
31080	Tsp2A	NP_001188523.1	2.15	3.91	2.03	6.1	9.87	36.86	58.44	177.69	272.79	320.45	252.21	238.85	142.46	82.74	69.7	83.69	155.11	66.34	35.87	22.93	67.42	52.07	0.726	E18-20	0-0.85	1
31079	Naa30A	NP_726727.1	150.26	101.65	91.29	93.6	96.73	112.32	108.53	87.82	75.99	57.29	50.09	49.68	72.05	49.64	45.93	72.01	63.98	68.41	65.4	55.42	53.93	69.23	0.511	E0-2	0-0.85	1
31083	CG11417	NP_569906.1	130.94	91.88	64.92	87.5	78.97	52.65	41.74	34.72	19.49	14.32	30.41	24.84	55.68	24.82	13.7	13.62	13.57	18.66	12.66	5.73	9.63	44.25	0.724	E0-2	0-0.85	1
31082	CG12773	NP_001284773.1	115.91	119.25	40.57	71.22	76.99	66.69	64.7	67.4	48.71	37.59	48.3	49.68	42.58	46.33	47.94	54.5	23.27	37.32	25.32	19.11	21.19	45.75	0.579	E2-4	0-0.85	1
31078	CG11409	NP_001284772.1	4.29	3.91	4.06	6.1	9.87	10.53	20.87	71.48	74.04	34.01	3.58	3.82	3.28	34.75	5.24	11.68	5.82	10.37	107.6	57.33	7.7	3.31	0.828	P4	0-0.85	3
35381	E2f2	NP_001286115.1	163.13	68.42	166.35	148.54	120.42	87.75	85.57	42.89	33.12	21.48	17.89	21.02	27.84	23.17	23.37	40.87	42.66	58.05	42.2	30.58	23.11	56.59	0.662	E4-6	0-0.85	1
42199	Dlc90F	NP_477356.1	382.08	518.04	375.31	246.21	252.69	198.32	206.63	167.48	165.62	121.74	148.47	158.6	91.7	114.18	119.25	163.49	184.19	205.24	213.09	170.08	142.54	161.34	0.633	E2-4	0-0.85	1
41965	Bin1	NP_001303440.1	32.2	54.74	62.89	46.8	39.48	31.59	31.31	16.34	15.59	10.74	12.52	15.29	6.55	8.27	7.25	13.62	17.45	35.24	21.1	7.64	3.85	8.13	0.665	E4-6	0-0.85	1
44437	Sec13	NP_001287480.1	242.56	87.97	117.66	191.27	205.31	291.34	196.2	247.13	146.14	96.67	75.13	64.97	165.39	180.37	124.49	132.35	91.13	128.53	116.04	64.97	86.68	142.37	0.525	E10-12	0-0.85	1
46719	dlt	NP_728672.1	45.08	48.87	40.57	34.59	27.64	17.55	20.87	20.42	15.59	8.95	16.1	17.2	4.91	4.96	4.03	5.84	5.82	10.37	8.44	5.73	3.85	12.04	0.671	E2-4	0-0.85	1
38795	Neos	NP_001261502.1	107.33	115.34	50.72	48.84	61.2	66.69	48.01	40.85	31.18	16.11	48.3	38.22	11.46	9.93	16.11	27.25	32.96	51.83	35.87	17.2	17.34	30.1	0.665	E2-4	0-0.85	1
41675	flfl	NP_731849.2	128.79	187.67	135.92	118.02	100.68	49.14	85.57	55.14	46.76	28.64	53.66	51.59	21.29	16.55	26.19	56.44	54.29	74.63	54.85	28.67	25.04	40.94	0.681	E2-4	0-0.85	1
44438	mEFTu1	NP_001163144.1	279.05	109.47	93.32	197.38	240.85	407.18	321.43	437.07	303.97	232.73	245.06	202.55	451.95	418.66	122.47	73.96	87.25	128.53	229.96	309.58	277.38	220.64	0.478	L1	0-0.85	1
42663	Dph5	NP_524452.4	367.05	232.63	75.06	73.25	96.73	124.61	85.57	87.82	66.25	73.4	105.54	91.72	185.04	94.32	52.37	44.76	58.17	47.68	29.54	24.84	82.83	133.65	0.758	E0-2	0-0.85	1
35054	fws	NP_001246059.1	105.18	117.29	48.69	46.8	51.33	40.37	54.27	38.81	31.18	16.11	35.78	36.31	14.74	19.86	18.94	31.14	23.27	35.24	29.54	15.29	11.56	32.81	0.7	E2-4	0-0.85	1
44250	Cpsf160	NP_995833.1	77.27	87.97	50.72	36.63	35.53	15.8	33.4	22.47	15.59	7.16	30.41	30.57	8.19	8.27	8.46	13.62	13.57	14.51	8.44	3.82	3.85	18.36	0.75	E2-4	0-0.85	1
43809	Slip1	NP_651933.1	66.54	95.79	107.52	79.36	76.99	52.65	112.71	34.72	44.82	25.06	37.56	53.5	14.74	14.89	21.76	44.76	38.78	55.97	56.96	40.13	21.19	30.4	0.569	E12-14	0-0.85	1
36290	Drep1	NP_001260909.1	111.62	95.79	24.34	18.31	29.61	15.8	31.31	34.72	33.12	14.32	32.2	36.31	6.55	3.31	5.24	13.62	19.39	20.73	42.2	36.31	34.67	30.7	0.752	E0-2	0-0.85	1
43864	RpL10	NP_001262233.1	2099.29	2989.02	3728.72	3131.61	3719.3	4364.86	4401.89	1817.72	2445.38	1847.52	2368.31	3095.51	2189.34	2492.11	1634.06	1716.63	1543.34	1689.6	1599.2	1152.33	662.62	1284.68	0.485	E12-14	0-0.85	1
34952	PRL-1	NP_001260487.1	66.54	68.42	50.72	59.01	75.02	40.37	112.71	40.85	64.3	35.8	57.24	91.72	31.11	39.71	37.87	87.58	116.33	76.71	69.62	61.15	32.75	43.95	0.49	P2	0-0.85	1
36726	Flo1	NP_725476.1	42.93	56.69	73.03	99.71	134.24	268.53	210.81	218.54	159.78	152.17	125.21	118.47	96.61	72.81	75.74	75.91	87.25	132.68	101.27	105.11	65.49	53.88	0.599	E10-12	0-0.85	1
3354919	Dbp80	NP_001263168.1	38.64	56.69	60.86	16.28	17.77	19.31	48.01	12.25	23.38	10.74	12.52	21.02	8.19	14.89	24.58	50.6	36.84	41.46	40.09	22.93	7.7	18.96	0.568	E4-6	0-0.85	1
252479	DIP2	NP_612019.2	57.96	43.01	50.72	42.73	37.51	26.33	60.53	30.64	31.18	19.69	21.47	26.75	13.1	11.58	23.37	60.34	60.11	62.19	46.41	21.02	11.56	22.88	0.448	P3	0-0.85	1
43981	DIP1	NP_728449.1	40.78	74.29	105.49	105.81	88.84	43.88	110.62	108.25	85.73	64.45	55.45	61.15	58.95	41.37	53.58	116.78	126.03	194.87	223.63	107.02	61.64	62.61	0.622	P4	0-0.85	2
43775	Crk	NP_651908.1	57.96	76.24	85.2	69.18	84.89	68.45	125.23	24.51	48.71	17.9	28.62	53.5	16.38	23.17	32.23	75.91	67.86	76.71	80.17	45.86	15.41	26.49	0.59	E12-14	0-0.85	1
40221	Clc	NP_001163480.1	257.58	342.1	300.24	264.53	268.48	272.04	260.9	194.03	175.37	136.06	150.26	154.78	88.43	158.86	157.93	328.92	193.89	225.97	191.99	120.39	98.24	140.57	0.424	E2-4	0-0.85	1
41150	AP-1mu	NP_649906.1	197.48	173.98	44.63	67.15	104.63	114.08	118.97	128.67	103.27	75.19	125.21	108.92	60.59	69.5	58.42	87.58	75.62	87.07	69.62	47.78	50.08	82.47	0.552	E0-2	0-0.85	1
36125	stan	NP_001260871.1	1e-06	1.95	2.03	22.38	41.46	24.57	52.18	28.59	17.54	12.53	5.37	5.73	4.91	1.65	6.85	21.41	25.21	47.68	42.2	13.38	3.85	1.51	0.697	E12-14	0-0.85	1
43499	Pcd	NP_477360.2	246.85	17.59	20.29	14.24	17.77	21.06	35.48	30.64	17.54	41.18	89.44	74.52	142.46	76.12	178.47	204.36	414.92	221.82	189.88	330.6	132.91	117.39	0.744	P2	0-0.85	1
34780	p38b	NP_477361.1	109.47	15.64	10.14	30.52	49.35	91.26	70.96	65.36	54.56	60.87	53.66	49.68	49.13	49.64	34.24	38.93	31.02	35.24	27.43	32.49	30.82	50.57	0.593	E0-2	0-0.85	1
40242	kin17	NP_649212.2	68.69	91.88	85.2	79.36	73.04	50.9	58.44	34.72	33.12	19.69	17.89	24.84	13.1	11.58	16.52	31.14	36.84	45.61	37.98	21.02	15.41	23.48	0.582	E2-4	0-0.85	1
40160	Kap-alpha1	NP_524167.1	188.89	101.65	66.95	85.46	78.97	56.16	89.75	69.44	52.61	28.64	60.82	57.32	45.85	41.37	41.09	64.23	73.68	99.51	111.82	68.8	71.27	100.54	0.628	E0-2	0-0.85	1
31124	b6	NP_477365.1	1e-06	1e-06	1e-06	1e-06	1.97	1.76	4.17	55.14	103.27	32.22	10.73	11.46	6.55	26.48	5.64	23.36	9.69	6.22	29.54	160.52	23.11	5.42	0.894	P5	0.85-0.9	2
40934	Taf7	NP_649748.1	53.66	46.92	36.52	36.63	35.53	24.57	27.13	16.34	15.59	8.95	19.68	21.02	6.55	6.62	6.85	13.62	15.51	18.66	16.88	9.56	9.63	17.46	0.631	E0-2	0-0.85	1
40816	agt	NP_001303422.1	21.47	23.46	10.14	6.1	5.92	5.27	4.17	2.04	1.95	1.79	1.79	3.82	4.91	4.96	4.03	3.89	5.82	6.22	4.22	3.82	1.93	9.63	0.763	E2-4	0-0.85	1
43826	Actbeta	NP_651942.2	1e-06	1e-06	1e-06	1e-06	1e-06	1.76	6.26	4.08	7.79	5.37	5.37	9.55	4.91	1.65	1.61	3.89	7.76	12.44	14.77	9.56	1.93	2.11	0.705	P4	0-0.85	1
33499	Ts	NP_001285570.1	180.31	33.23	81.15	65.11	35.53	22.82	10.44	12.25	9.74	7.16	3.58	3.82	11.46	23.17	18.13	17.52	31.02	22.8	4.22	3.82	13.48	37.32	0.876	E0-2	0.85-0.9	1
38721	Tnpo	NP_001261472.1	141.67	144.66	54.77	48.84	67.12	38.61	62.62	44.93	42.87	23.27	28.62	40.13	16.38	16.55	20.55	52.55	46.53	39.39	31.65	21.02	15.41	41.84	0.704	E2-4	0-0.85	1
31791	PIP82	NP_572487.3	1e-06	1e-06	1e-06	2.03	1e-06	1e-06	1e-06	2.04	1.95	1.79	1e-06	1e-06	1e-06	1e-06	1e-06	1e-06	1e-06	1e-06	2.11	36.31	23.11	18.36	0.932	P5	0.9-0.95	6	3
38029	NitFhit	NP_525122.1	68.69	72.33	60.86	46.8	41.46	31.59	35.48	28.59	27.28	23.27	28.62	34.39	29.48	31.44	31.42	29.19	38.78	39.39	31.65	22.93	19.26	35.52	0.513	E2-4	0-0.85	1
33495	NTPase	NP_001259972.1	124.5	179.85	164.32	101.74	82.91	73.71	87.66	145.01	151.98	103.83	114.48	114.65	86.79	112.53	60.03	44.76	40.72	47.68	109.71	36.31	104.02	77.66	0.472	E2-4	0-0.85	1
36130	Mat1	NP_610605.1	94.45	21.5	32.46	24.42	19.74	15.8	14.61	10.21	7.79	5.37	5.37	5.73	13.1	14.89	16.52	19.46	21.33	29.02	21.1	9.56	9.63	28.29	0.825	E0-2	0-0.85	1
41269	Irp-1B	NP_524303.2	143.82	33.23	8.11	4.07	9.87	17.55	48.01	118.46	85.73	71.61	128.79	192.99	334.05	311.1	272.75	326.98	77.56	87.07	154.01	108.93	59.71	134.25	0.659	L1	0-0.85	1
42689	Irp-1A	NP_477371.1	51.52	64.51	46.66	48.84	49.35	57.92	48.01	44.93	35.07	28.64	28.62	28.66	55.68	51.3	74.53	167.38	62.04	68.41	50.63	28.67	28.89	45.75	0.715	P1	0-0.85	1
42350	GluClalpha	NP_001287408.1	1e-06	1e-06	1e-06	1e-06	1.97	1.76	4.17	6.13	13.64	14.32	14.31	21.02	11.46	3.31	1.61	3.89	7.76	14.51	27.43	26.75	19.26	9.63	0.69	P4	0-0.85	1
31261	CG2701	NP_570025.1	88.01	54.74	38.54	44.77	41.46	49.14	35.48	36.76	23.38	21.48	23.25	19.11	31.11	26.48	27.8	33.09	38.78	58.05	37.98	21.02	28.89	47.26	0.6	E0-2	0-0.85	1
31267	CG2712	NP_570028.1	49.37	13.68	18.26	22.38	17.77	17.55	12.52	8.17	5.85	5.37	5.37	3.82	6.55	3.31	4.03	5.84	7.76	8.29	8.44	3.82	3.85	12.94	0.81	E0-2	0-0.85	6	1
31269	Syx4	NP_525057.2	6.44	1e-06	1e-06	2.03	3.95	5.27	6.26	4.08	11.69	14.32	19.68	21.02	13.1	13.24	7.65	7.79	7.76	6.22	8.44	11.47	7.7	11.74	0.617	E22-24	0-0.85	1
31001	CG4293	NP_001033816.1	83.71	62.56	52.75	52.91	61.2	59.67	41.74	36.76	17.54	7.16	7.16	7.64	18.01	24.82	23.37	31.14	17.45	26.95	23.21	9.56	15.41	35.82	0.637	E0-2	0-0.85	1
31196	CG3457	NP_001284809.1	148.11	185.71	107.52	32.56	35.53	21.06	22.96	42.89	31.18	16.11	69.76	43.95	1e-06	1e-06	0.81	1e-06	1e-06	1e-06	1e-06	1e-06	1e-06	24.08	0.846	E2-4	0-0.85	6	6
31090	Rilpl	NP_001259133.1	47.22	11.73	26.37	20.35	17.77	8.78	16.7	18.38	21.43	23.27	25.04	30.57	26.2	16.55	18.94	31.14	31.02	47.68	52.74	32.49	30.82	38.53	0.504	P4	0-0.85	1
44736	CG3719	NP_651990.1	105.18	89.92	68.98	115.99	122.4	129.88	108.53	87.82	68.2	69.82	75.13	74.52	52.4	57.92	55.6	52.55	62.04	62.19	50.63	45.86	146.39	115.28	0.455	P6	0-0.85	1
31086	ssx	NP_569908.1	143.82	213.08	178.52	160.75	148.06	86	123.14	126.63	89.63	48.34	82.28	68.79	40.94	28.13	34.65	64.23	65.92	97.44	75.95	43.95	46.23	57.49	0.595	E2-4	0-0.85	1
30979	CG3777	NP_001284733.1	1e-06	1.95	2.03	8.14	25.66	28.08	35.48	89.86	346.84	146.8	28.62	30.57	13.1	86.05	41.09	48.66	323.79	49.75	151.9	139.5	50.08	5.42	0.82	E16-18	0-0.85	4
31260	CG2694	NP_726827.1	120.2	17.59	8.11	14.24	11.84	5.27	4.17	4.08	1.95	1.79	1.79	1.91	3.28	3.31	8.06	9.73	15.51	16.58	10.55	5.73	5.78	26.79	0.929	E0-2	0.9-0.95	1
31253	Spg7	NP_570017.1	107.33	33.23	30.43	28.49	25.66	26.33	25.05	42.89	42.87	30.43	21.47	19.11	34.39	36.41	21.76	19.46	21.33	31.1	40.09	36.31	36.6	58.7	0.705	E0-2	0-0.85	1
31254	Lint-O	NP_001284832.1	55.81	11.73	20.29	20.35	13.82	7.02	4.17	4.08	1.95	1.79	1.79	1.91	3.28	1.65	3.22	5.84	9.69	10.37	6.33	3.82	3.85	13.55	0.869	E0-2	0.85-0.9	1
31255	Ugalt	NP_001138149.1	72.98	15.64	6.09	12.21	17.77	42.12	48.01	36.76	19.49	12.53	12.52	11.46	14.74	26.48	19.34	27.25	17.45	24.88	16.88	5.73	15.41	29.5	0.713	E0-2	0-0.85	1
31257	CG2680	NP_570021.2	1e-06	1e-06	2.03	2.03	1.97	1.76	2.09	2.04	1.95	5.37	23.25	22.93	50.76	43.02	18.94	11.68	11.63	10.37	4.22	3.82	19.26	49.97	0.772	L1	0-0.85	1
31256	eIF2Bbeta	NP_570020.1	85.86	60.6	79.12	77.32	69.1	82.49	70.96	73.53	54.56	41.18	35.78	34.39	67.14	74.47	45.12	54.5	44.59	58.05	59.07	42.04	40.45	54.78	0.316	E0-2	0-0.85	1
31258	CG2681	NP_570022.2	1e-06	1e-06	2.03	2.03	1e-06	1e-06	1e-06	2.04	5.85	17.9	42.93	36.31	39.3	33.1	8.46	1e-06	1.94	1e-06	1e-06	1e-06	17.34	17.16	0.791	E20-22	0-0.85	1
31259	CG2685	NP_570023.1	96.59	86.01	58.83	61.04	55.28	38.61	33.4	30.64	21.43	16.11	14.31	15.29	14.74	13.24	12.49	19.46	21.33	29.02	18.99	9.56	9.63	23.48	0.701	E0-2	0-0.85	1
44441	Bem46	NP_477372.1	72.98	78.2	103.46	61.04	45.41	35.1	29.22	34.72	25.33	21.48	16.1	15.29	18.01	19.86	19.34	31.14	25.21	26.95	29.54	24.84	28.89	36.12	0.679	E4-6	0-0.85	1
32008	Ant2	NP_001259432.1	2.15	1.95	2.03	6.1	5.92	3.51	4.17	4.08	3.9	3.58	3.58	3.82	4.91	4.96	20.95	38.93	60.11	97.44	113.93	95.55	125.2	122.21	0.77	P6	0-0.85	1
34807	Acyp	NP_001285916.1	1e-06	1e-06	1e-06	1e-06	1e-06	1e-06	1e-06	1e-06	1e-06	1e-06	1e-06	1e-06	1e-06	1e-06	4.03	9.73	21.33	35.24	46.41	49.69	67.42	65.02	0.835	P6	0-0.85	1
35682	az2	NP_610289.2	51.52	13.68	28.4	26.45	19.74	14.04	10.44	6.13	3.9	3.58	3.58	3.82	3.28	3.31	6.04	9.73	13.57	16.58	10.55	3.82	3.85	12.64	0.797	E0-2	0-0.85	1
37542	ari-2	NP_477374.1	109.47	70.38	56.8	97.67	106.6	98.28	104.36	51.06	37.02	41.18	17.89	19.11	9.83	4.96	22.56	58.39	73.68	76.71	46.41	22.93	25.04	32.51	0.531	E0-2	0-0.85	1
37782	Cpes	NP_001286788.1	201.77	46.92	38.54	52.91	45.41	45.63	43.83	77.61	77.94	57.29	60.82	51.59	58.95	41.37	46.33	79.8	40.72	35.24	31.65	24.84	57.79	79.16	0.741	E0-2	0-0.85	1
37787	CG4882	NP_001286791.1	83.71	29.32	60.86	65.11	61.2	61.43	73.05	61.27	66.25	57.29	51.87	57.32	62.23	76.12	25.38	29.19	23.27	33.17	54.85	76.44	28.89	39.73	0.372	E0-2	0-0.85	2
37784	Mtpbeta	NP_477378.1	427.16	115.34	14.2	10.17	17.77	66.69	85.57	151.14	134.45	123.53	75.13	74.52	160.48	205.19	222.79	293.89	166.74	205.24	202.54	150.97	181.06	212.21	0.68	E0-2	0-0.85	1
45739	SuUR	NP_524835.1	70.83	70.38	32.46	30.52	29.61	15.8	29.22	20.42	21.43	8.95	23.25	24.84	4.91	6.62	6.45	9.73	7.76	8.29	8.44	7.64	5.78	18.06	0.734	E0-2	0-0.85	6	1
44108	Optix	NP_001260793.1	1e-06	13.68	30.43	36.63	29.61	19.31	22.96	18.38	13.64	14.32	7.16	7.64	4.91	1.65	6.04	9.73	13.57	22.8	18.99	9.56	11.56	10.23	0.621	E6-8	0-0.85	1
34419	Ip259	NP_001260347.1	397.1	600.15	912.91	864.8	878.5	721.33	755.56	355.37	356.58	309.71	536.63	651.59	383.18	236.63	179.68	214.09	246.24	304.75	229.96	160.52	115.57	213.41	0.545	E4-6	0-0.85	1
36209	Fpps	NP_477380.1	105.18	191.58	284.02	179.07	169.78	150.94	187.85	73.53	42.87	34.01	53.66	57.32	19.65	47.99	59.22	62.28	71.74	105.73	156.12	30.58	25.04	50.27	0.686	E4-6	0-0.85	1
31128	CG3795	NP_001284790.1	1e-06	1e-06	1e-06	1e-06	1e-06	1e-06	1e-06	1e-06	1e-06	1e-06	1e-06	1e-06	1e-06	1e-06	2.01	3.89	7.76	14.51	16.88	15.29	19.26	19.26	0.8	P6	0-0.85	1
31105	rush	NP_001284784.1	103.03	43.01	38.54	61.04	59.22	64.94	56.35	75.57	62.35	78.77	71.55	63.06	54.04	43.02	48.75	58.39	79.49	70.49	75.95	47.78	63.57	71.64	0.405	E0-2	0-0.85	1
31103	Rab27	NP_726743.1	36.49	11.73	16.23	14.24	7.9	1.76	2.09	2.04	1.95	7.16	8.94	7.64	9.83	3.31	3.63	5.84	7.76	8.29	2.11	1.91	13.48	7.22	0.807	E0-2	0-0.85	1
31102	CG14780	NP_569920.2	1e-06	1e-06	1e-06	1e-06	1e-06	1e-06	1e-06	6.13	13.64	23.27	12.52	11.46	13.1	6.62	8.06	3.89	1e-06	1e-06	2.11	1e-06	3.85	2.41	0.826	E18-20	0-0.85	1
31392	Alms1b	NP_001259240.1	2.15	3.91	2.03	4.07	1.97	1e-06	1e-06	1e-06	1e-06	1e-06	1e-06	1e-06	1e-06	1e-06	2.42	5.84	9.69	16.58	16.88	13.38	11.56	12.34	0.742	P4	0-0.85	4
31393	Alms1a	NP_572175.3	45.08	37.14	32.46	38.66	31.59	8.78	14.61	10.21	7.79	3.58	12.52	9.55	1.64	1.65	6.45	11.68	19.39	29.02	25.32	19.11	15.41	22.58	0.62	E0-2	0-0.85	4
31111	Mur2B	NP_001284789.1	1e-06	1e-06	2.03	2.03	1.97	1.76	2.09	2.04	1.95	1.79	3.58	3.82	3.28	3.31	1.61	1.95	1.94	6.22	31.65	13.38	5.78	39.43	0.887	Adult	0.85-0.9	1
31129	Scgdelta	NP_001162639.2	1e-06	1e-06	1e-06	1e-06	1e-06	1.76	2.09	12.25	27.28	41.18	26.83	22.93	16.38	11.58	4.43	1.95	7.76	8.29	8.44	7.64	7.7	2.41	0.803	E18-20	0-0.85	1
31110	inc	NP_001284786.1	60.1	72.33	64.92	93.6	84.89	66.69	87.66	59.23	50.66	35.8	30.41	32.48	26.2	18.2	27.8	60.34	65.92	72.56	52.74	43.95	26.97	28.29	0.453	E6-8	0-0.85	1
36316	Cyp6g1	NP_001286335.1	1e-06	1e-06	1e-06	1e-06	1e-06	1.76	2.09	2.04	1.95	1.79	3.58	3.82	13.1	43.02	163.97	87.58	13.57	16.58	14.77	9.56	98.24	157.42	0.862	L3	0.85-0.9	1
39961	CycT	NP_001261992.1	98.74	62.56	54.77	50.87	37.51	19.31	37.57	24.51	23.38	19.69	19.68	21.02	19.65	14.89	19.34	38.93	38.78	51.83	44.31	28.67	30.82	47.56	0.657	E0-2	0-0.85	1
42092	CREG	NP_001247152.1	34.34	66.47	93.32	42.73	19.74	12.29	25.05	24.51	31.18	16.11	7.16	11.46	6.55	11.58	616.4	2619.72	1190.47	860.35	643.48	189.19	63.57	69.53	0.927	P1	0.9-0.95	2
43490	Bub3	NP_001287587.1	268.31	435.94	582.23	374.41	286.25	136.9	133.58	106.2	79.89	41.18	94.8	85.99	32.75	34.75	54.39	79.8	96.94	114.02	50.63	24.84	21.19	57.79	0.786	E4-6	0-0.85	1
32268	Bap60	NP_511143.2	306.95	396.84	288.07	236.04	201.36	163.22	139.84	122.54	83.79	42.97	66.18	66.88	24.56	28.13	46.33	81.74	93.07	114.02	56.96	21.02	17.34	62.31	0.728	E2-4	0-0.85	1
35773	slv	NP_001260797.1	47.22	25.41	36.52	44.77	47.38	59.67	54.27	32.68	21.43	12.53	12.52	15.29	14.74	19.86	19.74	31.14	21.33	22.8	21.1	11.47	23.11	38.83	0.536	E10-12	0-0.85	1
36808	fidipidine	NP_523760.1	51.52	52.78	34.49	30.52	33.56	26.33	33.4	24.51	19.49	12.53	14.31	19.11	11.46	14.89	20.55	35.03	27.14	39.39	25.32	15.29	11.56	20.17	0.523	E2-4	0-0.85	1
44254	bab2	NP_523879.2	2.15	9.77	28.4	79.36	96.73	68.45	96.01	51.06	33.12	28.64	26.83	26.75	14.74	8.27	13.7	42.82	38.78	51.83	31.65	9.56	9.63	9.63	0.662	E8-10	0-0.85	1
31664	unc-119	NP_001284978.1	75.13	86.01	56.8	42.73	39.48	28.08	41.74	18.38	19.49	12.53	14.31	19.11	8.19	6.62	13.7	33.09	42.66	53.9	50.63	32.49	13.48	25.89	0.641	E2-4	0-0.85	1
39857	CG4101	NP_648908.1	17.17	29.32	26.37	26.45	27.64	26.33	22.96	6.13	13.64	8.95	5.37	11.46	4.91	6.62	15.71	42.82	27.14	35.24	31.65	11.47	5.78	11.14	0.578	P1	0-0.85	2
43912	SF1	NP_524654.2	173.87	232.63	263.73	221.8	165.83	124.61	102.27	93.95	54.56	32.22	35.78	34.39	62.23	44.68	49.15	70.07	77.56	132.68	82.28	34.4	32.75	64.11	0.652	E4-6	0-0.85	1
37493	PpN58A	NP_477384.1	1e-06	1e-06	1e-06	1e-06	1e-06	1e-06	1e-06	1e-06	1e-06	1e-06	1e-06	1e-06	1e-06	1e-06	3.63	7.79	15.51	22.8	29.54	24.84	17.34	16.56	0.821	P4	0-0.85	1
42821	Pli	NP_001097890.1	96.59	80.15	146.07	166.86	177.67	179.02	192.02	149.09	114.96	53.71	25.04	34.39	14.74	11.58	58.42	173.22	141.54	93.29	65.4	32.49	26.97	33.71	0.535	E12-14	0-0.85	1
37963	Lcp9	NP_523854.1	1e-06	1e-06	4.06	2.03	1.97	1.76	1e-06	1e-06	1e-06	1.79	1e-06	1e-06	1e-06	1e-06	1092.19	3.89	1.94	1e-06	2.11	5.73	1e-06	1e-06	0.999	L3	0.95-1	2
39877	eIF3e	NP_477385.1	489.4	678.35	779.01	614.52	669.24	600.23	480.05	383.97	294.23	239.89	268.31	273.25	335.69	317.72	212.31	268.59	263.69	304.75	215.2	145.24	157.95	255.55	0.543	E4-6	0-0.85	1
49802	BomS2	NP_725776.1	1e-06	1e-06	1e-06	1e-06	1e-06	3.51	8.35	12.25	9.74	21.48	123.42	156.69	14.74	3.31	46.33	33.09	486.66	329.63	175.11	68.8	129.06	664.01	0.884	Adult	0.85-0.9	6	6
43913	Gk1	NP_524655.1	34.34	27.37	16.23	20.35	25.66	33.35	31.31	32.68	42.87	48.34	89.44	114.65	88.43	72.81	31.42	31.14	32.96	35.24	40.09	32.49	25.04	55.38	0.646	E22-24	0-0.85	1
33942	AkhR	NP_995639.1	1e-06	1e-06	1e-06	1e-06	1e-06	1.76	2.09	2.04	7.79	12.53	3.58	5.73	6.55	14.89	23.37	31.14	3.88	8.29	8.44	7.64	7.7	17.46	0.794	P1	0-0.85	1
35129	Faf2	NP_001286057.1	169.57	172.03	85.2	89.53	104.63	96.53	98.1	98.03	87.68	66.24	71.55	80.25	40.94	43.02	49.55	91.48	85.31	78.78	71.73	47.78	59.71	75.55	0.532	E2-4	0-0.85	1
31396	CG3062	NP_572177.2	1e-06	1e-06	1e-06	1e-06	1e-06	1e-06	1e-06	1e-06	1e-06	1e-06	1e-06	1e-06	1e-06	1e-06	2.01	5.84	9.69	16.58	18.99	17.2	21.19	21.07	0.792	P6	0-0.85	2
31399	Torsin	NP_001284866.1	133.08	134.89	101.43	54.94	57.25	50.9	50.09	42.89	37.02	17.9	17.89	24.84	24.56	38.06	38.68	50.6	58.17	85	50.63	21.02	19.26	44.85	0.638	E2-4	0-0.85	1
31028	CG13359	NP_569861.1	1e-06	1.95	2.03	1e-06	1e-06	1e-06	1e-06	1e-06	1e-06	1e-06	1e-06	1e-06	1e-06	1e-06	2.01	3.89	7.76	12.44	16.88	15.29	13.48	12.94	0.784	P4	0-0.85	6	8
31025	CG13360	NP_569859.1	1e-06	1e-06	1e-06	2.03	3.95	1.76	2.09	1e-06	1e-06	1e-06	1e-06	1e-06	1e-06	11.58	161.96	3.89	3.88	10.37	14.77	22.93	38.52	56.59	0.949	L3	0.9-0.95	2
31026	CG16989	NP_001284761.2	57.96	19.55	26.37	32.56	33.56	29.84	29.22	26.55	21.43	25.06	23.25	24.84	26.2	16.55	21.35	17.52	21.33	31.1	21.1	19.11	19.26	35.22	0.564	E0-2	0-0.85	1
31177	CG4025	NP_569979.1	32.2	11.73	16.23	24.42	25.66	22.82	18.78	20.42	15.59	12.53	12.52	13.38	16.38	13.24	29.81	33.09	34.9	33.17	25.32	15.29	17.34	30.7	0.382	P2	0-0.85	1
31170	Sik2	NP_569972.1	1e-06	1.95	2.03	2.03	1.97	8.78	14.61	24.51	19.49	14.32	10.73	9.55	13.1	4.96	3.63	9.73	17.45	29.02	27.43	9.56	9.63	7.22	0.651	P3	0-0.85	1
[truncated: 10,157 more rows]

## Sheet: Aedes
GeneID	Symbol	ProteinID	E0-2	E2-4	E4-8	E8-12	E12-16	E16-20	E20-24	E24-28	E28-32	E32-36	E36-40	E40-44	E44-48	E48-52	E52-56	E56-60	E60-64	E64-68	E68-72	E72-76	L1	L2	L3	L4	P1	P2	P3	Adult	Tau	Max	Specificity	Origin_Arthropoda	Origin_Diptera
110673976	LOC110673976	XP_001654215.1	32.22	24.36	18.05	9.82	27.14	54.29	27.52	12.93	10.25	10.08	14.6	26.92	29.41	31.78	18.97	8.58	11.5	4.42	5.05	2.55	14.72	19.01	32.08	45.84	3022.67	1191.67	138.67	41.52	0.977	P1	0.95-1	6	4
110673978	LOC110673978	XP_001651766.1	1.42	0.26	0.76	0.76	0.25	0.35	0.33	0.3	0.17	0.17	0.47	1.73	3.43	6.6	9.07	7.02	7.57	4.67	4.29	2.67	0.13	0.23	0.25	1e-06	34.89	32.71	87.56	143	0.946	Adult	0.9-0.95	2
110673980	LOC110673980	XP_021701277.1	1e-06	1e-06	1e-06	0.05	7.46	20.34	11.99	7.36	7.34	10.31	10.55	13.04	11.76	11.09	14.84	4.99	5.11	1.7	0.88	0.57	31.58	13.66	56.75	472.84	29.04	38.8	2.6	20.37	0.974	L4	0.95-1	1
110673981	LOC110673981	XP_021704594.1	4.82	6.81	6.22	3.68	3.58	2.56	3.25	2.63	3.09	2.96	2.99	2.91	2.11	2.26	1.74	0.76	1.34	1.19	0.89	1.72	11.23	10.37	9.81	7.31	1.44	1.05	0.11	0.24	0.703	L1	0-0.85	1
110673983	LOC110673983	XP_021693821.1	8.46	12.38	11.51	12.3	6.81	8.58	9.67	17.78	19.58	17.95	9.44	6.29	7.23	8.46	6.61	6.26	2.87	3.57	3.28	3.41	8.29	8.14	19.5	17.06	26.7	28.88	8.4	11.19	0.626	P2	0-0.85	1
110673984	LOC110673984	XP_001656538.2	0.87	0.78	0.82	0.21	1e-06	0.47	0.5	0.36	0.99	1.41	0.5	0.38	0.24	0.76	0.68	0.44	0.22	0.71	0.75	0.58	28.87	21.25	29.57	28.38	27.84	20.42	12.01	7.85	0.797	L3	0-0.85	1
110673985	LOC110673985	XP_001653004.1	0.39	0.29	0.61	0.34	2.28	5.22	8.42	8.82	16.22	14.27	12.31	9.02	9.7	6.88	4.64	1.59	2.62	0.54	0.39	0.23	6.79	4.28	17.23	52.65	0.64	0.73	3.75	13.44	0.892	L4	0.85-0.9	1
110673987	LOC110673987	XP_021706322.1	1e-06	1e-06	1e-06	1e-06	1e-06	1e-06	1e-06	0.12	0.43	0.21	1e-06	1e-06	1e-06	0.2	1e-06	1e-06	1e-06	1e-06	1e-06	1e-06	1.71	1.33	5.31	6.26	6.48	12.19	0.15	0.87	0.928	P2	0.9-0.95	1
110673989	LOC110673989	XP_021702718.1	1e-06	1e-06	1e-06	1e-06	0.46	2.85	3.88	1.94	1.62	1.81	2.49	4.28	4.73	5.17	4.54	3.6	7.54	14.31	13.22	10.27	92.97	141.96	149.98	303.35	101.18	99.21	25.58	91.42	0.904	L4	0.9-0.95	1
110673991	LOC110673991	XP_021697350.1	7.23	4.64	2.69	2.3	5.87	4.74	4.48	2.67	5.25	4.75	2.69	2.65	2.97	3.28	3.33	1.77	2.51	3.45	1.68	0.94	33.11	19.55	16.89	15.91	24.02	27.6	21	13.9	0.766	L1	0-0.85	1
110673992	LOC110673992	XP_001662038.2	22.67	25.83	18.24	23.81	32.74	26.59	28.47	34.18	33.04	32.17	26.3	16.63	15.61	14.03	11.15	11.14	9.05	8.58	7.65	7.91	10.34	5.03	2.83	5.04	13.22	6.18	5.09	4.79	0.538	E24-28	0-0.85	1
110673993	LOC110673993	XP_021702005.1	10.19	19.67	26.86	25.13	9.75	12.14	12.66	9.96	4.86	4.73	17.39	7	10.43	6.77	8.93	24.86	26.8	9.59	13	11.6	4.75	2.89	3.57	2.79	4.51	3.68	5.58	1.95	0.607	E4-8	0-0.85	1
110673996	LOC110673996	XP_021712917.1	26.16	33.79	27	21.05	9.22	7.03	5.72	6.45	6.03	3.77	3.48	2.98	2.98	1.47	0.99	1.13	1.55	0.68	1.43	0.45	7.44	12.86	14.87	6.07	13.29	8.03	3.33	2.61	0.777	E2-4	0-0.85	1
110673997	LOC110673997	XP_021712085.1	1e-06	1e-06	1e-06	1e-06	1e-06	1e-06	1e-06	1e-06	1e-06	1e-06	1e-06	1e-06	1e-06	1e-06	1e-06	1e-06	1e-06	1e-06	1e-06	1e-06	9.16	6.45	6.35	10	7.56	6.4	9.81	20.64	0.896	Adult	0.85-0.9	1
110673998	LOC110673998	XP_021702275.1	1e-06	1e-06	1e-06	1e-06	1e-06	1e-06	0.05	0.27	0.27	0.59	0.52	1.25	0.94	2.43	3.55	1.68	1.43	1.7	1.51	1.05	10.42	7.02	2.24	2.03	7.44	21.08	10	5.91	0.89	P2	0.85-0.9	1
110674002	LOC110674002	XP_021711205.1	2.6	0.89	1e-06	0.77	0.43	0.9	1.43	1.33	1.34	1.49	1.06	0.74	1.08	1.13	1.23	0.3	0.55	0.81	0.76	1.05	9.9	9.81	12.36	11.64	6.51	9.89	1.76	6.95	0.763	L3	0-0.85	1
110674003	LOC110674003	XP_021708830.1	36.35	10.51	4.07	6	10.62	7.33	7.16	5.68	5.69	4.15	6.8	8.96	8.75	5.15	8.04	5.8	7.91	5.62	4.34	4.74	6.86	5.48	8.95	7.13	7.35	8.21	13.06	9.46	0.8	E0-2	0-0.85	1
110674007	LOC110674007	XP_021708435.1	1e-06	1e-06	1e-06	1e-06	1.02	0.6	1.14	0.1	0.18	0.71	1.86	2.63	2.29	1.02	0.86	1.32	6.46	10.24	17.97	10.15	24.9	27.15	20.84	22.95	0.41	0.04	0.37	3.27	0.82	L2	0-0.85	1
110674008	LOC110674008	XP_021698617.1	1e-06	1e-06	1e-06	1e-06	0.05	1e-06	0.06	0.17	0.14	0.2	0.45	0.73	0.95	0.93	0.52	0.48	0.88	0.54	0.76	0.42	1.83	3.83	2.05	1.19	9.47	5.87	10.16	4.2	0.867	P3	0.85-0.9	1
110674010	LOC110674010	XP_021703463.1	1e-06	0.53	0.1	7.53	6.82	16.79	40.27	43.87	38.92	38.93	44.31	53.23	59.68	50.53	75.21	94.95	113.36	131.83	116.64	113.3	134.2	103	206.28	442.39	15.52	43.15	36.21	218.75	0.849	L4	0-0.85	1
110674011	LOC110674011	XP_021710984.1	0.19	1e-06	0.19	0.27	0.41	0.02	0.12	0.18	0.34	0.25	0.91	0.74	0.77	1.03	1.26	1.12	0.94	0.67	0.7	1.07	13.27	2.75	2.31	5.95	2.06	2.31	1.53	0.32	0.918	L1	0.9-0.95	1
110674013	LOC110674013	XP_021700086.1	18.2	11.62	13.52	11.3	7.56	4.2	3.13	2.08	3.17	4.22	11.84	20.37	27.05	30.48	33.9	26.7	39.62	23.99	29.14	21.91	23.56	17.7	21.22	16.28	16.72	36.97	42.42	14.59	0.567	P3	0-0.85	1
110674016	LOC110674016	XP_021711922.1	0.18	1e-06	0.26	0.26	2.52	3.02	3.22	10.2	7.49	5.12	1.89	1.51	2.01	1.34	1.45	5.82	11.86	17.76	19.53	16.29	20.19	22.85	16.66	10.62	5.67	13.29	55.2	48.01	0.832	P3	0-0.85	2
110674018	LOC110674018	XP_021712520.1	1e-06	1e-06	1e-06	1e-06	1e-06	1e-06	1e-06	1e-06	1e-06	1e-06	1e-06	1e-06	1e-06	1e-06	1e-06	1e-06	1e-06	1e-06	1e-06	1e-06	57.9	67.53	76.05	64.04	55.48	50.45	23.4	146.89	0.9	Adult	0.85-0.9	1
110674020	LOC110674020	XP_021699984.1	43.21	66.12	87.68	106.63	51.56	84.76	124.66	57.9	105.09	60.6	97	68.43	83.92	55.19	48.34	20.79	34.61	15.91	11.6	6.95	17.44	3.89	5.15	5.7	14.79	10.05	6.95	1.65	0.65	E20-24	0-0.85	2
110674025	LOC110674025	XP_021692948.1	1e-06	1e-06	1e-06	4.62	14.23	28.02	44.47	21.39	45.83	28.88	26.08	30.32	29.62	24.05	28.33	4.43	7.16	5.03	2.21	1.42	1.36	0.52	1.15	1.11	2.24	3.73	2.14	0.63	0.742	E28-32	0-0.85	1
110674034	LOC110674034	XP_021692979.1	0.12	0.09	14.72	53.39	74.24	98.14	133.89	111.16	173.71	119.59	97.44	88.87	91.35	85.09	88.29	33.11	48.46	52.86	33.25	24.38	22.28	8.51	9.16	7.27	19.73	25.8	19.95	7.68	0.707	E28-32	0-0.85	2
110674037	LOC110674037	XP_021693012.1	1e-06	1e-06	1e-06	1e-06	1e-06	1e-06	0.06	0.06	1e-06	1e-06	1e-06	0.06	0.07	0.06	0.19	0.13	1e-06	1e-06	1e-06	0.04	0.01	0.02	0.17	1e-06	4.07	10.09	2.98	0.35	0.969	P2	0.95-1	1
110674038	LOC110674038	XP_021693022.1	4.79	10.55	7.62	4.53	7.14	8.37	12.09	8.62	24.58	14.97	10.87	30.06	29.68	26.88	27.2	4.23	7.74	8.35	2.46	2.01	2.75	1.27	2.9	1.84	3.2	5.46	1.66	1.1	0.7	E40-44	0-0.85	1
110674049	LOC110674049	XP_021693079.1	53.65	118.13	115.21	111.26	95.82	79.32	79.25	95.44	95.46	91.34	106.34	79.25	77.78	68.95	48.58	39.67	45.94	30.11	41.91	32.49	74.7	57.53	79.85	99.59	112.51	142.79	62.87	102.36	0.453	P2	0-0.85	1
110674054	LOC110674054	XP_021693086.1	0.15	0.14	0.18	2.84	2.43	1.79	1.14	0.11	0.13	1.8	38.03	11.05	8.18	3.18	1.12	0.38	4.42	15.02	5.76	4.52	1.54	5.26	8.2	2.21	17.36	23.81	0.61	0.06	0.88	E36-40	0.85-0.9	1
110674056	LOC110674056	XP_021693092.1	65.01	9	6.86	4.18	1.82	1.4	1.01	1.02	0.75	0.9	1.2	1.46	1.44	1.14	1.27	0.83	1.25	0.98	0.82	0.85	2.75	0.25	0.14	0.15	0.78	0.54	1.24	0.09	0.975	E0-2	0.95-1	1
110674066	LOC110674066	XP_021693135.1	0.34	0.25	1e-06	1e-06	1e-06	1e-06	1e-06	1e-06	1e-06	1e-06	1e-06	0.15	1e-06	1e-06	1e-06	1e-06	0.15	1e-06	1e-06	1e-06	42.9	46.47	127.5	34.65	69.6	35.37	1200.95	21.11	0.988	P3	0.95-1	6	8
110674067	LOC110674067	XP_021693140.1	95.72	86.92	65.36	45.74	35.72	28.7	28.24	31.03	32.98	25.6	20.38	17.41	14.52	16.79	16.34	8.38	8.33	9.94	6.95	7.27	9.75	3.47	3.58	4.28	6.92	4.61	2.44	3.32	0.787	E0-2	0-0.85	4
110674084	LOC110674084	XP_021693264.1	1e-06	1e-06	0.15	1e-06	1e-06	1e-06	0.03	1e-06	0.03	0.07	0.64	0.98	1.3	2.61	1.77	4.91	6.29	2.68	6.85	5.5	17.4	2.83	1.29	1.02	1.93	2.84	9.59	5.01	0.872	L1	0.85-0.9	5
110674086	LOC110674086	XP_021693300.1	1e-06	1e-06	1e-06	0.46	0.06	0.54	1.72	4.35	3	3.41	2.56	14.82	22.67	53.97	58.34	38.2	28.1	29.08	11.75	5.61	1.62	2.39	9.17	0.68	0.46	13.44	23.19	0.01	0.827	E52-56	0-0.85	6	4
110674096	LOC110674096	XP_021693383.1	14.66	3.42	6.73	4.79	1.98	0.68	0.64	0.34	3.79	19.28	97.51	467.73	594.16	869.29	419.03	41.97	49.66	2.93	1.46	1.48	1.42	0.69	33.25	0.16	0.13	2.67	0.02	0.04	0.925	E48-52	0.9-0.95	4
110674097	LOC110674097	XP_021693385.1	1.44	1e-06	1e-06	1e-06	1e-06	1e-06	0.07	0.1	0.31	2.42	66.22	2088.91	2660.94	3146.59	1336.25	107.16	150.71	6.35	3.11	2.8	0.73	0.46	131.47	0.47	10.15	1010.29	6.71	0.27	0.911	E48-52	0.9-0.95	3
110674098	LOC110674098	XP_021693387.1	2.17	1e-06	0.31	0.87	0.48	0.77	10.91	89.87	1019.88	1841.45	505.85	3265.74	4018.57	5949.54	2480.05	214.99	256.36	15.3	5.08	6.74	0.93	2.83	459.5	4.73	32.71	1489.87	10.52	2	0.902	E48-52	0.9-0.95	3
110674119	LOC110674119	XP_021693512.1	2.65	2.01	1.89	1.41	1.57	5.45	2.99	0.98	0.19	0.58	1.88	3.42	3.98	4.23	6.81	9.49	29.72	32.41	31.65	28.08	195.97	73.44	119.86	77.5	1.71	1.29	1.39	64.5	0.903	L1	0.9-0.95	1
110674120	LOC110674120	XP_021693514.1	1e-06	1e-06	67.4	163.9	6.75	2.11	0.38	0.13	0.03	0.03	0.08	0.49	0.6	0.23	0.32	0.31	0.65	0.41	0.13	0.11	0.35	5.93	1.7	1.41	78.87	22.18	22.43	3.87	0.951	E8-12	0.95-1	6	5
110674122	LOC110674122	XP_021693515.1	1178.41	688.8	123.23	69.25	83.77	75.06	77.43	32.22	10.54	10.56	54.98	67.51	66.59	59.06	63.91	33.38	44.83	14.97	12.45	9.92	26.72	70.89	20.09	14.36	222.34	54.52	81.45	91.14	0.931	E0-2	0.9-0.95	5
110674133	LOC110674133	XP_021693569.1	1.91	2.02	11.06	1.98	1.18	0.42	0.2	0.35	0.1	0.1	0.28	0.28	0.22	0.3	4.31	14.17	30.27	66.7	64.02	63.67	6.79	1875.83	22.36	19.18	5186.42	280.36	75.75	1.87	0.982	P1	0.95-1	2
110674146	LOC110674146	XP_021693643.1	1e-06	1e-06	1e-06	1e-06	1e-06	1e-06	1e-06	8.26	12.46	11.1	1e-06	1e-06	1e-06	3.76	2.93	1.76	0.05	2.2	2.39	0.85	0.01	1e-06	1e-06	1e-06	1e-06	0.02	1e-06	1e-06	0.896	E28-32	0.85-0.9	5
110674148	LOC110674148	XP_021693649.1	1e-06	0.06	1.1	5.25	10.39	9.31	7.72	4.92	2.45	1.92	3.94	3.68	3.55	3.01	0.64	0.84	2.28	0.91	1.09	0.56	113.34	19.85	3.84	3.2	2.97	6.92	0.1	1.74	0.966	L1	0.95-1	1
110674150	LOC110674150	XP_021693651.1	1e-06	1e-06	1.41	4.33	11.17	13.25	16.4	6.12	5.34	4.78	10.93	10.98	10.25	5.48	3.76	2.4	8.75	2.69	2.44	1.73	103.09	35.53	3.56	3.7	4.34	15.9	1.81	7.07	0.93	L1	0.9-0.95	1
110674151	LOC110674151	XP_021693653.1	0.08	0.06	0.97	3.88	10.56	12.16	14.19	7.28	4.38	3.02	8.56	8.78	8.63	5.46	1.16	1.2	7.06	1.63	1.98	1.22	208.41	23.23	5.31	2.15	2.12	8.96	0.21	1.01	0.974	L1	0.95-1	1
110674152	LOC110674152	XP_021693654.1	1e-06	1e-06	0.06	0.19	1.1	0.91	0.74	0.66	0.21	0.17	0.42	0.5	0.27	0.16	0.12	0.09	0.24	0.07	0.19	0.08	47.5	7.57	1.66	0.19	0.56	2.72	0.29	0.65	0.984	L1	0.95-1	1
110674153	LOC110674153	XP_021693655.1	1e-06	1e-06	1e-06	1e-06	0.18	0.21	0.48	0.28	0.08	1e-06	0.45	0.64	0.78	1.03	1.33	1.07	2.28	5.14	4.54	4.91	28.07	1.12	0.25	0.08	1e-06	0.43	0.08	0.57	0.966	L1	0.95-1	1
110674159	LOC110674159	XP_021693684.1	42.16	32.14	19.6	8.69	5.58	4.95	3.86	4.78	7.32	6.43	4.25	4.12	4.43	4.1	3.15	1.69	3.4	3.16	3.5	2.28	3.45	2.39	3.82	3.29	3.27	1.09	1.03	5.51	0.866	E0-2	0.85-0.9	4
110674160	LOC110674160	XP_021693697.1	326.69	504.09	611.54	688.36	488.02	470.12	476.93	551.57	424.67	378.4	298.97	273.4	253.89	148.94	139.05	122.02	127.3	77.57	107.25	112.54	20.87	9.12	15.82	9.16	16.14	13.86	2.41	7.31	0.678	E8-12	0-0.85	1
110674162	LOC110674162	XP_021693707.1	5.73	5.2	3.63	10.58	20.24	16.61	16.28	15.41	12.24	16.82	15.76	9.97	10.34	5.01	4.36	4.19	3.55	2.87	2.52	2.35	2.09	1.42	1.21	1.98	2.01	4.41	0.41	1.5	0.669	E12-16	0-0.85	1
110674163	LOC110674163	XP_021693719.1	311.75	372.51	382.48	492.8	439.52	387.57	320.71	511.9	365.2	435.31	304.43	260.22	224.84	202.65	172.43	185.16	146.66	159.09	193.16	235.24	57.39	64.58	154.38	84.66	90.66	95.08	35.78	75.77	0.547	E24-28	0-0.85	1
110674164	LOC110674164	XP_021693738.1	24.85	45.19	42.79	37.66	40.52	32.55	30.94	32.72	36	32.24	30.14	29.05	28.52	21.24	20.76	14.69	16.29	12.51	11.22	9.55	18.56	13.17	23	16.49	14.95	19.8	6.62	7.14	0.486	E2-4	0-0.85	1
110674166	LOC110674166	XP_021693781.1	264.96	337.27	372.21	352.77	207	155.01	178.09	228.65	227.27	284.47	300.06	190.84	205.4	187.94	111.81	96.7	103.7	76.7	82.28	66.07	429.48	326.98	833.71	552.76	447.72	555.19	113.37	256.38	0.702	L3	0-0.85	1
110674174	LOC110674174	XP_021693809.1	110.16	94.36	76.71	49.37	38.67	31.38	17.14	8.9	41.8	28.68	14.01	21.59	17.17	20.34	19.43	5.93	16.54	42.72	16.41	14.23	38.71	11.61	1.66	3.07	11.68	6.14	47.27	4.68	0.764	E0-2	0-0.85	6	2
110674175	LOC110674175	XP_021693810.1	5.42	4.53	4.56	5.54	38.4	43.95	38.66	43.8	38.87	26.85	19.13	9.21	9.91	10.41	7.03	5.35	3.77	4.04	4.25	7.54	5.68	2.97	3.35	5.05	2.08	2.68	0.36	0.35	0.732	E16-20	0-0.85	1
110674192	LOC110674192	XP_021693913.1	158.66	202.23	125.25	76.79	27.06	21.96	15.18	12.35	8.59	7.38	11.58	13.15	12.6	4.07	3.24	3.51	9.62	2.93	3.91	3.79	2.64	4.13	4.01	6.18	6.1	3.9	1.54	1.16	0.899	E2-4	0.85-0.9	1
110674205	LOC110674205	XP_021693943.1	0.9	1.74	1.36	1.7	2.6	3.71	4.37	6.56	11.07	16.2	22.27	40.9	44.49	40.34	40.16	29.07	26.02	16.32	15.42	12.41	3.11	1	0.53	0.51	1.95	2.91	1.16	0.5	0.743	E44-48	0-0.85	1
110674208	LOC110674208	XP_021694007.1	50.87	44.48	38.72	29.32	21.6	17.94	21.4	31.73	26.44	23.06	16.01	13.22	17.45	11.97	8.49	7.8	9.21	5.55	6.38	4.92	3.25	0.27	0.4	1.06	0.48	1.65	0.15	1.21	0.73	E0-2	0-0.85	6	1
110674209	LOC110674209	XP_021694013.1	13.4	15.35	10.82	11.36	8.59	8.92	11.49	12.66	13.14	10.5	8.44	9.79	8.49	7.03	5.07	2.78	4.63	2.45	1.12	1.9	4.87	0.18	0.35	1.03	1.75	1.18	0.06	0.11	0.599	E2-4	0-0.85	6	1
110674215	LOC110674215	XP_021694055.1	1e-06	0.14	1e-06	1e-06	0.13	0.09	1e-06	1e-06	0.18	1e-06	0.41	2.74	1.72	2.01	3.02	8.92	12.96	23.01	21.64	29.87	2.24	0.35	0.07	1.39	5.14	2.11	1.17	38.94	0.883	Adult	0.85-0.9	1
110674216	LOC110674216	XP_021694057.1	3.54	2.94	3.03	2.53	0.33	0.7	0.11	0.29	0.46	0.46	1.13	0.42	0.24	1e-06	0.11	1e-06	0.85	0.1	0.75	0.85	116.5	11	5.81	13.82	11.27	2.8	5.23	55.68	0.96	L1	0.95-1	6	8
110674220	LOC110674220	XP_021694063.1	6.32	4.24	1.32	1.32	0.55	1.16	0.62	1e-06	1e-06	1e-06	0.34	0.58	0.13	1e-06	0.12	0.09	0.24	0.11	1e-06	0.08	0.17	0.03	1e-06	0.05	1e-06	0.29	2.34	10.95	0.922	Adult	0.9-0.95	6	1
110674221	LOC110674221	XP_021694064.1	3.8	6.7	3.03	1.76	0.47	0.33	0.63	0.19	0.33	0.22	0.29	0.3	0.45	0.41	0.53	1.1	1.11	0.55	1.03	1.61	23.11	9.55	10.81	11.95	1.9	0.04	7.78	2.51	0.888	L1	0.85-0.9	1
110674225	LOC110674225	XP_021694088.1	2.98	1.63	1.76	1.27	0.88	1.15	0.94	0.48	2.57	2.96	4.11	14.01	13.76	15.72	22.29	2.71	6.27	10.34	2.94	1.92	3.88	0.62	0.67	1.01	1.66	1.81	3.29	2.07	0.825	E52-56	0-0.85	6	4
110674229	LOC110674229	XP_021694111.1	23.77	24.55	21.52	14.39	10.07	9.58	11.75	20.02	25.12	38.97	51.48	142.03	153.93	211.63	246.13	128.96	41.83	44.42	29.96	43.92	25.36	16.61	27.21	19.42	32.38	36.78	19.77	8.46	0.814	E52-56	0-0.85	1
110674230	LOC110674230	XP_021694122.1	35.81	10.99	4.03	1.29	1.07	0.82	0.42	1.01	0.81	0.56	0.5	0.51	0.98	0.65	0.73	0.76	0.35	0.79	0.64	0.62	1e-06	0.1	1e-06	0.03	1e-06	0.32	1e-06	0.03	0.97	E0-2	0.95-1	6	5
110674237	LOC110674237	XP_021694140.1	1e-06	1e-06	0.25	0.25	0.49	0.86	0.16	1.16	0.17	0.51	1e-06	1e-06	1e-06	1.13	1e-06	0.23	0.32	1.29	0.37	0.42	0.71	0.54	0.76	0.44	8.25	7.94	0.5	344.7	0.997	Adult	0.95-1	6	4
110674239	LOC110674239	XP_021694150.1	1e-06	1e-06	0.1	1e-06	0.2	0.14	1e-06	1e-06	0.07	0.28	5.29	5.79	6.23	4.26	1.87	0.88	0.7	0.12	0.15	0.08	0.24	0.19	0.17	0.11	12.76	28.26	12.07	0.85	0.93	P2	0.9-0.95	1
110674241	LOC110674241	XP_021694157.1	29.65	30.34	22.83	15.82	9.74	8.77	6.18	9.92	11.44	9.72	6.34	7.92	7.1	8.85	6.93	4.29	4.6	5.96	5.98	3.58	3.77	3.06	1.07	2	5.53	5.59	0.96	1.31	0.742	E2-4	0-0.85	1
110674250	LOC110674250	XP_021694203.1	1e-06	0.07	0.65	44.16	1.96	8.67	18.95	12.18	12.13	5.07	2.28	0.58	0.82	0.33	1e-06	0.07	0.09	1e-06	1e-06	0.03	0.02	0.17	0.27	1e-06	0.11	0.05	1e-06	1e-06	0.946	E8-12	0.9-0.95	1
110674263	LOC110674263	XP_021694223.1	1e-06	1e-06	1e-06	0.42	0.81	0.22	0.12	0.03	1e-06	1e-06	0.03	0.09	0.03	0.03	0.06	0.15	0.18	0.69	0.64	0.45	43.26	9.97	19.74	13.44	9.72	37.77	13.88	5.66	0.901	L1	0.9-0.95	2
110674266	LOC110674266	XP_021694231.1	5.79	12.95	1.52	1.47	4.07	7.18	11.61	21.72	20.25	18.16	21.32	25.69	26.9	32.93	39.94	12.5	8.97	3.66	1.76	1.98	5.18	1.74	2.21	3.22	17.61	27.29	2	0.52	0.714	E52-56	0-0.85	2
110674274	LOC110674274	XP_021694240.1	1e-06	1e-06	1e-06	0.52	0.1	0.14	0.2	1e-06	0.07	1e-06	0.06	0.13	0.29	1e-06	0.07	1e-06	0.07	0.06	1e-06	0.04	1.03	159.06	146.15	189.38	532.51	479.91	344.48	176.58	0.896	P1	0.85-0.9	1
110674283	LOC110674283	XP_021694251.1	16.12	14.29	14.35	6.79	7.26	14.54	11.02	4.8	10.26	5.09	3.63	4.6	3.27	2.29	3.22	0.93	1.29	1.79	0.6	0.34	2.27	4.12	5.21	7.49	1.27	1.83	3.32	0.1	0.685	E0-2	0-0.85	1
110674289	LOC110674289	XP_021694260.1	0.35	1.42	2.15	3.04	3.45	3.39	2.32	1.47	1.98	2.42	5.16	13.1	16.14	23.62	23.87	12.68	26.26	35.21	41.62	19.66	18.65	11.03	2.11	3.37	6.23	6.01	8.1	3.43	0.768	E68-72	0-0.85	1
110674297	LOC110674297	XP_021694270.1	1e-06	1e-06	1e-06	1e-06	1e-06	1e-06	1e-06	1e-06	1e-06	1e-06	1e-06	1e-06	1e-06	1e-06	1e-06	1e-06	1e-06	1e-06	1e-06	1e-06	0.2	1e-06	0.24	1e-06	9.03	11.53	11.83	0.49	0.925	P3	0.9-0.95	6	1
110674320	LOC110674320	XP_021694300.1	89.23	68.64	65.39	36.76	18.32	15.08	5.1	4.52	1.38	1.38	4.17	7	6.06	2.52	2.46	1.86	5.22	1.25	0.77	1.17	0.56	1e-06	1e-06	0.05	0.04	1e-06	1e-06	1e-06	0.896	E0-2	0.85-0.9	6	5
110674341	LOC110674341	XP_021694329.1	1e-06	0.08	0.33	0.24	0.32	0.45	1.55	2.46	0.39	1e-06	0.6	0.25	0.35	0.26	2.47	48.65	43.46	56.33	24.14	38.26	24.01	97.01	1709.34	6240.46	6.2	5.71	2.62	10.57	0.988	L4	0.95-1	6	4
110674346	LOC110674346	XP_021694333.1	0.23	2.97	4.1	0.97	0.39	1.94	7.39	5.47	1.21	0.33	1.96	1.69	1.6	0.37	91.86	1676.85	1778.17	1931.07	998.48	1058.53	622.9	771.03	1010.46	665.19	1.83	1.32	1.62	2.12	0.833	E64-68	0-0.85	6	4
110674354	LOC110674354	XP_021694334.1	0.24	0.53	0.34	0.17	0.25	0.06	0.06	0.05	1e-06	4.12	27.68	11.48	10.27	3.86	0.51	0.4	0.66	1e-06	0.09	1e-06	1e-06	0.08	12.54	1e-06	0.22	1e-06	1e-06	1e-06	0.936	E36-40	0.9-0.95	6	6
110674366	LOC110674366	XP_021694338.1	1e-06	1e-06	1e-06	1e-06	1e-06	1e-06	1e-06	1e-06	1e-06	0.11	1e-06	1e-06	0.23	0.32	0.65	2.04	0.21	0.28	1e-06	0.07	19.4	9.75	11.15	8.9	0.53	0.61	0.13	0.04	0.931	L1	0.9-0.95	1
110674371	LOC110674371	XP_021694341.1	0.29	0.42	0.83	1.55	1.21	0.85	1.42	1.08	0.78	0.42	0.44	0.57	0.59	0.07	0.2	0.33	0.46	0.24	0.15	0.04	2.44	2.9	3.02	1.94	10.87	58.59	7436.62	4.49	1	P3	0.95-1	3
110674442	LOC110674442	XP_021694359.1	1e-06	1e-06	1e-06	1e-06	1e-06	0.11	1e-06	1e-06	1e-06	1e-06	1e-06	1e-06	1e-06	1e-06	1e-06	1e-06	1e-06	1e-06	1e-06	1e-06	0.4	0.35	0.66	0.16	13.29	29.7	29.68	2.5	0.939	P2	0.9-0.95	6	6
110674453	LOC110674453	XP_021694361.1	1e-06	1e-06	1e-06	1e-06	0.15	0.32	0.1	0.09	0.21	0.11	0.1	1e-06	0.22	0.1	0.1	0.07	0.1	1e-06	1e-06	0.13	0.23	0.08	0.04	1e-06	9.23	38.14	72.07	8.47	0.97	P3	0.95-1	1
110674465	LOC110674465	XP_021694367.1	0.35	1e-06	1e-06	0.5	1e-06	1e-06	1e-06	1e-06	1e-06	1e-06	1e-06	1e-06	0.36	0.33	1.83	3.59	6.69	9.95	9.98	7.7	10.08	0.78	1e-06	1e-06	0.63	1e-06	1e-06	1e-06	0.842	L1	0-0.85	6	8
110674467	LOC110674467	XP_021694368.1	1e-06	1e-06	1e-06	1e-06	1e-06	1e-06	1e-06	0.08	1e-06	0.05	1e-06	0.04	0.05	0.04	1e-06	1e-06	1e-06	0.04	1e-06	0.03	0.05	0.01	1e-06	1e-06	0.7	11.51	0.15	0.02	0.994	P2	0.95-1	4
110674472	LOC110674472	XP_021694369.1	1e-06	0.26	250.6	19.65	0.83	0.18	0.28	0.05	1e-06	1e-06	1e-06	0.05	1e-06	0.06	1e-06	0.04	1e-06	1e-06	1e-06	1e-06	1e-06	1e-06	1e-06	1e-06	1e-06	1e-06	1e-06	1e-06	0.997	E4-8	0.95-1	5
110674481	LOC110674481	XP_021694372.1	1e-06	1.89	522.72	149.62	10.31	4.16	2.76	1.07	1e-06	1e-06	0.31	1e-06	0.36	0.11	1e-06	1e-06	0.53	1e-06	1e-06	1e-06	1e-06	1e-06	1e-06	1e-06	1e-06	1e-06	1e-06	1e-06	0.988	E4-8	0.95-1	6	5
110674569	LOC110674569	XP_021694390.1	1.23	0.9	1.48	1.02	0.36	0.44	0.33	0.11	0.13	0.06	0.45	2.71	2.52	2.88	7.5	7.65	17.37	10.64	4.51	3.41	20.25	4.12	3.61	2.5	1.13	0.99	0.44	1.54	0.851	L1	0.85-0.9	6	1
110674612	LOC110674612	XP_021694399.1	1e-06	1e-06	1e-06	1e-06	1e-06	1e-06	1e-06	0.19	0.44	0.33	0.7	0.1	0.23	0.42	1e-06	0.45	0.1	0.28	0.24	0.41	1e-06	0.08	1e-06	1e-06	16.57	30.23	2.01	0.09	0.972	P2	0.95-1	1
110674643	LOC110674643	XP_021694411.1	1e-06	1e-06	0.91	1e-06	1e-06	1e-06	0.4	0.88	1.45	0.62	1.48	1.31	1.5	0.39	3.4	1.53	0.96	0.17	0.9	0.64	0.6	1.33	3.42	1.03	129.52	1739.35	9.48	2.36	0.996	P2	0.95-1	6	5
110674671	LOC110674671	XP_021694417.1	29.2	33.24	26.79	12.11	3.71	2.73	1.74	0.38	1e-06	0.11	1.21	1.84	2.35	1e-06	1e-06	0.08	1.15	1e-06	0.08	0.07	0.05	0.09	1e-06	1e-06	0.04	1e-06	0.33	0.07	0.905	E2-4	0.9-0.95	1
110674672	LOC110674672	XP_021694418.1	0.28	0.72	0.2	1.1	0.29	0.34	1e-06	0.23	0.07	1e-06	0.06	0.49	0.28	0.65	0.33	0.69	0.32	0.11	1e-06	0.13	0.52	0.02	0.55	0.06	1.51	296.63	2.2	0.1	0.999	P2	0.95-1	5
110674673	LOC110674673	XP_021694421.1	1e-06	0.07	37.43	6.29	0.62	0.13	0.34	0.07	1e-06	1e-06	1e-06	1e-06	0.05	1e-06	1e-06	1e-06	1e-06	1e-06	0.03	1e-06	1e-06	1e-06	1e-06	1e-06	1e-06	1e-06	1e-06	1e-06	0.992	E4-8	0.95-1	6	4
110674691	LOC110674691	XP_021694427.1	0.74	0.36	1e-06	146.29	1755.53	1276.43	532.81	217.17	9.13	12.4	19.21	6.95	8.24	2.97	0.81	1.13	1.56	0.1	0.09	0.22	1e-06	0.08	1e-06	1e-06	0.44	1.05	0.44	1e-06	0.953	E12-16	0.95-1	4
110674708	LOC110674708	XP_021694452.1	4	2.68	2.86	1.07	3.02	11.55	9.06	5.47	7.23	6.27	5.73	2.94	5.07	2.78	1.49	0.71	1.28	0.55	0.59	0.65	0.52	0.22	0.19	1e-06	0.03	0.79	1e-06	0.31	0.778	E16-20	0-0.85	1
110674709	LOC110674709	XP_021694453.1	3.97	3.61	6.82	7.3	4.17	4.93	4.86	3.83	5.32	3.68	4.47	2.89	4.51	5.97	5.73	4.87	11.65	10.24	12.13	8.58	30.16	13.6	8.58	6.28	11.66	18.31	63.99	19.91	0.865	P3	0.85-0.9	1
110674718	LOC110674718	XP_021694472.1	9.22	13.96	11.5	7.37	7.48	9.24	6.48	9.48	17.97	20.01	12.21	19.13	15.5	12.05	25.78	24.27	30.73	39.88	21.53	22.89	11.15	3.57	1.1	1.68	6.49	3.23	7.5	2.84	0.682	E64-68	0-0.85	1
110674731	LOC110674731	XP_021694530.1	0.1	0.28	0.07	0.27	1e-06	0.23	1.65	0.43	0.6	0.23	1.49	2.89	3.9	4.1	8.97	5.12	11.09	5.92	3.1	2.13	1.1	2.29	3.98	60.93	14.14	58.53	10.21	30.39	0.893	L4	0.85-0.9	1
110674735	LOC110674735	XP_021694562.1	1e-06	1e-06	0.11	0.44	0.11	0.15	0.07	0.89	7.67	9.4	5.06	9.29	12.62	13.39	13.77	10.1	16.53	19.28	20.3	10.67	17.07	3.39	1.48	1.27	1.91	3.95	3.83	7.15	0.685	E68-72	0-0.85	1
110674739	LOC110674739	XP_021694575.1	50.24	59.99	40.63	32.78	34.57	30.57	23.55	29.12	27.6	29.63	23.26	26.43	22.14	20.9	18.38	15.96	20.78	21.49	27.81	29.01	11.91	41.98	16.83	14.06	9.09	13.36	6.67	17.81	0.587	E2-4	0-0.85	2
110674745	LOC110674745	XP_021694651.1	12.64	17.31	12.74	11.86	4.28	3.9	3.68	1.21	1.33	3.13	3.98	80.05	160.08	770.25	4119.1	3861.12	2073.17	1023.37	471.81	273.7	14.77	70.45	25.09	4.41	5.39	3.65	62.18	0.9	0.919	E52-56	0.9-0.95	6	4
110674749	LOC110674749	XP_021694695.1	231.14	412.63	248.65	176.32	101.72	108.46	109	81.89	69.51	58.03	57.38	77.43	72.77	79.59	93.93	52.97	95.88	176.17	168.39	171.81	61.54	55.36	50.98	19.27	39.86	40.7	95.36	31.98	0.764	E2-4	0-0.85	1
110674760	LOC110674760	XP_021694723.1	225.74	309.5	347.5	326.71	229.11	179.43	180.13	181.39	213.77	194.91	152.51	109.94	114.78	79.65	60.88	41.11	46.05	25.02	27.86	26.28	70.73	71.31	110.68	93.47	147.23	169.87	30.01	47	0.63	E4-8	0-0.85	1
110674761	LOC110674761	XP_021694726.1	1.67	1.89	1.84	3.39	2.76	1.69	1.97	9.43	13.05	26.59	17.92	19	17.23	16.91	16.47	12.87	7.64	11.65	6.23	5.71	1.12	0.22	0.18	0.29	0.84	2.66	0.57	0.49	0.749	E32-36	0-0.85	4
110674766	LOC110674766	XP_021694740.1	30.07	14.09	30.26	20.64	8.91	9	5.69	2.36	6.45	2.78	2.93	5.81	5.91	5.91	11.57	1.34	3	6.47	1.01	0.81	9.93	2.32	2.81	2.37	5.36	5.64	4.23	5.66	0.774	E4-8	0-0.85	1
110674772	LOC110674772	XP_021694752.1	38.83	58.18	45.28	32.8	20.49	20.87	20.53	16.81	21.05	18.26	20.81	28.61	28.25	21.72	23.32	10.55	14.58	11.52	10.13	8.4	7.96	2.66	4.25	2.56	5.1	5.85	1.66	2.36	0.716	E2-4	0-0.85	1
110674775	LOC110674775	XP_021694756.1	25.11	16.36	40.65	34.53	36.08	34.72	34.27	30.4	33.69	31.16	23.02	22.47	21.49	13.31	13.29	10.66	11.66	13.41	7.75	10.63	4.05	2.84	1.81	4.26	2.9	2.67	4.48	0.72	0.585	E4-8	0-0.85	6	1
110674776	LOC110674776	XP_021694762.1	0.26	1e-06	1e-06	1e-06	0.18	0.25	0.12	1e-06	1e-06	1e-06	0.11	0.23	1e-06	0.12	1e-06	0.17	0.58	0.21	0.36	0.23	9.37	7.36	13.16	42.73	136.76	86.89	163.98	682.46	0.975	Adult	0.95-1	2
110674785	LOC110674785	XP_021694812.1	1e-06	9.05	60.74	2.74	0.61	0.58	0.21	0.06	1e-06	1e-06	0.13	0.06	0.07	0.07	1e-06	1e-06	0.07	1e-06	1e-06	0.04	1e-06	1e-06	1e-06	1e-06	1e-06	1e-06	1e-06	1e-06	0.991	E4-8	0.95-1	6	5
110674786	LOC110674786	XP_021694815.1	1.43	1.89	1.84	4.93	4.39	2.82	2.29	2.02	1.68	2.24	4.49	3.66	3.63	3.32	3.11	2.45	2.6	2.35	2.24	2.58	9.62	6.92	5.42	5.46	17.44	17.9	25.25	90.48	0.941	Adult	0.9-0.95	6	4
110674789	LOC110674789	XP_021694816.1	1.63	0.7	0.58	0.58	0.76	1.2	2.1	0.85	0.99	0.86	0.77	2.63	2	7.56	295.03	716.39	170.56	55.3	22.81	9.81	0.41	2.72	36.25	0.57	0.36	1.36	97.2	0.04	0.963	E56-60	0.95-1	6	1
110674791	LOC110674791	XP_021694823.1	0.25	0.56	0.18	1e-06	1e-06	1e-06	1e-06	1e-06	1e-06	1e-06	1e-06	1e-06	1e-06	1e-06	1e-06	1e-06	1e-06	1e-06	1e-06	1e-06	9.22	4.29	9.73	9.29	5.55	12.83	2.31	5.32	0.853	P2	0.85-0.9	6	3
110674795	LOC110674795	XP_021694845.1	21.75	13.6	4.22	4.54	6.76	8.51	8.71	10.78	11.73	13.1	8.73	7.54	5.67	8.81	5.08	4.37	5.54	5.19	6.28	5.76	12.68	10.6	8.64	13.53	18.24	21.45	4.82	20.73	0.548	E0-2	0-0.85	1
110674796	LOC110674796	XP_021694846.1	122.95	130.11	99.16	101.56	113.27	72.98	59.36	93.81	72.97	104.23	86.71	90.36	87.96	87.89	82.36	100.86	82.22	107.55	116.38	145.75	119.25	57.51	59	40.02	63.45	111.92	20.67	96.54	0.392	E72-76	0-0.85	1
110674797	LOC110674797	XP_021694847.1	13.85	10.03	8.79	12.32	11.1	6.94	5.97	8.42	7.02	4.78	2.31	1.66	2.13	3.37	2.24	3.26	1.96	4.07	4.01	4.69	6.66	6.43	6.43	4.13	3.96	5.62	1.44	8.25	0.576	E0-2	0-0.85	1
110674813	LOC110674813	XP_021694898.1	34.05	53.67	42.63	26.71	31.53	35.67	36.34	41.72	48.24	38.85	22.09	24.58	22.56	18.67	22.37	10.79	11.12	15.36	12.11	13.26	28.21	10.23	9.99	11.53	15.7	18.07	4.77	5.88	0.571	E2-4	0-0.85	1
110674815	LOC110674815	XP_021694924.1	0.53	1.03	0.63	2.32	7.81	3.75	4.07	9.68	16.79	7.79	3.05	3.05	2.62	2.15	2.03	2.85	5.24	3.99	4.1	2.23	15.16	10.31	6.81	7.65	5.49	9.99	15.56	6.86	0.658	E28-32	0-0.85	6	2
110674823	LOC110674823	XP_021694962.1	29.09	40.09	49.88	74.9	147.98	127.33	120.76	135.96	150.75	139.09	85.51	48.27	52.63	68.65	34.21	30.17	28.2	15.47	19.27	16.07	25.93	23.14	117.15	110.94	21.83	28.18	7.66	50.07	0.593	E28-32	0-0.85	2
110674824	LOC110674824	XP_021694969.1	0.53	0.55	1.45	8.78	3.19	4.35	5	2.79	1.09	1.46	15.51	10.91	17.57	5.99	5.03	6.24	6.95	0.7	1.17	1.5	0.16	0.03	0.04	0.04	0.24	0.23	0.2	1e-06	0.815	E44-48	0-0.85	6	8
110674831	LOC110674831	XP_021694990.1	0.35	0.08	0.08	0.42	1.37	1.48	0.6	0.53	0.85	0.74	1.57	1.23	1.47	0.75	0.6	0.72	1.21	1.76	1.77	1.15	0.07	1e-06	1e-06	0.11	0.98	0.1	5.94	15.43	0.935	Adult	0.9-0.95	2
110674832	LOC110674832	XP_021694993.1	1e-06	1e-06	1e-06	1e-06	1e-06	1e-06	1e-06	1e-06	1e-06	1e-06	1e-06	1e-06	1e-06	1e-06	1e-06	1e-06	1e-06	1e-06	1e-06	1e-06	0.07	0.06	1e-06	1e-06	1e-06	0.09	0.96	99.35	0.999	Adult	0.95-1	6	6
110674834	LOC110674834	XP_021695001.1	43.03	41.08	31.84	26.2	20.67	28.03	34.36	37.42	35.28	33.48	19.23	20.7	17.91	15.24	11.08	6.76	6.85	4.86	5.32	5.51	13.85	17.44	12.73	8.98	13.43	10.45	5.31	4.69	0.579	E0-2	0-0.85	1
110674836	LOC110674836	XP_021695005.1	0.67	0.39	34.92	30.53	5.33	9.13	23.34	20.02	42	25.62	16.63	17.84	17.3	16.91	19.63	3.79	5.5	6.42	2.72	1.75	1.54	0.6	1.06	0.49	2.44	2.84	0.67	0.3	0.763	E28-32	0-0.85	1
110674839	LOC110674839	XP_021695039.1	19.06	9.22	8.85	13.64	16.33	20.09	27.13	25.01	29.81	27.37	19.45	21.71	21.96	22.04	20.69	13.5	17.71	14.18	11.65	8.19	12.73	17.35	23.25	16.62	28.01	42.18	19.26	12.16	0.562	P2	0-0.85	1
110674840	LOC110674840	XP_021695042.1	1e-06	1e-06	0.16	1e-06	0.15	0.22	0.21	0.27	1e-06	0.22	1e-06	0.19	1e-06	1e-06	1e-06	0.15	0.1	0.09	0.08	0.07	0.18	0.05	0.16	0.15	7.71	15.02	8.25	0.43	0.953	P2	0.95-1	6	6
110674860	LOC110674860	XP_021695063.1	0.16	1e-06	1e-06	1e-06	0.11	0.47	0.44	0.33	1e-06	1e-06	1e-06	0.07	0.08	0.22	5.45	12.22	3.79	9.14	5.27	9.1	41.15	25.28	5.29	9.3	73.98	79.2	211.89	2.26	0.95	P3	0.9-0.95	4
110674861	LOC110674861	XP_021695065.1	1e-06	1e-06	1e-06	1e-06	1e-06	1e-06	1e-06	1e-06	1e-06	1e-06	1e-06	1e-06	1e-06	1e-06	1e-06	1e-06	1e-06	1e-06	1e-06	1e-06	0.01	0.12	12.78	0.07	4.24	2.23	0.29	0.02	0.976	L3	0.95-1	4
110674862	LOC110674862	XP_021695067.1	59.72	87.31	110.93	50.11	20.55	22.86	20.26	11.78	29.02	20.92	16.78	28.17	28.85	24.89	34.57	10.03	17.63	24.97	9.44	7.03	2.08	0.83	0.9	0.95	1.68	2.32	0.83	2	0.819	E4-8	0-0.85	1
110674873	LOC110674873	XP_021695127.1	32.23	32.67	31.22	11.63	4.1	4.74	3.52	1.26	13.18	7.28	4	7.04	5.93	7.04	8.26	0.76	5.25	10.97	3.07	1.93	20.86	9.87	2.53	2.82	9.76	5.36	15.8	4.08	0.728	E2-4	0-0.85	6	1
110674877	LOC110674877	XP_021695151.1	1e-06	0.21	1e-06	1e-06	1e-06	1e-06	0.13	0.35	1e-06	1e-06	0.12	0.12	0.29	1e-06	0.13	1.02	2.18	2.67	2.71	3.14	0.6	0.05	1e-06	0.08	2.73	3.38	12.72	1.7	0.931	P3	0.9-0.95	4
110675101	LOC110675101	XP_021695178.1	0.44	1e-06	0.31	1e-06	1e-06	1e-06	1e-06	1e-06	1e-06	1e-06	1e-06	1e-06	1e-06	1e-06	0.1	1.44	0.7	0.27	0.08	0.07	0.06	18.64	14.16	0.5	4.68	0.92	6.2	1e-06	0.937	L2	0.9-0.95	6	4
110675102	LOC110675102	XP_021695179.1	1e-06	1e-06	1.73	1e-06	0.24	1e-06	1e-06	0.29	0.17	1e-06	1e-06	0.15	1e-06	1e-06	6.05	580.88	2335.24	2266.67	819.61	460.34	0.55	191.73	1.92	9.93	50.42	3.07	574.66	0.28	0.921	E60-64	0.9-0.95	4
110675110	LOC110675110	XP_021695180.1	1e-06	0.28	0.82	0.27	1e-06	1e-06	1e-06	1e-06	0.37	0.19	0.17	0.17	0.77	1.24	7.02	157.85	270.82	210.44	64.33	45.25	0.57	152.02	12.52	1.11	4.22	0.47	14.79	0.09	0.907	E60-64	0.9-0.95	6	4
110675119	LOC110675119	XP_021695189.1	110.05	28.75	327.91	171.92	42.12	46.6	56.35	43.09	44.47	26.2	28.79	23.36	24.74	20.03	24.82	10.19	17.58	11.29	7.36	4.54	2.1	0.36	0.42	0.55	0.99	1.59	0.36	0.45	0.915	E4-8	0.9-0.95	1
110675122	LOC110675122	XP_021695192.1	24.4	31.03	23.49	15.7	8.09	6.19	5.53	4.83	4.23	3.36	4.78	4.83	4.48	3.04	3.24	1.35	3.56	1.41	2.67	1.81	6.48	1.54	0.88	1.74	3.02	0.74	1.5	1.28	0.828	E2-4	0-0.85	1
110675124	LOC110675124	XP_021695195.1	8.68	15.8	12.54	4.85	1.03	0.52	0.3	0.18	0.1	0.1	0.46	0.65	0.75	0.2	0.1	1e-06	0.29	1e-06	0.07	0.06	0.12	0.04	1e-06	0.07	0.08	0.3	1e-06	0.24	0.92	E2-4	0.9-0.95	4
110675143	LOC110675143	XP_021695216.1	1e-06	0.24	0.47	0.7	1.14	0.64	8.73	10.44	16.71	16.11	7.68	9.5	12.91	13.17	14.33	5.47	4.73	4.41	2.43	4.21	5.91	1.44	2.02	1.33	4.42	17.08	9.13	4.06	0.646	P2	0-0.85	5
110675149	LOC110675149	XP_021695223.1	0.67	0.14	0.14	0.75	3.85	3.89	9.34	81.36	591.29	1265.29	2847.85	2742.49	2054.36	1054.83	325.83	62	196.67	9.72	5.23	8.42	45.32	14.77	1310.46	400.18	4351.12	5815.58	32.96	3.1	0.889	P2	0.85-0.9	6	4
110675150	LOC110675150	XP_021695225.1	46.84	67.05	74.46	53.43	30.09	24.79	25.74	22.86	23.74	31.59	19.42	26.39	23.04	28.64	27.28	16.13	15.45	29.44	23.58	23.69	99.41	92.93	96.33	73.53	102.04	120.6	100.42	95.16	0.601	P2	0-0.85	1
110675159	LOC110675159	XP_021695241.1	3.85	6.14	4.49	5.26	3.65	2.23	3.44	2.61	6.65	3.93	5.02	2	0.53	0.49	1e-06	0.11	0.95	1	0.5	0.42	11.7	4.63	4.71	9.02	8.31	11.66	0.04	1e-06	0.689	L1	0-0.85	6	5
110675186	LOC110675186	XP_021695285.1	12.33	11.55	10.62	6.67	2.93	3.4	2.33	2.12	1.9	1.84	1.11	1.06	0.53	0.28	0.28	0.2	0.68	0.06	0.32	0.09	1e-06	1e-06	1e-06	1e-06	1e-06	1e-06	1e-06	1e-06	0.851	E0-2	0.85-0.9	1
110675201	LOC110675201	XP_021695306.1	1e-06	0.25	1e-06	1e-06	23.34	5.21	6.9	0.57	1e-06	1e-06	6.85	22.17	5.9	1e-06	1e-06	1e-06	4.65	1e-06	1e-06	1e-06	1e-06	0.18	1e-06	1e-06	0.1	0.28	1.06	0.77	0.911	E12-16	0.9-0.95	6	4
110675210	LOC110675210	XP_021695316.1	62.6	62.17	68.66	82.25	86.01	85.27	120.19	131.84	128.5	101.3	62.02	37.71	35.01	27.7	21.23	11.51	13.34	8.76	9.32	6.65	11.74	16.36	35.61	35.1	36.15	45.38	4.88	2.23	0.656	E24-28	0-0.85	1
110675216	LOC110675216	XP_021695331.1	1e-06	1e-06	1e-06	1e-06	0.65	0.69	0.66	1e-06	1e-06	1e-06	1e-06	1e-06	1e-06	1e-06	1e-06	1e-06	0.21	1e-06	1e-06	1e-06	0.04	0.09	0.37	131.95	28.49	13.99	1e-06	0.11	0.987	L4	0.95-1	5
110675217	LOC110675217	XP_021695332.1	1e-06	1e-06	1e-06	1e-06	0.33	0.23	1e-06	1e-06	1e-06	1e-06	0.21	0.21	0.48	1e-06	1e-06	1e-06	1e-06	1e-06	1e-06	1e-06	0.05	0.48	1e-06	8.12	200.69	51.07	0.41	0.35	0.988	P1	0.95-1	5
110675223	LOC110675223	XP_021695341.1	0.13	1e-06	0.09	0.22	0.97	3.51	5.08	1.79	13.46	5.91	4.11	12.3	11.7	9.29	29.4	1.23	3.53	14.73	1.05	0.78	7.05	3.59	1.54	2.77	4.96	6.43	5.08	5.72	0.837	E52-56	0-0.85	1
110675237	LOC110675237	XP_021695378.1	1e-06	1e-06	0.65	0.52	4.46	5.95	2.32	0.3	0.27	0.81	1.68	14.62	31.3	76.66	47.65	4.76	6.05	0.38	1.17	0.33	0.7	0.35	3	0.04	0.1	9.48	1e-06	0.12	0.933	E48-52	0.9-0.95	1
110675241	LOC110675241	XP_021695385.1	1e-06	1e-06	21.12	29.21	4.48	4.57	5.37	2.58	4.07	1.75	2.8	0.95	0.48	0.55	0.79	1.65	8.74	10.06	4.99	3.43	8.04	6.8	2.28	2.39	0.64	0.45	0.76	0.07	0.872	E8-12	0.85-0.9	1
110675242	LOC110675242	XP_021695386.1	1e-06	0.24	1e-06	1e-06	1e-06	1e-06	1e-06	1e-06	1e-06	1e-06	2.17	29.92	32.88	51.69	118.69	113.1	93.36	47.02	26.29	10.96	0.51	12.38	27.61	0.52	0.18	0.79	3.99	1e-06	0.857	E52-56	0.85-0.9	5
110675243	LOC110675243	XP_021695387.1	1e-06	1e-06	0.22	1e-06	1e-06	1e-06	1e-06	1e-06	1e-06	0.15	5.13	54.71	71.63	88.37	226.29	235.5	216.09	60.74	31.46	11.85	0.24	13.2	46.16	0.77	0.61	0.24	0.61	1e-06	0.869	E56-60	0.85-0.9	3
110675246	LOC110675246	XP_021695390.1	61.49	22.33	15.12	20.96	30.78	43.2	40.81	23.48	29.29	23.22	21.77	19.86	22.49	13.75	13.74	7.4	10.98	7.86	6.31	5.38	5.16	0.64	1.17	2.14	3.88	3.6	0.34	1.67	0.758	E0-2	0-0.85	6	2
110675253	LOC110675253	XP_021695392.1	0.13	0.21	0.12	4.92	15.38	23.63	31.66	16.23	31.5	19.41	14.12	17.32	16.84	13.19	11.96	1.99	3.65	1.83	0.73	0.59	1.32	0.32	0.49	0.61	3.37	2.92	0.09	0.01	0.757	E20-24	0-0.85	1
110675256	LOC110675256	XP_021695395.1	1e-06	0.16	1e-06	0.16	0.62	0.44	1e-06	0.09	0.11	1e-06	0.19	0.1	0.11	1e-06	0.1	1e-06	0.2	1e-06	0.08	0.07	0.16	0.14	0.76	1.69	12.68	16.78	15.75	0.63	0.919	P2	0.9-0.95	6	5
110675257	LOC110675257	XP_021695397.1	0.09	0.14	0.13	0.23	0.18	0.39	0.27	0.13	0.15	0.05	0.13	0.38	0.45	0.43	1.37	0.74	1.08	1.71	0.47	1.25	28.66	5.92	7.38	4.93	4.77	7.23	11.2	3.57	0.927	L1	0.9-0.95	1
110675265	LOC110675265	XP_021695436.1	1e-06	1e-06	1e-06	0.16	1e-06	1e-06	1e-06	0.09	2.3	4.5	2.54	0.2	0.68	0.42	0.32	1e-06	0.31	1e-06	0.4	0.13	0.14	0.09	0.28	0.25	5.61	10.56	11.58	0.51	0.899	P3	0.85-0.9	1
110675279	LOC110675279	XP_021695455.1	1e-06	3.26	4971.76	7911.45	573.06	170.22	66.45	35.25	4.52	3.4	16	10.99	10.98	1.26	0.55	3.18	17.77	1.66	0.55	1.22	1e-06	0.18	0.03	1e-06	1e-06	1e-06	1e-06	1e-06	0.972	E8-12	0.95-1	6	7
110675280	LOC110675280	XP_021695456.1	1.46	0.15	27.11	740.47	127.93	22.76	2.15	0.52	0.1	1e-06	0.45	0.74	0.11	0.1	0.1	0.07	0.28	1e-06	0.15	1e-06	0.1	1e-06	1e-06	1e-06	0.88	1e-06	0.44	1e-06	0.991	E8-12	0.95-1	6	8
110675281	LOC110675281	XP_021695457.1	1e-06	1e-06	0.53	0.71	1e-06	0.12	0.35	1e-06	1e-06	1e-06	0.22	23.58	38.29	237.57	232.5	43.9	14.01	3.25	2.02	1.04	0.38	0.22	23.36	0.13	0.07	0.59	0.45	1e-06	0.94	E48-52	0.9-0.95	6	4
110675282	LOC110675282	XP_021695458.1	1e-06	1e-06	0.11	1e-06	1e-06	0.16	0.07	1e-06	1e-06	1e-06	0.07	0.42	0.89	0.59	0.6	0.26	0.5	0.26	0.23	0.24	7.39	2.18	0.61	2.3	16.91	20.8	9.18	5.66	0.908	P2	0.9-0.95	6	8
110675288	LOC110675288	XP_021695482.1	69.54	86.8	93.29	116.87	134.32	110.51	120.67	194.83	164.43	193.07	139.61	109.44	101.81	84.42	68.24	81.86	55.77	55.15	67.97	89.65	20.32	34.58	81.55	61.34	63.33	64.86	17.21	32.97	0.557	E24-28	0-0.85	1
110675293	LOC110675293	XP_021695488.1	171.4	155.45	96.86	75.62	84.26	74.42	61.11	62.29	55.31	54.75	52.23	37.64	41.43	24.36	21.74	22.62	28.35	20.71	22.69	20.79	20.02	17.76	20.66	21.22	18.34	18	4.55	21.04	0.75	E0-2	0-0.85	1
110675294	LOC110675294	XP_021695487.1	0.28	0.1	1e-06	0.1	1e-06	1e-06	0.13	0.11	1.41	2.49	3.48	3.82	3.91	6.83	6.69	4.3	9.66	18.1	15.12	9.65	13.03	8.2	1.65	1.24	2.94	6.61	17.38	51.98	0.9	Adult	0.85-0.9	1
110675295	LOC110675295	XP_021695490.1	1e-06	1e-06	1e-06	0.28	1e-06	1e-06	0.09	1e-06	1e-06	1e-06	1e-06	1e-06	0.1	1e-06	1e-06	0.2	0.99	1.14	1.48	1.31	23.88	38.8	10.17	2.81	1e-06	1e-06	0.16	0.09	0.958	L2	0.95-1	6	4
110675306	LOC110675306	XP_021695512.1	0.72	1e-06	1e-06	0.65	0.25	0.62	0.93	0.07	1e-06	1e-06	0.78	0.32	0.64	1e-06	0.09	9.95	64.18	120.02	89.13	83.19	663.26	176.93	76.37	48.44	6.26	0.68	0.85	0.73	0.962	L1	0.95-1	1
110675310	LOC110675310	XP_021695528.1	1e-06	1e-06	1e-06	0.09	0.09	1e-06	1e-06	0.16	1e-06	0.06	0.16	1e-06	0.06	1e-06	1e-06	0.21	0.06	0.05	1e-06	1e-06	0.09	0.05	0.02	0.12	3.82	12.91	7.64	0.6	0.956	P2	0.95-1	6	6
110675318	LOC110675318	XP_021695560.1	23.09	28.55	27.85	36.8	28.65	21.3	21.54	28.76	31.87	31.33	24.91	31.07	37.06	40.13	54.19	59.14	63.97	129.5	112.79	110.28	779.7	1155.7	736.05	859.06	239.07	234.75	588.84	308.27	0.85	L2	0-0.85	1
110675326	LOC110675326	XP_021695581.1	1e-06	1e-06	1e-06	1e-06	1e-06	1e-06	1e-06	1e-06	1e-06	1e-06	1e-06	1e-06	1e-06	1e-06	1e-06	1e-06	1e-06	1e-06	1e-06	1e-06	0.09	0.06	0.09	1e-06	1.89	12.1	3.15	0.12	0.983	P2	0.95-1	6	1
110675339	LOC110675339	XP_021695627.1	1e-06	1e-06	1e-06	1e-06	1e-06	1e-06	1e-06	1e-06	1e-06	1e-06	0.11	1e-06	1e-06	1e-06	1e-06	1e-06	1e-06	1e-06	1e-06	1e-06	0.12	0.08	0.17	0.05	3.79	11.05	5.2	0.54	0.966	P2	0.95-1	1
110675343	LOC110675343	XP_021695639.1	2.46	1.49	1.09	0.97	1.3	2.13	3.03	3.25	3.27	4.32	3.18	2.77	1.98	2.56	1.28	3.07	2.04	3.17	3.64	3.74	21.8	7.13	3.27	4.95	6.6	6.47	7.24	4.13	0.839	L1	0-0.85	1
110675348	LOC110675348	XP_021695720.1	1e-06	1e-06	1e-06	0.13	1e-06	1e-06	1e-06	1e-06	1e-06	1e-06	1e-06	1e-06	0.1	1e-06	1e-06	1e-06	1e-06	0.15	0.27	0.23	8.72	9.25	24.22	6.22	13.56	7.45	194.59	8.16	0.985	P3	0.95-1	6	5
110675366	LOC110675366	XP_021695788.1	27.58	33.76	41.19	35.7	25.35	31.7	33.99	18.37	30.03	22.44	21.86	13.43	16.56	12.47	11.8	7.33	14.09	14.5	8.99	5.76	17.31	15.49	27.33	13.8	14.44	23.98	8.45	12.32	0.531	E4-8	0-0.85	5
110675370	LOC110675370	XP_021695836.1	0.17	0.2	0.08	0.2	0.23	0.33	0.23	0.35	0.24	0.24	0.39	1.08	1.57	3.58	9.71	16.65	16.57	12.11	6.49	6.77	5.55	1.05	0.6	0.93	20.87	13.56	8.34	0.18	0.799	P1	0-0.85	3
110675376	LOC110675376	XP_021695875.1	4.88	3.85	4.65	12.1	17.6	15.93	20.54	13.77	17.99	19.07	18.2	12.91	12.5	10.68	7.5	5.31	7.87	7.43	11.04	7.01	13.44	9.06	8.38	8.53	14.12	15.61	6.43	5.1	0.46	E20-24	0-0.85	1
110675386	LOC110675386	XP_021695922.1	1e-06	1e-06	1e-06	1e-06	1e-06	1e-06	1e-06	1e-06	1e-06	1e-06	1e-06	1e-06	1e-06	1e-06	1e-06	1e-06	1e-06	1e-06	1e-06	1e-06	11.95	6.37	7.56	4.39	8.37	9.89	3.47	3.76	0.849	L1	0-0.85	1
110675397	LOC110675397	XP_021696008.1	9.35	5.65	19.67	20.72	21.44	24.36	24.02	9.55	17	10.44	11.48	14.21	15.06	10.08	12.83	3.52	8.32	11.15	4.08	3.59	4.21	2.06	2.7	2.46	3.9	3.05	2.72	2.51	0.605	E16-20	0-0.85	1
110675398	LOC110675398	XP_021696016.1	1e-06	1e-06	1e-06	1e-06	0.1	0.07	1e-06	0.12	0.07	0.34	0.12	75.22	123.99	194.63	87.93	12.81	13.29	0.81	0.25	0.68	1e-06	1.33	5.55	1e-06	1e-06	0.21	1e-06	1e-06	0.938	E48-52	0.9-0.95	4
110675399	LOC110675399	XP_021696017.1	1.47	1.25	0.52	2.63	1.7	0.36	0.69	0.31	1e-06	0.12	0.43	4.43	9.31	15.67	7.97	0.4	1.44	1e-06	0.17	0.07	1e-06	0.15	0.08	1e-06	1e-06	0.04	1e-06	1e-06	0.916	E48-52	0.9-0.95	6	5
110675401	LOC110675401	XP_021696020.1	1.33	0.65	0.32	3.01	0.46	0.44	0.42	0.09	1e-06	0.32	0.29	15.82	25.15	34.42	11.5	0.8	3.81	1.72	0.55	0.27	1e-06	1.6	1e-06	0.15	1e-06	1e-06	1e-06	1e-06	0.925	E48-52	0.9-0.95	6	4
110675403	LOC110675403	XP_021696024.1	1e-06	1e-06	1e-06	0.13	0.5	0.35	1e-06	0.15	0.17	0.96	3.8	5.18	6.95	10.48	8.32	5.97	9.02	11.38	9.21	4.75	23.72	10.22	16.56	8.28	14.51	1.91	0.79	4.17	0.783	L1	0-0.85	1
110675408	LOC110675408	XP_021696036.1	25.32	25.56	44.07	58.36	68.45	59.95	51.4	40.1	48.73	40.14	32.13	41.09	44.69	39.47	37.38	17.63	26.84	27.61	19.38	15.36	9.74	4.07	5.47	5.02	8.21	6.95	23.09	4.19	0.585	E12-16	0-0.85	1
110675420	LOC110675420	XP_021696077.1	37.28	48.46	46.52	41.09	13.85	18.94	17.1	10.63	13.43	13.63	16.23	13.81	12.98	13.94	8.85	3.72	8.43	3.09	5.19	2.23	15.89	6.4	6.61	6.01	18.63	18.85	6.71	2.48	0.704	E2-4	0-0.85	1
110675422	LOC110675422	XP_021696083.1	54.07	33.08	67.43	42.06	22.4	28.63	33.46	19.35	30.17	17.89	21.29	21.28	23.53	17.44	18.37	5.77	8.16	6.62	3.48	2.76	1.62	0.68	1.29	1.32	2.94	2.74	1.92	1.25	0.766	E4-8	0-0.85	1
110675428	LOC110675428	XP_021696097.1	8.64	10.81	9.68	6.53	1.42	1.95	1.69	0.2	0.18	0.06	0.73	0.79	1.09	0.06	1e-06	1e-06	0.87	1e-06	1e-06	0.04	1e-06	1e-06	1e-06	1e-06	1e-06	1e-06	1e-06	1e-06	0.871	E2-4	0.85-0.9	6	4
110675429	LOC110675429	XP_021696126.1	1e-06	1e-06	1e-06	1e-06	1e-06	1e-06	1e-06	1e-06	1e-06	1e-06	0.16	1e-06	1e-06	1e-06	0.09	1e-06	1e-06	1e-06	1e-06	1e-06	0.1	0.04	0.07	0.19	5.94	17.09	13.01	0.52	0.956	P2	0.95-1	4
110675440	LOC110675440	XP_021696178.1	1e-06	1e-06	1e-06	1e-06	1e-06	1e-06	1e-06	1e-06	1e-06	1e-06	1e-06	1e-06	1e-06	1e-06	2.05	12.14	16.88	9.49	3.98	5.53	1e-06	0.12	1e-06	0.81	6.68	17.45	45.49	0.22	0.938	P3	0.9-0.95	2
110675441	LOC110675441	XP_021696179.1	0.41	0.3	1e-06	0.59	1e-06	1e-06	0.39	0.17	1e-06	1e-06	0.18	0.55	1.47	0.19	1e-06	0.54	0.37	0.17	0.29	0.12	1.12	0.55	6.05	4.47	1.07	1.09	2.47	2482.41	1	Adult	0.95-1	6	6
110675453	LOC110675453	XP_021696232.1	0.94	0.28	1.34	1e-06	0.26	0.09	0.26	0.08	1e-06	1e-06	0.57	0.41	0.38	1e-06	1e-06	0.06	0.6	0.08	0.33	0.06	330.57	14.55	3.01	4.53	0.77	2.16	0.7	0.29	0.996	L1	0.95-1	6	4
110675454	LOC110675454	XP_021696233.1	0.79	1e-06	1e-06	1e-06	1e-06	1e-06	0.09	1e-06	1e-06	1e-06	0.09	0.09	0.1	1e-06	0.09	0.26	26.09	97.91	250.81	119.28	624.52	159.28	87.61	76.91	2.98	2.69	0.81	0.66	0.951	L1	0.95-1	6	4
110675455	LOC110675455	XP_021696234.1	0.61	1e-06	1e-06	1e-06	0.14	1e-06	1e-06	1e-06	1e-06	1e-06	1e-06	1e-06	1e-06	0.19	1e-06	0.4	34.99	125.76	265.15	235.72	146.99	18.45	10.22	6.69	2.97	0.89	0.07	0.11	0.918	E68-72	0.9-0.95	6	4
110675456	LOC110675456	XP_021696235.1	0.29	0.11	0.21	0.1	1e-06	1e-06	0.07	0.06	0.07	1e-06	1e-06	0.06	0.07	1e-06	1e-06	1e-06	3.49	18.96	28.67	15.09	14.35	17.75	11.19	6.24	0.48	1e-06	0.07	0.02	0.882	E68-72	0.85-0.9	6	4
110675466	LOC110675466	XP_021696266.1	1e-06	1e-06	0.61	0.61	0.3	0.63	1e-06	1e-06	0.21	0.42	3.9	3.2	4.33	0.2	1.81	54.6	455.24	568.23	499.41	275.26	118.68	651.9	1205.71	3630.32	124.48	28.98	3.19	7.18	0.959	L4	0.95-1	2
110675468	LOC110675468	XP_021696268.1	0.46	1.68	0.49	1.15	1.44	1.13	0.54	0.1	0.11	0.11	1.3	2.13	2.21	1.07	5.97	26.84	53.3	18.75	14.51	9.51	55.18	247.42	66.09	95.92	89.47	15.14	1.08	0.33	0.93	L2	0.9-0.95	5
110675471	LOC110675471	XP_021696282.1	0.32	1e-06	0.23	0.69	1.35	0.32	1.06	0.27	0.16	1e-06	0.7	2.28	1.47	5.99	125.01	207.94	103.55	28.55	10.41	4.93	0.23	0.64	1.33	2.58	10.04	4	5.28	1e-06	0.944	E56-60	0.9-0.95	6	4
110675476	LOC110675476	XP_021696298.1	0.19	1e-06	0.27	0.13	0.13	0.09	0.09	0.15	1e-06	1e-06	1e-06	0.16	0.09	0.17	0.09	0.06	1e-06	0.15	0.07	0.06	0.41	0.1	0.51	0.04	9.32	29.91	26.34	2.72	0.946	P2	0.9-0.95	6	4
110675484	LOC110675484	XP_021696302.1	1e-06	1e-06	1e-06	1e-06	1e-06	0.11	1e-06	1e-06	1e-06	1e-06	0.1	1e-06	1e-06	1e-06	1e-06	0.08	1e-06	1e-06	0.08	1e-06	0.3	0.04	0.46	1e-06	7.28	15.74	12.41	0.96	0.944	P2	0.9-0.95	6	4
110675487	LOC110675487	XP_021696306.1	29.81	31.68	30.39	25.15	13.58	20.23	14.64	12.82	28.01	16.63	5.87	6.1	5.75	4.44	6.36	3.27	3.21	4.21	3.02	3.4	0.07	1e-06	0.06	1e-06	1e-06	1e-06	1e-06	0.1	0.716	E2-4	0-0.85	1
110675493	LOC110675493	XP_021696321.1	862.67	654.03	635.49	839.25	764.84	1093.85	787.6	1813.82	1397.5	1434.53	1240.54	1519.64	1355.59	1562.83	1233.79	1971.29	1205.13	1265.14	1738.22	2215.87	998.52	435	717.87	538.68	298.94	299.54	117.01	770.66	0.539	E72-76	0-0.85	1
110675495	LOC110675495	XP_021696330.1	1e-06	0.31	0.61	0.61	0.3	1e-06	0.6	0.18	1.04	4.99	10.76	9.58	10.15	6.12	5.83	29.69	83.29	144.14	191.26	97.76	1.44	12.64	1.17	0.21	1e-06	1e-06	0.66	1e-06	0.918	E68-72	0.9-0.95	6	7
[truncated: 10,643 more rows]
