# Supplementary material for: Recently Evolved, Stage‐Specific Genes Are Enriched at Life‐Stage Transitions in Flies
Source: J Exp Zool B Mol Dev Evol. 2025 Jul 15;344(7):428–41. doi: 10.1002/jez.b.23317 (PMC12576388; doi:10.1002/jez.b.23317)
Supplement: Supplementary file 9 — Supporting table 4.xlsx. [file JEZ-344-428-s005.xlsx]

## Sheet: Supplementary_table_4
Drosophila_ID	Aedes_ID	Drosophila_ProteinID	Aedes_ProteinID	E0-2_Dmel	E2-4_Dmel	E4-6_Dmel	E6-8_Dmel	E8-10_Dmel	E10-12_Dmel	E12-14_Dmel	E14-16_Dmel	E16-18_Dmel	E18-20_Dmel	E20-22_Dmel	E22-24_Dmel	L1_Dmel	L2_Dmel	L3_Dmel	P1_Dmel	P2_Dmel	P3_Dmel	P4_Dmel	P5_Dmel	P6_Dmel	Adult_Dmel	E0-2_Aaeg	E2-4_Aaeg	E4-8_Aaeg	E8-12_Aaeg	E12-16_Aaeg	E16-20_Aaeg	E20-24_Aaeg	E24-28_Aaeg	E28-32_Aaeg	E32-36_Aaeg	E36-40_Aaeg	E40-44_Aaeg	E44-48_Aaeg	E48-52_Aaeg	E52-56_Aaeg	E56-60_Aaeg	E60-64_Aaeg	E64-68_Aaeg	E68-72_Aaeg	E72-76_Aaeg	L1_Aaeg	L2_Aaeg	L3_Aaeg	L4_Aaeg
abd-A	LOC5578718	NP_732176.1	XP_021694188.1	1e-06	9.77	30.43	75.29	76.99	43.88	83.49	49.02	38.97	32.22	23.25	26.75	21.29	11.58	18.53	46.71	34.9	41.46	18.99	5.73	5.78	3.61	0.07	0.13	0.28	2.79	11.59	27.21	53.65	46.01	104.76	101.88	106.27	96	105.8	94.21	83.75	26.79	39.62	29.06	18.03	11.6	12.91	3.51	5.47	5.34
Abl	LOC5571049	NP_001261962.1	XP_021699366.1	49.37	44.96	14.2	22.38	29.61	29.84	39.66	36.76	23.38	14.32	25.04	21.02	6.55	4.96	7.65	19.46	21.33	35.24	31.65	11.47	7.7	16.56	39.62	48.75	72.21	36.62	17.11	19.59	18.57	8.61	13.89	8.21	12.69	11	13.1	9.14	9.73	3.92	6.87	3.82	2.47	2.02	2.67	0.75	1.2	0.8
abo	LOC5570236	NP_524784.1	XP_021706701.1	32.2	3.91	6.09	6.1	5.92	3.51	4.17	4.08	1.95	1.79	1.79	1.91	4.91	4.96	6.45	7.79	9.69	12.44	10.55	5.73	5.78	13.85	79.79	114.23	71.13	43.38	22.73	17.82	15.54	11.99	15.07	15.24	14.14	10.34	12.58	6.83	6.31	4.27	7.9	3.85	3.57	3.08	10.65	9.25	3.51	6.62
nAChRbeta1	LOC5573524	NP_523927.2	XP_001660921.1	1e-06	1e-06	1e-06	2.03	1.97	14.04	33.4	34.72	42.87	41.18	35.78	43.95	32.75	11.58	2.82	1.95	7.76	20.73	65.4	57.33	28.89	21.97	1e-06	0.1	0.05	1e-06	0.14	0.19	0.43	0.57	0.73	1.84	5.44	15.89	20.88	21.34	36.36	21.87	35.94	50.12	29.48	15.77	15.87	3.89	1.23	1.15
Pfas	LOC5566442	NP_477212.1	XP_001650832.1	72.98	21.5	8.11	8.14	11.84	28.08	29.22	30.64	19.49	16.11	23.25	22.93	47.49	26.48	61.24	85.64	77.56	45.61	44.31	17.2	32.75	54.78	106.47	119.52	181.55	119.15	127.42	89.16	68.18	46.35	51.72	37.54	29.08	22.6	19.73	9.9	10.27	10.66	25.6	33.94	20.51	19.2	6.68	3.17	5.8	13.24
Mps1	LOC5574411	NP_001262677.1	XP_021706968.1	70.83	15.64	28.4	28.49	15.79	5.27	6.26	2.04	1.95	1.79	1e-06	1.91	1.64	1.65	4.83	7.79	13.57	14.51	6.33	3.82	3.85	16.25	90.52	135.72	106	70.27	51.56	48.59	56.04	55.3	44.65	29.33	16.94	12.97	14.15	11.23	10.42	6.35	8	9.6	8.55	8.08	5.14	3.98	6.35	6.9
Appl	LOC5567168	NP_001245448.1	XP_021709738.1	2.15	1.95	1e-06	2.03	5.92	14.04	29.22	36.76	42.87	41.18	44.72	51.59	44.21	19.86	10.47	25.3	44.59	66.34	69.62	53.51	25.04	19.26	0.15	1e-06	1e-06	0.32	0.52	0.5	0.72	0.43	5.89	12.11	27	50.16	61.1	70.08	96.34	32.3	52.54	69.73	40.67	21.8	20.58	7.64	5.9	3.49
Arl1	LOC5563849	NP_524098.2	XP_001648164.1	197.48	189.62	142.01	170.93	181.62	184.28	137.75	122.54	77.94	53.71	44.72	42.04	73.69	112.53	87.02	107.05	79.49	103.66	99.16	57.33	46.23	80.67	82.13	130.25	149.05	138.39	67.42	69.73	62.46	57.05	85.92	85.96	85.07	76.19	79.07	64.82	55.55	30.77	54.56	36.57	48.63	31.88	31.16	28.04	51.46	48.55
arr	LOC5572397	NP_524737.2	XP_021709286.1	42.93	60.6	83.18	65.11	57.25	43.88	50.09	34.72	29.23	19.69	25.04	24.84	13.1	8.27	19.74	40.87	40.72	70.49	31.65	15.29	13.48	15.65	37.55	71.57	54.67	37.95	35.29	41.09	44.72	21.89	37.04	21.65	19.77	21.29	19.72	11.09	9.86	2.49	5.96	4.39	2.23	2.04	3.88	1.15	1.89	1.47
Arr2	LOC5577143	NP_523976.1	XP_001663234.1	1e-06	1e-06	2.03	1e-06	1e-06	1e-06	1e-06	1e-06	1.95	1.79	1.79	1.91	1.64	1.65	1e-06	3.89	3.88	2.07	18.99	162.44	585.57	1280.77	0.07	1e-06	0.36	2.21	0.9	0.99	1.28	1.13	0.87	0.95	2.18	7.58	11.22	11.76	24.58	36	60.29	99.48	71.4	78.04	664.87	569.79	242.43	125.61
ase	LOC5568415	NP_476694.1	XP_001658067.2	1e-06	3.91	22.32	50.87	39.48	15.8	20.87	4.08	3.9	1.79	1.79	1.91	1e-06	1e-06	2.01	3.89	3.88	2.07	1e-06	1e-06	1e-06	1e-06	1e-06	1e-06	1e-06	0.98	119.99	286.98	421.44	314.09	314.36	186.85	78.41	30.07	24.49	16.55	8.16	2.35	5.96	2.47	2.14	1.27	0.19	1.45	5.22	10.32
asp	LOC5577527	NP_524488.3	XP_021712945.1	139.52	64.51	103.46	77.32	47.38	12.29	14.61	8.17	5.85	3.58	5.37	5.73	1.64	1.65	7.25	11.68	23.27	20.73	10.55	7.64	7.7	34.92	58.25	51.36	64.58	51.16	59.12	63.08	73.25	35.16	34.67	16.68	9.54	6.55	5.7	2.55	2.97	1.22	2.47	1.39	0.95	0.88	1.26	0.26	1.47	1.93
aurA	LOC5572557	NP_476749.1	XP_001654066.1	182.45	86.01	99.41	107.85	78.97	26.33	16.7	12.25	5.85	3.58	7.16	9.55	1.64	1.65	10.88	19.46	44.59	49.75	29.54	17.2	17.34	44.55	117.71	215.05	198.12	145.57	116.31	103.98	95.09	125.22	80.39	39.86	21.42	18.36	16.5	6.87	5.79	5.91	13.74	2.89	6.33	4.51	6.68	12.71	50.66	48.64
Axs	LOC5580049	NP_476777.1	XP_021702850.1	30.05	13.68	14.2	8.14	7.9	3.51	4.17	2.04	3.9	3.58	7.16	9.55	6.55	9.93	17.32	21.41	13.57	12.44	8.44	5.73	23.11	14.15	42.78	18.3	19.99	9.19	6.34	8.6	6.9	3.46	4.85	3.61	5.06	7.47	7.63	5.8	6.71	3.73	5.35	7.03	3.96	3.51	5	4.52	11.42	6.72
Dll	LOC5572304	NP_001137759.1	XP_021698709.1	1e-06	5.86	14.2	16.28	13.82	8.78	12.52	8.17	7.79	7.16	5.37	5.73	3.28	1.65	10.47	21.41	21.33	37.32	25.32	9.56	7.7	4.21	22.33	26.98	26.17	22.56	17.3	29.84	39.58	25.74	49.86	37.31	28.8	23.52	25.88	20.78	14.98	6.67	10.5	8.22	5.51	3.5	5.19	3.32	3.1	6.13
baz	LOC5569475	NP_001036283.1	XP_021694672.1	36.49	43.01	36.52	46.8	43.43	21.06	20.87	28.59	19.49	10.74	8.94	7.64	3.28	3.31	4.03	9.73	9.69	12.44	12.66	5.73	7.7	10.54	33.05	19.83	34.66	28.39	33.4	39.73	54.02	45.56	52.69	31.68	19.58	25.97	23.65	18.48	21.31	8.94	12.11	12.72	6.81	7.14	1.19	0.75	1.01	1.85
brm	LOC5565739	NP_001261906.1	XP_001650089.2	171.72	263.91	281.99	264.53	201.36	86	106.45	108.25	70.15	32.22	93.02	74.52	31.11	31.44	37.87	62.28	71.74	99.51	48.52	26.75	17.34	42.74	135.08	240.49	177.43	108.55	111.98	158.96	213.73	158.79	230.95	154.48	106.32	95.07	88.96	58.91	58.03	21.53	29.23	21.89	12.86	12.33	9.85	2.73	5.28	3.72
brn	LOC5576338	NP_476901.1	XP_021705783.1	45.08	29.32	28.4	22.38	19.74	15.8	14.61	12.25	5.85	5.37	5.37	5.73	6.55	6.62	6.85	9.73	15.51	14.51	10.55	5.73	7.7	14.15	31.76	44.87	53.05	42.31	18.28	22.24	22.56	16.14	21.5	18.35	18.35	16.2	17.5	12.41	11.35	6.7	8.56	6.27	4.47	3.11	8.9	5.06	6.05	5.23
Nin	LOC5579519	NP_001260093.1	XP_021703930.1	126.64	539.55	66.95	50.87	55.28	35.1	45.92	36.76	31.18	17.9	26.83	32.48	8.19	8.27	10.07	19.46	21.33	24.88	23.21	11.47	11.56	31.61	82.54	101.38	143.97	82.33	30.77	28.24	27.5	17.51	29.84	20.56	24.53	29.59	32.13	25.36	30.64	12.59	19.04	13.58	6.27	4.98	1.82	1.02	2.73	2.06
btd	LOC5569694	NP_511100.1	XP_001658675.2	2.15	39.1	52.75	36.63	13.82	5.27	6.26	4.08	3.9	3.58	1.79	1.91	1.64	1e-06	2.42	5.84	3.88	8.29	6.33	1.91	1.93	1.2	76.19	103.91	174.02	90.29	34.16	43.38	25.84	15.34	25.87	19.04	15.23	19.1	18.54	12.09	9.31	3.77	8.14	3.23	2.64	2.11	0.99	0.48	1.8	1.2
capu	LOC5577415	NP_001137784.1	XP_021700508.1	21.47	1.95	1e-06	8.14	23.69	22.82	25.05	16.34	5.85	5.37	5.37	5.73	4.91	3.31	13.7	23.36	38.78	60.12	56.96	42.04	53.93	54.18	100.95	94.93	145.31	73.7	22.64	17.32	7.41	5.8	21.26	27.6	24.18	24.8	25.25	18.73	19.23	5.5	8.33	4.64	3.09	1.9	1.75	0.94	1.17	0.63
car	LOC5570059	NP_001259707.1	XP_001658892.1	66.54	35.19	32.46	26.45	27.64	26.33	20.87	18.38	13.64	10.74	8.94	9.55	11.46	9.93	10.07	13.62	17.45	20.73	14.77	7.64	19.26	21.97	20.58	21.76	11.59	9.73	14.91	16.37	19.47	19.08	27.69	25.35	20.96	16.59	19.03	16.1	14.52	6.89	10.76	8.7	6.49	5.06	5.81	6.04	8.21	8.99
Cp190	LOC5575998	NP_524359.2	XP_021709796.1	218.94	359.7	296.19	274.7	221.1	91.26	148.19	93.95	77.94	42.97	96.59	91.72	29.48	29.79	35.45	64.23	60.11	91.22	50.63	26.75	23.11	63.81	107.74	153.69	150.54	93.46	63.33	89	114.3	74.37	120.3	75.2	42.45	35.18	37.55	31.16	28.66	9.04	14.59	10.39	6.67	5.45	27.38	3.93	8.74	7.54
cg	LOC5571107	NP_001097306.2	XP_021711462.1	201.77	205.26	182.58	211.62	175.7	107.06	118.97	110.29	79.89	59.08	55.45	55.41	40.94	28.13	35.45	68.12	67.86	105.73	69.62	36.31	38.52	71.04	170.68	211.26	266.34	140.38	88.19	132.09	144.52	42.62	104.21	46.73	44.89	86.23	72.69	38.72	55.4	8.98	34.62	29.34	8.16	6.25	19.33	11.35	16.66	12.81
Col4a1	LOC110676861	NP_723044.1	XP_021701992.1	4.29	3.91	4.06	20.35	37.51	93.02	235.85	865.97	1418.52	2096.36	1561.58	1305.08	926.83	999.49	338.82	44.76	50.41	43.54	103.38	313.4	227.29	117.09	0.08	0.06	0.56	0.51	0.39	4.68	22.14	19.01	41.51	53.19	81.96	234.4	261.06	263.01	449.39	225.56	361.14	338.31	152.76	133.84	27.94	28.32	39.39	23.11
chif	LOC5577286	NP_523583.2	XP_021706718.1	70.83	87.97	85.2	71.22	63.17	26.33	66.79	34.72	31.18	16.11	37.56	38.22	9.83	8.27	13.29	29.19	25.21	31.1	25.32	13.38	7.7	23.18	119.61	180.48	188.35	136.78	91.58	113.4	113.22	99.02	130.43	95.14	60.95	71.46	73.69	54.54	62.09	24.86	30.38	27.43	18.12	13.9	11.48	3.38	3.5	5.32
cin	LOC5571587	NP_477030.1	XP_021704341.1	94.45	136.84	103.46	65.11	67.12	47.39	68.88	28.59	31.18	14.32	37.56	43.95	19.65	24.82	23.37	35.03	31.02	37.32	25.32	19.11	9.63	29.8	40.63	47.4	58.06	41.57	29.05	24.61	17.27	11.63	17.66	10.61	11.14	6.89	10.01	5.42	4.17	3.59	10.88	7.18	10.13	5.4	12.23	17.59	24.96	20.9
Chc	LOC5578293	NP_001096993.1	XP_021710115.1	216.8	265.86	326.62	327.61	317.84	275.55	371.52	318.61	235.77	146.8	155.62	173.88	117.9	143.97	163.57	410.67	271.44	281.94	221.53	128.04	102.09	176.69	145.32	87.99	123.73	105.2	90.18	124.57	159.77	63.25	195.18	119.19	114.35	145.22	152.5	129.71	150.95	29.34	65.01	76.66	28.39	16.69	36.6	11.88	28.55	19.23
cn	LOC5571188	NP_523651.4	XP_001653516.2	1e-06	5.86	32.46	91.57	55.28	10.53	8.35	2.04	1.95	1.79	5.37	5.73	4.91	4.96	0.81	1e-06	1e-06	6.22	10.55	1.91	1e-06	1e-06	25.33	18.61	34.57	16.24	34	22.14	19.99	13.49	22.32	35.3	26.33	23.95	23.69	29.7	32.51	23.31	51.38	93.36	86.55	57.28	337.28	374.04	115.36	116.82
crm	LOC5564969	NP_477105.2	XP_021710730.1	206.07	121.2	68.98	67.15	73.04	43.88	45.92	57.19	38.97	21.48	33.99	36.31	9.83	4.96	8.46	11.68	15.51	20.73	12.66	5.73	7.7	43.65	124.67	158.01	147.95	89.59	46.24	48.4	35.53	29.29	40.14	36.04	25.09	33.14	33.59	21.29	22.03	8.65	12.99	9.61	5.26	5.34	8.74	1.92	3.09	2.2
crn	LOC5571899	NP_477118.1	XP_001653815.1	79.42	121.2	111.58	107.85	84.89	59.67	52.18	44.93	35.07	25.06	39.35	34.39	22.93	21.51	19.34	31.14	34.9	41.46	29.54	15.29	11.56	25.89	38.01	45.23	47.56	37.82	37.47	30.41	30.2	32.09	32.34	31.05	20.68	17.42	18.1	12.44	14.7	11.6	11.11	13.56	8.52	10.4	8.83	7.22	6.44	6.21
csw	LOC5570773	NP_477131.1	XP_001659363.2	45.08	25.41	8.11	12.21	19.74	15.8	22.96	22.47	25.33	21.48	28.62	32.48	13.1	6.62	9.67	116.78	38.78	35.24	33.76	30.58	46.23	32.21	68.25	108.14	77.67	46.75	38.89	16.66	12.04	11.9	13.58	13.05	13.03	19.85	19.47	16.13	21.09	13.45	26.53	46.16	42.39	53.12	31.67	15.1	7.94	8.06
CycA	LOC5565458	NP_524030.2	XP_001649769.1	1139.8	797.59	852.05	738.64	542.89	233.42	227.5	106.2	79.89	34.01	114.48	110.83	9.83	13.24	31.02	66.17	73.68	89.14	37.98	19.11	21.19	258.86	732.18	1208.42	1118.23	788.99	429.28	495.11	547.75	386.3	426.82	242.15	141.05	104.11	104.1	45.4	37.08	27.9	63.21	15.78	20.95	18.1	20.99	31.07	40.19	50.63
CycB	LOC5572876	NP_726244.1	XP_001660628.1	2524.3	1260.9	1176.64	921.78	773.87	352.77	369.43	345.16	245.51	80.56	314.82	303.82	3.28	4.96	29.01	54.5	93.07	105.73	46.41	22.93	36.6	532.78	2048.37	3087.02	3068.42	2044.56	891.78	842.32	680.79	562.41	505.47	277.01	243.6	204.84	238.57	57.09	44.49	52.6	167.67	10.67	36	25.31	9.54	17.94	61.69	78.12
Sap-r	LOC5576894	NP_524597.1	XP_021703285.1	450.77	553.23	643.09	461.91	442.21	270.28	461.27	322.7	251.36	173.65	128.79	168.15	99.89	135.69	811.79	2284.95	969.44	760.84	506.34	454.82	287.01	523.44	203.23	290.5	373.86	294.77	495.46	533.84	550.59	243.25	455.9	344.51	239.92	216.79	223	159.36	158.69	62.59	147.3	128.8	88.36	45.47	103.6	50.99	43.16	56.96
SmF	LOC110681523	NP_523708.2	XP_021713184.1	279.05	408.57	393.56	276.74	203.34	138.65	133.58	98.03	70.15	41.18	35.78	38.22	68.78	92.67	71.31	124.56	118.27	167.92	86.5	38.22	40.45	96.02	250.64	254.33	291.61	378.48	471.7	405.46	341.71	436.61	404.12	421.94	334.96	220.87	210.3	171.55	105.45	95.29	100.8	80.3	119.33	121.8	14.72	12.04	39.08	24.75
Dfd	LOC5572678	NP_477201.1	XP_001660498.2	1e-06	13.68	18.26	20.35	17.77	14.04	16.7	12.25	11.69	8.95	5.37	5.73	4.91	1.65	1.21	1.95	1.94	4.15	2.11	1e-06	1.93	1.51	0.24	0.18	1.03	12.53	17.54	30.18	36.28	16	26.57	19.92	21.74	13.16	13.67	13.25	11.17	4.78	7.74	4.9	2.99	2.45	29.36	12	4.87	3.11
Pkg21D	LOC5567008	NP_477213.1	XP_021703513.1	1e-06	1e-06	1e-06	1e-06	1e-06	1e-06	1e-06	2.04	13.64	28.64	17.89	19.11	16.38	9.93	5.64	1.95	3.88	2.07	1e-06	1.91	19.26	8.73	0.19	0.39	0.35	0.24	0.55	0.81	2.27	3.6	5.46	10.89	15.28	21.95	22.4	21.31	21.37	14.16	24.51	39.26	33.77	43.69	4.27	6.27	4.22	3.84
Dhod	LOC5567371	NP_477224.1	XP_001657386.1	111.62	113.38	62.89	61.04	65.15	43.88	41.74	28.59	21.43	16.11	16.1	19.11	34.39	47.99	48.34	70.07	67.86	111.95	124.48	97.46	73.2	105.95	74.54	93.43	67.89	56.25	36.97	28.7	22.1	24.36	19.92	20.17	22.64	24.94	24.59	19.47	13.65	14.76	15.35	16.06	16.75	16.04	9.44	25.18	32.93	18.34
Hr3	LOC5565997	NP_001334718.1	XP_021702090.1	1e-06	1e-06	1e-06	8.14	15.79	57.92	116.88	34.72	13.64	7.16	1.79	3.82	3.28	14.89	5.24	60.34	3.88	4.15	71.73	55.42	3.85	3.61	0.5	0.22	0.31	0.35	0.45	0.3	0.21	0.1	1.03	7.36	38.86	37.25	40.02	41.11	30.2	2.9	5.07	1.45	0.74	0.38	0.19	0.37	7.65	0.21
Lar	LOC5566252	NP_001260594.1	XP_021700959.1	21.47	23.46	16.23	12.21	13.82	12.29	27.13	30.64	31.18	28.64	25.04	28.66	21.29	8.27	6.85	15.57	21.33	43.54	42.2	26.75	11.56	13.24	8.12	12.23	15.77	8.3	4.68	7.37	8.29	2.21	9.67	3.31	3.03	7.19	7.02	6.09	11.8	0.79	2.61	5.33	0.8	0.63	4.15	1.91	2.2	2.48
DNaseII	LOC5576264	NP_650672.1	XP_001656030.2	2.15	35.19	154.18	203.48	122.4	40.37	20.87	32.68	60.4	89.51	87.65	84.08	85.15	97.63	118.04	153.76	95	87.07	90.72	147.15	32.75	32.21	144.66	119.86	94.65	74.82	109.15	113.78	129.55	95.88	79.23	43.51	26.24	15.55	17.06	4.77	3.61	2.17	6.98	1.44	2.71	1.45	3.97	5.05	8	31
dor	LOC5564402	NP_477286.2	XP_001648749.2	42.93	39.1	42.6	56.98	49.35	38.61	37.57	38.81	25.33	17.9	23.25	21.02	14.74	11.58	14.1	21.41	25.21	31.1	18.99	11.47	11.56	17.46	34.65	48.55	41.53	31.76	32.59	27.11	32.42	21.47	33.21	24.91	23.2	21.57	23.09	16.31	15.66	6.57	11.99	10.78	8.75	6.13	18.43	10.13	11.16	13.59
Pka-C3	LOC5575457	NP_730083.2	XP_001661976.2	1e-06	7.82	6.09	6.1	5.92	1.76	2.09	12.25	48.71	42.97	23.25	22.93	14.74	13.24	26.19	77.85	79.49	45.61	101.27	51.6	77.05	68.93	33.27	18.36	21.59	13.95	4.45	4.41	3	0.8	0.65	1.55	4.1	6.6	7.64	9.77	10.27	2.69	5	5.77	3.32	2.85	4.63	0.89	1.21	0.4
dpp	LOC5572653	NP_477311.1	XP_001654153.2	2.15	23.46	42.6	32.56	27.64	19.31	20.87	14.3	13.64	16.11	10.73	9.55	8.19	4.96	5.24	9.73	17.45	20.73	16.88	9.56	9.63	8.43	40.76	23.09	21.19	9.82	27.41	28.72	21.5	12.51	16.44	13.71	14.4	14.91	15.33	14.27	16.13	7.12	9.87	8.78	6.51	5.48	3.72	2.65	3.02	2.63
Dr	LOC5568153	NP_477324.1	XP_021710128.1	1e-06	13.68	34.49	67.15	59.22	50.9	39.66	28.59	15.59	16.11	8.94	7.64	8.19	3.31	8.46	19.46	15.51	24.88	14.77	5.73	3.85	5.42	1.33	1.07	2.54	15.11	47.71	66.55	77.64	53.24	65.69	54.98	53.58	40.09	39.8	29.16	26.04	10.63	14.77	8.93	6.34	3.71	5.52	2.73	2.83	7.09
dsh	LOC5570297	NP_511118.2	XP_021709132.1	145.96	158.35	75.06	85.46	84.89	75.47	62.62	79.65	50.66	30.43	39.35	32.48	19.65	11.58	17.73	35.03	42.66	66.34	46.41	26.75	38.52	51.47	33.21	36.68	45.91	49.91	31.81	35.38	35.57	20.9	28.44	18.53	28.15	22.54	24.36	17.02	17.21	8.69	10.44	8.52	5.96	4.64	4.58	2.59	3.69	4.04
Dsk	LOC110677123	NP_524845.2	XP_021703537.1	1e-06	1e-06	1e-06	1e-06	1e-06	1e-06	1e-06	1e-06	1e-06	1.79	3.58	5.73	6.55	4.96	2.82	1.95	1.94	16.58	14.77	5.73	3.85	9.33	0.23	1e-06	0.17	13.2	4.92	4.67	2.77	1.06	0.23	0.96	2.62	2.91	2.53	2.58	1.8	2.93	6.29	7.64	7.8	5.9	2.81	1.78	0.9	1.4
dsx	LOC5571521	NP_001262353.1	XP_021692958.1	1e-06	1e-06	1e-06	1e-06	1e-06	1e-06	1e-06	1e-06	1e-06	1e-06	1e-06	1e-06	1e-06	1e-06	2.01	5.84	5.82	12.44	8.44	3.82	7.7	10.54	1.14	2.43	2.14	1.38	0.52	0.45	0.15	0.16	0.24	0.22	0.38	0.65	0.48	0.6	0.58	0.22	0.59	0.88	0.23	0.2	1.76	1.36	3.02	5.29
e	LOC5567063	NP_524431.2	XP_001651463.2	1e-06	1e-06	1e-06	1e-06	1.97	3.51	4.17	4.08	9.74	34.01	10.73	13.38	4.91	1.65	143.42	2405.62	224.91	6.22	31.65	166.26	560.53	21.67	57.77	38.28	19.29	9.54	5.08	4.09	3.91	3.87	6.24	5.49	6.7	3.22	3.58	4.78	7.51	16.94	56.07	129.32	108.46	90.88	14.88	34.09	1	2.94
eas	LOC5572377	NP_523364.2	XP_001660334.1	32.2	17.59	14.2	16.28	17.77	22.82	41.74	32.68	48.71	39.39	42.93	55.41	39.3	31.44	21.76	33.09	32.96	35.24	27.43	26.75	40.45	38.83	158.93	111.76	102.7	89.09	38.76	31.62	18.18	13.19	11.01	11.56	18.8	30.1	27.72	23.66	26.32	17.36	20.6	13.12	9.98	7.09	10.5	5.42	8.63	6.19
E(bx)	LOC5576547	NP_001261188.1	XP_021697849.1	107.33	74.29	95.35	97.67	84.89	35.1	89.75	36.76	40.92	21.48	41.14	47.77	16.38	14.89	18.53	38.93	36.84	53.9	40.09	22.93	11.56	40.64	166.88	116.2	147.52	64.75	37.98	55.47	64.69	22.27	64.13	29.92	20.17	30.23	30.43	20.35	31.35	4.99	12.81	17.25	5.01	3.61	4.15	1.09	1.3	1.16
ec	LOC5580054	NP_001096877.1	XP_021699671.1	4.29	56.69	77.09	93.6	82.91	59.67	77.23	61.27	38.97	41.18	17.89	17.2	16.38	9.93	14.1	31.14	29.08	78.78	50.63	22.93	11.56	5.12	0.37	0.27	0.66	22.38	35.16	50.25	59.97	41.66	70.66	39.85	25.78	40.28	37.63	33.2	37.46	9.04	12.13	11.33	3.74	2.93	3.7	2.89	5.22	4.76
eEF2	LOC5564921	NP_525105.2	XP_001649284.1	3962.46	5768.87	6361.95	5241.73	5197.94	4322.74	4725.41	4721.99	4004.19	3129.32	3475.55	3599.97	4137.98	3719.96	2550.19	2796.83	2390.63	2825.67	1991.62	1584.22	1932	2792.11	2088.28	2280.45	2297.97	2059.27	2314.09	2919.06	3540.71	2760.46	3590.41	3154.12	2715.78	3495.91	3306.83	3159.71	3479.51	1965.69	2522.37	3304.34	2465.44	2332.63	1023.52	877.54	1010.83	801.2
en	LOC5564813	NP_523700.2	XP_001649162.2	2.15	23.46	79.12	89.53	65.15	33.35	27.13	12.25	5.85	7.16	5.37	5.73	4.91	1.65	5.24	13.62	11.63	18.66	10.55	3.82	1.93	2.41	0.09	0.13	1.7	15.1	41.01	53.21	65.95	43.43	65.21	43.8	30.89	20.29	20.77	16.18	13.37	4.84	6.25	4.41	2.58	1.91	3.27	0.79	1.61	2.88
ena	LOC5573842	NP_001137709.1	XP_021704132.1	47.22	87.97	105.49	69.18	67.12	42.12	68.88	49.02	52.61	48.34	26.83	32.48	11.46	8.27	15.31	68.12	46.53	68.41	44.31	19.11	32.75	14.45	115.69	53.89	83.59	42.35	13.25	10.54	6.26	5.46	4.49	2.48	3.13	4.77	4.91	2.58	5.04	2.34	3.14	2.7	1.89	1.81	0.56	0.39	0.69	1.72
Eno	LOC5571664	NP_722721.1	XP_021701188.1	882.22	175.94	28.4	26.45	45.41	194.81	204.55	275.72	210.44	311.5	524.1	538.85	939.93	1082.23	648.22	217.99	145.42	242.56	305.92	601.97	1209.66	873.81	594.21	610.81	541.08	303.4	269.68	303.12	326.3	460.1	567.17	525.78	611.78	1109.87	970.17	894.01	1061.98	847.54	826.02	788.6	546.04	558.11	364.27	290.22	475.38	766.87
E(Pc)	LOC5575748	NP_001260897.1	XP_021703199.1	109.47	105.56	83.18	75.29	69.1	35.1	48.01	42.89	31.18	23.27	25.04	26.75	21.29	11.58	14.1	27.25	27.14	41.46	27.43	15.29	13.48	37.63	221.22	53.62	112.16	71.03	23.56	23.34	15.06	9.18	13.64	6.55	6.29	8.71	8.18	4.92	8.28	2.64	5.16	5.7	2.61	2.44	1.33	1	2.61	1.68
eve	LOC5569112	NP_523670.2	XP_001652711.2	10.73	191.58	22.32	12.21	11.84	10.53	10.44	20.42	9.74	8.95	5.37	3.82	4.91	1.65	0.4	1e-06	1e-06	1e-06	1e-06	1e-06	1e-06	1e-06	0.17	1.64	69.78	85.81	10.52	9.63	12.47	12.01	13.05	13.12	10.49	7.92	8.14	6.61	5.58	2.7	3.75	3.01	2.78	1.09	7.07	0.98	0.49	0.34
Taf9	LOC5579953	NP_523391.3	XP_001652244.1	122.35	183.76	164.32	164.82	142.14	103.55	75.14	77.61	48.71	26.85	28.62	24.84	29.48	24.82	27.8	44.76	46.53	55.97	40.09	17.2	23.11	42.44	102.25	147.04	182.04	175.04	133.01	129.67	121.66	100.65	126.94	118.58	106.45	73.79	72.85	57.77	39.37	26.5	41.08	23.4	25.3	17.9	28	21.84	36.49	31.2
E(z)	LOC5577466	NP_001261682.1	XP_021710504.1	90.15	44.96	101.43	69.18	47.38	29.84	35.48	24.51	21.43	16.11	16.1	19.11	26.2	19.86	18.13	27.25	29.08	35.24	25.32	17.2	13.48	33.11	152.69	142.46	116.43	80.37	130.92	149.22	142.13	118.54	110.11	93.5	60.25	49.83	43.05	35.07	29.19	18.1	22.57	19.76	17.46	17.65	10.14	20.12	15.98	20.87
Fas2	LOC5571586	NP_001284854.1	XP_021704149.1	6.44	13.68	38.54	99.71	120.42	86	156.54	124.59	93.53	62.66	44.72	51.59	37.66	21.51	20.14	64.23	83.37	85	84.39	40.13	23.11	16.86	0.02	1e-06	0.18	8.09	11.23	24.24	41.75	33.04	73.53	60.16	57.75	77.27	76.06	67.13	73.06	17	27.57	24.53	9.66	6.51	4.81	2.15	2.43	2.68
fliI	LOC5579103	NP_525097.1	XP_001657298.2	94.45	56.69	42.6	44.77	37.51	29.84	33.4	28.59	23.38	17.9	17.89	17.2	19.65	14.89	14.5	21.41	19.39	26.95	21.1	17.2	11.56	31	55.75	23.99	23.08	24.06	27.16	30.48	32.58	19.71	29.94	21.86	28.5	30.11	33.99	33.31	33.79	20.64	24.73	24.84	17.99	14.25	27.3	17.51	20.71	15.43
fs(1)K10	LOC110678287	NP_477491.1	XP_021706628.1	40.78	52.78	38.54	50.87	43.43	19.31	35.48	18.38	17.54	8.95	17.89	19.11	6.55	6.62	8.06	15.57	13.57	20.73	14.77	9.56	5.78	19.26	49.03	87.08	100.53	152.7	67.22	63.85	74.98	49.11	79.32	62.72	68.47	53.05	61.44	44.52	36.49	18.13	29.94	23.76	21.29	14.84	52.01	6.99	10.81	7.89
png	LOC5576633	NP_477492.1	XP_001662790.1	242.56	19.55	8.11	4.07	3.95	1.76	2.09	2.04	1e-06	1e-06	1e-06	1e-06	1e-06	1e-06	1e-06	1e-06	1.94	2.07	1e-06	1e-06	1.93	45.15	227.63	89.87	14.4	4.85	3.07	2.53	1.38	1.22	0.93	0.86	1.92	2.14	3.8	3.34	3.82	12.19	5.46	0.9	1.98	1.72	0.86	0.13	0.11	0.27
fs(1)Ya	LOC5569651	NP_477493.2	XP_001652912.1	493.7	13.68	4.06	2.03	1.97	1.76	2.09	2.04	1e-06	1.79	1e-06	1e-06	1e-06	1e-06	1e-06	1e-06	1.94	2.07	1e-06	1e-06	5.78	125.82	182.51	327.19	241.45	142.9	59.1	52.17	38.56	25.41	34.74	31.78	33.37	31.77	33.88	18.27	19.65	10.93	26.88	22.75	20.01	14.66	29.97	10.09	5.25	5.37
fu	LOC5569686	NP_477499.1	XP_001658684.2	90.15	99.7	54.77	48.84	43.43	28.08	29.22	38.81	25.33	16.11	32.2	28.66	8.19	4.96	7.65	13.62	21.33	20.73	10.55	5.73	7.7	16.86	14.91	17.27	21.61	21.24	21.59	25.48	26.8	24.33	22.09	20.02	15.27	11.36	13.25	8.02	7.6	5.44	6.41	6.38	6.11	5.95	3.94	4.26	5.43	4.05
Gal	LOC5565066	NP_608978.2	XP_001649403.2	1e-06	3.91	16.23	14.24	15.79	21.06	31.31	32.68	17.54	12.53	26.83	22.93	19.65	13.24	41.09	202.41	190.01	223.9	135.02	17.2	21.19	37.63	0.4	0.29	0.45	1.42	8.11	14.21	19.35	7.17	12.09	11.57	19.49	23.29	26.26	20.65	19.33	8.93	31.16	41.73	44.94	22.38	386.33	230.91	276.46	399.81
Galphai	LOC5574452	NP_477502.1	XP_021697405.1	324.12	480.9	432.11	423.25	331.66	219.38	229.59	140.92	124.7	64.45	105.54	116.56	31.11	38.06	52.37	144.03	104.7	118.17	82.28	43.95	34.67	71.64	121.51	138.79	145.22	109.25	65.36	83.64	100.38	74.23	114.57	70.67	59.63	48.96	48.57	34.49	26.35	9.23	16.42	11.26	6.71	5.54	40	11.14	28.41	18.13
DCTN1-p150	LOC5567521	NP_524061.1	XP_021708544.1	118.06	27.37	40.57	36.63	33.56	28.08	29.22	24.51	23.38	21.48	21.47	22.93	21.29	26.48	25.78	42.82	34.9	41.46	37.98	28.67	26.97	50.57	59.58	60.33	68.42	42.58	33.37	40.16	47.67	37.32	52.4	43.64	40.05	52.91	52.9	41.86	45.07	17.01	25.84	26.64	15.95	11.73	19.49	10.36	17.57	11.83
Got1	LOC5576532	NP_725534.1	XP_001662725.1	236.12	183.76	58.83	26.45	39.48	61.43	93.92	130.71	122.76	141.43	246.85	273.25	355.34	349.16	260.66	136.24	127.97	211.46	170.89	162.44	281.23	299.2	294.2	301.55	226.74	129.39	48.58	46.13	22.83	21.97	13.27	12.36	26.38	61.65	67.58	65.66	87.58	76.17	78.4	65.94	61.45	50.29	194.72	170.13	395.24	511.46
Got2	LOC5574496	NP_722745.1	XP_001655159.1	446.47	7.82	4.06	4.07	9.87	35.1	60.53	130.71	138.34	186.18	304.09	278.98	524	453.41	327.13	280.27	224.91	174.14	200.43	156.7	377.54	382.58	410.7	326.71	256.66	122.14	52.24	42.45	25.74	26.34	23.28	29.42	44.43	55.26	59.17	49.24	53.43	58.99	82.85	134.43	123.77	146.9	120.78	117.85	163.32	174.15
gro	LOC5573338	NP_996298.1	XP_021705177.1	253.29	336.24	200.84	191.27	159.91	103.55	104.36	120.5	83.79	42.97	80.49	68.79	39.3	26.48	32.63	60.34	65.92	91.22	50.63	26.75	28.89	62.01	22.5	36.87	25.84	15.02	13.61	21.77	32.13	23.43	40.48	27.91	24.79	28.29	29.14	27.37	28.02	9.8	14.54	16.45	8.31	6.45	3.55	1.44	1.43	1.69
Gs2	LOC5577984	NP_001285121.1	XP_021713022.1	2.15	7.82	20.29	134.3	177.67	115.83	133.58	114.37	146.14	343.72	420.36	447.13	366.8	276.35	443.16	412.62	151.23	207.31	132.92	194.92	1182.7	439.46	752.02	707.74	686.17	542.74	406.9	234.66	120.51	66.14	25.83	58.96	247.98	360.21	352.06	222.81	145.52	93.78	172.52	80.76	104.93	92.64	361.86	140.35	63.06	35.68
gt	LOC5571901	NP_525049.1	XP_001653816.1	12.88	164.21	77.09	24.42	13.82	7.02	6.26	4.08	3.9	3.58	3.58	3.82	3.28	1.65	1.21	1.95	1.94	4.15	6.33	5.73	3.85	3.01	1.94	0.81	3.46	82.23	119.37	63.12	32.61	23.7	12.56	8.53	3.8	1.04	0.91	0.64	0.13	0.23	0.13	0.06	0.05	0.17	0.06	1e-06	0.07	1e-06
H	LOC5570841	NP_732533.1	XP_021693038.1	98.74	93.83	40.57	54.94	55.28	31.59	39.66	38.81	23.38	12.53	33.99	24.84	6.55	4.96	9.27	23.36	21.33	31.1	16.88	7.64	5.78	21.97	28.21	32.01	41.08	24.01	11.26	13.63	13.71	12.44	12.27	7.23	11.16	9.58	8.45	6.88	6.92	3.74	4.33	2.66	2.48	2.41	7.62	3.17	4.94	5.78
H2.0	LOC5575903	NP_523488.2	XP_001662276.2	1e-06	1e-06	1e-06	8.14	11.84	19.31	20.87	16.34	7.79	8.95	10.73	11.46	4.91	1.65	1.61	3.89	3.88	4.15	2.11	1e-06	1.93	0.6	1e-06	0.31	0.3	1e-06	0.15	0.2	7.43	13.33	22.35	27.99	59.62	23.51	21.65	20.97	10.72	6.3	11.22	3.07	4.87	3.37	7.6	2.96	3.37	1.17
hb	LOC5567202	NP_731267.1	XP_021709914.1	233.97	230.68	113.61	115.99	69.1	26.33	25.05	18.38	9.74	5.37	8.94	9.55	1.64	1e-06	1e-06	1e-06	1e-06	2.07	2.11	1.91	7.7	34.62	6.77	7.73	71.98	107.2	165.56	203.48	140.13	77.04	52.57	23.98	16.07	14.59	12.9	7.85	5.18	1.76	5.33	0.94	0.84	0.65	0.34	0.16	1e-06	0.02
hook	LOC5566328	NP_476573.1	XP_001650717.1	51.52	58.65	56.8	44.77	47.38	42.12	54.27	30.64	27.28	21.48	35.78	34.39	11.46	13.24	18.13	38.93	34.9	41.46	46.41	26.75	17.34	27.99	88	84.06	62.49	49.02	22.96	26.85	35.01	31.82	52.73	55.35	57.12	59.51	53.25	36.55	25.2	12.78	18.83	13.48	11.18	9.29	12.6	8.49	15.36	9.67
Hsc70-2	LOC110679299	NP_524339.1	XP_021709332.1	1e-06	1e-06	1e-06	1e-06	1e-06	1e-06	2.09	2.04	1.95	1.79	1.79	1.91	1.64	1e-06	18.53	38.93	75.62	130.61	151.9	149.06	136.76	125.82	0.09	0.25	0.25	0.25	17.13	38.48	55.83	194.49	198.6	104.85	36.98	39.44	41.6	41.73	49.85	51.11	60.98	66.65	42.07	44.23	25.81	12.03	11.83	14.45
Hsf	LOC5573218	NP_001036555.1	XP_021704328.1	184.6	89.92	73.03	71.22	69.1	66.69	81.4	57.19	38.97	25.06	23.25	26.75	24.56	21.51	21.76	40.87	71.74	78.78	116.04	38.22	71.27	53.28	55.46	47.4	75.76	66.53	39.31	53.51	56.34	28.76	60.4	38.28	43.08	43.47	48.81	47.25	48.28	15.53	30.61	23.46	13.96	8.4	67.81	20.86	25.02	24.78
Idh	LOC5566298	NP_001137910.2	XP_001650675.1	437.89	44.96	10.14	12.21	19.74	101.79	233.77	463.62	288.38	245.26	445.4	544.58	1028.35	759.55	466.93	332.82	412.98	439.5	512.67	441.44	400.65	488.53	343.67	309.37	141.26	155.91	246.92	171.27	203.11	225.77	294.3	355.82	379.1	431.82	409.68	432.98	318.11	114.28	154.96	189.31	179.71	162.42	653.59	356.78	949.72	737.86
ImpE3	LOC5575383	NP_524908.1	XP_021705709.1	2.15	3.91	4.06	8.14	5.92	3.51	4.17	4.08	1.95	1.79	1.79	1.91	1.64	14.89	28.2	210.2	15.51	18.66	25.32	3.82	5.78	1.81	35.84	37.76	51.84	36.11	20.19	17.28	13.56	17.67	25.14	22.71	11.63	15.41	18.4	39.42	41.25	24.35	16.52	14.09	12.25	5.58	86.63	157.37	169.17	357.25
ImpL2	LOC5573583	NP_728961.2	XP_021704844.1	8.59	130.98	588.32	390.69	341.53	242.2	300.56	153.18	107.17	143.22	64.4	93.63	54.04	47.99	60.43	110.94	168.68	132.68	97.05	55.42	75.12	55.99	2.74	2.78	79.42	184.34	130.29	149.6	140.39	54.31	58.07	47.02	63.37	48.09	46.9	52.57	35.7	20.85	45.97	31.58	29.29	15.92	87.59	26.27	21.86	13.81
inv	LOC110677033	NP_523699.3	XP_021703202.1	1e-06	1.95	8.11	18.31	17.77	15.8	12.52	6.13	3.9	3.58	3.58	3.82	1.64	1.65	2.82	5.84	7.76	12.44	6.33	1.91	1.93	0.9	1e-06	1e-06	0.1	0.5	1.01	2.35	6.23	8.74	19.17	18.2	15.35	14.92	12.6	10.72	10	4.19	4.54	3.94	2.23	1.85	7.33	1.37	3.87	8.77
janA	LOC5564632	NP_788762.1	XP_021707753.1	184.6	301.05	359.08	227.9	148.06	93.02	106.45	53.1	44.82	23.27	33.99	38.22	26.2	62.88	70.5	110.94	93.07	161.7	137.13	114.66	75.12	112.27	59.56	77.59	84.35	162.06	103.07	83.36	74.25	98.52	67.32	97.46	89.46	82.03	71.1	56.24	54.13	72.77	56.3	56.57	58.22	73.04	17.59	17.75	54.97	41.12
Jra	LOC5578266	NP_001260844.1	XP_021699672.1	83.71	23.46	32.46	38.66	41.46	68.45	70.96	65.36	75.99	103.83	82.28	93.63	42.58	29.79	47.54	110.94	81.43	76.71	52.74	40.13	48.16	51.47	2.36	1.68	47.02	173.84	68.14	63.06	54.81	24.06	29.54	19.83	26.42	30.48	31.73	27.39	29.02	17.73	36.43	25.5	18.03	11.67	56.72	14.03	14.9	15.21
kar	LOC5578372	NP_001189213.1	XP_021700520.1	2.15	9.77	20.29	38.66	47.38	47.39	50.09	93.95	64.3	32.22	16.1	15.29	8.19	3.31	12.89	79.8	23.27	18.66	25.32	42.04	63.57	51.47	24.84	16.6	11.78	5.85	9.32	7.67	4.33	1.12	1.13	2.65	5.97	10.22	9.97	9.1	10.9	6.4	12.74	18.12	13.45	12.32	55.01	25.56	29.33	25.5
kay	LOC5571304	NP_001027577.2	XP_021696553.1	8.59	7.82	10.14	14.24	13.82	19.31	16.7	30.64	37.02	48.34	37.56	38.22	22.93	19.86	31.83	54.5	38.78	24.88	21.1	40.13	78.97	50.27	37.45	45.02	70.23	95.65	46.92	50.04	40.01	27.42	29.72	24.5	22.26	23.59	23.55	17.94	19.71	16.41	31.23	29.29	25.15	27.13	74.34	31.83	25.79	21.85
kel	LOC5570817	NP_476589.4	XP_021702205.1	49.37	101.65	115.63	77.32	67.12	42.12	41.74	36.76	42.87	75.19	94.8	108.92	24.56	8.27	33.84	36.98	89.19	53.9	40.09	22.93	28.89	22.58	37.41	14.56	25.6	25.14	18.23	32.52	48.61	20.79	66.99	42.71	41.45	48.63	50.87	42.13	52.08	13.53	28.34	33.65	14.21	8.78	7.2	1.94	2.22	3.19
kn	LOC5578097	NP_001097317.1	XP_021706575.1	1e-06	3.91	12.17	16.28	17.77	24.57	31.31	28.59	23.38	19.69	12.52	13.38	8.19	1.65	1.61	3.89	3.88	6.22	4.22	1.91	1.93	0.9	0.06	1e-06	0.09	5.31	4.9	5.1	7.12	5.77	16.13	20.21	24.9	31.11	31.67	26.72	27.62	11.53	16.46	14.87	7.72	6.09	4.64	0.71	0.16	0.25
knk	LOC5579204	NP_649981.1	XP_021713323.1	1e-06	1e-06	1e-06	2.03	1.97	10.53	37.57	34.72	25.33	8.95	3.58	5.73	3.28	14.89	10.07	31.14	104.7	35.24	73.84	17.2	13.48	1.81	0.69	0.45	0.83	12.42	46.23	59.3	63.13	71.85	75.21	73.37	64.81	97.05	98.43	83.83	62.53	20.55	14.95	5	2.84	3.14	12.95	5.98	16.83	8
kto	LOC5570315	NP_524786.1	XP_021708637.1	32.2	27.37	73.03	71.22	49.35	26.33	31.31	28.59	17.54	14.32	10.73	9.55	11.46	8.27	15.31	23.36	29.08	47.68	23.21	13.38	13.48	19.57	79.14	104.95	133.77	60.19	42.16	51.75	56.79	32.34	57.7	39.92	28.23	33.69	32.27	20.34	21.18	6.39	12.83	10.09	6.4	4.39	2.07	1.6	2.93	3.43
Mybbp1A	LOC5563977	NP_476593.2	XP_001648288.1	66.54	89.92	62.89	73.25	73.04	47.39	54.27	30.64	21.43	12.53	37.56	32.48	39.3	23.17	9.27	9.73	9.69	10.37	10.55	5.73	5.78	20.77	171.97	187.06	284.85	178.34	89.69	82.94	54.4	28.96	46.34	35.7	44.06	38.14	43.78	38.53	38.08	18.63	47.75	39.1	54.58	33.51	24.02	17.04	21.81	8.83
l(1)10Bb	LOC5569643	NP_511117.1	XP_001658667.1	57.96	91.88	107.52	85.46	80.94	68.45	64.7	28.59	29.23	16.11	25.04	24.84	16.38	16.55	18.94	29.19	31.02	33.17	31.65	21.02	17.34	24.98	70.5	99.24	146.9	141.64	97.52	64.4	67.56	103.74	102.37	116.89	74.75	42.21	38.46	36.51	23.87	34.85	23.54	28.06	32.13	30.4	20.45	15.75	20.71	22.99
dlg1	LOC23687408	NP_001162718.1	XP_021694498.1	36.49	66.47	66.95	50.87	47.38	29.84	45.92	44.93	52.61	44.76	46.51	45.86	27.84	19.86	16.52	23.36	19.39	31.1	37.98	55.42	67.42	29.8	48.76	30.36	40.24	43.15	27.53	29.51	31.18	21.05	37.42	25.04	23.87	29.23	30.63	32.52	40.14	16.85	28.09	39.47	19.05	13.83	20.21	7.04	13.65	11.96
ifc	LOC5577178	NP_476594.1	XP_001663266.1	160.99	117.29	81.15	87.5	94.76	91.26	104.36	65.36	60.4	42.97	84.07	84.08	40.94	56.26	47.94	48.66	54.29	43.54	40.09	21.02	25.04	70.74	28.24	23.31	34.17	31.94	48.24	38.78	41.57	37.27	38.36	32.22	28.8	27.23	22.28	20.39	18.74	8.57	15.93	25.83	14.49	14.26	19.39	14.37	34.79	28.06
Arpc1	LOC5569338	NP_476596.1	XP_001658440.2	199.63	195.49	162.29	152.61	152.01	186.04	118.97	147.05	118.86	119.95	109.11	93.63	144.1	143.97	182.1	225.77	166.74	194.87	145.57	97.46	123.28	145.38	124.4	129.83	154.64	220.78	316.39	327.37	381.84	419.35	465.67	473.08	445.79	440.85	396.41	411.8	343.95	257.38	263.26	262.14	223.97	216.28	206.49	111.93	109.64	103.68
Sos	LOC5568816	NP_476597.2	XP_021701325.1	72.98	41.05	64.92	67.15	53.3	33.35	37.57	34.72	25.33	19.69	16.1	15.29	19.65	11.58	14.5	25.3	29.08	43.54	27.43	13.38	17.34	29.5	100.95	91.05	153.4	71.45	20.48	20.09	9.82	6.22	9.38	4.1	4.8	7.17	9.04	3.64	6.04	1.92	5.71	4.22	2.03	1.4	2.73	2.19	2.72	2.66
CIAPIN1	LOC5570916	NP_524938.1	XP_001653395.1	72.98	66.47	75.06	81.39	75.02	63.18	52.18	30.64	23.38	14.32	21.47	22.93	19.65	26.48	78.16	208.25	85.31	82.92	59.07	32.49	28.89	36.72	124.7	171.3	146.44	133.61	141.66	104.44	102.24	85.26	76.59	78.41	103.98	82.51	72.27	62.62	47.55	40.59	69.31	54.41	62.1	47.19	57.87	35.83	59.47	39.06
stc	LOC5571645	NP_476599.1	XP_001653734.1	218.94	189.62	89.26	97.67	114.5	94.77	87.66	93.95	58.46	35.8	50.09	45.86	52.4	33.1	24.17	33.09	34.9	58.05	52.74	28.67	34.67	79.77	134.48	114.01	129.93	127.42	231.95	314.56	354.29	217.7	415.97	389.18	232.83	311.42	322.59	296.83	304.39	141.89	157.6	226.96	148.83	132.39	329.97	87.05	105.65	90.48
Mtr4	LOC5571427	NP_524929.1	XP_021700747.1	103.03	154.44	148.09	124.12	98.71	64.94	58.44	53.1	37.02	19.69	60.82	45.86	45.85	19.86	14.5	19.46	23.27	31.1	21.1	11.47	15.41	35.22	102.57	174.87	128.84	85.81	73.1	67.58	57.33	39.28	53.47	41.72	34.88	32.61	33.7	27.79	26.7	12.38	22.32	29.2	27.35	19.2	20.47	10.01	11.36	7.8
Gli	LOC5571433	NP_476602.1	XP_021700741.1	8.59	39.1	77.09	105.81	106.6	112.32	104.36	93.95	89.63	60.87	33.99	40.13	19.65	19.86	26.19	72.01	48.47	80.85	48.52	51.6	19.26	13.24	0.03	0.02	0.13	13.5	4.11	10.96	23.73	12.72	41.03	27.42	33.63	38.41	36.48	33.32	40.4	9.98	19.01	19.21	6.34	3.71	1.35	1.72	4.81	3.07
ND-B17	LOC5571429	NP_609765.1	XP_001659681.1	126.64	162.26	160.27	134.3	122.4	142.16	108.53	102.12	116.91	184.39	191.4	177.71	158.84	213.47	114.82	72.01	77.56	85	141.35	273.27	304.34	202.58	122.13	139.29	139.89	176.77	240.49	185.07	165.54	316.95	252.36	305.16	219.82	220.24	226.2	290.97	289.71	495.22	258.36	470.34	455.57	597.37	219.49	226.04	333.95	327.09
mRpL4	LOC5565919	NP_524939.1	XP_001650271.2	154.55	134.89	109.55	111.92	116.47	140.41	112.71	161.35	122.76	82.35	80.49	72.61	121.18	109.22	48.34	31.14	31.02	41.46	99.16	118.48	63.57	77.36	121.91	143.01	122.7	90.98	69.44	51.88	43.42	63.26	59.7	69.94	65.04	64.69	66.31	65.2	62.96	67.44	60.3	80.52	62.88	77.8	36.02	48.67	75.1	41.73
l(2)37Bb	LOC5575852	NP_536791.1	XP_001662263.2	60.1	27.37	24.34	34.59	43.43	61.43	56.35	44.93	42.87	30.43	30.41	30.57	39.3	44.68	24.17	27.25	23.27	31.1	44.31	45.86	28.89	38.53	52.18	72.75	59.38	47.95	29.28	26.32	24.76	22.69	25.42	23.59	23.7	21.24	24.1	26.08	25.93	19.44	25.16	42.47	42.22	35.66	51.19	56.46	77.32	61.37
Catsup	LOC5573191	NP_524931.1	XP_001660807.2	122.35	170.08	156.21	124.12	152.01	177.26	198.28	169.52	124.7	68.03	64.4	63.06	50.76	94.32	89.04	114.83	75.62	97.44	86.5	49.69	46.23	81.87	285.23	239.07	189.35	144.08	74.9	65.83	56.42	47.51	48.94	48.19	46.54	37.87	37.39	25.12	21.07	16.97	27.41	26.45	20.64	18.41	58.19	45.12	83.02	59.85
swm	LOC5571428	NP_001260586.1	XP_021700745.1	191.04	111.43	71	105.81	100.68	91.26	93.92	77.61	62.35	57.29	46.51	43.95	39.3	33.1	29.81	48.66	48.47	62.19	56.96	34.4	40.45	60.8	149.19	92.83	277.5	172.54	69.59	70.02	56.25	33.13	79.44	57.56	41.21	41.22	49.8	39.42	44.92	17.88	24.27	28.35	14.22	10.14	9.06	5.62	8.41	3.78
CG5504	LOC5574282	NP_995932.1	XP_021696719.1	120.2	46.92	30.43	48.84	53.3	93.02	77.23	134.8	93.53	85.93	91.23	72.61	150.65	110.87	43.11	35.03	52.35	76.71	113.93	116.57	148.32	135.15	92.99	47.48	22.35	22.21	31.17	32.16	30.33	28.81	24.32	22.05	23.82	25.53	25.52	25.9	25	23.15	32.57	47.67	40.93	58.21	75.09	39.92	38.41	25.73
dre4	LOC5575496	NP_476610.2	XP_021699139.1	236.12	72.33	219.1	152.61	106.6	43.88	35.48	22.47	13.64	8.95	10.73	11.46	40.94	34.75	41.09	58.39	87.25	95.36	33.76	15.29	21.19	73.75	304.62	157.25	223.73	187.78	272.67	291.15	290.68	222.7	233.84	160.59	105.5	95.95	89.01	57.09	53.78	26.88	35.96	33.45	23.62	25.7	54.36	12.25	20.09	15.15
Prosbeta6	LOC5571045	NP_524115.1	XP_001659482.1	832.85	963.76	403.71	227.9	246.77	159.71	175.32	206.28	126.65	80.56	73.34	74.52	119.54	221.74	336.4	673.42	314.1	375.24	263.72	194.92	337.09	364.21	219.79	294.57	324.07	319.53	442.17	412.49	402.42	368.25	316.27	284.93	313.49	252.74	236.51	192.1	129.45	104.25	134.88	80.76	117.18	94.87	140.51	306.2	493.82	524.78
hyd	LOC5567277	NP_001287262.1	XP_021705931.1	90.15	117.29	123.75	95.64	84.89	36.86	85.57	53.1	48.71	26.85	59.03	61.15	31.11	26.48	25.78	44.76	42.66	64.27	50.63	30.58	19.26	45.45	204.61	200.79	185.96	97.49	62	68.87	69.93	36.07	68.71	38.23	32.97	45.77	43.89	34.41	42.96	10.4	23.46	32.22	15.29	11.99	11.36	5.98	9.76	9.1
l(3)mbn	LOC5574852	NP_729143.2	XP_021696264.1	1e-06	1e-06	1e-06	1e-06	1e-06	1e-06	1e-06	1e-06	1e-06	1e-06	5.37	3.82	11.46	1.65	69.29	1e-06	1e-06	1e-06	1e-06	15.29	19.26	0.9	0.22	0.39	1e-06	0.15	1e-06	0.16	0.05	1e-06	0.05	1e-06	0.14	0.19	0.16	0.1	1.52	11.84	11.05	16.69	11.01	8.02	1.08	3.37	3.67	8.38
sti	LOC5566455	NP_001261768.1	XP_021699127.1	109.47	187.67	261.7	238.08	155.96	63.18	64.7	38.81	29.23	12.53	51.87	43.95	1.64	3.31	13.7	21.41	38.78	33.17	6.33	3.82	3.85	15.95	55.99	100.36	98.04	66.38	82.04	110.51	123.71	73.76	77.41	36.54	21.08	15.85	15.47	13.2	13.35	3.71	6.48	3.63	3.69	3.54	1.07	1.23	4.77	2.81
lab	LOC5566105	NP_476613.1	XP_001650511.2	1e-06	1.95	8.11	10.17	5.92	7.02	12.52	18.38	13.64	12.53	12.52	11.46	11.46	4.96	2.01	1.95	1.94	2.07	2.11	1.91	1.93	1.81	3.79	2.2	1.75	0.96	1.01	1.37	2.35	0.23	2.17	0.93	0.87	2.41	1.98	2.53	3.79	0.22	1.21	1.42	0.2	0.23	20.16	17.11	11.96	8.74
LanA	LOC5571044	NP_476617.1	XP_001659481.2	4.29	27.37	109.55	339.82	388.91	235.18	611.55	567.78	428.67	232.73	109.11	129.94	153.93	163.82	72.52	107.05	46.53	82.92	73.84	105.11	34.67	20.17	0.03	0.02	0.03	4.73	17.67	45.64	72.29	27.8	94.91	51.69	51.22	89.1	96.62	103.37	140.58	29.83	47.61	47.84	17.34	10.95	9.13	3.1	6.15	3.55
lds	LOC5567894	NP_524850.2	XP_021710638.1	163.13	33.23	97.38	85.46	49.35	19.31	14.61	6.13	3.9	3.58	1.79	3.82	6.55	6.62	13.7	27.25	31.02	37.32	21.1	9.56	7.7	44.25	50.47	52.17	39.63	28.54	22.96	26.78	29.34	17.92	15.44	8.43	7.38	5.84	7.13	2.63	2.39	1.5	3.95	2.25	2.34	1.82	2.29	0.91	2.27	1.99
robo2	LOC5574148	NP_001259868.1	XP_021701765.1	6.44	134.89	342.85	364.23	262.56	100.04	152.37	126.63	72.09	35.8	16.1	19.11	9.83	4.96	12.89	36.98	38.78	66.34	42.2	17.2	7.7	3.01	0.27	0.16	0.17	4.04	8.83	13.43	15.83	7.86	12.27	6.28	6.46	5.42	6.49	5.37	4.96	1.39	1.91	1.14	0.63	0.41	2.03	0.98	1.66	1.62
Rab32	LOC5568482	NP_525109.1	XP_011493357.2	126.64	70.38	22.32	20.35	33.56	35.1	50.09	49.02	64.3	50.13	53.66	61.15	22.93	21.51	37.87	44.76	48.47	41.46	73.84	64.97	100.16	60.5	62.58	58.86	65.56	41.81	19.64	19.06	18.59	15.07	22.56	31.4	34.47	30.74	32.45	24.15	20.39	13.6	19.56	13.65	15.28	10.07	8.43	9.73	11.28	14.28
m	LOC5575005	NP_572747.1	XP_021697524.1	2.15	1.95	2.03	4.07	9.87	31.59	98.1	230.79	21.43	3.58	1e-06	1.91	1.64	34.75	1.61	15.57	3.88	4.15	529.55	5.73	1.93	0.6	0.19	0.04	0.1	0.14	0.54	2.55	19.5	36.19	110.77	97.41	58.54	310	309.8	272.42	112.26	9.23	15.82	1.07	0.67	0.55	1.88	0.14	7.25	0.49
RpL32	LOC5577996	NP_733339.1	XP_001656734.1	3303.48	4443.45	4611.19	5044.35	5312.44	5474.06	4581.39	5236.67	4123.05	4214.2	4584.57	3833.09	5269.49	3789.46	2578.8	2656.7	2353.79	2458.72	2341.84	1708.43	2132.32	2373.41	700.92	579.13	635.72	890.29	1329.59	869.89	1135.6	1194.8	856.82	1074.42	972.07	977.69	868.44	1106.89	1156.68	1074.59	887.96	1209.72	1206.44	2001.07	1191.19	603.29	1137.36	864.17
mago	LOC5574943	NP_476636.1	XP_001655409.1	242.56	338.2	472.68	335.75	307.97	286.08	221.24	149.09	105.22	53.71	78.71	80.25	60.59	86.05	61.64	83.69	79.49	109.88	52.74	34.4	26.97	71.94	224.78	346.1	345.7	373.07	316.7	260.34	268.34	343.1	315.84	342.07	240.48	213.08	197.15	178.16	119.45	75.96	77.11	60.85	57.14	65.88	46.07	64.39	112.58	93.07
Mlc2	LOC5580173	NP_524586.1	XP_001655578.1	12.88	7.82	8.11	20.35	49.35	210.61	505.1	1881.04	3392.36	3958.2	3847.61	3783.41	3078.51	3044.81	2922.04	101.21	112.45	66.34	1400.88	8891.89	13464.3	1877.36	5.16	1.89	7.55	2.12	5.93	3.49	2.18	0.96	5.22	1.01	9.61	267.61	396.9	878.75	1866.76	3400.49	3057.08	4758.79	4124.6	5082.53	2466.42	1022.5	964.36	1303.97
msl-3	LOC5572835	NP_523951.1	XP_021704347.1	118.06	70.38	87.23	71.22	63.17	45.63	45.92	38.81	31.18	19.69	33.99	30.57	14.74	8.27	12.09	17.52	23.27	29.02	21.1	11.47	9.63	26.19	37.92	52.28	46.92	38.29	39.76	39.8	52.16	36.7	55.01	53.4	40.45	23.81	27.27	22.51	15.91	9.57	14.78	12.58	13.39	9.62	44.73	16.47	13.47	16.47
mnd	LOC5563827	NP_524074.1	XP_021704627.1	70.83	44.96	46.66	24.42	37.51	68.45	83.49	61.27	75.99	62.66	48.3	57.32	65.5	38.06	24.17	77.85	13.57	14.51	37.98	15.29	9.63	35.82	148.61	202.68	166.56	146.27	107.43	98.36	40.06	16.5	12.66	9.74	19.17	26.41	26.49	29.48	41.48	14.54	30.39	29.42	27.75	16.24	29.84	15.76	15.88	12.15
Rpn8	LOC5573753	NP_001261167.1	XP_001654781.1	463.65	99.7	186.64	211.62	167.8	154.45	121.06	106.2	70.15	50.13	46.51	45.86	85.15	152.24	243.34	570.27	252.05	300.6	194.1	129.95	240.78	209.5	135.42	187.07	189.22	157.07	181.33	182	197.5	159.95	145.94	160.54	168.32	122.2	120.19	84.6	69.86	45	57.73	36.93	43.11	35.1	46.01	69.82	118.48	80.14
Mp20	LOC5568441	NP_001014522.2	XP_001652273.1	6.44	3.91	2.03	4.07	13.82	29.84	64.7	281.85	1126.24	3079.2	4225.03	4819.07	2657.67	2475.56	2277.45	393.15	909.33	47.68	90.72	837.02	3863.99	589.67	0.66	0.73	0.35	1.19	0.23	0.08	0.23	0.14	0.56	2.83	19.31	65.8	86.65	109.14	141.98	420.42	755.78	1056.55	947.63	795.13	271.89	524.21	518.93	790.96
mr	LOC5572268	NP_611862.1	XP_001653953.1	55.81	37.14	26.37	34.59	29.61	15.8	18.78	8.17	5.85	5.37	5.37	7.64	4.91	6.62	12.09	19.46	21.33	29.02	21.1	15.29	7.7	21.97	41.31	53.53	56.19	46.75	35.33	43.23	49.59	30.98	43.27	38.05	34.96	21.71	25.16	23.02	21.42	12.96	17.44	13.68	17.49	10.83	36.48	11.99	8.15	11.54
mus101	LOC5579029	NP_524909.1	XP_021704809.1	90.15	11.73	22.32	16.28	9.87	5.27	4.17	4.08	1.95	1.79	1.79	1.91	4.91	3.31	4.43	5.84	9.69	12.44	6.33	3.82	3.85	15.05	61.94	52.9	52.63	38.26	36.43	36.59	35.07	27.44	24.94	15.77	8.98	7.52	6.57	5.3	4.75	2.69	3.02	4.19	3.14	3.35	1.51	1.28	2.42	2.72
mus201	LOC110677013	NP_001027230.1	XP_021703062.1	25.76	5.86	14.2	10.17	7.9	5.27	6.26	4.08	1.95	1.79	1.79	3.82	3.28	3.31	4.43	7.79	9.69	12.44	8.44	5.73	3.85	10.84	43.51	51.95	62.92	39.59	19.68	23.85	17.75	10.54	14.8	12.16	10.56	10.75	13.32	5.97	7.25	3.98	9.83	8.49	6.8	4.53	8.55	2.04	1.29	1.84
mus301	LOC5575094	NP_648178.1	XP_001661818.2	51.52	3.91	4.06	10.17	5.92	3.51	2.09	2.04	1.95	1e-06	1e-06	1e-06	1.64	3.31	3.63	3.89	5.82	6.22	2.11	1.91	1.93	11.44	38.74	8.73	3.53	3.64	6.56	9.36	10.64	8.92	8.27	5.85	4.59	4.97	4.45	3.86	3.01	1.94	2.24	1.74	1.03	1.51	3.01	0.81	1.49	1.3
PolQ	LOC5567128	NP_524333.1	XP_001651546.2	10.73	11.73	30.43	22.38	13.82	3.51	4.17	2.04	1e-06	1e-06	1e-06	1e-06	1.64	1.65	2.82	5.84	5.82	6.22	4.22	1.91	1.93	6.32	19.31	21.09	20.41	15.31	12.41	11.48	11.44	9.98	9.69	5.69	3.13	2.26	2.07	1.02	1.07	0.63	1.08	1.06	0.7	0.52	0.05	0.19	0.6	0.27
Blm	LOC5563972	NP_524319.2	XP_001648286.1	57.96	9.77	18.26	16.28	9.87	3.51	4.17	2.04	1.95	1.79	1.79	1.91	3.28	3.31	3.63	5.84	7.76	8.29	6.33	3.82	1.93	14.45	53.93	62.36	70.92	42.51	26.57	27.9	26.56	16.72	22.1	18.51	16.47	15.59	16.67	12.56	10.94	5.84	10.31	7.1	5.82	4.48	17.41	3.3	4.45	3.97
mus312	LOC5570677	NP_729234.2	XP_001659271.2	40.78	29.32	30.43	28.49	25.66	15.8	22.96	16.34	13.64	8.95	14.31	15.29	11.46	13.24	11.68	15.57	19.39	26.95	23.21	15.29	11.56	21.37	39.16	54.44	56.28	38.81	18.26	17.98	15.8	7.48	12.24	9.02	9.92	9.18	9.7	5.25	5.41	2.09	6.42	4.76	4.35	2.44	4.23	1.03	2.64	1.34
Myb	LOC5564023	NP_511170.1	XP_001648344.3	137.38	146.62	180.55	201.45	165.83	103.55	125.23	81.7	75.99	51.92	78.71	76.43	34.39	24.82	38.68	72.01	81.43	101.58	63.29	45.86	32.75	62.31	74.47	108.96	148.5	88.59	46.13	63.63	88.19	77.84	105.03	74.37	52.37	44.24	41.8	25.09	22.6	9.27	18.29	13.27	8.73	8.37	14.31	4.28	5.17	3.55
na	LOC5579947	NP_001096981.2	XP_001652236.1	1e-06	1e-06	2.03	4.07	3.95	5.27	10.44	20.42	23.38	23.27	19.68	19.11	19.65	4.96	2.42	3.89	7.76	12.44	14.77	13.38	11.56	6.92	0.21	0.72	0.76	0.43	0.29	0.34	0.38	1.1	3.72	4.22	5.78	10.98	12.56	14.97	23.68	8.23	19.72	26.04	14.08	7.28	2.96	1.1	0.53	0.6
neur	LOC5567387	NP_476652.1	XP_021704554.1	36.49	130.98	190.7	140.4	76.99	43.88	45.92	24.51	15.59	8.95	8.94	11.46	3.28	3.31	3.63	7.79	13.57	22.8	21.1	5.73	5.78	9.03	55.24	20.79	12.65	19.48	42.3	98.36	130.51	86.34	132.39	74.59	38.37	36.46	37.8	30.23	27.29	6.35	8.83	5.49	3.39	2.02	8.05	2.26	5.19	4.31
ninaA	LOC5571945	NP_476656.1	XP_001660049.1	1e-06	1e-06	1e-06	1e-06	1e-06	1e-06	1e-06	1e-06	1.95	1.79	1.79	1.91	1.64	1e-06	1e-06	1e-06	1e-06	2.07	4.22	63.06	9.63	22.58	0.2	3.11	1.3	1.3	0.56	0.4	0.57	0.42	0.79	1.09	4.49	10.88	8	10.32	8.88	4.85	6.68	7.79	7.24	6.24	14.65	12.23	3.56	2.54
ninaB	LOC5577639	NP_650307.2	XP_001656637.1	1e-06	1e-06	1e-06	1e-06	1e-06	1e-06	1e-06	1e-06	1e-06	1.79	1.79	1.91	1e-06	1e-06	1e-06	1e-06	1.94	2.07	2.11	13.38	11.56	10.23	0.99	0.82	0.44	0.44	0.22	0.15	0.12	0.1	0.42	0.42	1.65	4.24	4.68	5.38	8.58	8.73	8.84	18.4	18.51	17.54	70.25	16.23	5.55	5.11
ninaC	LOC5564852	NP_523503.2	XP_021703004.1	1e-06	1e-06	1e-06	1e-06	1e-06	1e-06	1e-06	1e-06	1e-06	1e-06	1e-06	1e-06	1e-06	1e-06	1e-06	1.95	1.94	2.07	46.41	206.39	165.65	108.06	9.53	8.83	8.84	4.33	2.61	2.63	3.72	1.49	1.88	1.54	2.48	3.94	4.47	4.2	6.39	3.85	5.81	13.69	10.4	6.73	3.89	1.27	0.52	0.8
slou	LOC5577891	NP_001262808.1	XP_001663597.2	1e-06	1e-06	2.03	10.17	9.87	12.29	16.7	16.34	11.69	10.74	7.16	5.73	4.91	1.65	2.01	3.89	1.94	4.15	2.11	1.91	3.85	1.2	0.27	0.53	0.52	0.19	0.06	0.71	4.59	6.92	10.73	15.31	14.12	12.34	14.42	11.55	12.1	4.41	6.11	4.23	3.72	2.33	6.22	2.49	1.26	1.63
nanos	LOC5575827	NP_476658.1	XP_001655854.1	519.46	44.96	16.23	4.07	5.92	3.51	2.09	4.08	1.95	1.79	1.79	1.91	1.64	1.65	0.4	1e-06	1.94	2.07	2.11	1.91	1.93	121.3	316.02	213.49	195.36	168.56	73.68	56.45	33.25	51.06	30.91	21.24	18.41	20.16	22.87	8	7.78	10.84	20.49	2.03	5.58	5.44	2.81	0.43	0.58	1.03
opa	LOC5570074	NP_001368991.1	XP_001653060.2	6.44	193.53	64.92	40.7	49.35	29.84	31.31	24.51	13.64	14.32	10.73	9.55	6.55	3.31	4.43	9.73	7.76	12.44	6.33	1.91	3.85	1.2	0.23	0.72	7.92	78.97	42.12	21.54	38.52	35.51	52.97	41.77	27.66	25.68	24.38	22.79	18.12	5.18	7.5	6.1	3.89	2.87	2.46	0.6	2.04	1.74
or	LOC5570504	NP_536793.1	XP_001659193.1	68.69	68.42	32.46	48.84	63.17	61.43	75.14	40.85	35.07	21.48	19.68	24.84	16.38	23.17	28.6	52.55	36.84	45.61	54.85	26.75	13.48	28.6	87.46	40.36	15.72	39.95	65.74	72.4	75.33	84.06	100.58	88.36	90.28	76.21	76.14	75.65	54.5	33.79	35.88	26.19	25.43	20.14	34.49	38.55	62.51	45.45
osk	LOC5577338	NP_731295.1	XP_001656415.1	777.04	44.96	12.17	6.1	9.87	3.51	6.26	8.17	3.9	3.58	1.79	3.82	1e-06	1e-06	1e-06	1e-06	1e-06	1e-06	1e-06	1.91	34.67	387.39	3472.46	688.92	224.48	142.43	92.75	125.76	102.43	53.38	31.31	32.03	88.5	83.53	88.86	18.72	14.84	20.08	46.21	2.83	12.23	9.79	0.24	0.12	0.26	0.12
osp	LOC5570937	NP_001162975.1	XP_021700238.1	25.76	11.73	10.14	12.21	25.66	31.59	58.44	87.82	62.35	37.59	21.47	26.75	13.1	14.89	8.86	13.62	32.96	47.68	132.92	78.35	15.41	17.76	0.06	0.01	0.06	0.31	4.16	8.73	10.26	4.3	18.13	10.57	9.11	16.04	20.89	31.47	44.21	6.4	8.2	8.22	2.93	1.56	3.5	1	2.32	1.37
pbl	LOC5567813	NP_523965.2	XP_021695571.1	83.71	103.61	129.84	71.22	41.46	21.06	20.87	10.21	11.69	10.74	17.89	21.02	4.91	4.96	10.88	17.52	42.66	20.73	8.44	5.73	15.41	26.79	37.96	15.95	12.96	17.19	35.14	42.36	48.98	25.06	32.88	13.86	6.1	5.04	4.77	3.73	5.69	1.6	3.11	3.03	1.39	1.45	1.22	2.65	3.65	3.28
Pc	LOC5563742	NP_524199.1	XP_001648030.2	75.13	29.32	46.66	34.59	31.59	19.31	20.87	14.3	9.74	7.16	5.37	7.64	6.55	3.31	4.83	9.73	13.57	14.51	10.55	5.73	7.7	15.35	115.04	37.08	21.75	26.3	27.16	35.25	41.64	30.42	48.57	37.78	30.77	26.42	32.08	23.78	24.28	10.97	17.77	19.94	13.78	10.28	54.98	14.17	12.33	15.36
pcx	LOC110679022	NP_001259183.2	XP_021708619.1	36.49	27.37	40.57	32.56	25.66	12.29	22.96	18.38	11.69	8.95	5.37	5.73	6.55	4.96	10.88	31.14	19.39	22.8	16.88	7.64	7.7	15.95	29.68	17.01	31.9	20.01	10.47	10.56	11.14	5.06	10.24	6.41	5.3	7.79	6.78	6.23	8.4	2.15	3.91	4.51	1.49	1.22	0.25	0.29	0.24	0.21
Pgi	LOC5577095	NP_523663.1	XP_001663180.1	259.73	39.1	85.2	54.94	41.46	50.9	64.7	120.5	116.91	184.39	434.67	452.86	445.4	402.11	361.38	188.79	153.17	151.34	327.01	386.02	705	498.46	170.68	127.11	107.15	57.06	38.41	29.96	23.54	19.92	19.27	26.66	50.79	116.65	128.39	152.11	220.49	236.1	228.56	235.01	165.31	147.44	161.53	143.61	301.06	342.84
pip	LOC5567622	NP_788536.1	XP_021696506.1	1e-06	1e-06	2.03	14.24	33.56	43.88	58.44	32.68	35.07	14.32	3.58	5.73	8.19	16.55	3.22	1.95	1e-06	2.07	27.43	15.29	1.93	1e-06	1.29	1.06	0.52	0.4	0.17	0.2	0.38	0.17	0.87	0.35	2.99	14.12	17.3	28.1	23.07	10.87	6.5	2.25	0.63	1.26	0.37	1	3.17	0.64
pn	LOC5575048	NP_476684.1	XP_001655485.2	47.22	29.32	14.2	8.14	7.9	7.02	8.35	6.13	5.85	5.37	3.58	3.82	4.91	4.96	7.65	11.68	7.76	10.37	12.66	13.38	9.63	23.18	23.45	11.44	12.05	9.85	8.81	11.21	14.07	10.64	15.31	14.04	11.36	6.82	8.87	7.68	5.75	4.11	5.3	5.63	9.14	4.63	42.88	39.08	36.53	32.86
pnr	LOC5573045	NP_476685.1	XP_001654368.2	2.15	23.46	66.95	61.04	47.38	26.33	20.87	12.25	7.79	7.16	5.37	3.82	1.64	1.65	4.03	9.73	11.63	14.51	4.22	1.91	1.93	1.2	0.45	0.16	0.32	2.97	16.73	26.4	37.26	24.46	35.66	25.98	17.28	16.25	11.28	8.74	5.11	1.88	3.46	2.22	1.45	1.18	2.76	1.54	0.52	2.09
pnt	LOC5579075	NP_524461.2	XP_021694078.1	4.29	17.59	48.69	71.22	47.38	26.33	35.48	18.38	19.49	19.69	21.47	22.93	9.83	6.62	7.65	9.73	11.63	18.66	16.88	11.47	5.78	7.53	2.38	2.62	4.7	12.85	27.65	35.24	51.73	49.23	57.86	44.18	28.24	23.71	22.7	19.94	18.12	7.16	8.34	6.63	6.63	4.57	5.55	1.53	1.74	2.05
Ppn	LOC5572409	NP_788752.2	XP_021693563.1	2.15	7.82	20.29	101.74	150.04	166.73	365.26	604.55	547.53	445.77	157.41	166.24	153.93	115.84	59.22	56.44	34.9	62.19	59.07	87.91	119.43	34.62	0.04	0.14	0.08	1.16	28.74	57.3	116.83	80.48	139.58	62.82	51.86	110.7	109.04	102.12	152.55	57.73	101.5	129.77	47.16	38.88	11.13	2.99	5.7	3.77
pr	LOC5571647	NP_724244.1	XP_001653732.1	90.15	138.8	123.75	81.39	80.94	56.16	87.66	30.64	37.02	39.39	42.93	57.32	44.21	56.26	68.09	72.01	63.98	62.19	54.85	63.06	75.12	49.97	218.16	317.46	318.28	275.15	222.16	218.51	203.72	109.68	129.36	101.52	155.12	106.45	108.31	53.29	35.65	26.49	78.06	40.9	77.95	65.84	55.94	27.1	24.37	39.72
Prm	LOC5574161	NP_523982.2	XP_001655070.1	2.15	1.95	2.03	4.07	7.9	12.29	45.92	388.05	752.13	1025.8	731.6	661.14	479.79	580.83	627.68	73.96	65.92	8.29	164.56	1087.36	2032.16	370.23	3.01	3.86	5.43	2.3	1.05	0.84	1.18	0.35	0.82	0.53	2.28	33.13	43.96	96.24	277.18	222.84	356.83	648.36	389.28	337.35	365.52	257.73	190.37	266.14
Pu	LOC5574112	NP_726038.1	XP_021696088.1	2.15	1.95	1e-06	2.03	7.9	42.12	48.01	30.64	17.54	39.39	25.04	28.66	45.85	31.44	114.01	299.73	29.08	18.66	33.76	506.42	198.4	33.11	272.84	227.59	199.33	139.26	42.64	37.16	18.53	18.26	10.1	7.54	20.34	28.03	27.85	20.36	17.48	18.58	49.99	58.73	86.76	95.39	89.58	47.71	24.44	33.68
put	LOC5569128	NP_001262575.1	XP_021692944.1	118.06	115.34	77.09	97.67	106.6	78.98	87.66	59.23	50.66	28.64	60.82	59.24	21.29	14.89	18.94	35.03	31.02	45.61	33.76	22.93	17.34	30.7	83.67	129.74	165.86	118.29	117.57	136.9	140.5	110.45	153.54	119.14	104.35	101.8	94.41	78.83	70.95	29.64	36.74	25.19	16.87	15.38	20.13	11.95	15.68	18.71
pwn	LOC5571268	NP_610267.2	XP_021695914.1	1e-06	1.95	4.06	8.14	11.84	31.59	79.31	138.88	40.92	10.74	3.58	3.82	6.55	47.99	8.06	13.62	13.57	58.05	170.89	21.02	5.78	2.71	0.06	1e-06	0.11	1.97	20.98	43.32	75.38	78.66	126.29	88.77	56.83	117.26	122.44	106.35	72.83	16.15	12.99	2.47	1.08	0.94	0.15	0.19	2.33	0.84
qua	LOC5575148	NP_001246066.1	XP_001655525.2	98.74	13.68	2.03	4.07	9.87	31.59	93.92	67.4	31.18	8.95	3.58	5.73	3.28	8.27	6.04	11.68	15.51	31.1	149.79	28.67	21.19	44.25	0.05	0.07	0.1	0.21	0.1	0.09	0.11	0.4	6.55	17.46	23.87	24.65	26.86	28.23	26.05	9.75	9.27	4.81	2.97	1.41	4.78	3.34	7.69	5.69
ras	LOC5571747	NP_001356940.1	XP_001653775.1	212.5	11.73	20.29	46.8	65.15	77.22	64.7	59.23	46.76	37.59	71.55	59.24	178.49	71.16	103.14	251.07	127.97	85	69.62	82.17	65.49	113.18	185.57	311.72	329.48	227.79	165.8	114.85	80.92	44.68	80.26	82.92	76.26	61.86	69.62	63.36	56.61	23.49	48.74	43.03	39.58	23.21	15.26	33.63	47.07	27.31
rib	LOC5568262	NP_001261085.1	XP_021707414.1	8.59	101.65	284.02	612.48	471.82	287.83	262.99	98.03	50.66	28.64	16.1	21.02	13.1	1.65	0.81	1.95	3.88	6.22	6.33	3.82	5.78	4.82	0.47	0.28	0.62	7.56	66.44	164.28	343.87	241.9	309.65	146.57	142.07	90.45	98.2	62.21	55.48	21.61	26.9	7.8	4.49	3.56	2.99	0.57	1e-06	0.27
r-l	LOC5574665	NP_524427.1	XP_001655239.2	158.84	193.53	105.49	93.6	163.85	159.71	108.53	114.37	66.25	35.8	71.55	59.24	252.18	87.7	22.56	21.41	23.27	20.73	14.77	9.56	21.19	59.9	146.56	233.78	250.91	472.35	338.49	254.55	232.69	185.57	197.37	183.4	178.47	130.68	129.75	88.42	87.05	83.72	169.5	219.58	228.23	178.35	48.03	19.79	23.19	12.36
rod	LOC5570576	NP_476705.1	XP_001653228.2	60.1	13.68	40.57	50.87	27.64	7.02	6.26	2.04	1.95	1.79	1.79	1.91	1.64	1.65	6.04	9.73	19.39	14.51	4.22	1.91	1.93	14.15	26.63	41.34	31.58	32.62	52.17	71.46	93.16	40.83	60.59	25.61	11.78	5.73	5.64	3	1.98	0.76	2.23	1.18	0.85	0.52	0.21	0.63	2.23	3.15
amos	LOC5571659	NP_477446.1	XP_021701191.1	25.76	74.29	10.14	6.1	3.95	1e-06	1e-06	1e-06	1e-06	1e-06	1e-06	1e-06	1e-06	1e-06	1e-06	1e-06	13.57	12.44	10.55	1.91	1e-06	1e-06	0.16	0.36	0.39	0.15	1.65	3.26	1.82	2.26	6.21	18.4	15.54	5.33	3.78	3.03	1.45	1.08	0.88	0.38	0.38	0.27	0.13	0.73	0.71	0.19
RpLP2	LOC5564713	NP_523764.1	XP_001649058.1	4520.56	6394.43	6240.22	6163.51	8348.68	13012.1	6497.44	6468.23	5574.69	5947.15	6756.12	6840.7	7457.2	6311.36	4543.21	4383.06	4060	4795.13	4133.02	2598.96	2949.04	3673.45	3173.43	1198.22	1026.3	2805.33	5028.55	6584.81	5897.15	10246.5	7629.35	9361.57	7814.11	7462.78	7213.05	8081.3	6696.55	11012.6	6510.46	8627.73	10181.8	14171.1	1850.82	1419.62	1945.13	1362.36
Polr2F	LOC5578487	NP_524910.1	XP_001663881.1	178.16	361.65	397.62	343.89	353.37	321.18	202.46	126.63	91.58	69.82	127	103.18	196.5	97.63	85.01	116.78	122.15	172.07	130.81	76.44	96.31	135.45	442.67	721.27	905.89	925.82	553.62	497.66	459.49	301.91	426.88	394.27	411.54	237.44	259.87	239.07	142.57	81.34	201.41	117.94	211.18	110.16	98.33	66.97	126.32	99.9
RpL4	LOC5572725	NP_524538.2	XP_001660544.1	4359.57	6124.66	5258.34	5660.9	5622.38	5279.25	4333.02	6786.84	4830.36	5039.5	4958.42	3913.34	5855.72	4208.13	2784.66	2697.57	2326.65	2937.62	2038.03	1471.47	2467.49	2975.42	2659.56	2341.41	2154.48	2915.43	4256.67	4605.31	4443.04	5210.92	4683.42	5408.01	4940.33	5818.89	5196.15	5015.37	4799.56	5614.12	4655.04	5248.1	5496.93	6774.69	808.95	1081.65	1104.13	794.2
rt	LOC5567188	NP_524025.2	XP_001651617.2	53.66	11.73	14.2	6.1	7.9	33.35	96.01	114.37	25.33	7.16	1.79	1.91	1.64	41.37	5.24	19.46	7.76	8.29	54.85	11.47	3.85	9.63	1e-06	1e-06	0.2	9.94	34.06	30.42	32.07	24.73	46.25	51.16	66.58	57.56	64.64	94.25	142.18	55.15	44.49	31.53	23.04	16.46	134.37	25.23	22.87	19.49
rut	LOC5571379	NP_511156.2	XP_021713067.1	4.29	3.91	8.11	10.17	11.84	14.04	20.87	16.34	13.64	17.9	8.94	9.55	9.83	6.62	9.27	13.62	23.27	31.1	27.43	21.02	21.19	19.26	58.37	15.63	19	8.3	3.31	4.29	2.56	1.55	3.22	1.27	1.11	1.85	1.35	1.32	3.25	0.46	0.89	1.97	0.41	0.34	0.22	0.5	0.86	0.54
S	LOC5566914	NP_523450.1	XP_021701727.1	105.18	76.24	142.01	122.09	94.76	47.39	56.35	36.76	23.38	16.11	14.31	17.2	11.46	6.62	10.07	19.46	27.14	35.24	29.54	15.29	17.34	33.71	92.27	76.28	124.99	102.45	116.57	144.86	183.15	149.34	191.09	129.21	103.97	95.7	81.73	54.53	41.7	15.62	25.29	16.34	9.99	8.81	3.38	2.33	3.1	3.68
sax	LOC5566323	NP_001246193.1	XP_021696047.1	105.18	93.83	115.63	109.88	90.81	78.98	85.57	51.06	37.02	25.06	28.62	28.66	14.74	9.93	16.11	35.03	32.96	47.68	35.87	24.84	19.26	33.11	75.55	62.69	60.06	81.71	78.03	108.78	113.28	86.29	94.73	71.72	65.66	64.71	57.87	43.83	40.44	20.91	26.47	20.78	10.63	12.37	32.33	12.16	12.73	16.09
sca	LOC5572914	NP_476710.2	XP_021698676.1	10.73	195.49	413.85	238.08	78.97	21.06	12.52	10.21	11.69	14.32	12.52	15.29	9.83	3.31	6.45	17.52	42.66	26.95	14.77	5.73	3.85	1.2	1e-06	1e-06	1e-06	0.38	8.45	17.33	23.23	7.64	7.24	2	2.16	2.86	2.66	1.46	2.61	0.66	0.88	1.17	0.14	0.27	1.03	0.09	0.22	0.69
Sce	LOC5580228	NP_477509.1	XP_001655936.1	128.79	166.17	129.84	132.26	130.29	119.34	81.4	93.95	58.46	39.39	42.93	34.39	26.2	19.86	18.94	33.09	36.84	51.83	37.98	21.02	19.26	31.61	70.38	94.8	80.97	54.39	20.84	24.9	23.83	8.11	17.71	11.77	11.78	10.83	11.6	6.2	8.5	2.26	5.43	4.1	2.27	1.53	2.46	2.66	2.78	2.82
Scr	LOC5572675	NP_001368995.1	XP_021694204.1	1e-06	3.91	10.14	22.38	19.74	19.31	27.13	18.38	15.59	12.53	5.37	7.64	4.91	3.31	4.83	13.62	9.69	18.66	10.55	3.82	1.93	1.2	41.82	40.16	39.62	27.61	13.23	17.96	25.79	12.41	32.74	29.27	35.44	32.97	37.53	31.44	27.72	7.33	15.49	9.4	5.37	3.17	17.58	3.68	3.73	5.39
sd	LOC5564956	NP_001368984.1	XP_021694953.1	2.15	7.82	30.43	50.87	63.17	57.92	70.96	26.55	25.33	19.69	16.1	21.02	13.1	9.93	16.11	35.03	29.08	45.61	27.43	17.2	13.48	11.74	33.58	10.81	2.04	0.61	2.21	3.84	6.2	2.76	12.37	3.48	2.53	4.19	2.7	2.73	5.8	0.33	0.95	2.88	0.36	0.32	5.01	1.83	4.02	3.81
sev	LOC5569551	NP_511114.2	XP_021695167.1	1e-06	1e-06	1e-06	1e-06	1e-06	1.76	2.09	8.17	7.79	8.95	5.37	5.73	4.91	8.27	11.28	5.84	7.76	6.22	4.22	9.56	9.63	12.64	3.53	2.34	3.49	1.6	1.47	3.13	9.99	8.13	16.58	9.69	5.17	9.95	9.42	8.28	11.19	3.1	5.02	7.6	2.51	2.14	0.14	0.13	0.3	0.61
sha	LOC110676375	NP_001137645.1	XP_021699654.1	1e-06	1e-06	1e-06	2.03	3.95	29.84	110.62	22.47	3.9	1.79	1e-06	1e-06	1e-06	4.96	1e-06	1e-06	1e-06	8.29	90.72	11.47	1e-06	1e-06	0.03	0.12	0.14	0.05	0.07	0.11	0.09	0.08	0.56	0.91	1.79	7.55	5.92	7.04	9.69	0.07	0.51	0.18	0.03	1e-06	0.15	0.19	3.11	0.14
shi	LOC5569014	NP_001259588.1	XP_021708051.1	55.81	54.74	28.4	30.52	39.48	33.35	60.53	63.31	74.04	64.45	62.61	72.61	47.49	26.48	25.78	50.6	44.59	62.19	67.51	76.44	59.71	54.48	74.27	73.38	85.19	63.34	57.95	64.37	69.43	38.07	60.36	46.51	54.04	64.88	67.33	67.2	80.44	33.69	69.66	77.56	50.94	29.81	97.83	28.16	34.7	25.13
shn	LOC110675397	NP_001260883.1	XP_021696008.1	19.32	27.37	24.34	24.42	19.74	10.53	18.78	18.38	21.43	21.48	25.04	26.75	14.74	8.27	10.88	19.46	23.27	31.1	18.99	15.29	17.34	19.26	9.35	5.65	19.67	20.72	21.44	24.36	24.02	9.55	17	10.44	11.48	14.21	15.06	10.08	12.83	3.52	8.32	11.15	4.08	3.59	4.21	2.06	2.7	2.46
skd	LOC110675422	NP_730591.2	XP_021696083.1	94.45	46.92	58.83	52.91	45.41	22.82	50.09	34.72	19.49	14.32	14.31	15.29	13.1	8.27	10.88	23.36	25.21	35.24	31.65	13.38	13.48	34.62	54.07	33.08	67.43	42.06	22.4	28.63	33.46	19.35	30.17	17.89	21.29	21.28	23.53	17.44	18.37	5.77	8.16	6.62	3.48	2.76	1.62	0.68	1.29	1.32
sl	LOC5564766	NP_476726.2	XP_021710614.1	42.93	52.78	44.63	38.66	37.51	22.82	29.22	22.47	15.59	8.95	14.31	15.29	6.55	6.62	6.85	15.57	9.69	12.44	8.44	3.82	3.85	15.35	64.52	19.24	33.18	27.04	18.64	20.18	21.54	11.4	27.42	20.93	20.58	23.86	24.84	20.78	18.82	5.34	13.8	15.78	10.83	6.8	4.13	2.3	4.18	3.58
sm	LOC5572228	NP_001246428.1	XP_021707395.1	1e-06	1.95	4.06	6.1	7.9	12.29	35.48	16.34	19.49	10.74	7.16	13.38	4.91	4.96	9.27	29.19	32.96	51.83	80.17	49.69	26.97	28.9	25.03	28.82	27.45	14.82	3.48	2.39	2.39	1.75	2.26	2.03	7.86	14.23	15.95	18.05	22.64	9.53	9.46	12.57	7.87	6.45	12.45	2.48	3.55	1.77
smo	LOC5568238	NP_523443.1	XP_001657927.2	53.66	101.65	81.15	44.77	39.48	22.82	37.57	16.34	13.64	7.16	16.1	17.2	6.55	4.96	9.67	21.41	17.45	24.88	12.66	3.82	1.93	13.85	25.65	36.5	47.38	45.79	69.31	82.58	77.43	34.33	67.23	41.64	33.62	29.37	29	19.25	19.87	6.05	14.29	11.56	8.37	5.06	6.41	2.59	2.92	3.52
so	LOC5571581	NP_476733.1	XP_021707500.1	2.15	5.86	14.2	20.35	31.59	29.84	31.31	32.68	21.43	10.74	5.37	5.73	6.55	4.96	6.45	9.73	13.57	20.73	16.88	11.47	11.56	6.62	3.1	2.65	2.83	6.79	15.06	13.6	17.42	21.19	25.08	23.91	14.45	11.81	11.58	9.31	7.28	5.1	4.17	3.42	2.02	2.81	2.22	1.96	0.23	0.91
Sod1	LOC5573744	NP_476735.1	XP_001654772.1	935.88	893.38	172.44	142.44	256.64	363.3	288.03	394.18	296.17	290.02	477.6	435.66	695.94	589.1	541.06	533.29	562.27	754.62	544.32	343.98	812.86	1111.61	1613.08	1343.91	800.06	443.73	182.68	152.36	147.12	160.55	154.8	210.97	400.83	389.6	367.59	247.68	204.96	247.87	296.1	256.71	306.17	289.35	294.49	174.93	391.18	411.6
sol	LOC5568545	NP_476738.3	XP_021707578.1	90.15	23.46	34.49	54.94	49.35	40.37	35.48	40.85	29.23	28.64	26.83	22.93	27.84	11.58	18.13	33.09	44.59	60.12	37.98	17.2	28.89	42.74	25.87	34.14	34.79	29	18.63	22.63	28.01	15.35	26.83	23.26	25.37	22.74	24.77	20.53	19.47	7.33	15.94	9.59	11.69	5.36	19.24	7	13.2	6.63
spir	LOC5567743	NP_724254.1	XP_021702162.1	34.34	13.68	8.11	8.14	13.82	15.8	29.22	46.97	48.71	34.01	14.31	17.2	9.83	8.27	10.88	21.41	23.27	43.54	78.06	40.13	48.16	45.45	46.02	25.54	36.41	21.47	8.93	10.26	6.78	2.81	5.03	5.15	5.84	13.81	13.3	12.42	15.53	5.53	8.12	7.45	3.3	2.58	4.86	1.47	1.75	0.79
spn-A	LOC5567402	NP_524583.1	XP_001657421.1	92.3	37.14	48.69	42.73	33.56	22.82	16.7	12.25	9.74	8.95	7.16	7.64	11.46	8.27	11.28	19.46	25.21	24.88	16.88	9.56	7.7	20.17	85.21	113.88	93.93	74.85	56.29	48.51	42.73	35.03	29.31	25.56	28.21	24.76	24.39	11.4	8.8	7.01	13.4	5.16	5.82	5.48	7.22	13.16	11.31	16.28
spn-E	LOC5577484	NP_476741.1	XP_001663402.2	77.27	25.41	8.11	4.07	3.95	1.76	4.17	4.08	3.9	1.79	3.58	3.82	1.64	1.65	1.61	1.95	3.88	4.15	2.11	1.91	3.85	18.36	155.13	230.46	169.59	106.92	79.73	94.01	102.01	66.6	103.96	70.09	53.67	55.55	54.52	41.33	45.04	15.54	28.09	32.28	20.48	16.1	6.51	2.96	5.59	4.27
sr	LOC5569282	NP_001262693.1	XP_021709988.1	1e-06	1e-06	1e-06	2.03	5.92	15.8	25.05	38.81	27.28	19.69	3.58	3.82	4.91	3.31	2.42	1.95	1.94	10.37	8.44	9.56	5.78	2.71	5.83	8.59	3.58	2.34	0.7	0.5	0.56	0.18	2.59	1.76	2.11	6.44	4.37	4.57	10.26	0.37	1.9	3.85	0.34	0.57	2.22	3.55	3.97	4.3
Btk	LOC5563771	NP_001097121.1	XP_021702037.1	62.25	84.06	62.89	77.32	102.66	68.45	96.01	49.02	35.07	21.48	23.25	26.75	6.55	6.62	10.07	25.3	52.35	49.75	44.31	11.47	53.93	16.56	21.63	31.66	26.47	46.05	23.55	27.39	33.42	23.02	44.82	28.37	28.11	34.49	38.66	37.59	48.76	14.42	19.7	14.51	6.67	3.89	7.14	29.66	27.98	33.72
st	LOC23687526	NP_524108.1	XP_011493242.2	1e-06	1e-06	1e-06	2.03	7.9	15.8	16.7	12.25	9.74	7.16	5.37	5.73	9.83	9.93	5.64	1e-06	25.21	22.8	18.99	9.56	7.7	13.55	1e-06	0.13	0.68	3.87	3.82	6.34	12.63	23.63	24.9	27.04	19.51	25.12	22.04	27.04	20.98	15.59	5.21	9.46	5.93	8.33	2.48	0.57	0.97	3.31
stau	LOC5569212	NP_476751.1	XP_021696607.1	107.33	130.98	168.38	152.61	128.32	59.67	100.19	65.36	52.61	32.22	48.3	47.77	19.65	13.24	20.14	46.71	157.05	163.78	109.71	57.33	32.75	45.15	86.9	29.58	23.96	40.87	73.75	134.4	150.47	65.63	103.27	50.75	74.13	88.35	99.03	68.32	74.4	29.16	49.27	51.56	25.5	21.86	7.65	5.14	8.45	9.14
su(f)	LOC5566958	NP_001015241.3	XP_001651356.2	32.2	48.87	66.95	71.22	59.22	42.12	52.18	32.68	23.38	16.11	21.47	21.02	14.74	16.55	18.94	27.25	32.96	43.54	27.43	15.29	11.56	17.46	98.82	159.43	130.62	92.5	65.77	68.66	65.83	60.41	68.66	58.28	46.1	30.29	32.94	23.28	17.6	10.22	17.57	12.02	13.36	9.89	11.44	6.48	8.15	7.98
su(w[a])	LOC5570973	NP_476756.2	XP_001659442.2	68.69	54.74	58.83	61.04	57.25	40.37	54.27	51.06	42.87	30.43	26.83	28.66	47.49	34.75	35.05	48.66	75.62	120.24	105.49	53.51	59.71	68.63	40.45	44.91	39.21	54.67	70.64	66.57	72.02	71.55	81.08	77.01	55.5	44.08	40.51	35.91	29.71	19.17	24.26	26.03	20.83	20.9	3.35	1.26	0.65	1.26
Syb	LOC5578234	NP_001137633.1	XP_021696668.1	143.82	201.35	223.15	244.18	262.56	263.26	267.16	181.77	163.68	125.32	143.1	160.51	83.51	112.53	168	365.9	378.08	371.09	284.82	145.24	107.87	126.12	116.42	183.53	197.84	239.62	179.27	161.22	136.02	155.71	186.84	195.71	187.06	175.17	183.09	147.44	107.23	75.96	78.08	59.44	46.56	43.87	78.67	82.34	154.36	114.4
CCT1	LOC5571783	NP_524450.2	XP_001659922.2	508.72	87.97	107.52	177.03	209.26	340.48	258.81	196.07	128.6	82.35	93.02	82.16	275.1	231.67	128.11	179.06	162.87	203.17	139.24	112.75	80.9	208.29	374.33	178.53	104.33	162.86	424.24	421.11	421.83	398.23	398.63	395.12	295.48	321.55	286.23	319.16	288.76	169.52	187.63	277.57	268.83	252.27	784.5	348.62	328.23	219.53
Tbp	LOC5580238	NP_523805.1	XP_001662432.1	133.08	76.24	79.12	67.15	47.38	28.08	33.4	18.38	13.64	8.95	10.73	9.55	16.38	13.24	13.29	23.36	21.33	29.02	16.88	7.64	5.78	28.29	70.69	126.31	134.87	112.72	88.54	81.85	79.06	77.63	84.65	77.65	66.79	52.06	50.57	38.42	30.64	21.53	30.4	22.18	20.63	17.15	12.14	7.23	16.23	8.9
tko	LOC5570208	NP_001245490.1	XP_001658980.2	64.4	35.19	20.29	20.35	27.64	52.65	37.57	42.89	44.82	42.97	42.93	34.39	47.49	54.61	20.95	15.57	11.63	20.73	29.54	43.95	26.97	29.2	93.26	67.34	26.98	20.63	45.27	42.63	42.7	58.91	48.46	69.9	59.21	66.76	54.16	78.43	76.88	87.17	44.44	72.83	93.63	111.83	62.48	34.23	62.11	56.38
tll	LOC5576875	NP_524596.1	XP_001662973.2	6.44	78.2	28.4	28.49	29.61	14.04	10.44	6.13	3.9	1.79	1.79	1.91	1.64	1e-06	1.61	3.89	3.88	2.07	1e-06	1e-06	1e-06	1e-06	1e-06	0.33	63.79	40.06	17.89	32.51	47.15	27.09	34.78	22.62	16.82	8.34	7.81	6.83	5.18	1.41	2.87	1.39	1.32	0.64	1.24	0.49	1e-06	3.31
Egfr	LOC5564544	NP_476759.1	XP_021702635.1	6.44	82.11	131.86	126.16	86.86	64.94	91.84	65.36	54.56	39.39	25.04	26.75	21.29	16.55	26.59	60.34	62.04	91.22	59.07	26.75	15.41	18.06	0.83	0.21	1.88	16.68	36.96	55.67	77.25	33.27	86.22	53.93	45.27	44.74	40.88	34.26	34.75	7.01	13.49	10.13	4.25	2.2	4.61	1.88	3.4	3.31
tra2	LOC110676794	NP_476764.1	XP_021701667.1	64.4	29.32	38.54	59.01	51.33	33.35	35.48	16.34	15.59	12.53	16.1	15.29	14.74	11.58	20.14	29.19	36.84	49.75	33.76	19.11	11.56	27.99	75.68	101.05	65.08	44.09	14.15	10.98	5	4.76	2.16	1.57	6.75	6.39	5.51	1.87	1.8	2.78	4.74	1.24	1.21	1.45	0.79	1.08	0.18	0.7
trk	LOC5579958	NP_476767.2	XP_001658474.2	10.73	1.95	2.03	2.03	1.97	1.76	2.09	1e-06	1.95	1e-06	1e-06	1.91	1.64	1.65	0.4	1e-06	1.94	2.07	2.11	1.91	1e-06	3.61	986.8	1084.19	1072.11	907.93	189.9	114.67	49.07	41.5	11.99	13.45	60.65	74.91	79.26	10.76	12.72	24.64	70.07	3.14	15.2	13.73	0.03	0.05	0.03	1e-06
trx	LOC5573555	NP_476769.1	XP_021704600.1	21.47	15.64	20.29	22.38	19.74	8.78	27.13	18.38	19.49	14.32	14.31	17.2	11.46	6.62	8.46	17.52	21.33	31.1	27.43	11.47	11.56	16.86	17.83	14.6	26.8	13.7	5.2	8.01	8.72	2.25	9.87	3.34	2.78	4.66	4.53	4.32	7.61	0.68	2.55	4.58	0.8	0.64	2.56	1.62	1.45	1.75
alphaTub85E	LOC5575826	NP_524297.1	XP_021694449.1	2.15	1.95	2.03	10.17	19.74	117.59	160.71	283.89	245.51	272.12	227.17	198.72	216.15	180.37	73.32	58.39	77.56	317.19	179.33	114.66	86.68	34.92	0.44	1.43	1.01	0.78	1.59	2.03	2.7	1.72	6.94	13.86	128.34	173.8	183.93	192.19	208.13	116.45	189.54	166.3	141.04	74.49	60.72	46.41	40.31	16.02
tud	LOC5569712	NP_476773.1	XP_021703870.1	49.37	15.64	30.43	34.59	35.53	19.31	62.62	46.97	42.87	30.43	26.83	38.22	31.11	49.64	58.42	89.53	67.86	95.36	124.48	89.82	61.64	64.41	146.3	26.19	24.15	14.2	11.54	13.81	13.82	6.77	12.77	9.83	13.71	25.64	23.69	18.94	19.48	4.77	9.18	9.17	4.46	3.64	2.4	1.13	1.67	2.09
ptc	LOC5576239	NP_523661.2	XP_001656017.2	8.59	154.44	231.27	217.73	195.44	114.08	112.71	49.02	19.49	16.11	8.94	9.55	9.83	4.96	10.88	25.3	29.08	49.75	29.54	5.73	9.63	5.72	6.39	6.01	5.08	26.8	50.44	62.28	65.9	35.13	70.07	36.67	36.21	33.45	31.43	22.5	21.15	5.59	8.71	5.98	1.69	1.92	1.56	1.99	2.56	2.88
Ubx	LOC5579159	NP_536752.1	XP_021694193.1	1e-06	3.91	16.23	36.63	31.59	24.57	35.48	18.38	17.54	12.53	8.94	9.55	6.55	3.31	4.43	13.62	5.82	10.37	6.33	1.91	1.93	2.41	11.35	9.56	10.13	10.66	16.08	30.44	39.11	22.93	37.56	30.39	45.05	34.29	41.41	37.7	26.14	10.17	15.7	9.23	8.6	5.59	16.77	6.49	8.41	8.89
Uro	LOC5573896	NP_476779.1	XP_001654930.1	1e-06	1.95	1e-06	1e-06	1e-06	1e-06	1e-06	1e-06	1e-06	1e-06	1e-06	1e-06	1e-06	1e-06	101.93	1.95	1e-06	1e-06	1e-06	1e-06	1e-06	71.94	1e-06	1e-06	0.1	1.37	5.24	11.5	33.82	65.47	61.57	53.01	31.23	42.41	41.9	32.43	38.62	27.18	25.02	10.48	12.8	13.12	136.91	331.55	178.42	209.55
ush	LOC5577905	NP_001259829.1	XP_021703888.1	12.88	21.5	64.92	50.87	41.46	26.33	39.66	28.59	19.49	14.32	10.73	11.46	8.19	4.96	8.06	17.52	21.33	24.88	12.66	3.82	5.78	7.22	4.46	7.51	5.8	7.53	13.64	16.63	17.7	12.91	22.25	13.71	9.61	9.52	10.12	8.77	8.23	2.8	3.95	3.99	2.04	1.36	0.89	0.41	0.59	0.93
v	LOC5577377	NP_511113.1	XP_001656460.1	1e-06	1e-06	1e-06	1e-06	1e-06	1e-06	2.09	20.42	77.94	80.56	28.62	26.75	68.78	71.16	30.62	17.52	1.94	2.07	8.44	5.73	7.7	28.29	1e-06	1e-06	0.27	0.27	7.96	9.33	11.73	5.85	9.93	18.61	28.74	21.28	23.45	25.13	24.44	24.43	42.73	45.11	37.24	28.78	22.26	8.01	12.46	34.49
vir	LOC5572544	NP_524900.1	XP_001660468.2	49.37	93.83	93.32	65.11	49.35	29.84	31.31	30.64	17.54	10.74	10.73	9.55	13.1	11.58	10.88	17.52	19.39	31.1	14.77	5.73	7.7	13.85	40.02	63.25	62.95	40.1	57.8	58.56	66.52	70.36	76.59	54.87	36.94	38.88	33.18	21.64	22.88	9.96	11.45	10.39	7.53	9.76	2.42	0.85	1.82	1.47
vls	LOC5569343	NP_610019.2	XP_001658432.1	94.45	125.11	170.41	126.16	88.84	54.41	33.4	34.72	23.38	17.9	12.52	11.46	31.11	26.48	20.14	27.25	25.21	35.24	21.1	11.47	11.56	34.31	152.53	106.5	32.34	32.43	74.7	77.78	73.88	55.45	67.17	62.68	50.92	36.6	33.95	29.21	23.57	12.9	19.63	20.24	28.55	19.29	26.28	36.01	31.52	26.63
yrt	LOC5565161	NP_650291.1	XP_021694131.1	85.86	91.88	77.09	67.15	65.15	35.1	54.27	36.76	31.18	21.48	28.62	34.39	9.83	9.93	12.89	29.19	32.96	51.83	37.98	22.93	13.48	28.29	77.43	51.66	79.91	57.15	40.36	38.33	31.87	23.8	33.22	20.97	17.86	29.05	26.14	18.49	17.2	4.34	9.21	9.83	4.49	5.48	5.17	0.92	2.63	1.75
Dhfr	LOC5569117	NP_001036720.1	XP_001652716.2	55.81	1.95	4.06	4.07	9.87	35.1	25.05	20.42	17.54	12.53	16.1	15.29	29.48	36.41	29.81	33.09	29.08	37.32	27.43	21.02	15.41	34.62	147.72	165.02	126.57	106.52	55.64	44.96	41.56	16.46	16.77	13.83	31.96	23.14	23.62	9.9	6.78	7.09	16.46	5	12.97	7.24	129.87	108.51	143.57	179.95
oc	LOC5575874	NP_001356934.1	XP_021703663.1	2.15	21.5	14.2	24.42	21.72	19.31	18.78	10.21	7.79	8.95	5.37	5.73	3.28	1.65	2.01	3.89	5.82	8.29	6.33	3.82	3.85	1.81	44.83	63.8	77.17	58.03	24.78	38.69	50.33	29.33	44.96	29.19	27.3	25.96	26.65	20.44	17.44	6.29	11.14	8.02	4.07	2.39	6.43	0.86	0.56	0.55
Cdk1	LOC5570855	NP_476797.1	XP_001653367.1	246.85	369.47	377.33	276.74	207.29	89.51	123.14	40.85	33.12	14.32	21.47	36.31	8.19	9.93	28.2	54.5	63.98	68.41	37.98	11.47	7.7	50.57	246.39	323.55	292.87	298.67	257.47	243.24	260.05	213.77	203.38	118.19	62.44	34.4	37.06	13.9	9.19	9.6	22.04	4.73	9.18	5.75	9.29	41.62	67.56	65.55
tin	LOC5568152	NP_524433.1	XP_001657902.2	2.15	41.05	117.66	38.66	17.77	7.02	6.26	6.13	3.9	3.58	1.79	1.91	1e-06	1e-06	1e-06	1e-06	1.94	1e-06	2.11	1e-06	1e-06	1e-06	0.64	0.56	0.46	1e-06	3.66	25.94	20.05	6.02	3.57	5.9	8.78	9.05	9.05	7.56	6.36	3.63	4.71	1.95	2.23	1.15	0.99	1.01	1e-06	1e-06
nAChRbeta2	LOC5563989	NP_524483.1	XP_021708266.1	1e-06	1.95	8.11	4.07	3.95	3.51	4.17	6.13	11.69	14.32	12.52	17.2	11.46	3.31	0.81	1.95	7.76	14.51	21.1	15.29	5.78	3.31	1.08	0.85	3.21	6.44	2.26	2.01	2.38	1.28	1.14	2.03	8.09	9.32	12.16	14.48	12.42	11.75	23.3	11.05	14.79	7.91	17.06	18.52	11.6	6.06
boca	LOC5573465	NP_724578.1	XP_001660887.1	152.4	177.89	166.35	152.61	165.83	187.79	112.71	71.48	44.82	25.06	25.04	28.66	45.85	74.47	59.63	87.58	58.17	120.24	101.27	36.31	26.97	64.41	114.99	163.82	167.61	149.92	70.86	74.57	81.69	57.24	68.41	62.31	88.82	77.43	81.55	48.63	29.67	21.38	32.62	13.06	16.92	14.14	47.01	32.23	76.24	54.59
kst	LOC5567647	NP_001097492.2	XP_021706606.1	17.17	7.82	18.26	50.87	59.22	33.35	96.01	98.03	64.3	84.14	112.69	126.11	63.86	59.57	37.06	38.93	44.59	58.05	107.6	47.78	28.89	37.93	26.97	17.87	37.52	19.02	47.62	54.08	54.43	36.46	58.35	38.75	26.07	42.56	44.66	33.58	40.64	11.65	20.25	30.18	11.22	10.71	8.26	1.64	2.23	2.44
ct	LOC5569395	NP_524764.1	XP_021707871.1	1e-06	1.95	4.06	16.28	21.72	17.55	31.31	32.68	25.33	21.48	14.31	13.38	13.1	4.96	6.04	11.68	15.51	26.95	14.77	7.64	7.7	6.62	0.89	0.49	0.81	0.8	1.6	5.34	17.68	15.16	33.39	22.2	25.14	32.03	30.61	25.82	31.72	7.03	11.44	14.51	4.37	3.8	6.13	2.49	3.49	3.97
fwd	LOC5571764	NP_001356971.1	XP_021695753.1	81.57	76.24	87.23	77.32	73.04	36.86	62.62	53.1	54.56	35.8	55.45	59.24	19.65	14.89	20.95	40.87	56.23	58.05	56.96	36.31	23.11	38.83	31.38	30.24	39.42	32.9	26.8	34.57	45.63	27.02	51.93	27.62	21.8	31.34	32.83	35.91	44.75	10.49	17.46	19.24	9.17	5.93	3.57	1.15	0.93	1.64
neb	LOC5573188	NP_476817.1	XP_001660806.2	68.69	78.2	101.43	69.18	39.48	21.06	10.44	16.34	19.49	8.95	3.58	3.82	3.28	1.65	8.86	23.36	29.08	37.32	25.32	15.29	15.41	25.89	31.22	32.64	35.47	34.05	33.92	32.23	45.05	33.34	31.02	16.5	7.48	5.16	4.81	3.43	2.75	1.95	2.17	1.19	1.78	1.29	2.08	2.25	5.4	3.92
shtd	LOC5564049	NP_573025.2	XP_021703880.1	66.54	41.05	42.6	36.63	27.64	12.29	10.44	8.17	3.9	3.58	3.58	3.82	6.55	6.62	8.06	11.68	13.57	16.58	8.44	5.73	5.78	20.17	42.81	15.73	13.35	13.23	23.39	29.2	29.13	14.67	19.58	12.94	9.06	7.66	7.28	5.15	4.52	1.54	3.07	3.03	1.83	1.29	1.19	0.95	2.03	1.92
unk	LOC5576307	NP_001303430.1	XP_021702688.1	45.08	56.69	26.37	34.59	39.48	36.86	37.57	32.68	27.28	17.9	32.2	34.39	6.55	4.96	8.46	21.41	21.33	22.8	21.1	5.73	5.78	10.84	100.73	159.63	150.58	107.8	92.96	125.37	148.93	62.36	158.75	93.99	72.92	65.13	66.33	50.13	49.21	11.5	27.38	21.81	11.04	5.54	30.83	5.08	3.29	6.77
Pep	LOC5571937	NP_524858.1	XP_021698458.1	521.6	936.39	1093.46	1391.83	1050.25	510.73	557.28	402.35	253.31	146.8	119.85	131.85	121.18	152.24	170.42	313.35	261.75	462.31	248.95	99.37	96.31	181.2	720.15	635.62	747.3	518.68	421.36	437.6	415.79	333.31	421.24	399.78	480.52	458.36	512.92	400.05	398.61	200.8	222.03	170.71	114.66	103.82	199.9	43.61	68.52	47.49
PolG1	LOC5579242	NP_476821.1	XP_021694828.1	66.54	50.83	34.49	30.52	29.61	14.04	12.52	14.3	7.79	5.37	5.37	5.73	8.19	8.27	5.24	5.84	7.76	8.29	6.33	3.82	5.78	17.46	44.55	35.93	23.01	18.64	15.36	12.18	10.71	15.42	10.78	11.29	8.61	9.49	7.93	7.5	6.99	7.39	5.41	5.85	4.57	6.73	2.45	0.83	1.25	0.41
PolG2	LOC5574716	NP_001027262.1	XP_001655300.2	10.73	17.59	32.46	42.73	41.46	49.14	41.74	30.64	23.38	16.11	21.47	22.93	36.03	36.41	25.78	33.09	40.72	58.05	61.18	55.42	34.67	28.9	63.75	21.19	5.13	9.57	11.22	12.22	13.26	13.67	16.31	18.13	15.06	17.23	17.8	18.39	16.52	14.02	13.45	21.86	17.69	18.2	16.03	19.06	20.91	13.88
mew	LOC5579338	NP_001285196.1	XP_021704112.1	2.15	21.5	54.77	54.94	61.2	49.14	62.62	65.36	64.3	46.55	41.14	45.86	22.93	18.2	18.53	38.93	34.9	53.9	63.29	30.58	21.19	17.16	3.57	3.69	4.29	12.04	14.45	23.1	37.35	8.24	33.8	12.81	9.65	25.96	21.09	20.16	31.08	3.66	10.81	22.95	3.41	1.69	3.38	1.96	3.75	3.77
Polr3B	LOC23687576	NP_523706.1	XP_011493724.1	25.76	25.41	48.69	46.8	37.51	26.33	27.13	14.3	7.79	5.37	8.94	9.55	21.29	13.24	10.47	13.62	15.51	18.66	10.55	5.73	5.78	14.45	60.25	38.75	37.9	21.39	32.38	27.18	22.97	26.47	33.07	29.42	20.01	18.58	18.66	17.51	17.59	9.7	11.55	18.26	13.01	11.33	14.74	8.58	13.13	8.83
Su(P)	LOC5571046	NP_524116.2	XP_001659483.1	135.23	60.6	83.18	73.25	73.04	87.75	56.35	61.27	56.51	57.29	80.49	70.7	91.7	81.08	43.11	38.93	40.72	49.75	75.95	87.91	73.2	74.35	82.94	80.28	66.47	60.69	39.55	36.46	39.43	29.42	25.5	25.88	35.07	33.33	31.42	26.35	27.19	20.6	31.47	29.41	30.27	23.45	29.72	72.25	69.1	51.42
Ets97D	LOC5572168	NP_001263000.1	XP_021713207.1	79.42	9.77	24.34	48.84	41.46	42.12	27.13	12.25	9.74	8.95	10.73	9.55	13.1	6.62	9.27	15.57	19.39	24.88	21.1	11.47	7.7	24.98	89.43	134.75	114.06	84.85	53.1	43.8	42.05	47.62	62.24	62.33	51.02	44.8	38.37	29.52	24.71	11.93	19.15	20.16	18.72	17.95	21.82	17.1	13.77	17.18
dy	LOC5575001	NP_511130.2	XP_021697559.1	1e-06	1e-06	1e-06	2.03	5.92	8.78	39.66	57.19	5.85	1.79	1e-06	1e-06	1e-06	19.86	0.81	5.84	5.82	2.07	417.73	7.64	1.93	1e-06	0.99	0.46	0.9	0.74	1.04	0.27	0.32	0.23	0.95	3.02	3.86	254.18	306.57	360.49	155.84	7.47	15.86	0.98	0.3	0.23	0.38	0.08	22.06	0.6
Akh	LOC5575676	NP_523918.1	XP_001655817.1	1e-06	1e-06	1e-06	1e-06	1e-06	1.76	2.09	2.04	5.85	10.74	14.31	24.84	22.93	11.58	8.86	11.68	21.33	20.73	14.77	13.38	5.78	20.17	1e-06	1e-06	0.45	0.67	0.87	0.46	0.29	0.39	0.46	0.31	0.82	2.9	5.41	17.46	22.36	21.97	22.86	33.93	32.02	16.17	6.72	3.57	3.82	4.27
Dbp73D	LOC110676223	NP_476833.1	XP_021698919.1	40.78	43.01	38.54	44.77	43.43	28.08	33.4	14.3	9.74	7.16	19.68	21.02	21.29	11.58	6.04	7.79	7.76	8.29	6.33	3.82	3.85	15.65	26.3	30.87	25.73	37.48	34.79	30.76	24.22	17.16	29.61	28.36	24.47	16	18.82	25.91	25.93	13.78	30.84	44.29	50.7	28.54	41.82	45.69	29.93	15.26
Syn	LOC5565053	NP_731459.2	XP_021705226.1	1e-06	1e-06	1e-06	1e-06	1e-06	1.76	8.35	20.42	38.97	44.76	39.35	47.77	31.11	11.58	2.82	3.89	7.76	16.58	40.09	32.49	17.34	11.74	1.98	1.65	2.63	1.02	0.29	0.29	0.24	0.08	0.52	0.11	0.42	3.49	3.34	3.8	15.81	0.77	3.57	22.24	1.37	0.68	1.85	1.6	2.08	0.72
Rrp1	LOC5573854	NP_001137776.1	XP_001654881.1	94.45	48.87	168.38	234.01	150.04	70.2	50.09	16.34	9.74	7.16	3.58	3.82	3.28	8.27	27.8	48.66	69.8	82.92	25.32	11.47	7.7	29.8	212.64	252.24	251.3	234.95	302.66	346.97	372.98	383.59	439.92	336.29	142.78	85.53	89.9	54.59	51.14	29.27	32.74	20.2	13.36	14.7	12.27	29.08	45.12	32.64
pros	LOC5575988	NP_001247045.1	XP_021692953.1	1e-06	11.73	18.26	40.7	29.61	14.04	16.7	14.3	7.79	5.37	3.58	3.82	3.28	1.65	8.46	21.41	23.27	24.88	21.1	7.64	3.85	4.82	37.16	33.26	48.13	30.67	20.98	51.69	75.35	43.23	88.19	50.51	33.56	21.09	22.83	18.78	17.22	5.48	9.66	7.47	5.03	3.23	3.22	1.57	1.77	4.94
CycC	LOC5577815	NP_476848.1	XP_001663584.2	98.74	129.02	137.95	85.46	69.1	49.14	54.27	42.89	33.12	17.9	25.04	30.57	18.01	19.86	20.95	38.93	36.84	49.75	33.76	19.11	13.48	29.5	55.87	80.49	89.67	70.57	35.13	34.84	32.76	26.42	33.08	26.85	29.5	13.03	16.88	14.29	11.23	7.62	9.12	6.41	4.79	3.6	8.27	11.57	14.82	10.51
zfh2	LOC5578495	NP_524623.2	XP_021694587.1	1e-06	5.86	20.29	28.49	33.56	19.31	62.62	20.42	23.38	14.32	12.52	19.11	11.46	6.62	8.86	21.41	23.27	29.02	12.66	5.73	1.93	2.41	0.12	0.06	0.26	2.28	15.71	38.74	59.16	46.83	67.05	41.74	26.99	29.46	28.72	23.09	23.43	6.21	10.53	10.38	4.85	4.01	4.22	0.7	1.47	1.12
Plc21C	LOC5572902	NP_995605.1	XP_021702740.1	40.78	17.59	10.14	10.17	15.79	14.04	27.13	22.47	21.43	17.9	28.62	34.39	18.01	9.93	10.47	29.19	23.27	20.73	23.21	21.02	25.04	22.27	30.31	32.5	42.41	22.61	6.75	4.72	2.46	1.56	2.14	1.77	1.8	2.68	2.55	2.65	4.71	1.46	2.1	3.86	1.02	0.95	2.5	2.4	1.88	1.32
Gbeta76C	LOC5570133	NP_523720.2	XP_001653114.1	1e-06	1e-06	1e-06	1e-06	1e-06	1e-06	1e-06	4.08	5.85	3.58	5.37	3.82	4.91	1.65	0.4	1.95	1.94	6.22	12.66	177.72	304.34	167.96	1e-06	0.19	0.76	0.19	0.18	0.26	0.25	0.22	0.13	0.06	1.73	9.59	9.15	14.53	20.73	26.92	33.52	37.84	35.84	29.15	23.29	14.45	8.34	4.48
drk	LOC5564363	NP_476858.1	XP_021709031.1	64.4	115.34	172.44	136.33	144.11	89.51	121.06	34.72	44.82	26.85	28.62	45.86	16.38	26.48	38.27	64.23	122.15	145.12	78.06	47.78	34.67	29.5	84.13	146.4	164.13	189.65	103.65	120.07	116.58	76.63	106.97	81.07	76.61	76.94	85.43	72.94	67.1	20.98	38.57	23.19	25.79	14.98	99.55	36.51	44.44	38
yl	LOC5569465	NP_996433.1	XP_001658550.2	1219.22	105.56	20.29	8.14	13.82	5.27	8.35	18.38	5.85	5.37	3.58	5.73	1e-06	1e-06	1e-06	1e-06	1.94	1e-06	1e-06	1.91	23.11	397.63	488	89.88	111.22	50.17	14.77	14.14	5.62	3.22	0.9	0.81	2.78	4.48	4.59	0.58	0.7	1.17	2.25	0.12	0.36	0.56	0.06	0.01	1e-06	1e-06
fs(1)N	LOC5571135	NP_569901.1	XP_001659577.1	105.18	3.91	2.03	1e-06	1.97	1e-06	1e-06	2.04	1e-06	1e-06	1e-06	1e-06	1e-06	1e-06	1e-06	1e-06	1.94	2.07	2.11	1.91	3.85	39.73	142.67	46.42	28.89	14.68	4.08	4.22	1.55	0.47	0.27	0.11	0.88	1.63	1.54	0.26	0.07	0.24	0.93	0.09	0.06	0.13	0.02	1e-06	1e-06	1e-06
mdy	LOC5569069	NP_609813.1	XP_021703032.1	10.73	5.86	6.09	26.45	35.53	94.77	127.32	22.47	35.07	28.64	26.83	49.68	19.65	39.71	27.8	29.19	29.08	14.51	18.99	7.64	5.78	13.55	247.73	411.06	365.78	196.94	54.56	51.95	49.39	44.11	77.67	64.68	51.33	50.31	45.54	38.16	39.94	24.37	45.68	28.51	21.77	12.01	61.89	23.54	43.49	48.61
fs(2)ltoPP43	LOC5577906	NP_524940.1	XP_001656686.2	122.35	148.57	113.61	85.46	76.99	50.9	43.83	36.76	29.23	14.32	37.56	32.48	9.83	8.27	19.34	35.03	36.84	47.68	29.54	13.38	11.56	27.69	155.31	115.41	98.91	75.52	74.81	69.52	66.13	77.42	68.2	56.5	42.26	31.75	33.13	21.98	18.98	18.1	28.39	36.87	48.11	62	18.21	28.16	21.15	18.04
Xpac	LOC5574281	NP_476866.1	XP_001661332.1	62.25	5.86	12.17	16.28	17.77	19.31	16.7	12.25	7.79	7.16	5.37	5.73	11.46	9.93	14.91	25.3	31.02	45.61	29.54	19.11	17.34	27.99	57.92	73.46	67.1	72.07	60.77	47.91	44	45.07	33.1	36.21	29.51	27.59	23.97	19.47	18.31	16.15	16.33	16.83	20.41	22.57	22.73	30.35	30.1	31.28
Ac76E	LOC5571159	NP_001246838.1	XP_021709920.1	1e-06	1e-06	1e-06	1e-06	1e-06	1e-06	2.09	6.13	23.38	39.39	53.66	55.41	37.66	24.82	20.55	3.89	3.88	4.15	6.33	22.93	40.45	18.66	12.13	14.96	16.36	6.24	3.06	3.05	2.95	0.46	0.57	0.71	1.03	2.82	2.77	1.69	2.58	0.57	1.95	4.58	1.29	1.01	0.38	0.53	0.33	0.52
elB	LOC5574362	NP_523566.4	XP_001661395.3	1e-06	1.95	2.03	12.21	15.79	22.82	33.4	49.02	48.71	48.34	33.99	28.66	19.65	9.93	10.88	11.68	17.45	20.73	23.21	15.29	13.48	10.23	0.31	0.05	0.31	2.11	6.07	6.91	9.07	8.34	16.34	21.16	21.19	32.1	34.3	36.54	41.8	21.42	22.5	24.25	14.82	11.17	23.83	17.65	10.24	11.87
ci	LOC5575731	NP_524617.3	XP_021713117.1	4.29	66.47	186.64	115.99	86.86	50.9	87.66	16.34	25.33	16.11	10.73	19.11	9.83	8.27	20.55	48.66	54.29	95.36	29.54	13.38	5.78	4.82	13.64	5.45	15.11	27.58	86.61	83.04	72.51	56.31	78.21	49.03	30.37	29.83	26.43	17.02	13.57	3.92	5.84	3.84	1.91	2.17	1.26	1.24	2.21	2.24
bap	LOC5568159	NP_732637.1	XP_001657903.2	1e-06	5.86	42.6	56.98	13.82	12.29	14.61	16.34	11.69	8.95	5.37	7.64	4.91	1.65	1.21	1.95	1.94	2.07	2.11	1.91	1.93	1.51	1.55	1.14	0.74	0.52	1.22	7.94	11.16	10.15	7.37	10.92	13.52	13.55	11.96	12.15	13.87	8.3	8.53	6.36	4.95	4.4	1.15	0.16	0.17	1e-06
hop	LOC5576502	NP_511119.2	XP_001662694.2	105.18	87.97	52.75	48.84	47.38	24.57	37.57	32.68	23.38	16.11	16.1	19.11	16.38	11.58	14.5	27.25	21.33	31.1	23.21	13.38	11.56	30.1	53.72	39.76	69.3	51.84	38.71	35.77	38.29	21.99	38.82	24.12	25.16	26.65	26.76	19.43	22.89	7.9	16.59	12.2	4.66	3.59	3.34	1.75	2.36	2.94
enc	LOC5571599	NP_001261376.1	XP_021697309.1	124.5	52.78	24.34	26.45	31.59	28.08	41.74	46.97	42.87	39.39	33.99	30.57	26.2	11.58	13.29	25.3	27.14	41.46	42.2	38.22	30.82	48.46	67.96	33.64	75.76	38.82	12.51	12.64	5.69	2.93	1.59	1.52	3.54	6.26	6.29	2.77	4.19	2.53	5.73	3.8	2.96	2.76	2.48	1.91	1.46	1.23
cdi	LOC5570605	NP_524401.2	XP_021709391.1	85.86	23.46	26.37	42.73	53.3	42.12	54.27	55.14	56.51	37.59	30.41	34.39	16.38	13.24	19.34	60.34	73.68	95.36	82.28	36.31	40.45	50.87	47.04	64.35	68.31	37.97	11.08	11.1	7.5	3.41	7.85	2.82	4.38	6.82	7.14	7.36	10.32	1.42	3.77	3.36	1.54	0.63	1.58	0.81	1.95	1.46
Arl2	LOC110673983	NP_476886.1	XP_021693821.1	45.08	31.28	66.95	73.25	65.15	71.96	62.62	20.42	21.43	14.32	10.73	13.38	13.1	21.51	26.19	40.87	42.66	60.12	54.85	38.22	17.34	28.9	8.46	12.38	11.51	12.3	6.81	8.58	9.67	17.78	19.58	17.95	9.44	6.29	7.23	8.46	6.61	6.26	2.87	3.57	3.28	3.41	8.29	8.14	19.5	17.06
Eip63F-1	LOC5576419	NP_524902.2	XP_021696957.1	1e-06	1e-06	1e-06	2.03	1.97	1.76	4.17	16.34	21.43	12.53	19.68	22.93	8.19	9.93	19.74	21.41	5.82	2.07	50.63	47.78	9.63	13.24	0.57	0.7	0.41	0.5	0.69	0.91	0.89	0.91	1.38	0.79	0.54	0.56	0.63	0.81	1.27	1.62	7.16	23.83	31.89	31.13	10.69	10.61	8.68	9.68
Gnf1	LOC5570075	NP_001014605.1	XP_021704728.1	141.67	17.59	38.54	50.87	33.56	19.31	20.87	10.21	7.79	7.16	5.37	7.64	8.19	9.93	14.91	23.36	32.96	35.24	23.21	17.2	11.56	42.14	101.94	66.67	62.58	46.08	88.58	91.18	74.3	64.23	50.2	36.12	24.37	17.79	19.71	10.55	10.61	7.98	8.88	8.97	7.76	9.01	3.93	4.82	5.61	4.8
Hnf4	LOC5574683	NP_723413.1	XP_021700061.1	45.08	1.95	2.03	4.07	5.92	17.55	22.96	20.42	15.59	12.53	25.04	22.93	14.74	11.58	15.31	21.41	27.14	29.02	25.32	22.93	19.26	31.91	70.88	78.97	72.53	55.86	20.97	26.04	23.32	12.13	17.69	14.3	25	27.87	33.5	32.55	24	12.56	27.39	15.57	29.64	17.36	67.24	35.61	39.9	44.95
gol	LOC5576142	NP_001163300.1	XP_021710000.1	1e-06	1e-06	1e-06	6.1	15.79	15.8	25.05	10.21	11.69	12.53	12.52	17.2	6.55	1.65	6.04	11.68	19.39	18.66	14.77	11.47	15.41	11.14	81.75	21.26	20.85	9.54	5.76	6.08	4.33	2.68	4	2.43	2.24	3.37	3.33	3.17	5.2	0.95	2.32	15.71	2.55	2.71	5.13	17.88	5.78	6.14
Ggamma1	LOC5574674	NP_523662.1	XP_021709504.1	77.27	121.2	137.95	179.07	236.9	229.91	265.07	206.28	208.49	148.59	144.89	187.26	142.46	87.7	88.23	147.92	147.35	207.31	229.96	173.9	146.39	114.68	102.18	113.69	142.23	170.78	152.33	150.74	187.35	178.98	291.75	283.8	323.55	236.21	261.67	253.57	199.02	149.37	176.45	119.76	111.54	79.35	73.85	74.3	94.25	73.92
eIF2beta	LOC5574929	NP_524043.1	XP_021697880.1	339.15	144.66	346.9	352.03	307.97	315.91	325.6	263.47	222.13	136.06	162.78	152.86	355.34	345.85	194.99	223.82	182.25	252.92	229.96	162.44	125.2	248.93	444.73	322.65	272.34	412.78	376.3	325.78	271.67	384.13	257.34	308.18	308.41	247.26	250.84	230.11	200.67	248.67	199.66	214.76	302.44	356.25	187.13	351.28	499.99	263.7
gig	LOC5569538	NP_524177.1	XP_001652850.2	49.37	60.6	34.49	34.59	33.56	22.82	35.48	30.64	25.33	17.9	21.47	22.93	18.01	14.89	14.5	27.25	25.21	31.1	23.21	15.29	13.48	23.78	34.33	54.69	49.69	38.21	29.06	36.49	43.31	20.59	36.73	25.02	24.25	26.49	27.49	24.01	25.91	8.87	17.31	17.14	12.48	6.62	3.82	1.43	3	3.15
ewg	LOC5568569	NP_001245444.1	XP_021710094.1	15.03	7.82	8.11	24.42	47.38	50.9	56.35	30.64	21.43	14.32	8.94	11.46	6.55	3.31	8.46	19.46	21.33	31.1	16.88	9.56	5.78	11.74	4.42	4.58	4.52	5.49	5.15	7.51	16.08	21.07	60.23	52.8	51.8	43.18	45.69	30.39	32.72	9.86	15.64	12.19	6.83	4.62	22.07	3.84	3.18	3.96
Mbs	LOC5576767	NP_001246786.1	XP_021696931.1	64.4	29.32	32.46	42.73	37.51	22.82	41.74	46.97	44.82	39.39	32.2	32.48	19.65	16.55	22.96	38.93	42.66	45.61	67.51	59.24	50.08	43.65	95.52	138.05	107.79	61.09	27.63	27.49	25.77	19.07	27.2	17.47	20.28	31.62	32.61	28.35	32.78	12.04	18.48	18.3	13.63	11.03	18.3	14.16	16.09	12.08
ey	LOC5574322	NP_001014693.1	XP_021694574.1	2.15	1.95	6.09	12.21	9.87	7.02	10.44	6.13	5.85	5.37	5.37	5.73	4.91	3.31	3.63	5.84	5.82	10.37	8.44	3.82	3.85	3.01	0.66	0.12	0.18	1.83	4.54	6.34	7.67	8.68	8.66	8.84	9.03	12.86	14.53	14.41	12.67	6.44	8.49	8.29	5.68	4.73	4.03	1.29	1.48	0.75
sv	LOC5574324	NP_524633.3	XP_021694589.1	1e-06	1.95	2.03	8.14	11.84	10.53	18.78	6.13	5.85	3.58	3.58	3.82	1.64	1.65	0.4	1.95	3.88	6.22	6.33	3.82	1.93	1.2	0.96	0.7	0.75	6.36	10.23	10.7	35.5	58.76	80.7	89.08	42.37	27.86	24.34	18.24	13.34	7.85	14.56	15.02	13.6	11.64	4.28	2.16	1.53	2.08
Rab3	LOC5567709	NP_001356961.1	XP_021699758.1	1e-06	1e-06	1e-06	2.03	1.97	8.78	25.05	34.72	66.25	60.87	59.03	85.99	50.76	18.2	5.64	9.73	21.33	31.1	44.31	45.86	32.75	16.56	10.33	21.68	23.54	15.06	2.34	2.81	1.6	0.31	0.42	0.82	6.72	15.22	18.98	22.93	30.73	19.1	46.23	42.69	34.74	18.68	124.9	21.57	8.36	5.45
yem	LOC5574628	NP_001263054.1	XP_001661544.2	141.67	29.32	22.32	22.38	17.77	12.29	12.52	10.21	5.85	3.58	5.37	3.82	6.55	4.96	7.65	13.62	17.45	24.88	14.77	5.73	7.7	33.41	87.31	69.38	91.11	54.84	35.73	35.29	30.83	25.74	30.06	24.35	17.47	18.63	17.55	14.66	14.5	6.67	8.93	9.61	6.28	6.46	2.43	1.29	1.49	1.26
trpl	LOC5566698	NP_476895.1	XP_001651106.2	1e-06	1e-06	1e-06	1e-06	1e-06	1e-06	1e-06	1e-06	1.95	1.79	1.79	1.91	1.64	1e-06	0.4	1.95	1e-06	1e-06	1e-06	7.64	148.32	166.76	0.04	0.06	1e-06	0.03	1e-06	0.04	0.02	0.05	0.12	0.02	0.02	0.06	0.13	0.08	1.3	2.74	5.06	10.46	6.58	6.12	5.62	3.18	2.66	1.32
msl-2	LOC23687674	NP_523467.1	XP_021698454.1	4.29	46.92	40.57	38.66	25.66	17.55	18.78	12.25	9.74	7.16	8.94	9.55	9.83	6.62	8.86	17.52	15.51	26.95	16.88	9.56	7.7	9.33	55.48	64.7	62.77	42.47	24.59	23.64	18.13	16.3	18.66	13.91	9.46	12.16	10.84	7.69	7.82	4.09	4.97	4.29	2.76	2.87	3.08	0.77	1.08	0.95
faf	LOC5572484	NP_524612.2	XP_021705402.1	109.47	82.11	22.32	16.28	23.69	15.8	41.74	42.89	35.07	19.69	39.35	38.22	26.2	23.17	27.8	40.87	42.66	58.05	40.09	24.84	23.11	48.76	136.18	232.77	179.92	98.92	41.44	43.75	42.93	18.69	48.46	28.64	22.68	28.62	29.61	24.14	28.94	6.31	15.19	15.31	7.18	3.72	3.12	9.62	20.03	17.18
nvy	LOC5563881	NP_001261166.1	XP_021710919.1	1e-06	5.86	20.29	36.63	25.66	28.08	25.05	34.72	27.28	28.64	17.89	15.29	13.1	4.96	5.64	9.73	17.45	18.66	14.77	9.56	9.63	6.92	27.5	27.3	29.44	17.34	11.75	17.14	17.73	9.56	13.31	11.62	14.21	20.88	23.02	21.33	20.09	8.01	12.12	9.14	5.66	4.18	6.86	0.8	0.69	1.1
Eip63E	LOC5565863	NP_001261373.1	XP_021698649.1	36.49	39.1	32.46	38.66	45.41	38.61	54.27	53.1	46.76	30.43	33.99	32.48	16.38	9.93	15.71	60.34	73.68	60.12	44.31	22.93	28.89	22.58	54.54	100.29	82.72	53.33	27.22	24.29	19.7	11.87	21.67	15.46	12.34	14.53	13.84	10.62	9.51	3.3	8.99	10.06	8.69	6.8	11.7	7.97	8.59	9.49
Pabp2	LOC5566366	NP_476902.1	XP_021697649.1	70.83	109.47	162.29	217.73	195.44	154.45	192.02	116.42	66.25	32.22	21.47	24.84	32.75	46.33	47.14	89.53	67.86	111.95	71.73	24.84	19.26	42.14	483.77	523.42	591.19	446.04	264.06	249.2	231.12	213.66	217.42	216.08	221.82	118.43	139.94	78.21	55.43	40.7	68.5	28.04	35.8	29.19	104.71	79.05	110.66	71.11
Orc3	LOC5564591	NP_476904.1	XP_021707551.1	60.1	15.64	44.63	24.42	15.79	7.02	6.26	4.08	1.95	1.79	1.79	1.91	4.91	4.96	8.86	17.52	31.02	53.9	48.52	34.4	26.97	41.24	124.06	170.44	126.36	90.67	89.6	95.35	82.24	46.3	48.53	31.71	19.99	15.79	15.04	8.07	8.53	5.61	11.91	9.68	9.74	8.09	7.9	6.78	9.62	9.71
Ets98B	LOC5566047	NP_524535.2	XP_001650415.2	1e-06	1e-06	1e-06	1e-06	1e-06	1.76	4.17	18.38	15.59	8.95	8.94	11.46	8.19	6.62	6.45	7.79	31.02	14.51	35.87	15.29	7.7	7.53	0.46	0.42	0.14	0.55	1.38	2.03	3.04	1.01	2.19	2.39	3.02	16.18	23.69	30.01	25.78	7.46	11.33	6.7	4.27	3.98	11.11	3.49	2.12	1.57
bt	LOC5580168	NP_001162825.1	XP_021713424.1	1e-06	1e-06	1e-06	1e-06	1.97	1.76	29.22	44.93	103.27	89.51	78.71	135.67	52.4	77.78	64.46	11.68	5.82	4.15	52.74	196.83	100.16	39.43	0.05	0.04	0.18	0.08	0.06	0.08	0.14	0.01	0.05	0.18	0.79	14.58	18.98	28.72	69.99	32.4	44.59	75.16	26.93	28.56	10.43	3.99	5.58	7.98
GluProRS	LOC5567071	NP_524471.2	XP_021712876.1	92.3	25.41	58.83	69.18	69.1	73.71	131.49	91.91	56.51	26.85	25.04	28.66	67.14	94.32	43.91	60.34	44.59	70.49	69.62	45.86	23.11	57.19	98.75	129.44	85.64	66.38	86.22	84.36	79.4	62.34	89.71	86.66	69.15	100.07	100.98	85.52	79.77	30.87	39.15	56.45	40.09	42.91	32.61	11.87	26.21	12.2
dac	LOC5575667	NP_723971.1	XP_021703948.1	1e-06	3.91	4.06	12.21	9.87	12.29	16.7	20.42	19.49	16.11	12.52	11.46	9.83	3.31	10.47	25.3	21.33	35.24	23.21	7.64	3.85	3.61	1.18	0.72	0.56	0.39	0.45	1.04	3.44	3.29	10.36	8.92	6.51	23.05	19.15	17.36	26.12	3.96	6.35	11.95	2.96	2.05	1.39	0.55	0.53	2.07
hbn	LOC5571827	NP_788420.1	XP_021697152.1	2.15	25.41	18.26	8.14	7.9	5.27	6.26	4.08	3.9	3.58	1.79	1.91	1.64	1e-06	1.61	3.89	7.76	8.29	4.22	1.91	1.93	1.2	1e-06	1e-06	23.85	48.98	64.19	58.94	53.1	50.18	24.26	15.6	10.84	7.51	5.6	4.57	3.71	2.8	2.59	2.18	1.56	1.52	0.77	0.03	1e-06	0.89
Itpr	LOC5564815	NP_730941.1	XP_021697926.1	17.17	5.86	8.11	16.28	15.79	15.8	41.74	30.64	25.33	19.69	17.89	21.02	16.38	13.24	10.88	21.41	11.63	16.58	27.43	13.38	13.48	15.65	24.51	14.13	22.81	12.36	3.77	3.52	2.22	0.64	1.73	2.22	4.29	6.47	6.5	5.17	10.6	2.68	8.27	9.27	3.54	1.93	0.6	1.25	1.5	2.19
RpL23	LOC5578243	NP_523813.1	XP_001663765.1	3801.47	5682.85	4876.95	5640.56	6542.33	8959.63	5092.75	5534.86	4958.96	5098.58	6223.07	4882.12	6173.4	4739.31	3532.4	3672.66	3135.16	3586.5	2881.94	1867.05	2313.39	2903.18	2205.49	2329.46	2221.9	3788.15	4343.12	4567.52	3698.05	4519.14	4150.46	5231.09	5595.3	5257.7	5276.07	4914.63	3760.79	5201.66	4767.57	4759.75	5754.16	6538.1	1216.25	463.56	791.61	511.63
dpn	LOC5564142	NP_476923.1	XP_001648441.1	4.29	29.32	22.32	36.63	31.59	22.82	14.61	2.04	1.95	1.79	1.79	1.91	1e-06	1e-06	1.21	3.89	1.94	2.07	1e-06	1e-06	1e-06	1e-06	1e-06	1e-06	1e-06	0.73	36.62	102.8	170.37	145.56	185.68	136	74.64	26.69	26.86	16.24	9.75	5.91	9.41	4.73	4.09	3.61	7.39	3.75	3.51	4.16
heca	LOC110674011	NP_788768.1	XP_021710984.1	32.2	35.19	12.17	8.14	9.87	7.02	16.7	18.38	21.43	17.9	19.68	21.02	8.19	3.31	12.89	29.19	46.53	53.9	33.76	5.73	5.78	9.03	0.19	1e-06	0.19	0.27	0.41	0.02	0.12	0.18	0.34	0.25	0.91	0.74	0.77	1.03	1.26	1.12	0.94	0.67	0.7	1.07	13.27	2.75	2.31	5.95
hig	LOC5565317	NP_724773.1	XP_021702536.1	1e-06	1.95	4.06	8.14	15.79	17.55	16.7	26.55	37.02	46.55	41.14	42.04	34.39	9.93	2.82	5.84	11.63	16.58	31.65	40.13	46.23	29.2	0.54	0.62	0.96	1.64	3.28	2.6	1.45	0.5	0.44	0.46	1.66	3.91	3.46	4.08	6.07	3.8	10.46	18.39	9.39	7.93	22.86	2.82	2.15	1.51
RPA1	LOC5576838	NP_524274.1	XP_001662954.2	332.71	72.33	231.27	207.55	136.22	59.67	41.74	26.55	23.38	10.74	8.94	13.38	29.48	29.79	37.06	75.91	95	87.07	52.74	26.75	26.97	93.31	125.65	102.11	79.31	76.2	227.34	299.07	276.55	202	138.25	85.16	59.38	54.89	51.19	25.99	26.09	22.93	34.72	25.85	24.22	27.95	58.98	24.74	30.05	20.35
Dbp45A	LOC5565623	NP_476927.1	XP_001649978.2	25.76	41.05	54.77	59.01	55.28	40.37	41.74	24.51	19.49	16.11	33.99	36.31	32.75	19.86	12.89	13.62	15.51	20.73	16.88	9.56	7.7	18.96	99.19	104.61	88.32	83.97	64.69	42.73	36.16	36.6	38.02	48.44	46.98	46.45	47.22	43.81	42	44.61	48.48	63.95	80.68	95.76	13.32	9.07	6.77	5.66
Gel	LOC5567447	NP_524865.2	XP_021707985.1	6.44	13.68	20.29	26.45	29.61	52.65	68.88	112.33	155.88	136.06	127	141.4	111.35	155.55	282.82	437.92	296.65	288.16	238.4	145.24	100.16	101.14	13.41	5.43	3.94	2.24	2.23	2.54	4.79	3.5	8	10.64	17.16	16.5	13.7	12.85	21.87	18.35	33.76	57.72	42.26	32.34	43.61	11.86	9.51	14.27
Myo61F	LOC5575535	NP_476934.2	XP_021708643.1	8.59	1e-06	1e-06	2.03	3.95	19.31	27.13	38.81	68.2	132.48	236.12	238.85	111.35	167.13	76.55	62.28	50.41	26.95	25.32	15.29	46.23	80.97	0.04	0.09	0.2	0.78	8.28	11.85	18.52	8.14	18.22	12.47	12.28	27.12	30.06	32.4	51.47	15.4	31.95	75.53	52.36	38.25	198.22	51.7	81.96	50.45
Parp1	LOC5575412	NP_001104452.1	XP_001661932.1	36.49	56.69	81.15	18.31	17.77	7.02	29.22	6.13	13.64	3.58	17.89	24.84	1.64	3.31	6.45	19.46	15.51	18.66	18.99	9.56	1.93	12.64	88.05	117.8	124.93	115.7	228.16	291.2	262.71	117.34	144.07	80.16	50.49	28.78	31.59	21.91	21.32	8.83	18.25	13.91	12.63	8.35	23.4	6.11	6.71	8.93
Ssrp	LOC5574782	NP_523830.2	XP_001655339.1	261.87	87.97	215.04	154.65	100.68	47.39	39.66	26.55	17.54	10.74	10.73	13.38	47.49	44.68	41.5	56.44	81.43	95.36	42.2	17.2	19.26	77.06	216.73	158.39	230.41	257.59	372.6	318.5	300.14	291.92	234.59	197.71	142.34	100.06	99.08	54.65	45.76	36.28	46.97	33.08	38.85	50.36	34.77	39.93	48.39	34.64
TfIIFalpha	LOC5563781	NP_524246.1	XP_001648068.1	206.07	285.41	253.59	122.09	112.53	68.45	85.57	77.61	64.3	30.43	82.28	74.52	24.56	41.37	34.65	50.6	46.53	62.19	50.63	30.58	23.11	63.81	90.89	123.88	145.12	169.23	103.33	71.46	71.9	102.61	89	88.16	69.5	43.1	48.68	46.82	41.15	33.13	29.77	23.63	37	31.49	12.18	11	16.49	13.36
Trf	LOC5573384	NP_476939.1	XP_001654561.1	75.13	80.15	101.43	79.36	69.1	52.65	41.74	36.76	27.28	14.32	32.2	24.84	18.01	11.58	12.49	19.46	27.14	37.32	27.43	17.2	17.34	25.28	62.6	31.77	28.36	18.87	24.41	19.43	23.8	20.44	20.21	20.73	21.01	14.18	14.53	10.6	6.13	5.48	8.51	7.06	8.03	7.55	18.09	9.98	9.54	9.74
bys	LOC5563588	NP_511074.1	XP_001647934.2	113.77	78.2	93.32	109.88	102.66	84.24	81.4	53.1	40.92	32.22	85.86	80.25	103.16	47.99	22.16	21.41	23.27	24.88	27.43	15.29	17.34	45.45	104.09	124.27	123.09	103.26	82.44	56.69	44.64	45.88	50.08	52.51	46.61	41.23	42.88	38.92	37.78	35.88	51.4	70.4	79.94	90.09	22.37	18.41	18.37	9.32
hep	LOC5578019	NP_001368982.1	XP_021707647.1	81.57	41.05	28.4	42.73	45.41	36.86	43.83	51.06	35.07	28.64	35.78	32.48	26.2	16.55	20.95	35.03	25.21	31.1	25.32	13.38	21.19	32.51	89.33	169.1	123.35	71.43	30.12	34.15	28.5	24.65	42.61	28.94	18.75	27.64	27.64	32.9	35.28	11.09	17.21	22.41	11.16	8.85	6.35	1.79	4.12	2.17
pigeon	LOC5575166	NP_476946.1	XP_021702282.1	88.01	15.64	24.34	32.56	27.64	28.08	25.05	20.42	17.54	14.32	10.73	11.46	9.83	4.96	6.04	11.68	17.45	26.95	23.21	15.29	13.48	27.09	25.28	16.57	13.08	7.54	4.91	5.85	5.85	5.2	6.52	8.38	17.91	33.63	35.07	36.04	41.77	23.63	25.62	30.8	25.49	21.04	12.61	2.16	3.33	3.6
Cks30A	LOC5564918	NP_476947.1	XP_001649286.1	154.55	76.24	178.52	132.26	69.1	12.29	16.7	8.17	7.79	5.37	8.94	9.55	1.64	3.31	16.52	21.41	48.47	31.1	12.66	5.73	5.78	34.31	325.42	293.58	312.26	435.98	233.66	260.78	257.16	255.88	211.69	114.77	73.96	37.12	38.86	19.04	9.91	11.71	23.17	3.96	12.12	7.77	15.25	29	50.8	81.05
dap	LOC5566694	NP_476948.1	XP_001651102.1	115.91	17.59	54.77	290.98	404.7	187.79	141.93	32.68	21.43	10.74	5.37	9.55	4.91	4.96	10.88	21.41	27.14	29.02	16.88	9.56	3.85	17.46	105.24	54.12	65.74	75	96.27	119.09	267.42	253.52	383.21	237.77	185.86	126.39	127.62	80.8	61.35	29.89	51.25	32.69	20.64	17.04	10.14	2.76	3.96	3.5
CycJ	LOC5570305	NP_523903.1	XP_001653129.2	55.81	3.91	2.03	2.03	1.97	1e-06	1e-06	1e-06	1e-06	1e-06	1e-06	1e-06	1e-06	1e-06	0.81	1.95	1.94	4.15	2.11	1.91	1.93	20.47	81.11	57.82	44.53	21.97	9.1	7.57	4.21	5.01	4.59	4.17	2.8	3.71	4.1	2.05	1.99	1.6	3.11	1	1.53	0.93	0.41	0.07	0.1	1e-06
128up	LOC5566689	NP_536733.1	XP_001651096.1	180.31	52.78	73.03	109.88	112.53	129.88	125.23	87.82	66.25	44.76	59.03	55.41	149.01	120.8	58.42	68.12	67.86	89.14	86.5	55.42	42.38	96.32	199.32	221.97	159.22	145.88	159.31	140.18	119.37	120.17	120.96	122.18	85.19	85.48	82.36	78.8	69.37	50.62	57.87	90.61	94.48	91.94	118.01	191.33	193.65	101.82
AP-1-2beta	LOC5575109	NP_523415.1	XP_021708500.1	214.65	164.21	131.86	156.68	148.06	143.92	129.41	151.14	105.22	85.93	73.34	70.7	85.15	72.81	65.67	120.67	100.82	122.31	111.82	70.71	67.42	95.72	95.29	166.98	123.67	80.12	89.57	93.52	113.65	90.25	114.81	96.98	88.33	109.45	98.2	90.41	97.46	48.12	66.54	70.45	47.24	32.76	46.47	13.49	26.23	19.98
SrpRalpha	LOC5579854	NP_524887.2	XP_001651530.1	163.13	15.64	26.37	118.02	183.6	338.73	246.29	428.9	255.26	132.48	85.86	72.61	152.29	216.78	116.83	124.56	81.43	124.39	132.92	74.53	90.53	145.38	44.77	33.91	29.83	43.72	34.21	40.41	55.49	36.65	61.36	60.07	79.12	79.25	86.68	82	75.12	36	63.46	52.75	45.91	25.41	109.42	28.97	69.6	49.42
RNaseX25	LOC5568799	NP_523966.2	XP_001658164.1	92.3	127.07	160.27	107.85	104.63	77.22	89.75	61.27	52.61	44.76	53.66	61.15	18.01	18.2	30.62	42.82	36.84	47.68	73.84	43.95	38.52	51.77	0.11	0.75	8.32	36.37	60.15	75.22	82.2	45.7	85.46	74.59	83.1	72.04	90.92	106.85	81.82	34.58	49.56	33.13	33.15	18.33	185.6	112	122.71	152
Ror	LOC5573299	NP_476962.1	XP_021699066.1	1e-06	1.95	2.03	10.17	19.74	31.59	43.83	20.42	17.54	10.74	7.16	11.46	6.55	1.65	4.43	11.68	13.57	16.58	12.66	5.73	1.93	0.9	14.74	22.02	23.82	29.21	46.36	65.98	84.71	44.18	102.86	67.99	65.95	47.39	50.44	38.74	32.58	7.1	14.9	9.4	6.39	2.96	7.63	4.23	4.75	7.87
RpS18	LOC5572365	NP_476964.1	XP_001660320.1	6793.71	9092.17	9005.32	10003.2	11473.8	14877.7	8887.27	12066.4	9619.81	7169.88	8013.61	6307.59	9199.51	6417.27	5119.72	4935.81	4905.35	5012.81	4183.66	3038.49	4547.8	4766.39	2608.37	1979.86	2285.05	3344.65	4472.77	4404.1	4482.42	4547.15	3754.53	4202.48	5066.7	4807.33	4473.9	4146.36	3611.41	4911.68	4432.86	3845.18	4681.9	5244.84	775.31	685.95	891.11	748.82
SerT	LOC5566685	NP_001369117.1	XP_001651092.2	1e-06	1e-06	1e-06	1e-06	1e-06	1e-06	1e-06	4.08	7.79	10.74	10.73	11.46	9.83	3.31	1.61	1e-06	1.94	4.15	4.22	3.82	3.85	3.31	0.58	0.5	0.45	1.11	1.28	1.07	0.84	0.18	0.09	0.09	0.29	0.89	1.18	1.5	3.33	4.4	7.57	12.1	6.51	7.11	8.16	1.33	0.98	0.45
Sdc	LOC5579032	NP_001163238.2	XP_021695970.1	60.1	123.16	227.21	195.34	155.96	110.57	160.71	114.37	109.12	80.56	76.92	99.36	57.31	34.75	80.57	173.22	129.9	167.92	151.9	80.26	44.3	51.17	2.8	0.7	1.52	25	67.01	90.81	110.47	41.18	122.1	62.27	45.52	76.39	74.84	73.96	93.56	17.13	34.32	56.63	16.02	10.86	63.11	21.49	26.19	18.45
ato	LOC5565137	NP_731223.1	XP_001649517.2	2.15	7.82	28.4	65.11	11.84	1.76	1e-06	1e-06	1e-06	1e-06	1e-06	1e-06	1e-06	1e-06	3.22	7.79	3.88	2.07	1e-06	1e-06	1e-06	1e-06	0.22	0.16	0.16	0.64	9.71	42.67	45.87	27.64	12.39	13.84	14.59	4.96	3.42	0.83	0.21	0.52	1.12	0.55	0.48	0.54	7.31	5.98	1.66	4.01
mtSSB	LOC5567789	NP_536744.2	XP_001657692.1	167.43	41.05	66.95	77.32	59.22	70.2	70.96	55.14	38.97	32.22	39.35	28.66	76.96	77.78	26.19	29.19	29.08	37.32	29.54	13.38	17.34	61.4	89.21	153.07	138.85	167.4	132.74	92.87	83.04	85.05	60.29	55.99	55.51	52.3	52.22	41.82	37.21	28.16	33.98	23.32	25.98	24.45	40.31	47.78	78.17	44.69
Wnt4	LOC5573817	NP_001260187.1	XP_021702998.1	1e-06	3.91	18.26	54.94	59.22	68.45	81.4	63.31	38.97	26.85	16.1	17.2	11.46	4.96	4.03	11.68	15.51	26.95	27.43	5.73	1.93	1.2	1e-06	1e-06	1e-06	0.29	13.82	20.16	27.73	14.6	19.75	29.63	47.43	52.14	50.61	34.86	30.57	15.11	19.47	8.67	6.36	4.95	2.25	1.87	0.86	1.42
tutl	LOC5568091	NP_001303307.1	XP_021703968.1	2.15	23.46	22.32	34.59	37.51	33.35	48.01	51.06	58.46	55.5	33.99	38.22	31.11	9.93	6.45	17.52	23.27	53.9	48.52	34.4	23.11	11.14	0.72	0.55	1.36	10.14	23.55	34.81	48.65	30.92	51.2	29.73	42.47	32.27	41.87	34.54	44.52	24.25	30.37	28.53	18.06	13.71	2.01	1.21	1.44	1.27
hlk	LOC5573987	NP_001163065.1	XP_021697960.1	1e-06	1e-06	1e-06	1e-06	1e-06	1.76	10.44	26.55	62.35	87.72	132.37	170.06	68.78	86.05	61.24	9.73	32.96	4.15	59.07	177.72	192.62	45.75	1.68	1.09	1.54	1.06	0.35	0.22	0.3	0.13	0.05	0.14	0.55	9.22	11.13	24.79	72.48	23.09	49.3	97.06	26.41	20.82	49.57	12.9	32.25	23.43
NAT1	LOC5569787	NP_001033943.2	XP_021705605.1	330.56	375.34	267.79	313.36	406.67	284.32	507.19	406.43	282.53	184.39	125.21	175.79	117.9	129.07	219.57	519.66	422.67	404.26	333.34	166.26	213.81	241.4	238.17	247.55	152.13	119.95	122.04	136.75	143.9	86.27	156.85	112.6	116.92	179.68	198.91	149.52	116.08	41.04	76.76	83.58	62.8	42.61	35.93	17.44	52.47	25.44
Bka	LOC5569517	NP_524867.2	XP_001652823.2	92.3	87.97	87.23	73.25	80.94	75.47	62.62	46.97	40.92	30.43	64.4	57.32	72.05	31.44	16.11	19.46	19.39	22.8	25.32	19.11	17.34	37.02	193.27	207.94	230.01	190.58	135.95	75.07	59.36	49.25	37.51	45.75	57.9	38.79	45.92	27.07	23.76	21.74	36.21	32.3	41.53	39.06	20.21	30.67	33.37	16.15
Ccs	LOC5576166	NP_001163108.1	XP_001662518.1	21.47	3.91	4.06	8.14	9.87	15.8	12.52	8.17	7.79	8.95	10.73	11.46	11.46	14.89	19.74	29.19	25.21	24.88	16.88	9.56	15.41	23.78	54.97	72.54	66.14	68.57	37.67	31.51	21.47	24.98	16.94	17.49	22.21	19.08	18.78	10.91	7.86	10.68	13.38	6.48	12.69	13.47	16.58	14.62	23.73	27.69
Phb2	LOC5576054	NP_001097372.1	XP_021701660.1	429.3	72.33	48.69	79.36	146.09	319.42	367.35	406.43	364.37	238.1	211.07	196.81	401.19	423.63	154.7	140.13	127.97	201.09	324.9	238.88	161.8	259.16	376.69	166.54	61.95	97.82	223.35	191.89	179.08	189.65	194.75	221.02	201.22	223.06	228.58	231.84	207.96	173.86	191.54	257.2	257.89	206.91	95.66	147.34	237.25	149.02
Prosbeta1	LOC5567996	NP_652031.2	XP_001657823.1	817.82	907.07	286.04	215.69	240.85	194.81	158.63	179.73	113.01	89.51	76.92	72.61	139.19	236.63	389.18	690.94	316.04	391.82	316.46	238.88	429.55	397.02	289.34	316.19	321.42	304.43	376.51	319.06	277.5	370.49	263.97	251.9	234.84	182.95	167.62	125.86	89.22	109.67	86.41	65.93	77.55	87.71	34.58	57.37	150.89	120.61
CG10939	LOC5577284	NP_524712.1	XP_001663319.1	53.66	64.51	36.52	22.38	55.28	68.45	114.8	120.5	118.86	141.43	112.69	131.85	63.86	62.88	78.16	120.67	79.49	103.66	42.2	64.97	65.49	63.81	64.49	29.25	9.69	107.95	76.23	84.89	105.92	85.45	133.83	101.55	60.24	36.13	36.26	49.68	85.47	58.28	98.75	125.63	83.59	55.25	205.61	96.96	52.68	69.65
CCT5	LOC5572071	NP_523707.1	XP_021703581.1	938.03	275.64	137.95	266.56	337.58	540.56	409.09	457.49	280.59	195.14	223.59	173.88	586.23	455.07	242.53	284.16	281.14	352.43	236.29	179.63	167.58	360.3	404.02	296.23	213.51	241.82	535	639.55	651.07	541.7	558.16	525.69	449.47	526.06	444.35	400.56	381.26	251.95	298.45	361.31	324.96	361.05	393.63	218.2	245.39	154.78
Sec61beta	LOC5579041	NP_652037.1	XP_001657235.1	268.31	134.89	379.36	581.96	710.69	886.31	1041.51	714.83	481.28	247.05	212.86	208.28	388.09	744.65	342.44	441.81	182.25	325.48	445.16	198.74	138.69	247.73	168.41	251.28	281.45	510.28	273.48	227.49	254.38	304.07	414.56	511.1	502.2	478.74	477.87	492.5	312.23	200.13	237.17	220.38	185.54	125.81	392.96	418.74	1639.74	1339.29
Srp54k	LOC5577191	NP_523931.1	XP_021695011.1	180.31	252.18	208.95	205.52	223.08	222.89	275.51	287.98	192.9	105.62	132.37	129.94	124.45	173.75	101.93	149.86	89.19	128.53	173	101.28	90.53	121.61	59.75	23.27	43.82	71.08	96.75	95.93	97.54	131.48	115.65	125.49	94.05	104.9	99.42	99.48	92.83	74.22	54.73	71.31	56.21	61.18	72.78	68.68	157.15	91.5
simj	LOC110675957	NP_001261685.1	XP_021697752.1	90.15	86.01	79.12	69.18	71.07	57.92	60.53	63.31	40.92	21.48	30.41	24.84	14.74	9.93	14.1	25.3	29.08	45.61	50.63	15.29	17.34	28.29	51.83	61.1	58.25	47.64	42.23	57.91	60.08	30.66	47.09	25.65	29.32	30.56	32.72	22.59	21.47	7.58	14.16	11.17	4.42	4.94	6.05	3.66	11.83	10.87
sqz	LOC5565476	NP_524403.1	XP_021705041.1	34.34	3.91	6.09	18.31	25.66	26.33	27.13	24.51	15.59	16.11	17.89	15.29	14.74	4.96	7.25	13.62	9.69	10.37	8.44	5.73	3.85	8.43	42.92	39.56	33.25	20.26	8.45	7.7	5.84	4.42	11.82	3.6	2.3	4.02	3.53	3.29	5.71	1.56	2.36	3.5	0.87	0.91	1.22	0.9	1.95	1.07
Xe7	LOC5572565	NP_730984.1	XP_021710773.1	42.93	60.6	60.86	69.18	67.12	52.65	75.14	51.06	48.71	41.18	44.72	47.77	31.11	26.48	36.26	66.17	69.8	103.66	103.38	51.6	30.82	40.33	64.11	90.99	82.23	64.26	50.25	49.01	53.83	42.67	52.71	46.88	40.73	38.31	40.16	28.46	29.99	15.69	24.54	21.47	15.95	14.01	17.1	6.22	9.47	7.95
Hmbs	LOC5573216	NP_612103.1	XP_001654431.1	193.19	15.64	22.32	54.94	61.2	66.69	87.66	140.92	83.79	68.03	91.23	87.9	76.96	87.7	33.04	38.93	34.9	47.68	122.37	118.48	130.98	136.66	75.23	46.12	39.04	31.23	82.58	45.01	23.52	14.99	25.23	27.88	34.71	34.86	37.4	43.12	39.08	19.61	35.4	27.37	24.21	13.15	26.43	33.63	40.52	12
TrpRS	LOC5578144	NP_524826.1	XP_001663714.2	90.15	19.55	46.66	63.08	63.17	66.69	64.7	51.06	40.92	26.85	32.2	32.48	57.31	61.23	32.23	35.03	32.96	45.61	54.85	38.22	25.04	52.37	112.18	127.3	127.04	82.92	38.62	39.83	39.8	25.68	43.39	47.86	52.78	58.73	60.5	58.08	44.01	26.57	58.87	54.5	74.94	44.8	77.64	90.73	85.99	51.05
Chchd3	LOC5564039	NP_651838.1	XP_001648362.2	199.63	238.5	219.1	160.75	153.98	140.41	150.28	198.11	190.95	179.02	214.65	223.56	248.9	269.73	146.24	91.48	83.37	91.22	141.35	280.92	367.91	237.49	102.51	130.5	119.52	104.64	92.9	89.51	88.14	135.75	107.62	112.83	118.21	123.14	119.13	126.31	125.65	119.45	126.35	153.01	169.55	173.45	378.62	275.62	356.09	359.19
l(3)04053	LOC5578341	NP_649414.1	XP_021711621.1	83.71	15.64	26.37	32.56	27.64	17.55	20.87	16.34	11.69	8.95	8.94	9.55	13.1	11.58	12.49	17.52	21.33	31.1	21.1	11.47	13.48	30.1	57.02	54.44	81.24	60.29	27.01	26.19	20.2	12.79	16.42	11.9	13.12	16.09	16.12	11.98	12.09	5.67	11.2	8.21	6.65	4.48	10.79	3.42	4.34	3.56
sinu	LOC5566176	NP_647971.3	XP_001650524.1	17.17	31.28	56.8	99.71	132.27	168.49	225.42	108.25	101.32	60.87	35.78	49.68	21.29	19.86	26.19	60.34	52.35	78.78	59.07	61.15	13.48	14.15	0.21	0.31	6.1	118.7	81.76	104.44	171.27	194.2	248.97	256	307.38	247.03	237.24	212.97	163.46	114.09	108.19	71.84	42.15	35.04	108.1	59.02	77.04	82.96
Spn	LOC5574095	NP_001246578.1	XP_021696112.1	92.3	70.38	26.37	32.56	39.48	31.59	50.09	57.19	50.66	39.39	57.24	49.68	16.38	11.58	13.29	31.14	38.78	53.9	48.52	24.84	17.34	29.5	34.57	28	33.08	21.35	24.87	33.51	36.56	21.91	37.77	24.58	23.21	36.51	42.25	40.98	41.13	8.35	10.93	6.55	3.04	2.68	5.18	2.63	4.27	4.47
msn	LOC5568326	NP_524679.3	XP_021697052.1	113.77	154.44	101.43	109.88	140.16	131.63	194.11	159.31	111.07	69.82	75.13	72.61	29.48	28.13	44.72	134.29	228.79	192.8	128.7	49.69	52.01	47.86	93.77	87.27	86.12	64.01	37.97	40.45	45.93	30.14	57.05	38.49	39.17	35.62	39.47	31.76	37.19	12.18	16.84	14.17	8.9	6.5	6.1	2.52	5.76	4.89
SsRbeta	LOC5572748	NP_524103.2	XP_001660576.1	238.26	113.38	253.59	524.99	617.91	740.64	862.01	406.43	311.76	168.28	150.26	147.13	234.16	580.83	240.11	311.41	114.39	230.12	327.01	141.41	77.05	165.25	312.35	408.03	440.82	560.41	301.77	262.64	302.51	366.85	476.61	608.71	612.83	582.17	554.93	512.13	346.05	262.06	269.02	219.86	195.25	167.7	160.9	167.03	516.27	342.72
dia	LOC5565517	NP_001246113.1	XP_021701663.1	32.2	25.41	30.43	26.45	23.69	15.8	22.96	18.38	21.43	26.85	26.83	30.57	11.46	9.93	16.11	29.19	15.51	16.58	14.77	13.38	13.48	15.95	30.26	48.7	43.43	29.73	21.17	20.49	20.6	10.91	19.08	13.57	14.4	15.18	15.41	10.64	12.03	4.58	8.63	8.7	3.99	2.66	2.33	0.43	0.41	1.02
fbl	LOC5576251	NP_524870.1	XP_021705525.1	36.49	33.23	20.29	18.31	23.69	22.82	31.31	42.89	52.61	32.22	41.14	53.5	24.56	43.02	33.04	42.82	31.02	22.8	27.43	15.29	25.04	40.03	49.77	37.73	40.39	29.65	23.79	27.95	27.36	19.58	22.96	18.97	24.68	29.8	28.12	21.98	24.16	12.9	21.54	19.02	11.54	11.42	22.02	8.85	15	10.37
bol	LOC5571818	NP_001261614.1	XP_021697130.1	1e-06	1e-06	4.06	8.14	9.87	8.78	22.96	12.25	17.54	14.32	8.94	13.38	6.55	4.96	8.46	15.57	27.14	45.61	71.73	64.97	38.52	37.63	162.71	70.09	115.04	67.98	24.52	21.63	12.98	10.46	6.62	5.74	9.2	12.22	14.28	8.63	6.41	5.63	9.04	2.37	4.65	3.36	7.86	3.97	6.3	3.75
pelo	LOC5569713	NP_476982.1	XP_021703871.1	115.91	33.23	44.63	50.87	53.3	56.16	52.18	40.85	35.07	23.27	25.04	26.75	44.21	36.41	26.19	36.98	32.96	49.75	37.98	22.93	23.11	52.68	50.83	47.21	38.49	69.37	49.14	43.99	42.06	36.72	34.55	35.67	32.73	35.94	35.39	28.42	30.34	23.3	28.7	46.24	36.7	40.79	23.87	29.88	26.96	22.39
blw	LOC5575914	NP_726243.1	XP_001655906.1	1601.3	746.77	426.02	559.58	690.95	961.78	1160.48	2318.11	2293.4	2490.21	2806.55	2539.47	3913.64	3566.07	1476.13	578.05	523.5	706.94	1337.59	3896.53	7333.11	3197.86	788.65	1082.54	905.38	573.38	867.3	1113.42	1195.43	1198.66	1060.05	991.36	898.42	1180.43	1127.05	1205.96	1407.72	1186.66	1325.11	1813.59	1774.3	1838.69	2236.97	1296.78	1713.75	1373.67
jar	LOC5564399	NP_001014650.2	XP_021700076.1	51.52	60.6	235.33	256.39	177.67	115.83	133.58	130.71	75.99	42.97	35.78	40.13	29.48	54.61	63.25	91.48	110.52	143.05	130.81	63.06	82.83	92.11	14.01	20.97	18.69	14.22	14.83	15.22	21.48	17.34	32.2	30.09	36.61	49.52	53.28	68.36	69.88	14.35	29.25	56.43	34.23	32.09	48.23	8.03	11.11	4.68
scat	LOC5570928	NP_524905.1	XP_021700653.1	66.54	19.55	28.4	28.49	25.66	26.33	29.22	24.51	19.49	12.53	10.73	13.38	14.74	14.89	14.5	17.52	13.57	16.58	16.88	13.38	9.63	26.19	60.87	76.05	83.6	57.07	22.57	21.99	17.19	10.69	14.11	13	17.12	21.71	20.95	18.4	18.82	8.07	13.95	13.64	7.52	6.16	8.75	2.31	4.95	2.44
Sema1a	LOC5575438	NP_001260265.1	XP_021700357.1	10.73	9.77	14.2	28.49	29.61	21.06	45.92	24.51	19.49	10.74	7.16	11.46	6.55	3.31	3.22	11.68	11.63	22.8	23.21	11.47	3.85	4.52	16.33	19.34	23.49	26.92	18.68	21.65	23.63	14.58	29.21	19.17	16.94	18.63	17.91	15.21	14.45	4.3	7.21	6.83	2.69	2.43	10.91	2.83	2.7	3.87
HLH3B	LOC5573379	NP_525055.1	XP_021712989.1	1e-06	1e-06	1e-06	2.03	3.95	10.53	8.35	10.21	7.79	7.16	5.37	3.82	3.28	1.65	1e-06	1.95	1.94	2.07	2.11	1e-06	1e-06	1e-06	19.47	26.6	31.14	18.95	4.47	3.53	3.6	3.03	7.94	11.43	14.78	14.53	14.72	10.45	10.13	5.14	12.63	7.97	7.54	4.68	3.73	6.55	0.32	2.17
RyR	LOC5579122	NP_001246211.1	XP_021707507.1	1e-06	1.95	2.03	10.17	21.72	17.55	43.83	57.19	44.82	37.59	26.83	26.75	29.48	29.79	17.73	1.95	5.82	14.51	40.09	131.86	77.05	38.83	0.01	0.05	0.02	0.07	0.02	0.02	0.08	0.06	0.4	0.7	1.35	6.02	7.35	9.4	21.83	6.56	15.46	20.83	7.15	4.87	4.32	1.93	4.4	3.21
TfIIA-L	LOC5568668	NP_476995.1	XP_021708806.1	281.19	353.83	330.68	219.76	169.78	131.63	114.8	112.33	79.89	57.29	64.4	64.97	70.41	54.61	78.96	130.4	131.84	157.56	181.44	76.44	94.38	111.97	82.7	153.87	158.51	126.91	96.94	112.61	111.17	86.58	102.93	80.77	75.18	69.85	75.58	71.82	69.3	39.31	70.89	76.44	76.77	62.7	176.11	39.94	39.05	33.59
Taf11	LOC5565412	NP_723484.1	XP_001649759.1	75.13	80.15	60.86	85.46	84.89	71.96	58.44	36.76	25.33	17.9	25.04	24.84	16.38	16.55	20.55	36.98	38.78	53.9	33.76	13.38	13.48	23.48	33.65	28.57	56.03	43.69	45.62	42.71	39.32	55.15	46.24	49.92	32.2	25.56	24.26	17.6	17.09	15.52	11.12	9.63	10.24	10.98	4.5	3.06	8.19	4.84
Alg3	LOC5574793	NP_523829.2	XP_001655350.2	79.42	21.5	42.6	32.56	31.59	31.59	29.22	49.02	37.02	25.06	10.73	9.55	21.29	36.41	19.74	15.57	17.45	22.8	25.32	32.49	13.48	30.7	113.63	82.29	73.21	64.46	59.37	58.26	50.9	45.21	76.76	82.89	57.37	48.2	48.53	38.73	35.32	17.28	21.47	18.02	17.61	12.29	30.58	41.6	65.92	57.33
Stt3B	LOC5576121	NP_524494.1	XP_001662467.1	115.91	177.89	359.08	311.33	244.79	243.95	302.64	251.21	177.31	102.04	46.51	45.86	124.45	253.18	142.62	184.9	85.31	163.78	122.37	72.62	73.2	146.29	83.58	107.97	134.21	134.21	110.33	123.07	137.1	134.58	178.82	149.29	133.42	124.1	124.63	103.01	95.32	56.67	62.64	73.78	46	39.74	62.96	22.24	70.07	46.69
ND-ACP	LOC5573615	NP_001261250.1	XP_001660948.1	367.05	152.48	135.92	156.68	205.31	361.54	336.04	357.42	391.65	393.85	465.08	431.84	525.64	546.08	242.93	147.92	157.05	174.14	333.34	699.43	932.29	446.69	308.17	354.87	351.07	349.83	547.13	468.95	451.5	551.44	418.42	446.81	400.99	387.03	364.83	398.58	405.17	474.21	435.93	544.52	584.33	715.91	1096.8	875.24	1228.05	1190.9
Smyd3	LOC5578792	NP_524768.2	XP_001657162.2	66.54	5.86	16.23	20.35	21.72	17.55	16.7	16.34	11.69	10.74	8.94	9.55	16.38	11.58	15.71	15.57	25.21	31.1	31.65	45.86	13.48	24.68	26.96	35.1	29.52	25.57	23.88	21.33	22.99	16.99	25.37	25.11	26.06	29.62	29.68	30.06	31.56	17.29	19.89	17.69	15.53	11.74	33.58	29.4	27.77	25.66
Trp1	LOC5573492	NP_723510.1	XP_001660898.2	55.81	35.19	32.46	107.85	150.04	217.63	302.64	183.81	109.12	46.55	48.3	59.24	44.21	102.6	55.19	81.74	46.53	80.85	162.45	55.42	36.6	69.53	60.82	94.96	88.75	122.31	63.27	60.2	58.45	53.54	86.45	94.3	105.84	125.16	147.32	132.9	93.45	35.85	49.16	45.71	33.17	22.9	108.41	55.58	110.44	69.07
fng	LOC5574115	NP_524191.1	XP_021696086.1	1e-06	1e-06	2.03	16.28	29.61	43.88	85.57	57.19	25.33	16.11	14.31	15.29	13.1	9.93	21.76	64.23	85.31	111.95	170.89	64.97	26.97	13.85	61.83	57.97	39.2	21.28	5.05	6.1	7.98	7.59	11.63	12.51	18.65	20.05	17.57	12.46	9.88	5.21	8.9	5.34	4.47	3.49	15.21	7.56	9.78	8.3
fra	LOC5564738	NP_523716.2	XP_021695193.1	17.17	58.65	127.81	160.75	136.22	94.77	150.28	83.74	48.71	28.64	21.47	24.84	13.1	6.62	14.91	48.66	40.72	66.34	61.18	24.84	7.7	10.23	33.66	33.04	35.99	18.1	9.09	15.33	24.75	16.31	40.65	25.86	25.94	36.63	37.98	32.87	35.18	8.7	11.8	8.73	3.88	2.72	2.39	0.53	0.96	0.74
Iswi	LOC5579656	NP_523719.1	XP_001648130.1	139.52	265.86	452.4	290.98	201.36	84.24	108.53	63.31	48.71	21.48	64.4	61.15	21.29	18.2	31.02	58.39	71.74	99.51	61.18	28.67	19.26	46.35	294.09	536.35	543.55	367.06	377.34	470.13	502.73	318.49	372.87	255.51	209.73	161.61	158.32	78.08	64.46	32.33	68.27	30.62	24.99	23.69	27.74	11.5	18.7	16.71
La	LOC5578794	NP_477014.1	XP_001657165.1	276.9	50.83	176.5	293.02	262.56	231.67	179.5	100.08	75.99	53.71	116.27	108.92	252.18	177.06	72.52	77.85	75.62	80.85	65.4	36.31	42.38	123.41	368.64	554.45	655.48	624.93	568.01	441.39	334.07	268.21	291.86	281.76	235.4	170.26	197.92	147.16	139.65	95.64	144.31	152.5	140.29	119.55	31.04	37.08	60.08	26.82
lark	LOC5579044	NP_523957.1	XP_001657237.1	328.42	461.35	421.97	419.18	335.61	273.79	223.33	206.28	114.96	84.14	55.45	51.59	73.69	86.05	82.19	132.35	145.42	217.68	137.13	55.42	65.49	103.24	202.79	292.77	466.18	642.98	424.6	467.65	521.52	641.38	639.39	550.58	371.81	271.6	250	195.62	145.34	101.54	94.45	68.75	52.32	54.27	40.98	54.9	76.84	55.63
Zyx	LOC5569518	NP_652015.1	XP_001652822.2	27.9	50.83	62.89	44.77	49.35	42.12	87.66	16.34	31.18	16.11	21.47	36.31	13.1	16.55	21.35	48.66	52.35	64.27	67.51	28.67	7.7	15.65	39.59	60.41	52.04	44	22.44	23.38	20	9.47	17.68	15.82	17.11	19.82	20.53	14.45	19.15	9.32	21.88	17.54	12.37	6.98	30.13	19.62	17.69	16.36
mas	LOC110678733	NP_523919.1	XP_021707692.1	2.15	37.14	12.17	8.14	17.77	63.18	233.77	130.71	9.74	3.58	1e-06	1.91	3.28	89.36	10.07	42.82	5.82	45.61	162.45	34.4	3.85	1e-06	0.19	0.18	0.41	5.51	6.33	4.45	3.2	6.19	31.42	16.32	16.45	91.41	91.58	89.87	57.92	5.29	7.66	0.57	0.41	0.3	0.21	0.16	14.56	0.36
Mef2	LOC5571277	NP_001260842.1	XP_021695876.1	27.9	19.55	46.66	54.94	88.84	59.67	56.35	55.14	44.82	34.01	35.78	34.39	26.2	14.89	17.32	17.52	27.14	49.75	42.2	28.67	26.97	20.17	27.21	13.85	33.08	24.59	20.46	15.64	19.43	22.46	82.54	31.88	19.62	19.89	21.15	18.71	19.15	7.17	11.53	11.42	6.54	5.01	6.88	2.09	3.76	3.1
Mlh1	LOC5579834	NP_477022.1	XP_001651509.2	38.64	7.82	26.37	28.49	17.77	10.53	6.26	4.08	3.9	1.79	1.79	1.91	4.91	4.96	5.64	5.84	11.63	10.37	4.22	1.91	3.85	11.44	25.95	23.19	26.54	13.34	8.78	12.49	10.16	3.22	4.84	2.68	4.02	2.53	3.53	1.98	1.85	0.86	2.21	1	1.57	0.65	16.04	5.7	4.32	4.66
Pms2	LOC5578399	NP_477023.1	XP_021697634.1	51.52	19.55	18.26	14.24	11.84	5.27	8.35	4.08	3.9	1.79	3.58	5.73	1.64	3.31	6.04	11.68	13.57	16.58	12.66	7.64	3.85	14.45	56.57	38.75	35.12	24.27	27.98	34.61	30.3	21.66	18.7	11.13	9.32	7.18	7.12	5.76	6.6	3.76	5.08	5.44	4.54	3.9	5.21	3.71	5.77	4.29
insc	LOC5565327	NP_477024.1	XP_001649673.2	10.73	9.77	26.37	67.15	61.2	43.88	35.48	34.72	37.02	19.69	5.37	5.73	1.64	3.31	4.03	19.46	13.57	8.29	4.22	3.82	3.85	7.83	3.06	2.69	3.26	4.4	7.66	48.19	101.4	66.74	100.64	52.63	28.97	20.77	18.46	13.09	11.97	3.24	5.47	2.91	0.94	0.8	1.04	0.4	1.46	1.31
pav	LOC5575758	NP_477025.1	XP_001662179.2	178.16	150.53	223.15	209.59	128.32	38.61	33.4	20.42	11.69	5.37	12.52	13.38	3.28	3.31	12.89	19.46	52.35	33.17	6.33	3.82	5.78	30.7	75.17	33.51	25.96	46.4	103.19	112.04	149.15	130.65	108.67	64.57	26.73	11.84	12.12	5.89	4.35	2.62	3.37	2.56	2.26	1.99	6.34	5.91	12.43	19.8
RnrS	LOC5573705	NP_525111.1	XP_021698924.1	719.08	297.14	939.28	482.26	272.43	189.55	106.45	87.82	58.46	23.27	14.31	24.84	73.69	79.43	47.94	60.34	209.4	95.36	37.98	11.47	32.75	140.57	1501.24	2470.1	1928.01	1310.47	769.46	790.56	513.57	184.13	149.09	77.86	177.07	175.71	188.28	41.54	33.33	44.91	132.77	19.27	35.54	22.78	20.69	76.09	65.49	55.13
Septin1	LOC5566563	NP_523430.1	XP_021704187.1	240.41	381.2	557.89	404.93	268.48	152.69	173.24	136.84	97.43	42.97	127	101.27	18.01	28.13	57.61	184.9	199.7	201.09	94.94	40.13	26.97	66.82	150.46	232.74	245.87	173.76	121.25	157.86	155.67	89.87	154.26	115.84	122.67	138.33	157.8	152.11	125.63	35.02	46.47	17.37	12.14	7.99	39.43	14.21	38.21	31
Snr1	LOC5564648	NP_730935.1	XP_021707148.1	289.78	398.8	361.11	333.71	272.43	196.57	152.37	167.48	107.17	62.66	98.38	91.72	45.85	36.41	42.7	66.17	93.07	126.46	59.07	30.58	25.04	63.51	185.83	169.17	172.74	148.18	140.7	123.92	129.79	170.88	167.61	169.56	108.62	77.77	73.98	58.46	45.7	34.53	30.92	21.34	21.36	21.78	35.75	31.7	36.64	41.61
tsr	LOC5579795	NP_477034.1	XP_001648107.1	1159.12	1647.97	1982.02	1149.68	967.33	889.82	1200.14	573.91	732.64	474.41	609.96	808.27	578.04	958.12	1054.72	1619.32	1147.81	1219	924.08	575.21	360.2	466.86	479.83	736.39	848.5	1118.35	1296.91	1646.42	1757.19	1490.42	2352.41	2380.1	2146.03	1482.05	1607.45	1580.12	1047.62	494.35	683.05	354.41	489.67	307.05	1126.12	730.5	990.38	917.38
wts	LOC5578714	NP_733403.1	XP_021707878.1	64.4	33.23	42.6	48.84	41.46	22.82	33.4	24.51	25.33	23.27	17.89	17.2	14.74	9.93	14.5	29.19	27.14	39.39	29.54	17.2	17.34	27.69	90.93	141.34	157.21	123.99	62	61.58	55.06	32.76	64.27	54.88	44.45	47.23	47.67	43.23	41.87	13.94	28.04	26.76	20.1	9.27	14.53	4.49	4.49	5.67
alpha-Man-IIa	LOC5575653	NP_001262413.1	XP_021693763.1	77.27	13.68	20.29	44.77	39.48	31.59	35.48	22.47	13.64	7.16	5.37	5.73	9.83	9.93	15.71	31.14	32.96	58.05	29.54	13.38	9.63	27.69	22.22	27.31	27.72	21.28	26.91	35.55	38.2	38.08	41.36	38.05	31.02	34.81	32.84	25.62	23.49	12.09	15.01	14.22	11.68	12.12	22.37	4.43	7.84	6.5
Arp2	LOC5575287	NP_001259621.1	XP_021706174.1	188.89	97.74	93.32	93.6	88.84	66.69	125.23	79.65	62.35	41.18	35.78	45.86	37.66	49.64	52.78	103.15	63.98	82.92	80.17	47.78	26.97	76.76	127.36	99.14	107.08	110.68	115.1	120.89	129.74	126.03	147.41	130.75	105.36	106.74	103.64	89	93.61	44.87	75.96	81.75	43.41	38.39	34.28	38.59	64.65	50.48
Arp1	LOC5577991	NP_524331.2	XP_001656729.1	193.19	64.51	103.46	124.12	114.5	138.65	112.71	108.25	85.73	80.56	98.38	93.63	94.98	127.42	122.88	194.63	184.19	182.43	151.9	99.37	132.91	117.99	98.84	68.59	72.15	50.9	38	49.02	59.47	59.87	88.81	79.43	65.59	68.26	68.33	55.3	47.94	22.78	26.22	25.73	16.49	14.27	103.92	118.53	206.29	149.05
PhKgamma	LOC5578562	NP_511129.3	XP_021708688.1	103.03	29.32	52.75	46.8	35.53	29.84	41.74	30.64	33.12	34.01	35.78	43.95	40.94	31.44	33.04	50.6	62.04	74.63	63.29	72.62	61.64	88.19	24.7	31.73	118.55	46.58	31.64	36.66	44.24	37.93	56.51	62.84	60.69	65.36	66.83	54.15	52.35	34.65	46.04	38.22	24.94	23.25	18.46	9.72	14.61	14.64
Prim1	LOC5564098	NP_523972.2	XP_001648424.1	53.66	52.78	64.92	32.56	19.74	8.78	8.35	6.13	7.79	3.58	3.58	3.82	8.19	9.93	5.24	5.84	9.69	4.15	2.11	1.91	1.93	11.44	173.52	145.64	137.3	120.78	159.81	204.9	188.67	133.21	107.77	76.11	42.54	23.05	23.27	11.2	9.96	9.47	16.22	7.77	11.01	8.67	13.1	35	27.82	26.85
Dp	LOC5569799	NP_477039.1	XP_021710033.1	191.04	189.62	239.38	248.25	185.57	89.51	100.19	69.44	46.76	25.06	46.51	49.68	45.85	33.1	34.24	56.44	67.86	76.71	42.2	21.02	25.04	71.04	235.29	105.12	172.83	142.01	106.36	122.27	90.58	47.91	67.47	41.12	41.72	35.3	38.96	25.6	25.25	11.75	21.71	13.85	11.16	8	17.61	6.97	8.93	8.16
E2f1	LOC5576834	NP_001262809.1	XP_021708342.1	111.62	80.15	101.43	140.4	98.71	68.45	64.7	57.19	40.92	30.43	25.04	22.93	27.84	23.17	31.02	40.87	42.66	68.41	42.2	21.02	21.19	41.54	357.1	116.1	94.15	60.53	88.4	152.54	205.84	122.03	197.12	109.42	89.32	65.28	71.51	57.92	47.34	18.1	30.37	25.69	19.47	13.73	18.82	7.09	9.64	10.63
Gip	LOC5580084	NP_511106.1	XP_001654840.2	169.57	82.11	24.34	8.14	7.9	10.53	18.78	36.76	52.61	66.24	209.28	206.37	263.64	236.63	120.06	64.23	100.82	43.54	56.96	34.4	109.79	138.76	0.16	0.12	0.23	4.16	11.79	10.31	16.42	17.82	15.1	21.12	24.38	70.97	69.35	72.88	47.89	23.71	19.42	24.59	25.33	16.44	11.17	8.13	26.27	24.16
Hem	LOC5575934	NP_524214.1	XP_021699423.1	47.22	37.14	83.18	79.36	71.07	54.41	81.4	36.76	31.18	21.48	16.1	22.93	18.01	18.2	22.56	46.71	46.53	58.05	37.98	21.02	9.63	21.07	67.55	61.42	88.56	61.82	42.36	61.85	63.46	29.2	61.26	39.67	50.87	50.31	55.34	37.1	35.75	11.47	24.27	14.41	7.06	4.74	3.46	1.2	3.8	2.75
Irbp	LOC110678329	NP_536773.1	XP_021706756.1	107.33	13.68	22.32	16.28	11.84	5.27	4.17	6.13	3.9	3.58	3.58	5.73	6.55	6.62	5.64	5.84	7.76	8.29	4.22	1.91	3.85	22.88	66.47	56.47	50.45	43.42	48.08	61.04	62.84	26.7	41.8	29.99	25.59	22.6	26.6	20.34	18.09	10.48	21.55	17.2	14.78	9.24	24.98	21.14	21.4	21.08
nmo	LOC5576036	NP_001356976.1	XP_021698320.1	64.4	95.79	103.46	126.16	130.29	73.71	102.27	46.97	42.87	23.27	30.41	34.39	9.83	4.96	14.1	54.5	50.41	55.97	35.87	22.93	17.34	21.97	160.35	272.89	283.81	157.04	35.45	32.62	22.19	11.36	29.49	10.82	11.23	15.74	15.43	7.85	10.59	4.02	10.14	7.48	2.61	2.45	7.27	2.37	3.21	2.23
oaf	LOC5564147	NP_787963.2	XP_021701513.1	122.35	60.6	60.86	42.73	25.66	14.04	16.7	18.38	19.49	19.69	19.68	26.75	14.74	8.27	12.89	31.14	25.21	31.1	29.54	17.2	13.48	38.83	44.59	74.28	76.84	59.21	40.56	44.5	50.22	57.3	61.57	66.52	53.76	56.89	57.13	49.72	51.09	33.74	34.35	29.09	30.2	25.54	8.81	4.54	3.09	6.38
Gar1	LOC23687533	NP_477043.1	XP_011493503.2	227.53	361.65	304.3	492.43	442.21	249.22	262.99	261.43	177.31	127.11	286.2	202.55	360.25	122.45	67.68	56.44	44.59	45.61	42.2	21.02	48.16	138.76	232.17	333.03	408.72	538.36	463.85	260.58	169.44	277.29	195.58	247.61	197.53	203.76	203.46	171.09	149.74	139.99	182.2	161.28	292.75	348.48	6.64	22.95	19.48	12.77
Trl	LOC5567461	NP_001261846.1	XP_021708534.1	68.69	117.29	99.41	170.93	140.16	142.16	160.71	120.5	79.89	60.87	51.87	43.95	27.84	29.79	31.42	52.55	52.35	89.14	61.18	40.13	34.67	40.64	48.55	73.43	80.87	50.23	17.92	21.1	18.02	10.1	14.12	7.25	8.91	11.44	10.48	4.65	7.34	1.9	5.09	2.31	1.38	1.14	6.44	3.2	7.66	4.9
Fkbp39	LOC5577193	NP_524364.2	XP_021695012.1	809.24	1106.47	1024.48	822.07	677.13	451.05	463.36	345.16	243.56	118.16	218.23	219.74	420.84	281.31	135.77	147.92	174.5	161.7	97.05	47.78	77.05	295.28	1031.16	1643.17	1856.24	1869.57	1608.1	1277.81	966.75	876.55	700.99	636.07	577.63	535.81	546.68	450.78	453.69	337.93	413.24	484.01	626.39	586.99	244.54	144.56	186.16	80.96
Gp150	LOC5578857	NP_477049.2	XP_021699346.1	15.03	199.4	681.64	712.19	529.07	319.42	544.76	394.18	401.39	298.97	234.33	278.98	137.55	150.59	235.68	694.83	529.31	325.48	333.34	210.21	221.52	176.09	13.77	22.38	18.89	102.12	212.01	283.68	319.12	147.76	303.05	225.72	258.97	413.55	411.68	369.92	362.81	97.12	185.4	167.13	100.68	55.75	188.7	33.16	51.62	43.71
Nca	LOC5564467	NP_788543.1	XP_001648788.1	79.42	78.2	58.83	56.98	73.04	75.47	93.92	28.59	50.66	28.64	51.87	72.61	24.56	24.82	35.86	62.28	69.8	80.85	105.49	87.91	28.89	42.74	28.14	42.29	43.64	24.65	6.68	5.14	2.01	2.59	2.62	1.26	2.52	4.45	4.24	2.76	3.65	0.89	2.92	3.11	0.76	0.81	12.01	3.92	6.35	6.89
Cdc2rk	LOC5566134	NP_523674.1	XP_001650496.2	21.47	19.55	18.26	28.49	29.61	26.33	29.22	10.21	7.79	5.37	7.16	7.64	9.83	9.93	9.67	17.52	15.51	20.73	12.66	9.56	5.78	12.64	90.38	164.74	134.49	99.54	64.15	53.94	43.41	32.83	34.46	39.16	41.53	28.33	31.66	23.67	22.76	12.7	25.56	15.59	15.71	12.03	20.39	21.06	25.53	22.97
klu	LOC5578162	NP_001261690.1	XP_021701461.1	2.15	3.91	14.2	48.84	37.51	22.82	39.66	22.47	9.74	8.95	5.37	5.73	4.91	3.31	5.64	11.68	11.63	29.02	10.55	3.82	3.85	4.21	54.81	39.56	33.89	23.12	9.74	8.55	4.59	4.77	2.53	1.8	4.22	4.46	4.77	1.58	1.81	1.77	2.37	0.43	1.09	1.09	2.89	2.07	5.21	6.21
MED20	LOC5569601	NP_001260223.1	XP_001652880.1	57.96	37.14	60.86	46.8	37.51	29.84	22.96	18.38	13.64	5.37	7.16	7.64	13.1	11.58	12.49	19.46	21.33	29.02	21.1	9.56	7.7	19.57	77.48	73.39	36.97	42.78	75.01	64.39	68.27	70.48	73.67	69.07	56.76	31.11	30.28	21.76	15.77	11.2	13.72	12.96	13.96	11.4	17.05	8.03	17.23	15.69
l(2)dtl	LOC5574032	NP_524871.1	XP_001661121.1	294.07	89.92	64.92	56.98	37.51	21.06	12.52	22.47	11.69	7.16	5.37	3.82	9.83	8.27	6.85	9.73	19.39	18.66	8.44	3.82	5.78	38.53	209.17	139.24	198.49	159.06	84.72	92.31	63.69	39.82	31.75	19.79	23.24	21.88	25.29	9.35	8.98	9.57	15.57	5.81	7.26	6.06	3.26	4.79	5.11	3.14
Pex1	LOC5567213	NP_652016.1	XP_021704572.1	36.49	9.77	12.17	10.17	7.9	7.02	10.44	8.17	9.74	8.95	12.52	15.29	9.83	9.93	9.67	9.73	9.69	12.44	18.99	13.38	42.38	17.46	41.27	14.8	8.14	7.5	20.28	18.73	15.57	11.76	14.88	13.63	13.43	13.41	13.43	11.38	13.02	7.6	16.69	33.19	34.48	34.27	26.44	7.74	7.03	6.93
mtd	LOC5575778	NP_001246928.1	XP_021705736.1	75.13	25.41	18.26	24.42	23.69	24.57	33.4	26.55	31.18	37.59	37.56	43.95	24.56	19.86	16.52	56.44	85.31	41.46	31.65	32.49	50.08	38.83	65.88	65.43	64.42	46.6	58.05	40.07	35.89	21.91	32.34	25.74	28.38	31.9	33.62	30.38	31.45	13.3	22.04	28.73	22.13	16.95	20.6	11.64	12.48	10.44
not	LOC5578338	NP_001401041.1	XP_021706754.1	92.3	101.65	54.77	38.66	39.48	35.1	29.22	24.51	15.59	8.95	7.16	9.55	9.83	11.58	20.14	50.6	32.96	45.61	27.43	9.56	7.7	18.66	46.11	64.86	57.12	48.19	40.44	33.21	29.63	21	22.43	17.47	15.61	11.43	11.33	7.27	5.33	3.8	6.74	5.49	5.22	4.78	13.64	9.89	16.11	10.81
pnut	LOC5571289	NP_477064.1	XP_021695851.1	223.24	363.61	310.39	339.82	280.33	221.14	214.98	194.03	122.76	69.82	101.96	91.72	34.39	46.33	56.4	144.03	114.39	138.9	105.49	72.62	26.97	62.91	75.87	117.1	93.25	70.93	67.41	86.67	89.14	57.23	98.1	65.82	54.53	68.77	76.87	82.16	81.19	19.07	27.37	23.62	15.78	9.56	23.47	5.94	8.52	7.85
sced	LOC5579942	NP_001260728.1	XP_021705918.1	98.74	74.29	36.52	34.59	35.53	14.04	27.13	22.47	21.43	10.74	32.2	34.39	6.55	3.31	4.03	9.73	11.63	18.66	14.77	7.64	1.93	23.48	98.35	171.87	201.72	115.67	26.91	27.99	14.83	8.07	9.45	7.39	11.02	13.11	15.96	9.98	11.3	5.13	11.62	6.03	5.92	3.01	6.57	1.91	1.11	2.83
shot	LOC5576237	NP_725339.1	XP_021709188.1	10.73	11.73	26.37	30.52	27.64	12.29	39.66	49.02	70.15	119.95	112.69	108.92	40.94	28.13	34.24	29.19	42.66	41.46	35.87	45.86	90.53	45.15	7.27	4.28	8.86	8.36	6.9	7.4	9.45	5.71	15.86	9.8	7.84	12.64	13.64	13.53	23.83	9.09	14.74	21.23	5.44	5.9	6.05	2.09	2.17	2.6
Awh	LOC5577314	NP_001261379.1	XP_021699017.1	1e-06	1.95	8.11	20.35	31.59	26.33	29.22	10.21	7.79	7.16	3.58	3.82	3.28	1.65	2.82	3.89	3.88	10.37	6.33	1.91	1.93	1.51	58.94	103.97	81.47	57.45	14.91	11.76	9.4	7.09	10.02	9.43	14.21	13.89	11.93	9.07	6.05	3.56	5.98	1.48	2.34	1.6	3.16	1.54	2.13	1.47
CASK	LOC5563709	NP_001262811.1	XP_021693231.1	60.1	19.55	16.23	16.28	17.77	14.04	22.96	36.76	42.87	50.13	39.35	38.22	39.3	16.55	17.32	31.14	31.02	45.61	42.2	34.4	38.52	37.63	41.18	50.03	47.71	34.09	19.43	16.86	13.45	6.25	3.04	2.88	11.65	17.67	27.39	20.71	22.9	31.59	38.49	29.85	34.89	28.81	4.9	1.69	1.5	1.75
Cdk5	LOC5570866	NP_477080.1	XP_001659377.1	42.93	15.64	36.52	30.52	29.61	29.84	22.96	16.34	15.59	17.9	14.31	17.2	11.46	9.93	13.29	21.41	23.27	26.95	21.1	15.29	13.48	20.17	88.26	103.71	124.15	81.02	40.4	41.38	38.84	29.37	34.58	26.43	35.83	29.59	30.95	21.76	17.48	9.74	17.94	9.2	7.8	6.05	28.82	29.53	41.17	33.28
Chi	LOC5574293	NP_726403.2	XP_021709612.1	208.21	222.86	133.89	166.86	152.01	142.16	106.45	140.92	91.58	51.92	71.55	57.32	37.66	28.13	34.65	52.55	63.98	89.14	61.18	30.58	32.75	57.79	120.51	21.29	11.88	11.39	9.86	15.35	20.54	5.85	21.81	7.84	6.61	10.06	9.24	7.13	9.6	1.53	2.82	4.68	1.03	1.04	1.26	0.39	1.11	0.65
cnn	LOC5570142	NP_001246293.1	XP_021706308.1	83.71	97.74	105.49	101.74	100.68	49.14	68.88	34.72	35.07	25.06	28.62	32.48	8.19	4.96	14.91	44.76	60.11	72.56	65.4	72.62	46.23	49.97	73.1	83.27	167.82	75.43	67.99	87.31	107.93	69.03	69.69	51.04	42.22	44.3	44.06	33.97	31.86	14.05	20.11	14.42	8.69	6.8	3.93	1.83	2.69	3.48
CtsL1	LOC5576221	NP_523735.2	XP_001655999.2	927.29	783.91	683.67	575.86	495.51	573.91	457.1	467.71	413.08	304.34	141.31	158.6	104.8	239.94	616.4	1358.52	1260.27	634.38	552.76	615.34	271.6	599.6	1038.15	1027.36	1053.86	909.68	1232.9	1174.56	1158.5	1140.37	863.14	667.25	585.48	524.63	490.9	555.49	472.36	375.41	485.81	450.89	393.15	381.55	108.16	43.88	21.59	32.57
Fkbp12	LOC5569745	NP_523792.2	XP_001652969.1	1687.16	2433.83	2483.11	2116.23	1721.46	1463.73	868.27	996.68	621.58	404.59	508.01	435.66	1087.3	1083.89	684.89	768.79	833.72	1115.34	862.89	315.32	556.68	823.85	347.4	260.69	208.16	528.25	743.93	1171.41	1333.72	749.25	902.23	744.65	1198.86	899.28	1023.59	721.53	511.33	328.96	549.29	267.71	258.84	184.58	945.05	694.23	897.33	642.49
Gycalpha99B	LOC5570698	NP_477088.2	XP_001659294.2	1e-06	1e-06	1e-06	1e-06	1e-06	1.76	4.17	14.3	23.38	37.59	41.14	36.31	34.39	13.24	3.63	3.89	5.82	8.29	21.1	47.78	52.01	17.16	0.4	1e-06	0.06	0.06	0.17	0.12	0.07	0.03	0.08	0.04	0.94	6.46	6.3	9.57	16.09	13.23	20.77	34.24	24.85	14.68	14.05	5.83	1.08	1.91
Ptp69D	LOC5567867	NP_524048.2	XP_021708822.1	57.96	60.6	60.86	44.77	45.41	22.82	60.53	22.47	23.38	12.53	21.47	28.66	8.19	8.27	12.89	31.14	31.02	37.32	29.54	13.38	7.7	18.66	89.21	158.09	173.26	111.73	59.03	72.66	77.03	52.11	92.65	62.61	60.31	62.32	64.58	52.37	50.04	16.02	27.76	18.6	12.73	8.85	14.64	7.19	10.82	9.36
Rel	LOC5569427	NP_477094.1	XP_021697567.1	38.64	17.59	16.23	24.42	21.72	15.8	22.96	22.47	31.18	46.55	64.4	76.43	42.58	28.13	47.14	93.42	118.27	58.05	48.52	24.84	44.3	50.87	4.34	5.8	3.99	3.91	8.81	5.52	6.46	6.3	9.22	8.63	4.89	5.76	6.03	6.58	8.46	5.84	11.88	13.25	10.3	7.55	9.88	5.76	4.32	5.38
Agxt	LOC5573438	NP_511062.1	XP_001660875.1	2.15	1.95	2.03	6.1	9.87	10.53	8.35	16.34	21.43	35.8	33.99	42.04	168.66	74.47	129.73	15.57	705.75	153.41	173	82.17	173.36	93.91	0.15	1e-06	1e-06	0.53	16.76	17.76	23.62	43.66	36.65	30.92	17.2	20	20.47	23.9	27.17	26.31	21.4	28.58	17.85	20.81	66.64	69.2	92.77	252.41
Su(Tpl)	LOC5567364	NP_001163477.1	XP_021707763.1	173.87	168.12	111.58	111.92	106.6	73.71	96.01	130.71	118.86	91.3	71.55	72.61	40.94	36.41	38.68	60.34	62.04	72.56	73.84	45.86	65.49	74.95	66.28	42.54	76.36	45.5	15.45	14.62	8.33	10.4	5.06	4.89	8.33	7.66	7.22	7.39	6.97	6.64	6.45	2.75	5.08	5.83	26.84	5.9	14.31	10.14
Uggt	LOC5577322	NP_524151.2	XP_001656400.1	81.57	50.83	73.03	65.11	49.35	35.1	56.35	24.51	17.54	7.16	5.37	7.64	19.65	43.02	33.44	56.44	32.96	60.12	42.2	21.02	13.48	42.74	80.87	138.34	152.6	94.47	74.49	78.77	87.69	47.97	95.92	68.26	57.79	52.24	51.52	41.81	44.81	15.26	33.43	48.78	35.15	21.28	42.97	9.02	21.81	20.5
CG4278	LOC5579201	NP_609790.1	XP_001657324.1	51.52	48.87	32.46	28.49	35.53	26.33	41.74	18.38	17.54	12.53	12.52	17.2	18.01	26.48	18.94	25.3	21.33	31.1	27.43	15.29	7.7	22.88	102.75	127.74	102.88	62.59	19.89	18.5	9.57	4	6.08	3.66	10.42	12.74	12.24	7.26	8.83	2.31	9.39	7.48	3.78	1.87	11.15	12.91	23.73	10.78
croc	LOC5577724	NP_524202.1	XP_001656668.1	2.15	35.19	24.34	14.24	11.84	10.53	10.44	12.25	7.79	5.37	3.58	3.82	3.28	1.65	1.21	1.95	3.88	4.15	4.22	1.91	1.93	1.81	6.52	11.73	16.99	6.85	4.54	3.73	1.77	0.22	1.02	0.32	0.94	1	1.27	0.31	0.79	0.12	1	0.32	1e-06	1e-06	0.73	0.18	0.06	1e-06
fax	LOC5578091	NP_524106.3	XP_021708505.1	154.55	439.85	1004.2	944.16	690.95	494.93	678.34	375.8	346.84	200.51	162.78	210.19	86.79	44.68	128.92	615.03	721.26	887.3	618.16	166.26	55.86	52.98	1e-06	1e-06	1e-06	1e-06	1e-06	1e-06	0.08	1e-06	0.16	1e-06	1e-06	1e-06	1e-06	1e-06	1e-06	1e-06	1e-06	1e-06	1e-06	1e-06	0.15	0.19	0.15	0.03
Hel25E	LOC5569076	NP_723089.1	XP_001658306.1	577.41	840.6	1048.83	691.84	548.81	391.38	327.69	285.93	198.75	91.3	223.59	183.44	101.53	143.97	97.09	142.08	145.42	207.31	92.83	40.13	44.3	124.92	1216.55	1295.3	1679.25	1608.04	769.21	817.65	903.07	812.21	770.02	657.89	632.26	466.9	435.96	293.83	235.01	158.86	261.35	193.76	162.32	154.22	128.12	52.32	95.53	62.8
mof	LOC5569493	NP_511051.1	XP_021711683.1	79.42	82.11	40.57	46.8	45.41	29.84	27.13	30.64	21.43	10.74	23.25	19.11	8.19	6.62	7.25	9.73	13.57	16.58	8.44	3.82	3.85	14.15	135.42	196.14	178.04	140.04	99.21	113.14	119.42	88.06	122.5	101.63	66.79	40.83	41.29	28.52	19.55	9.31	20.42	10.22	13.26	7.6	21.12	24.68	17.86	32.35
mirr	LOC5569248	NP_001261778.1	XP_001658394.2	2.15	15.64	60.86	71.22	45.41	29.84	45.92	34.72	27.28	25.06	17.89	19.11	14.74	6.62	7.65	13.62	15.51	29.02	12.66	5.73	5.78	5.12	0.1	0.11	0.17	2.75	8.61	26.65	50.35	31.24	53.4	38.1	34.32	29.77	31.76	28.59	27.51	9.84	13.21	12.37	5.93	3.92	7.06	4.23	4.59	6.58
sty	LOC5564563	NP_523902.2	XP_021698821.1	1e-06	9.77	28.4	56.98	49.35	56.16	56.35	55.14	44.82	53.71	33.99	34.39	21.29	13.24	12.49	23.36	23.27	39.39	33.76	21.02	23.11	11.74	0.35	0.46	0.93	4.71	9.08	15.9	18.59	8.25	17.88	7.75	10.94	11.92	11.5	11.11	15.54	3.38	5.49	5.92	2.35	2.33	8.71	1.85	1.9	1.49
sun	LOC5564053	NP_524682.1	XP_001648383.1	401.4	318.65	298.22	266.56	317.84	521.26	384.04	390.1	555.33	524.54	735.18	703.18	763.08	738.04	390.79	188.79	190.01	228.04	358.66	793.07	882.21	584.25	298.63	456.33	421.51	473.14	509.68	451.13	342.81	450.04	474.27	449.05	517.57	492.85	549.84	671.26	520.13	601.17	632.32	562.16	905.25	693.12	234	84	228.45	245.18
Vps26	LOC5577049	NP_569952.2	XP_021697863.1	135.23	125.11	62.89	89.53	86.86	63.18	73.05	71.48	58.46	34.01	51.87	47.77	36.03	33.1	36.26	64.23	52.35	68.41	54.85	40.13	36.6	59.3	72.12	68.22	82.34	59.96	44.5	54.49	53.24	39.25	63.03	51.83	47.15	43.46	45.58	37.46	39.51	16.35	24.89	22.39	19.03	11.63	31.27	18.89	33.14	22.44
CG11899	LOC5576518	NP_652046.1	XP_001662710.2	126.64	9.77	4.06	2.03	1.97	3.51	4.17	2.04	1.95	1.79	7.16	7.64	42.58	94.32	122.88	463.22	395.53	435.36	289.04	84.08	71.27	141.47	1.59	0.58	0.94	6.62	201.43	272.35	207.71	175.13	73.91	67.74	97.72	66.19	59.58	21.38	14.4	13.2	20.21	2.43	2.11	2.81	1.49	0.69	1.67	105.24
Hr38	LOC5577565	NP_477119.1	XP_021701958.1	1e-06	1e-06	1e-06	1e-06	1e-06	1e-06	1e-06	1e-06	1e-06	1.79	1e-06	1.91	1e-06	1e-06	1.21	1e-06	1e-06	1e-06	10.55	5.73	3.85	1.81	17.39	11.15	10	2.99	1.2	0.94	0.43	0.06	0.11	0.3	0.55	1.22	0.88	0.62	1.68	0.33	0.49	0.33	0.11	0.4	0.45	0.29	0.42	0.46
Mcm2	LOC5568669	NP_477121.1	XP_001652504.2	287.63	134.89	348.93	213.66	136.22	56.16	41.74	24.51	11.69	7.16	5.37	7.64	22.93	16.55	16.52	19.46	38.78	26.95	6.33	3.82	9.63	54.48	410	286.1	236.17	207.67	379.82	470.34	389.77	241.2	211.64	111.79	56.58	43.63	38.18	19.25	24.95	19.43	33.04	26.56	23.99	24.81	36.57	78.19	51.47	66.1
Ost48	LOC5580056	NP_511096.2	XP_001654826.2	283.34	422.26	446.31	453.77	398.78	451.05	285.95	253.26	161.73	109.2	50.09	45.86	112.99	236.63	164.78	200.47	124.09	242.56	160.34	59.24	65.49	148.7	143.3	127.99	139.66	150.39	170.59	158.71	190.81	247.53	289.14	278.85	267.52	201.23	179.66	127.3	104.83	65.65	78.97	57.51	50.17	43.53	155.1	109.63	231.71	217.12
Psi	LOC5568714	NP_001401009.1	XP_021709749.1	45.08	82.11	117.66	118.02	78.97	38.61	50.09	36.76	27.28	17.9	25.04	21.02	21.29	18.2	20.95	42.82	42.66	68.41	42.2	17.2	13.48	24.08	287.82	326.96	522.74	543.82	340.4	491.4	558.44	362.56	661.21	441.53	405.87	371.43	389.05	306.01	316.39	112.54	170.24	153.38	99.06	78.41	140.94	45.79	86.01	51.11
Roe1	LOC5564769	NP_610886.2	XP_001649137.1	182.45	37.14	50.72	79.36	92.79	164.98	177.41	126.63	142.24	112.78	121.64	110.83	147.38	140.66	56.81	50.6	62.04	93.29	141.35	120.39	82.83	127.63	302.19	470.7	466.25	367.83	142.26	125.78	112.67	73.34	95.82	93.15	128.32	110.44	127.19	97.95	78.59	59.07	157.12	104.13	154.75	105.78	296.03	240.83	242.03	150.08
Set	LOC5573965	NP_650438.2	XP_001655006.1	397.1	692.03	894.65	640.97	450.11	254.49	275.51	136.84	109.12	48.34	127	124.2	52.4	77.78	101.12	167.38	174.5	234.26	107.6	45.86	34.67	105.35	191.99	327.39	514.61	423.32	233.8	232.41	240.93	195.8	198.24	140.91	123.29	84.82	89	63.56	42.42	27.06	44.41	21.84	27.78	24.78	23.81	29.3	64.03	46.88
btn	LOC110674708	NP_732768.1	XP_021694452.1	1e-06	3.91	8.11	12.21	5.92	14.04	12.52	4.08	3.9	1.79	1.79	1.91	1.64	1e-06	1e-06	1e-06	1e-06	1e-06	1e-06	1e-06	1e-06	1e-06	4	2.68	2.86	1.07	3.02	11.55	9.06	5.47	7.23	6.27	5.73	2.94	5.07	2.78	1.49	0.71	1.28	0.55	0.59	0.65	0.52	0.22	0.19	1e-06
Ddx1	LOC5574815	NP_524212.2	XP_001655375.2	81.57	27.37	46.66	42.73	31.59	31.59	25.05	26.55	15.59	8.95	5.37	5.73	22.93	26.48	24.98	35.03	44.59	60.12	35.87	21.02	19.26	37.63	43.51	31.84	32.24	33.69	75.58	77.67	83.32	95.77	87.31	74.71	51.8	43.12	36.92	28.94	24.29	14.38	16.75	13.61	11.29	11.71	24.16	20.7	32.78	25.63
Diap2	LOC5568196	NP_477127.1	XP_001657917.3	107.33	76.24	58.83	77.32	78.97	84.24	83.49	73.53	66.25	62.66	53.66	59.24	39.3	31.44	34.24	44.76	54.29	64.27	80.17	80.26	63.57	77.96	181.86	214.81	226.74	145.7	63.87	70.89	57.34	38.66	45.74	38.56	50.38	52.63	53.26	38.22	37.25	18.47	40.45	24.75	22.61	16.34	32.46	28.31	24.07	27.27
Orc2	LOC5569197	NP_731873.1	XP_021699670.1	90.15	23.46	62.89	44.77	25.66	10.53	6.26	4.08	1.95	1.79	1.79	1.91	3.28	4.96	4.43	3.89	9.69	8.29	2.11	1.91	1.93	17.16	89.85	59	43.34	33.73	39.27	45.88	45.64	48.17	35.99	25.38	10.9	7.84	7.04	6.53	6.69	4.94	4.48	6.63	8.26	7.98	18.27	13.18	9.26	10.89
Pi3K59F	LOC23687538	NP_477133.1	XP_011493159.2	25.76	19.55	36.52	26.45	21.72	24.57	16.7	20.42	17.54	19.69	21.47	19.11	13.1	8.27	10.88	13.62	15.51	18.66	12.66	7.64	9.63	17.16	44.34	69.88	55.61	46.74	25.06	26.95	28.47	14.02	26.92	20.81	23.16	18.66	20.63	15.56	14.99	6.93	11.81	6.74	6.79	3.17	11.6	6.43	8.54	9.42
RpL22	LOC5569582	NP_477134.1	XP_011492944.1	1648.52	2891.28	2128.09	2586.27	2333.45	1530.42	2224.95	2471.28	1997.23	2583.3	2636.62	1838.2	2227.01	1936.1	1405.22	1634.89	1215.67	1500.94	1333.37	861.86	988.15	1355.72	3098.84	2486.79	2568.57	3584.02	4976.63	4859.92	5665.61	5165.24	5042.07	6495.67	6751.02	5984.87	5993.99	6644.54	5283.36	5436.99	5910.97	5868.06	6868.49	6992.75	1073.91	511.97	987.77	734.45
Shark	LOC5571002	NP_524743.2	XP_021710425.1	135.23	33.23	44.63	59.01	57.25	52.65	39.66	30.64	23.38	19.69	16.1	15.29	13.1	11.58	14.1	23.36	25.21	35.24	23.21	15.29	13.48	34.62	26.24	17.37	25.28	13.84	13.09	17.13	18.68	15.46	30.63	24	18.96	28.71	28.27	25.3	28.15	10.1	15.62	19.47	10.35	8.13	17.32	1.89	4.43	3.3
Srp19	LOC5565657	NP_477135.2	XP_001650015.1	98.74	64.51	50.72	97.67	118.45	157.96	179.5	153.18	126.65	91.3	76.92	80.25	108.08	142.31	83.39	105.1	83.37	97.44	109.71	68.8	55.86	90.9	136.58	141.47	114.16	144.91	124.2	94.15	89.94	179.91	129.63	174.32	161.73	149.25	158.48	146.73	121.32	134.85	95.21	108.71	99.9	136.47	85.08	39.75	103.51	76.39
Ssb-c31a	LOC5571011	NP_477136.1	XP_001653441.1	133.08	33.23	103.46	120.06	98.71	66.69	54.27	14.3	19.49	12.53	14.31	19.11	16.38	38.06	40.69	56.44	62.04	72.56	46.41	24.84	13.48	52.68	237.6	283.28	242.28	208.9	230.71	224.49	231.8	237.86	204.37	164.52	132.81	95.94	110.19	114.75	75.8	76.83	85.73	54.02	72.53	60.56	36.25	51.25	103.87	70.07
CG5861	LOC5566532	NP_609789.1	XP_021700389.1	126.64	80.15	109.55	126.16	132.27	156.2	108.53	73.53	68.2	53.71	41.14	38.22	42.58	76.12	39.08	52.55	40.72	58.05	54.85	42.04	25.04	50.87	108.77	123.78	124.54	118.86	79.13	61.65	60.25	67.9	78.5	92.65	78.47	68.53	67.85	56.73	43.73	42.93	47.35	48.43	49.77	43.5	58.26	143.64	164.21	134.07
Mettl4	LOC5568631	NP_650573.1	XP_021700324.1	27.9	15.64	26.37	16.28	13.82	10.53	10.44	4.08	3.9	5.37	5.37	7.64	6.55	4.96	6.04	7.79	11.63	10.37	8.44	3.82	7.7	10.84	6.89	13.4	9.72	10.87	5.12	6.08	6.24	3.57	4.96	5.12	4.77	2.55	3.25	2.4	2.14	1.03	1.7	0.83	1.22	0.52	4.92	2.68	4.28	4.54
oxt	LOC5569146	NP_647705.1	XP_021695603.1	100.89	78.2	44.63	38.66	31.59	21.06	27.13	22.47	19.49	16.11	17.89	17.2	13.1	14.89	12.89	19.46	15.51	20.73	18.99	17.2	15.41	32.81	26.98	20.55	36.55	22.33	10.64	10.28	7.99	4.56	7.06	5.14	5.65	7.87	8.13	5.7	7.33	2.93	5.72	6.57	3.48	2.55	8.26	2.88	3.4	2.7
chn	LOC5578279	NP_001246331.1	XP_021707175.1	118.06	70.38	121.72	111.92	59.22	43.88	66.79	106.2	97.43	75.19	50.09	51.59	37.66	9.93	8.86	25.3	40.72	58.05	50.63	21.02	15.41	28.6	73.82	111.95	104.35	67.07	35.57	42.1	49.67	37.59	65.77	60.33	65.71	121.65	114.82	102.37	122.95	35.16	45.12	54.95	25.99	18	5.47	1.46	1.21	1.85
RabX1	LOC5574454	NP_524713.1	XP_001661468.1	92.3	74.29	28.4	28.49	27.64	24.57	25.05	24.51	42.87	34.01	23.25	22.93	9.83	11.58	29.81	46.71	135.72	76.71	50.63	21.02	25.04	37.02	105.56	163.35	165.01	140.42	53.25	54.63	40.96	19.2	28.8	23.52	42.31	34.14	37.33	25.81	18.01	10.29	27.05	9.36	12.85	6.9	25	13.78	14.95	12.03
cutlet	LOC5570421	NP_787969.1	XP_001659131.2	34.34	7.82	26.37	18.31	9.87	5.27	6.26	4.08	3.9	1.79	1.79	1.91	4.91	4.96	3.22	3.89	11.63	8.29	4.22	1.91	3.85	8.73	131.24	70.97	67.63	33.49	48.49	58	52.98	26.04	27.82	16.82	9.46	5.06	5.19	3.12	4.25	2.8	5.14	3.89	3.52	2.81	11.3	4.09	3.92	4.7
glu	LOC5571662	NP_723996.1	XP_001653748.2	135.23	179.85	135.92	122.09	92.79	31.59	45.92	34.72	27.28	12.53	57.24	49.68	3.28	4.96	10.47	15.57	27.14	22.8	8.44	3.82	3.85	24.68	57.66	92.67	83.97	61	102.08	128.8	167.96	131.88	160.75	95.57	61.51	37.49	39.33	22.21	18.89	6.59	11.97	7.27	6.12	4.3	6.08	1.97	3.01	5.04
jumu	LOC5572572	NP_524302.1	XP_021713041.1	154.55	95.79	133.89	142.44	82.91	26.33	31.31	10.21	5.85	5.37	5.37	5.73	4.91	3.31	13.7	27.25	54.29	51.83	14.77	3.82	5.78	27.69	150.05	262.49	229.5	131.66	41.43	45.51	42.3	14.89	49.66	18.41	14	23.07	21.56	14.34	17.95	3.32	10.09	8.5	2.74	2.22	3.2	0.88	0.34	1.13
Rme-8	LOC5570864	NP_610467.1	XP_021699637.1	66.54	66.47	34.49	30.52	35.53	17.55	33.4	26.55	23.38	12.53	33.99	30.57	11.46	13.24	18.53	44.76	34.9	37.32	23.21	13.38	11.56	29.2	60.06	84.31	78.06	39.52	34.97	38.51	39.14	14.42	36.55	23.97	25.42	28.57	29.57	20.17	22.2	4.73	14.88	10.25	5.76	2.52	4.49	1.94	4.04	3.01
olf186-M	LOC5576168	NP_611272.1	XP_001662514.1	206.07	13.68	2.03	2.03	7.9	12.29	12.52	8.17	13.64	37.59	44.72	51.59	13.1	8.27	9.27	9.73	13.57	8.29	10.55	3.82	28.89	57.49	34.71	55.22	58.47	40.26	23.73	28.7	27.71	18.57	21.58	16.35	19.21	18.68	18.99	13.86	13.61	9.92	13.2	8.61	5.22	4.31	7.1	2.08	2.3	3.28
otp	LOC5571834	NP_001286654.1	XP_021697158.1	1e-06	1.95	8.11	16.28	17.77	19.31	27.13	20.42	15.59	16.11	17.89	19.11	14.74	6.62	7.25	9.73	3.88	6.22	6.33	1.91	1.93	1.51	0.27	0.88	0.74	0.39	4.39	6.29	11.3	8.61	14.63	17.45	20.48	23.83	21.95	17.64	18.1	9.47	14.18	14.23	8.99	7.81	14.86	3.68	2.51	4.79
peng	LOC5572599	NP_523429.1	XP_001654109.2	152.4	220.9	200.84	223.83	205.31	177.26	116.88	95.99	68.2	44.76	105.54	85.99	131	64.54	29.41	27.25	34.9	37.32	27.43	13.38	23.11	62.31	99.66	141.87	140.19	106.15	94.9	63.56	43.11	41.17	43.08	50.93	36.08	38.34	42.74	33.74	36.95	24.9	37.83	67.27	66.51	55.96	40.13	58.34	49.93	19.84
tap	LOC5572211	NP_524124.1	XP_001653879.2	1e-06	3.91	8.11	67.15	104.63	94.77	66.79	26.55	13.64	8.95	3.58	5.73	1.64	1e-06	3.22	5.84	3.88	2.07	1e-06	1e-06	1e-06	1e-06	1e-06	1e-06	0.16	0.94	4.17	16.75	60.86	20.4	76.54	33.57	25.89	14.59	11.7	9.95	5.34	0.5	2.22	0.67	0.15	0.1	0.36	1e-06	0.24	1.04
tos	LOC5567596	NP_477145.1	XP_001657573.2	109.47	27.37	34.49	20.35	9.87	5.27	6.26	4.08	3.9	1.79	1.79	1.91	1.64	1.65	3.63	5.84	5.82	4.15	2.11	1.91	1.93	25.89	80.08	42.48	30.58	23.47	21.52	21.97	20.72	13.73	15.21	10.48	10.34	9.17	9.6	7.15	6.36	4.1	6.33	6.58	4.83	3.68	5.94	3.41	3.48	3.27
toc	LOC5575208	NP_477153.1	XP_021701904.1	53.66	21.5	10.14	8.14	9.87	12.29	25.05	22.47	29.23	25.06	21.47	22.93	14.74	9.93	8.46	13.62	21.33	35.24	56.96	40.13	42.38	40.03	46.09	33.46	71.13	76.28	31.2	19.63	16.92	8.72	10.27	8.6	13.11	25.32	28.6	30.53	38.96	13.1	19.19	15.44	7	5.63	4.71	1.8	3.73	2.04
Clp	LOC23687406	NP_477156.1	XP_021700101.1	98.74	64.51	60.86	34.59	25.66	22.82	14.61	16.34	9.74	7.16	8.94	7.64	21.29	14.89	15.31	21.41	23.27	26.95	14.77	5.73	9.63	25.59	108.36	142.99	122.78	105.95	68.5	56.05	53.47	46.66	58.04	55.13	49.15	43.01	38.56	30.22	24.73	19.99	26.22	18.92	19.88	13.69	22.57	24.97	26.19	24.54
ktub	LOC5578237	NP_611549.2	XP_021707309.1	2.15	17.59	34.49	48.84	31.59	19.31	20.87	14.3	9.74	7.16	5.37	5.73	4.91	1.65	2.42	5.84	5.82	8.29	8.44	5.73	9.63	5.12	37.87	60.41	52.92	29.3	10.68	11.78	9.59	10.14	10.34	7.64	4.45	5.15	5.49	2.97	2.99	1.53	2.69	1.59	1.68	1.33	4.69	2	6.14	4.93
P5cr	LOC5570606	NP_524400.2	XP_001653270.2	64.4	3.91	2.03	2.03	3.95	19.31	27.13	40.85	38.97	34.01	41.14	40.13	52.4	52.95	31.02	35.03	31.02	41.46	46.41	43.95	40.45	49.36	37.29	52.76	51.81	36.26	31.34	30.56	31.09	41.03	65.68	59.78	36.27	35.84	38.2	68.91	51.83	28.09	25.83	37.5	48.16	25	25.07	33.31	29.73	38.93
Rab14	LOC5577537	NP_788056.1	XP_001656550.2	79.42	68.42	68.98	65.11	71.07	57.92	70.96	55.14	54.56	46.55	41.14	53.5	26.2	19.86	35.45	73.96	60.11	58.05	82.28	61.15	44.3	63.81	34.42	39.2	55.67	109.22	45.31	42.21	39.32	21.59	31	29.18	42.78	39.72	47.45	34.99	36.23	22.04	33.51	29.5	18.63	12.34	43.25	47.95	52.62	61.12
Rab18	LOC110678484	NP_524744.2	XP_021707129.1	83.71	13.68	38.54	83.43	90.81	108.81	100.19	93.95	101.32	109.2	98.38	122.29	72.05	59.57	83.39	151.81	133.78	103.66	99.16	66.89	65.49	83.68	72.49	97.28	112.08	115.94	82.93	81.5	85.62	60.75	70.15	76.11	90.17	73.91	73.8	54.94	42.29	30.13	53.31	31.63	32.18	21.05	43.09	44.87	37.15	30.55
HDAC1	LOC5565108	NP_647918.2	XP_021696170.1	446.47	783.91	888.56	600.28	414.57	222.89	244.2	196.07	142.24	66.24	178.88	139.49	62.23	86.05	89.04	151.81	149.29	205.24	99.16	26.75	28.89	96.02	418.24	686.73	569.04	502.49	279.36	367.58	415.98	265.32	354.94	224.79	188.25	153.06	141.25	94.65	83.34	50.74	70.99	40.24	28.78	32.95	32.55	13.36	29.85	21.69
Spx	LOC5578643	NP_511058.1	XP_001663981.1	122.35	142.71	113.61	97.67	78.97	54.41	45.92	49.02	31.18	19.69	25.04	22.93	26.2	23.17	20.95	29.19	29.08	37.32	21.1	9.56	11.56	32.21	159.83	254.5	219.22	183.94	133.03	134.99	119.07	263.41	214.68	210.32	74.82	73.96	61.11	63.65	49.39	46.08	29.56	31.24	32.88	34.92	16.88	16.37	19.25	16.63
TfIIEalpha	LOC5575955	NP_524026.1	XP_001662313.1	210.36	95.79	87.23	79.36	71.07	64.94	39.66	42.89	27.28	19.69	19.68	19.11	37.66	26.48	31.83	48.66	65.92	66.34	48.52	24.84	36.6	69.23	44.85	53.62	49.53	37.78	39.75	38.04	38.56	23.43	32.17	26.72	30.3	20.44	19.88	17.34	12.58	6.13	12.6	13.85	21.33	14.74	21.15	8.37	9.28	9.07
TfIIEbeta	LOC5574842	NP_523923.1	XP_001661672.2	42.93	60.6	85.2	61.04	51.33	40.37	43.83	22.47	19.49	19.69	17.89	19.11	14.74	14.89	18.94	33.09	38.78	43.54	35.87	21.02	15.41	23.78	74.23	93.47	94.82	87.62	64.65	56.1	49.26	56.08	65.99	60.69	49.03	44.94	43.95	35.53	34.77	27.27	34.13	32.86	39.05	36.92	21.3	23.82	25.74	22.14
eIF3i	LOC5577291	NP_523478.1	XP_001656392.1	764.16	1084.96	1077.23	936.02	933.77	759.95	680.43	635.18	473.49	363.42	372.06	364.96	571.49	453.41	333.58	445.7	436.25	539.01	407.18	240.79	244.63	396.72	471.09	435.35	486.94	533.37	615.6	591.97	637.89	837.83	803.55	791.69	624.81	514.59	508.73	509.85	427.86	381.06	379.68	405.24	437.82	462.98	368.34	381.93	381.32	258.67
ast	LOC5568936	NP_523451.2	XP_021703178.1	38.64	15.64	16.23	22.38	21.72	15.8	16.7	8.17	7.79	5.37	10.73	11.46	16.38	9.93	8.46	11.68	15.51	20.73	18.99	11.47	7.7	18.36	19.28	24.72	20.17	17.16	12.84	10.93	10.36	4.3	7.37	5.63	6.62	4.93	6.09	4.9	4.79	1.41	4.47	5.04	2.62	2.07	13.21	5.39	5.39	3.47
dah	LOC5564042	NP_511162.1	XP_021703902.1	309.1	234.59	81.15	83.43	84.89	52.65	48.01	67.4	44.82	17.9	48.3	40.13	1e-06	1.65	4.83	5.84	27.14	16.58	4.22	1.91	1.93	30.1	77.75	121.84	95.04	70.05	76.92	85.06	101.91	56.84	70.33	45.78	31.94	16.58	14.31	4.64	2.53	2.03	8.94	1.79	3.8	2.17	40.6	11.91	16.77	24.79
hrg	LOC5566394	NP_001261097.1	XP_001650777.2	60.1	324.51	32.46	59.01	55.28	42.12	58.44	34.72	31.18	26.85	25.04	30.57	26.2	18.2	31.83	66.17	56.23	70.49	54.85	28.67	23.11	28.9	99.31	149.9	317.63	190.56	88.88	95.52	94.43	63.45	90.05	60.54	62.14	63.77	63.37	47.06	45.54	19.42	36.77	33.43	25.11	21.37	9.78	4.93	10.35	6.1
Faa	LOC5575654	NP_524830.2	XP_001655800.2	1e-06	1e-06	1e-06	4.07	5.92	52.65	98.1	26.55	7.79	10.74	73.34	87.9	98.25	29.79	17.73	1.95	1.94	8.29	21.1	21.02	21.19	13.55	174.62	156.97	83.48	93.45	141.12	87.74	110.3	130.11	237.75	301.14	258.34	126.29	103.92	61.52	35.17	30.39	48.09	34.43	41.52	33.05	119.66	58.77	49.15	96.76
nompA	LOC5570873	NP_524831.2	XP_021699655.1	1e-06	1e-06	1e-06	1e-06	1.97	7.02	27.13	69.44	50.66	30.43	14.31	13.38	11.46	9.93	0.81	1e-06	1.94	14.51	23.21	9.56	1.93	0.9	0.07	0.1	0.34	0.36	0.21	0.12	0.03	0.03	0.23	4.08	29	58.04	63.11	64.04	84.38	46.91	77.23	91.86	34.2	24.4	6.8	12.24	4.87	2.4
side	LOC5565349	NP_001247334.1	XP_021694322.1	1e-06	1e-06	2.03	10.17	13.82	12.29	16.7	18.38	17.54	14.32	7.16	9.55	6.55	3.31	1.61	3.89	5.82	10.37	12.66	17.2	3.85	2.11	2.69	6.04	5.28	6.93	2.99	2.65	3.55	4.4	10.19	12.51	15.87	26.09	27.79	18.47	20.82	11.96	16.65	15.16	9.28	8.14	0.84	0.49	0.17	0.15
smg	LOC5578126	NP_001137924.1	XP_021699193.1	663.27	359.7	150.12	124.12	165.83	78.98	150.28	171.56	142.24	53.71	182.45	181.53	8.19	6.62	8.46	15.57	17.45	22.8	25.32	15.29	17.34	153.51	650.07	613.72	885.34	502.23	148.36	153.57	74.36	38.94	31.15	20.39	52.8	71.02	78.06	28.53	26.41	17.48	52.17	8.25	14.66	9.83	3.26	3.06	4.85	3.96
PTP-ER	LOC5574833	NP_726092.1	XP_001661653.2	64.4	35.19	24.34	28.49	33.56	24.57	35.48	30.64	27.28	17.9	21.47	21.02	14.74	9.93	8.06	15.57	15.51	22.8	18.99	13.38	11.56	25.59	10.99	7.62	15.07	13.2	10.39	14.68	17.7	7.89	18.37	11.32	11.53	14.98	16.65	16.4	18.54	5.62	11.4	8.96	5.88	2.62	4.27	0.8	1.62	1.37
Lgr1	LOC5564685	NP_524393.2	XP_021692996.1	1e-06	1e-06	1e-06	4.07	3.95	5.27	8.35	12.25	17.54	19.69	14.31	19.11	13.1	4.96	9.27	13.62	5.82	2.07	4.22	3.82	5.78	7.83	12.66	13	10.34	7.68	2.45	2.11	1.38	0.34	0.41	0.48	1.71	2.01	1.99	1.1	1.76	1.17	2.82	2.73	1.24	0.85	1.18	0.48	1.31	0.2
Ipp	LOC110674709	NP_731872.1	XP_021694453.1	126.64	25.41	44.63	67.15	55.28	47.39	35.48	51.06	44.82	41.18	37.56	36.31	50.76	28.13	31.83	38.93	48.47	58.05	73.84	74.53	102.09	100.54	3.97	3.61	6.82	7.3	4.17	4.93	4.86	3.83	5.32	3.68	4.47	2.89	4.51	5.97	5.73	4.87	11.65	10.24	12.13	8.58	30.16	13.6	8.58	6.28
Nurf-38	LOC5577499	NP_523849.3	XP_001656515.2	358.47	111.43	166.35	170.93	171.75	203.59	160.71	151.14	155.88	152.17	220.02	223.56	352.06	397.15	192.98	155.7	129.9	165.85	151.9	126.13	146.39	285.65	383.58	500.44	522.06	554.13	671.23	668.85	670.66	527.84	507.81	463.41	508.25	406.14	362.54	300.12	251	168.37	266.8	285.24	380.47	342.16	263.56	215.03	288.99	162.52
ATPsynO	LOC5573968	NP_524358.2	XP_001655005.1	538.77	684.21	537.6	356.1	408.65	601.99	530.15	612.72	635.22	769.8	1035.69	1049.04	1144.62	1183.17	565.64	270.54	250.11	298.53	552.76	1396.94	2028.31	1155.25	604.76	486.05	475.54	496.07	551.58	547.63	452.99	744.53	530.45	592.71	594.13	637.34	593.49	627.61	572.57	877.45	714.74	886.85	1032.13	1284.96	1663.89	1355.25	1500.5	1347.51
Past1	LOC5573319	NP_731737.1	XP_021693445.1	139.52	76.24	36.52	65.11	104.63	210.61	202.46	175.64	173.42	175.44	184.24	192.99	178.49	241.6	127.31	186.84	127.97	159.63	194.1	156.7	200.33	152.61	68.79	111.44	112.16	91.75	86.67	83.95	88.02	74.44	90.54	83.79	83	96.2	102.51	86.14	83.77	48.82	67.94	78.62	66.33	65.43	192.65	49.5	110.93	55.06
Pdp1	LOC5566219	NP_729301.1	XP_021696862.1	2.15	1e-06	2.03	8.14	13.82	14.04	31.31	44.93	31.18	26.85	30.41	40.13	16.38	23.17	4.43	1.95	1.94	2.07	16.88	11.47	13.48	19.26	0.58	0.31	0.41	15.07	1.65	0.54	0.76	1.48	4.74	3.69	5.49	54.34	89.03	128.58	75.36	18.83	24.53	24.39	27.35	18.7	14.63	7.66	15.08	5.62
Pitslre	LOC5564114	NP_649251.2	XP_001648451.1	173.87	91.88	99.41	113.95	86.86	54.41	81.4	63.31	54.56	44.76	48.3	51.59	44.21	24.82	43.51	75.91	69.8	97.44	78.06	49.69	40.45	65.92	78.85	103.54	108	71.82	56.84	54.2	51.15	46.25	51.49	44.25	39.39	36.7	35.11	22.16	22.65	14.73	22.95	19.35	18.85	15.52	30	17.97	12.42	14.31
Rab4	LOC5573337	NP_523777.1	XP_001660824.1	75.13	39.1	46.66	54.94	55.28	54.41	73.05	38.81	44.82	39.39	41.14	53.5	31.11	31.44	51.16	89.53	77.56	82.92	88.61	51.6	28.89	54.18	116.73	58.41	54.3	118.29	80.41	79.22	71.13	56.1	85.35	79.71	74.91	64.8	68.31	65.42	45.23	24.13	32.4	32.16	30.01	20.75	32.29	29.05	25.83	32.91
Reg-2	LOC23687793	NP_612043.1	XP_021699401.1	1e-06	1.95	4.06	14.24	11.84	15.8	20.87	18.38	17.54	25.06	21.47	26.75	45.85	67.85	220.77	179.06	91.13	85	90.72	36.31	59.71	38.23	5.6	3.33	4.12	4.64	35.56	43.34	49.71	24.05	28.57	22.56	40	23.98	34.32	39.59	27.82	30.08	60.97	55.9	105.71	60.07	151.34	91.97	143.55	203.97
RpL29	LOC5564212	NP_477203.1	XP_001648594.1	2077.82	2766.16	3032.88	2820.28	3401.46	3975.23	3176.71	1868.78	2408.36	2268.22	3040.88	3191.05	2507.02	2427.57	1724.3	1821.73	1741.11	1925.93	1835.49	1167.62	911.1	1315.69	1231.36	1699.22	1863.45	2930.38	4389.17	3566.94	4161.63	4001.47	3923.61	4163.47	4713.91	3913.58	4011.62	5299.67	4466.71	4050.11	4248.31	4217.89	5653.77	5237.08	247.41	168.96	465.52	306.44
sba	LOC5572102	NP_001262888.1	XP_021704675.1	21.47	9.77	22.32	18.31	13.82	14.04	22.96	46.97	58.46	71.61	28.62	26.75	14.74	8.27	12.49	29.19	36.84	31.1	61.18	24.84	23.11	17.76	11.71	4.76	4.69	1.35	0.73	0.98	0.81	0.48	0.55	0.34	0.83	0.55	0.68	0.74	0.61	0.61	0.72	0.31	0.33	0.37	4.27	1.61	2.28	2.27
angel	LOC5576226	NP_477204.1	XP_001656004.2	15.03	21.5	36.52	22.38	15.79	10.53	14.61	12.25	13.64	12.53	12.52	13.38	13.1	11.58	10.07	15.57	15.51	16.58	18.99	13.38	9.63	12.94	74.19	53.35	63.27	42.24	24.98	21.21	17.99	17.5	17.31	18.07	18.99	20.69	20.66	20.4	17.41	12.83	16.37	17.94	19.63	15.58	20.7	16.45	15.42	13.51
dos	LOC5570945	NP_523890.2	XP_021695449.1	92.3	50.83	56.8	65.11	35.53	31.59	25.05	20.42	13.64	12.53	12.52	13.38	8.19	4.96	8.06	23.36	27.14	29.02	21.1	9.56	11.56	25.28	70.96	131	112.97	72.78	27.02	25.25	21.77	15.47	19.61	15.45	15.43	18	18.63	11.99	11.48	7.02	14.66	12.75	9.5	8.13	2.74	1.76	2.23	2.45
Stat92E	LOC5572256	NP_001262760.1	XP_021695027.1	137.38	148.57	103.46	115.99	122.4	63.18	98.1	69.44	70.15	46.55	87.65	95.54	36.03	34.75	63.65	153.76	110.52	99.51	73.84	49.69	42.38	72.54	59.16	101.2	80.33	65.02	43	41.68	38.8	27.28	41.74	26.53	21.58	16.51	16.93	11.69	11.12	5.6	9.93	9.12	7.96	8.1	6.97	3.45	6.44	5.82
Pino	LOC5568761	NP_722679.1	XP_021700848.1	193.19	172.03	109.55	42.73	63.17	43.88	45.92	36.76	48.71	87.72	123.42	149.04	58.95	62.88	104.34	420.4	191.95	116.09	116.04	95.55	974.67	165.25	50.77	50.57	71.47	79.03	64.18	48.55	33.77	19.14	22.11	18.77	30.85	33.38	37.56	26.21	25.97	24.02	34.67	19.46	14.03	12.48	24.46	24.25	17.4	19.99
Dyrk2	LOC5570893	NP_001260456.1	XP_021700660.1	36.49	58.65	50.72	71.22	90.81	87.75	123.14	120.5	87.68	42.97	35.78	38.22	13.1	11.58	21.76	247.18	120.21	114.02	116.04	57.33	177.21	29.2	3.58	5.52	3.98	2.52	4.15	6.73	6.12	5.47	29.67	29.88	38.53	45.75	47.87	51	50.8	16.87	47.18	80.88	56.83	36.58	6.54	6.06	3.34	2.65
l(2)k10201	LOC5574187	NP_788296.1	XP_001661244.1	55.81	5.86	6.09	10.17	9.87	7.02	6.26	6.13	3.9	1.79	3.58	3.82	8.19	6.62	8.06	9.73	11.63	12.44	10.55	7.64	7.7	18.36	52.93	58.19	44.61	34.54	20.41	18.49	17.64	14.47	20.72	25.95	17.12	10.21	11.42	15.08	11.03	6.01	6.83	5.75	7.98	5.41	10	8.47	20.45	9.96
stnA	LOC5572018	NP_001036316.1	XP_001660127.1	1e-06	1e-06	1e-06	1e-06	1e-06	1.76	8.35	18.38	27.28	30.43	30.41	32.48	26.2	8.27	2.82	3.89	9.69	18.66	29.54	30.58	25.04	14.45	1e-06	0.05	1e-06	0.05	0.1	1e-06	1e-06	0.03	1.17	1.36	3.46	9.33	12.06	10.76	24.47	6.14	11.11	28.72	7.53	5.44	0.58	1.18	0.26	0.11
spen	LOC5571946	NP_722615.1	XP_021700429.1	30.05	43.01	44.63	54.94	53.3	12.29	52.18	36.76	35.07	26.85	35.78	38.22	18.01	9.93	13.7	29.19	31.02	41.46	33.76	15.29	11.56	20.47	28.46	13.43	25.7	22.25	14.91	19.93	28.06	19.92	30.53	20.08	21.29	17.8	21.5	21.2	21.07	9.5	11.48	10.12	8.08	5.9	6.95	3.5	4.15	4.4
CG5989	LOC5576986	NP_648242.1	XP_001663087.2	55.81	19.55	24.34	24.42	27.64	36.86	41.74	44.93	37.02	30.43	28.62	30.57	49.13	51.3	39.48	29.19	27.14	33.17	56.96	87.91	50.08	47.26	112.11	89.69	70.01	30.59	17.78	17.69	19.45	11.86	13.99	14.69	17.7	22.4	20.74	19.87	19.31	15.4	39.54	52.78	71.6	46.05	99.55	55.78	62.68	67.48
Nelf-E	LOC5576978	NP_648241.1	XP_001663073.1	72.98	80.15	83.18	75.29	65.15	50.9	43.83	22.47	21.43	14.32	21.47	17.2	9.83	13.24	19.34	35.03	36.84	49.75	35.87	21.02	11.56	25.89	22.99	12.79	34.87	43.03	39.99	38.95	40.41	30.42	39.97	31.34	29.35	18.2	25.73	17.76	15.53	10.51	12.62	11.08	7.93	6.13	16.29	16.07	21.83	20.62
T3dh	LOC5578877	NP_477209.2	XP_001664064.2	2.15	1.95	8.11	4.07	3.95	5.27	6.26	4.08	7.79	12.53	17.89	17.2	9.83	14.89	17.32	9.73	5.82	6.22	6.33	7.64	11.56	7.83	19.13	24.9	24.29	17.05	14.78	20.35	25.19	15.83	28.88	34.27	37.75	36.97	33.59	34.11	29.17	11.26	22.19	18.21	18	8.29	57.84	87.17	89.88	127.69
Pdk	LOC5569118	NP_001097240.1	XP_001652717.1	85.86	68.42	20.29	26.45	43.43	35.1	52.18	38.81	44.82	48.34	107.33	120.38	36.03	39.71	63.65	38.93	54.29	47.68	35.87	28.67	96.31	53.28	129.51	162.41	122.31	108.01	65.68	73.22	71.97	32.53	40.98	30.87	47.42	42.98	44.21	25.82	30.43	20.97	58.96	48.05	58.85	38.73	151.87	211.25	193.24	258.2
Ork1	LOC5577434	NP_001285097.1	XP_021710157.1	83.71	1.95	1e-06	4.07	7.9	7.02	4.17	4.08	1.95	5.37	8.94	7.64	8.19	6.62	4.43	3.89	1.94	4.15	2.11	1.91	3.85	33.11	0.1	0.2	0.12	2.39	2.84	2.64	2.71	0.46	0.27	0.22	1.03	1.52	1.31	0.37	0.51	0.77	5.5	14.77	11.78	14.92	3.48	5.45	3.97	5.09
ND-75	LOC5576501	NP_511083.1	XP_001662693.2	227.53	160.3	105.49	134.3	155.96	242.2	189.93	367.63	331.25	341.93	359.54	294.26	415.93	382.26	174.85	75.91	81.43	118.17	196.21	431.89	862.95	485.52	81.41	41.15	33.59	33.09	109.45	104.44	103.1	107.8	90.72	87.84	75.6	106.96	103.47	100.42	121.25	125	110.47	174.92	122.22	173.36	177.86	150.83	215.96	178.4
ND-23	LOC110678469	NP_524719.1	XP_021707104.1	173.87	150.53	164.32	146.51	163.85	219.38	217.07	251.21	257.2	275.7	314.82	315.28	324.23	375.64	144.23	81.74	79.49	101.58	227.85	496.86	593.28	422.61	125.58	165.13	171.5	154.06	173.68	161.68	151.63	147	146.06	165.88	165.94	196.99	181.33	195.33	208.18	181.65	242.34	296.49	339.01	309.28	449.65	404.95	415.1	476.98
Mcm5	LOC5576119	NP_524308.2	XP_001662466.1	324.12	134.89	340.82	217.73	130.29	68.45	45.92	22.47	11.69	5.37	5.37	5.73	19.65	16.55	15.71	25.3	36.84	26.95	6.33	3.82	7.7	57.19	309.49	350.2	265.51	230.46	403.8	489.09	403.25	326.34	208.23	125.91	70.76	49.56	40.65	15.98	20.8	28.2	36.93	22.22	19.36	31.27	20.2	35.59	18.25	22.43
RpL14	LOC5574844	NP_523975.1	XP_021696259.1	4211.46	5207.81	5838.55	6137.05	7148.4	7539.78	5579.07	5316.32	4321.8	4819.3	4716.94	4242	5392.31	4418.28	3019.54	2843.54	2728	2809.08	2381.92	1798.25	2207.45	2663.88	3810.25	3205.61	2986.69	4903.48	5767.11	5260.99	4537.82	7231.08	5130.19	6431.72	6273.09	6578.69	6115.41	6395.46	5915.38	8336.75	5454.03	6747.11	8285.87	11409.9	2308.28	739.11	989.45	796.12
Lk6	LOC5565261	NP_651986.2	XP_021705657.1	328.42	373.38	269.81	227.9	209.26	93.02	169.06	153.18	116.91	89.51	123.42	147.13	80.24	64.54	107.97	128.46	184.19	281.94	213.09	120.39	150.25	298.29	83.81	21.47	36.63	15.22	10.04	13.51	11.8	8.95	16.87	6.87	4.34	8.27	7.34	11.1	19.53	3.26	3.98	16.93	7.89	5.8	14.46	5.53	9.09	6.95
Polr1A	LOC5577281	NP_523743.1	XP_021706774.1	49.37	27.37	64.92	79.36	78.97	59.67	70.96	34.72	29.23	19.69	39.35	40.13	72.05	34.75	15.31	11.68	15.51	14.51	14.77	7.64	11.56	30.7	64.21	46.14	32.02	27.47	33.05	23.13	18.85	18.73	19.6	16.45	12.49	12.73	13.06	11.11	13.71	9.44	9.81	19.87	14.11	19.79	2.97	2.58	2.39	1.71
Cdk9	LOC5577107	NP_477226.2	XP_021701929.1	68.69	84.06	66.95	63.08	55.28	35.1	43.83	32.68	23.38	16.11	30.41	26.75	14.74	13.24	20.14	36.98	40.72	43.54	40.09	21.02	17.34	23.78	170.63	251.13	221.79	194.62	228.29	244.19	247.35	210.92	199.16	185.43	191.37	188.46	168.16	114.37	94.64	64.4	93.64	62.15	70.54	74.95	59.78	35.74	37.97	36.4
Gcn2	LOC5567177	NP_001263142.1	XP_001651607.1	45.08	41.05	22.32	18.31	19.74	12.29	20.87	22.47	15.59	7.16	16.1	15.29	9.83	9.93	10.07	15.57	15.51	26.95	21.1	9.56	5.78	18.06	41.33	57.17	54.5	32.07	26.1	25.55	21.09	15.86	18.54	15.38	15.2	18.92	16.21	9.05	11.17	6.03	9.69	8.18	5.86	4.99	2.26	0.94	1.37	0.69
Cbl	LOC5572351	NP_648224.1	XP_021696813.1	90.15	82.11	38.54	44.77	51.33	36.86	50.09	42.89	35.07	17.9	42.93	40.13	9.83	6.62	10.47	21.41	25.21	33.17	27.43	13.38	11.56	30.1	33.59	19.46	31.71	24.76	17.16	15.51	15.71	10.5	19.26	13.5	9.15	13.29	12.03	9.68	11.32	2.81	4.89	6.18	2.98	2.41	4.56	1.75	3.44	2.01
14-3-3epsilon	LOC5574404	NP_732309.1	XP_001655111.1	639.66	1112.33	1211.12	818	685.03	533.54	667.9	455.45	477.39	313.29	363.12	426.11	293.11	316.06	325.12	570.27	647.58	764.98	464.15	191.1	161.8	270.9	290.31	339.54	473.41	1012.19	931.17	983.97	888.06	594.86	828.87	560.82	683.06	486.01	613.77	540.91	529.56	240.38	326.81	241.95	242.74	165.29	243.06	154.07	338.87	212.05
sfl	LOC5576444	NP_001401031.1	XP_021697038.1	15.03	43.01	52.75	32.56	41.46	40.37	62.62	38.81	38.97	25.06	17.89	22.93	9.83	8.27	7.65	21.41	15.51	22.8	23.21	17.2	13.48	13.24	29.35	39.36	33.18	22.15	14.32	15.94	15.59	9.54	17.39	13.08	16.04	23.18	22.97	16.79	18.26	6.73	10.58	11.74	6.36	5.26	3.58	2.35	2.15	2.49
Ppa	LOC5570383	NP_001261138.1	XP_021700181.1	17.17	254.14	395.59	343.89	199.39	138.65	125.23	49.02	27.28	21.48	17.89	21.02	16.38	6.62	24.58	60.34	50.41	72.56	21.1	7.64	5.78	7.83	0.08	1e-06	54.5	111.46	189.09	239.22	263.72	158.96	205.34	117.75	89.45	49.88	48.54	32.15	31.38	15.34	23.37	12.15	8.81	4.69	38.98	8.32	6.49	14.5
pcm	LOC5571065	NP_001162796.1	XP_021709659.1	111.62	58.65	48.69	56.98	47.38	35.1	33.4	36.76	21.43	14.32	16.1	13.38	24.56	16.55	18.94	33.09	29.08	43.54	29.54	15.29	19.26	37.32	63.74	106.18	92.2	52.5	35.42	39.06	35.08	18.77	34.11	23.05	14.6	16.55	18.26	15.01	18.12	5.95	10.69	11.68	8.17	5.45	1.9	2.64	5.47	3.71
mre11	LOC5563642	NP_523547.1	XP_021704981.1	98.74	86.01	66.95	65.11	59.22	29.84	35.48	32.68	38.97	30.43	23.25	28.66	24.56	21.51	24.58	33.09	34.9	45.61	31.65	22.93	19.26	39.43	90.32	36.66	14.89	12.43	17.18	22.55	26.87	13.04	10.97	9.59	10.41	6.42	8	2.55	2.26	1.98	4.86	2.61	2.69	2.46	4.01	6.15	6.24	7.76
loco	LOC5569098	NP_732773.1	XP_021704479.1	42.93	48.87	48.69	73.25	61.2	50.9	48.01	53.1	31.18	23.27	25.04	24.84	11.46	9.93	22.16	48.66	67.86	35.24	29.54	15.29	11.56	15.65	35.46	38.37	43.84	26.37	18.96	20.85	23.95	18.47	23.81	16.67	9.63	18.55	17.7	17.04	15.44	7.6	14.13	16.05	9.43	6.49	2.5	1.04	1.35	1.48
lig	LOC5572191	NP_001260795.1	XP_021698801.1	427.16	617.74	444.28	429.35	367.19	301.87	252.55	320.65	169.52	96.67	96.59	82.16	131	95.98	111.6	221.88	205.52	279.87	164.56	70.71	92.46	150.2	380.32	486.87	402	284.54	265.14	368.78	423.28	248.85	367.02	261.67	236.1	272.54	259.32	207.86	213.31	69.23	129.71	156.74	111.63	84.65	91.36	21.52	28.53	21.98
stumps	LOC110678773	NP_731923.2	XP_021707804.1	2.15	37.14	93.32	71.22	78.97	52.65	91.84	81.7	42.87	25.06	16.1	19.11	11.46	11.58	8.46	21.41	44.59	39.39	29.54	32.49	9.63	9.33	4.35	6.18	2.71	2.68	8.91	13.87	22.79	19.55	46.03	39.02	25.95	27.4	26.84	36.24	28.34	6.57	9.71	9.27	6.34	2.63	4.01	5.59	7.51	4.76
geko	LOC5567864	NP_524980.1	XP_001651886.1	8.59	97.74	6.09	8.14	13.82	8.78	12.52	65.36	48.71	26.85	28.62	36.31	6.55	24.82	24.17	27.25	40.72	37.32	101.27	89.82	44.3	26.19	1.53	1.19	4.08	15.84	15.82	24.4	25.38	21.76	15.7	9.71	3.64	4.04	5.48	9.83	33.48	19	14.49	15.49	5.6	6.26	2.53	5.5	3.67	3.61
drongo	LOC5564177	NP_001162848.1	XP_021700513.1	79.42	123.16	237.36	95.64	57.25	45.63	75.14	128.67	74.04	59.08	50.09	53.5	22.93	24.82	60.43	136.24	234.6	109.88	204.65	68.8	198.4	68.93	39.82	24.19	31.13	32.67	20.78	24.31	20.03	8.83	13.42	7.46	11.77	19.74	25.37	23.96	25.75	9.22	18.55	21.09	13.74	9.75	8.84	6.69	6.65	7.61
dbe	LOC5565923	NP_477240.1	XP_001650245.1	111.62	125.11	150.12	140.4	130.29	122.85	91.84	61.27	44.82	32.22	64.4	61.15	75.33	39.71	20.14	27.25	31.02	35.24	29.54	17.2	13.48	33.41	57.88	82.79	90.36	85.92	60.98	55.34	42.54	31.47	39.42	41.75	41.73	31.44	36.66	33.31	26.37	23.61	32.51	41.07	55.51	38.26	22.43	42.9	47.61	21.61
dom	LOC5570719	NP_001286676.1	XP_021699555.1	178.16	199.4	192.72	189.24	153.98	57.92	106.45	95.99	70.15	39.39	91.23	78.34	57.31	34.75	33.44	56.44	50.41	66.34	35.87	19.11	21.19	68.03	119.15	100.82	181.26	96.69	48.55	62.66	59.28	22.03	61.84	31.8	21.75	29.64	32.62	22.7	30.86	6.24	16.85	23.51	8.62	5.58	4.89	1.52	2.95	1.59
dve	LOC5575821	NP_477242.1	XP_021698239.1	1e-06	1.95	10.14	24.42	27.64	28.08	37.57	32.68	33.12	28.64	23.25	22.93	18.01	9.93	8.46	13.62	7.76	10.37	10.55	3.82	7.7	7.22	0.19	0.05	0.02	2.13	3.79	6.04	12.69	7.64	15.91	7.81	6.62	11.41	12.57	14.24	15.84	3.68	5.17	6.4	2.59	1.39	2.17	0.93	1.2	2.76
Tmtc3	LOC5567482	NP_477246.2	XP_021708246.1	88.01	48.87	117.66	83.43	61.2	52.65	45.92	40.85	29.23	17.9	16.1	19.11	26.2	16.55	19.74	42.82	40.72	51.83	37.98	17.2	11.56	27.09	32.07	31.29	28.24	14.75	6.18	5.57	3.84	1.84	3.41	1.54	2.11	3.88	3.2	2.46	4.55	0.97	2.45	2.8	0.68	0.58	18.04	2.3	2.1	2.75
TppII	LOC5572106	NP_725252.1	XP_021698409.1	281.19	173.98	184.61	142.44	106.6	68.45	75.14	75.57	56.51	44.76	59.03	51.59	45.85	56.26	93.47	210.2	106.64	128.53	73.84	49.69	86.68	96.62	51.93	100.71	91.26	62.95	67.91	81.97	99.37	50.53	112.16	74.14	67.06	59.82	60.3	43.67	40.15	11.36	24.91	24.04	21.14	12.86	15.41	5.68	18.16	12.63
Sp1	LOC5576247	NP_001259388.1	XP_021699775.1	1e-06	1.95	4.06	20.35	19.74	14.04	14.61	14.3	7.79	7.16	5.37	3.82	4.91	1.65	8.86	23.36	17.45	33.17	23.21	5.73	5.78	4.21	0.55	0.7	0.76	1.15	1.89	4.16	5.53	5	9.8	4.31	2.3	2.78	1.76	3.11	3.66	0.83	0.5	1.18	0.46	0.47	5.95	2.62	7.75	11.08
Rfx	LOC5576136	NP_001247023.2	XP_021694113.1	19.32	7.82	2.03	10.17	17.77	14.04	20.87	20.42	13.64	10.74	7.16	7.64	6.55	3.31	4.03	7.79	9.69	14.51	10.55	5.73	9.63	12.64	34.83	7.23	20.48	17.92	5.79	6.02	3.08	2.46	4.96	2.31	1.98	3.16	2.7	1.29	1.76	0.61	0.99	0.48	0.44	0.28	0.43	0.5	0.58	0.66
Dredd	LOC5563818	NP_477249.3	XP_021711617.1	17.17	11.73	8.11	16.28	19.74	22.82	29.22	26.55	21.43	16.11	19.68	21.02	27.84	24.82	29.81	42.82	38.78	55.97	46.41	24.84	19.26	25.59	3.12	2.72	3.51	5.15	9.77	6.01	7.59	4.68	6.43	5.98	6.37	5.87	4.32	4.06	3.85	2.72	3.69	7.47	6.63	5.96	8.88	12.53	5.81	9.85
Gcn5	LOC5577348	NP_648586.2	XP_001656424.1	98.74	107.52	99.41	95.64	82.91	71.96	56.35	59.23	40.92	23.27	57.24	45.86	14.74	13.24	18.53	25.3	32.96	41.46	27.43	13.38	11.56	29.5	92.01	105.23	140.44	100.97	74.81	73.81	87.78	62.08	83.8	68.94	51.72	43.34	42.79	32.56	30.48	14.95	22.76	20.82	16.33	12.91	16.68	4.38	5.23	3.86
Papss	LOC5566724	NP_730460.1	XP_021705882.1	49.37	15.64	36.52	40.7	67.12	145.67	166.98	238.96	81.84	39.39	23.25	22.93	37.66	71.16	25.78	25.3	17.45	43.54	84.39	36.31	15.41	27.39	83.85	16.77	9.23	9.13	13.6	12.01	12.57	10.15	17.95	17.47	17.84	71.37	94.3	166.2	161.92	51.14	85.84	89.96	43.26	28.05	61.44	29.81	76.37	40.08
Nmt	LOC5565981	NP_523969.1	XP_001650345.1	332.71	99.7	62.89	32.56	29.61	24.57	27.13	24.51	21.43	14.32	14.31	17.2	68.78	92.67	61.64	73.96	58.17	80.85	56.96	30.58	42.38	96.32	192.67	113.39	51.42	42.72	69.65	65.88	61.87	72.02	73.27	70.15	45.88	40.2	41.91	42.71	44.22	37.79	31.91	47.75	46.45	41.9	60.24	72.87	110.76	80.18
Fak	LOC5565233	NP_001137718.1	XP_021704997.1	30.05	17.59	26.37	26.45	27.64	24.57	41.74	22.47	23.38	12.53	12.52	15.29	11.46	9.93	11.68	23.36	19.39	24.88	23.21	15.29	5.78	13.85	23.15	23.17	29.51	16.88	11.73	15	18.93	13.99	32.73	25.46	13.7	28.44	28.25	32.32	41.3	10.21	20.37	27.05	17.73	13.25	4.85	2.59	1.56	2.53
CtBP	LOC5566474	NP_001262522.1	XP_021693097.1	171.72	269.77	281.99	262.49	213.21	143.92	150.28	124.59	93.53	51.92	94.8	85.99	47.49	47.99	48.75	103.15	98.88	128.53	80.17	30.58	38.52	59	114.78	176.66	159.43	226.84	194.07	239.69	241.13	173.05	230.93	140.04	133.12	87.31	96.53	74.6	65.02	34.5	48.32	42.83	32.36	27.34	31.16	30.6	57.91	51.42
CLIP-190	LOC5579471	NP_001368962.1	XP_021702015.1	19.32	3.91	12.17	16.28	11.84	5.27	14.61	8.17	17.54	23.27	33.99	42.04	18.01	23.17	19.74	31.14	31.02	35.24	52.74	51.6	36.6	45.45	21.9	14.83	25.14	16.66	5.83	5.89	5.42	3.34	3.17	2.43	3.41	7.39	7.52	9.73	11.65	7.87	7.87	8.96	7.08	8.65	18.46	3.21	2.63	1.9
Paics	LOC5578622	NP_572826.1	XP_001657043.1	81.57	7.82	12.17	36.63	49.35	84.24	98.1	57.19	42.87	51.92	64.4	80.25	104.8	43.02	218.76	395.1	197.77	157.56	105.49	61.15	142.54	140.27	371.37	342.5	288.11	197.96	249.29	273.7	329.02	358.63	296.43	277.57	225.77	195.52	174.45	120.05	140.77	233.02	189.4	145.43	102.45	134.25	32.08	54.81	60.02	127.63
Rx	LOC5571831	NP_726006.3	XP_021697154.1	1e-06	1.95	6.09	18.31	17.77	24.57	25.05	34.72	25.33	26.85	14.31	13.38	13.1	3.31	3.22	5.84	7.76	12.44	6.33	3.82	3.85	1.51	0.05	0.04	0.07	0.32	8.39	14.91	25.78	30.57	47.2	39.87	20.65	20.73	18.05	14.82	11.38	5	5.97	5.53	3.9	3.66	1.17	2.42	2.16	0.15
RN-tre	LOC5572317	NP_652381.1	XP_021709111.1	60.1	62.56	38.54	44.77	45.41	33.35	41.74	36.76	27.28	17.9	26.83	28.66	11.46	9.93	12.09	31.14	27.14	33.17	33.76	17.2	19.26	25.59	64.65	44.79	46.2	32.73	21.74	22.33	18.96	14.28	21.03	18.16	12.41	16.03	16.36	14	17.21	6.52	7.98	10.91	6.67	6.5	2.58	1.66	1.47	1.24
Pkn	LOC5571296	NP_001097237.1	XP_021695823.1	55.81	44.96	42.6	42.73	43.43	43.88	77.23	59.23	42.87	39.39	48.3	47.77	14.74	18.2	22.16	50.6	52.35	55.97	63.29	26.75	19.26	31.3	81.7	31.06	43.5	25.25	28.68	37.32	37.8	25.91	32.42	20.72	23.19	26.4	29.62	26.12	30.37	11.89	17.71	23.22	18.59	17.72	13.69	4.35	7.9	5.24
Osbp	LOC5579855	NP_477271.1	XP_021708220.1	148.11	60.6	64.92	77.32	75.02	73.71	68.88	81.7	60.4	55.5	64.4	55.41	57.31	66.19	52.78	68.12	73.68	76.71	73.84	47.78	84.75	87.89	174.14	157.14	161.31	126.12	70.06	55.69	40.45	24.71	40.71	35.5	41.53	52.34	51.17	33.15	36.04	16.8	43.5	41.13	26.54	19.47	56.18	16.82	42.76	18.16
KrT95D	LOC5578696	NP_524473.2	XP_001657095.2	55.81	21.5	26.37	36.63	33.56	28.08	37.57	36.76	40.92	50.13	26.83	28.66	19.65	13.24	25.38	126.51	176.44	130.61	92.83	40.13	55.86	63.51	77.23	34.68	39.35	19.07	11.27	15.75	14.99	4.96	19.49	8.57	8.49	12.28	12.23	12.05	14.4	2.31	6.49	8	2.32	1.26	3.86	1.71	2.44	2.93
ArfGAP1	LOC5573998	NP_524040.2	XP_001661085.2	173.87	156.39	58.83	87.5	110.55	110.57	108.53	79.65	72.09	60.87	53.66	47.77	55.68	76.12	47.54	73.96	52.35	51.83	56.96	40.13	36.6	68.93	90.51	126.59	132.8	91.01	63.03	67.77	76.88	63.96	98.74	87.06	84.21	91.85	95.87	90.68	85.98	50.78	84.6	110.65	106.76	78.05	76.99	34.3	47.09	31.81
Atet	LOC5570171	NP_001097079.1	XP_021709585.1	1e-06	1.95	8.11	24.42	23.69	33.35	39.66	30.64	42.87	50.13	48.3	57.32	26.2	14.89	30.62	103.15	42.66	39.39	33.76	26.75	26.97	19.87	25.7	12.77	11.58	5.08	2.3	4.58	8.36	6.23	15.73	14.36	16.97	16.44	15.44	14.53	17.87	8.42	16.12	20.39	16.26	13.84	8.91	4.11	5.69	9.17
Alas	LOC5569629	NP_477281.1	XP_021710500.1	57.96	11.73	26.37	34.59	33.56	45.63	50.09	89.86	79.89	73.4	67.97	87.9	88.43	69.5	58.42	50.6	46.53	58.05	90.72	162.44	175.29	221.84	399.69	47.78	21.06	9.21	41.56	16.98	18.64	18.49	22.35	22.4	24.16	43.92	48.83	67.26	104.49	58.3	66.95	81.83	60.45	53.11	42.2	39.62	48.87	39.41
Spred	LOC5578333	NP_001260979.1	XP_021710764.1	62.25	23.46	18.26	30.52	33.56	42.12	45.92	53.1	42.87	37.59	35.78	42.04	31.11	19.86	18.94	38.93	38.78	47.68	67.51	34.4	21.19	28.6	23.69	35.95	24.18	40.23	42.69	47.22	48.91	24.24	36.64	23.3	34.17	26.65	33.03	32.04	32.08	15.28	24.95	22.26	17.3	10.99	19.55	5.47	6.45	8.31
CG7179	LOC5573893	NP_723315.3	XP_001654933.2	1e-06	1.95	1e-06	1e-06	1e-06	1e-06	2.09	14.3	35.07	35.8	26.83	28.66	21.29	23.17	4.03	3.89	1e-06	1e-06	1e-06	1e-06	1e-06	1e-06	1e-06	1e-06	1e-06	1e-06	0.06	0.09	0.04	0.14	0.08	0.94	2.31	6.18	8.43	13.37	30.54	19.05	20.42	13.31	7.26	3.65	1.27	6.33	2.26	1.47
Su(z)12	LOC5570806	NP_730465.1	XP_021707582.1	126.64	72.33	115.63	79.36	51.33	29.84	29.22	24.51	19.49	16.11	12.52	13.38	22.93	16.55	19.34	35.03	42.66	43.54	25.32	15.29	17.34	39.13	179.23	92.44	150	77.49	64.95	94.28	87.72	42.29	57.6	34.46	36.64	34.74	34.11	23.01	23.96	9.94	17.45	14.85	10.25	7.41	17.73	11.57	18.51	14.76
RpL3	LOC110678949	NP_524316.1	XP_021708362.1	3389.34	4805.11	4897.24	5237.66	5243.34	4693.06	4506.25	5967.84	4867.38	4289.39	4253.65	3720.35	5392.31	3991.35	2489.76	2703.41	2516.66	2711.65	2149.85	1599.51	2396.22	2700.3	512.3	345.23	338.69	381.76	902.11	894.37	902.14	809	742.82	725	811	1071.42	936.53	802.24	846.43	699.66	836.26	793.2	741.97	851.83	650.91	508.47	482.94	360.78
C901	LOC5574186	NP_572673.1	XP_021708046.1	1e-06	1e-06	1e-06	2.03	1.97	17.55	60.53	57.19	3.9	1.79	1e-06	1e-06	1.64	21.51	0.81	1.95	1.94	1e-06	99.16	7.64	1.93	1e-06	0.28	1e-06	0.91	13.31	11.85	7.6	10.58	10.61	21.3	56	116.16	319.07	299.45	360.59	198.39	61.81	35.26	2.85	2.26	1.62	0.1	0.12	14.45	0.45
chb	LOC5566106	NP_524651.2	XP_021695274.1	90.15	74.29	68.98	56.98	61.2	29.84	50.09	38.81	38.97	39.39	42.93	47.77	29.48	26.48	30.62	58.39	71.74	107.8	101.27	82.17	73.2	83.38	68.25	108.96	100.33	75.65	36.03	45.42	51.32	22.11	54.22	29.14	38.12	36.2	38.62	35.95	33.38	9.64	25.06	14.3	13.18	5.95	33.01	37.89	40.69	34.78
scu	LOC5571804	NP_523396.1	XP_001659938.2	759.87	246.32	77.09	46.8	75.02	196.57	156.54	298.19	181.21	143.22	123.42	110.83	407.74	471.61	411.33	350.33	199.7	315.11	348.11	156.7	204.18	393.41	68.62	55.15	70.27	60.43	62.02	78.56	95.41	97.77	75.88	79.83	95.89	128.23	119.61	87.65	80.17	89.64	93.11	81.17	100.94	95.77	36.44	62.29	74.64	59.82
mira	LOC5576819	NP_477291.1	XP_021707224.1	27.9	463.31	588.32	655.22	477.74	265.02	141.93	91.91	44.82	34.01	14.31	15.29	4.91	4.96	8.46	15.57	17.45	12.44	4.22	1e-06	1.93	3.91	2.42	1.95	2.46	69.23	75.67	170.58	274.44	182.32	313.78	178.41	85.32	29.73	29.49	20.58	11.31	3.26	6.96	2.38	2.78	1.52	1.52	2.38	14.03	12.44
mTor	LOC5565894	NP_001260427.1	XP_021703833.1	45.08	25.41	40.57	40.7	39.48	26.33	41.74	30.64	19.49	12.53	10.73	11.46	19.65	18.2	17.73	27.25	29.08	41.46	25.32	13.38	9.63	20.77	25.67	43.45	33.29	32.34	38.19	41.71	49.41	37.13	61.09	44.82	27.67	33.63	33.54	24.47	29.56	12.22	17.44	23.49	12.03	10.32	3.13	0.56	0.48	0.97
Reph	LOC5572816	NP_722945.2	XP_021702701.1	19.32	7.82	4.06	4.07	7.9	14.04	22.96	12.25	13.64	10.74	8.94	11.46	8.19	4.96	6.45	15.57	29.08	41.46	31.65	11.47	9.63	17.76	26.03	19.33	13.98	12.42	10.26	9.79	12.2	8.89	15.44	9.86	14.65	13.26	13.88	11.56	11.33	5.84	11.36	9.72	8.08	6.24	15.66	7.21	7.1	8.04
Ttc7	LOC5573474	NP_652063.1	XP_021705407.1	72.98	23.46	28.4	34.59	27.64	24.57	22.96	20.42	19.49	19.69	21.47	21.02	21.29	16.55	12.89	19.46	23.27	31.1	29.54	24.84	25.04	36.72	37.39	26.23	26.13	25.84	14.08	13.83	10.45	8.16	8.61	7.28	7.89	12.88	11.52	8.25	9.88	6.27	8.6	8.94	6.49	5.91	8.17	5.76	8.43	5.64
Xbp1	LOC5566687	NP_726032.4	XP_001651094.2	240.41	80.15	93.32	264.53	377.06	654.64	475.88	553.49	452.05	404.59	361.33	338.21	352.06	321.03	323.51	328.92	238.48	371.09	337.56	288.56	379.46	353.98	449.38	84.08	30.56	71.58	116.4	142.83	153.82	161.02	180.24	189.89	186.7	165.29	169.11	213.74	188.81	130.27	159.31	173.57	89.21	80	214.33	64.89	108.61	91.15
eIF3h	LOC5569863	NP_524834.2	XP_001658759.1	515.16	676.39	705.98	663.36	708.72	640.6	528.06	496.3	374.11	356.26	364.91	349.68	535.46	443.48	344.05	435.97	426.55	530.72	388.2	263.72	296.64	389.2	330.2	438.97	488.86	585.33	631.78	588.39	679.58	744.69	746.24	781.3	729.53	664.17	609.84	613.75	554.05	452.74	485.18	459.56	544.15	536.5	1050.34	431.42	407.61	317.15
Vps25	LOC5575384	NP_610398.1	XP_001655741.1	115.91	78.2	101.43	105.81	90.81	100.04	60.53	63.31	44.82	41.18	41.14	42.04	49.13	41.37	51.57	56.44	60.11	70.49	52.74	36.31	55.86	65.32	76.58	42.32	26.39	49.33	73.5	58.65	60.52	65.55	56.62	55.32	57.94	53.17	50.57	41.75	32.26	26.21	26.76	20.98	27.41	25.7	21.27	25.79	34	41.71
l(2)k01209	LOC5574636	NP_725672.2	XP_001661551.2	53.66	50.83	56.8	52.91	53.3	38.61	56.35	36.76	29.23	14.32	28.62	30.57	31.11	19.86	16.52	25.3	13.57	24.88	35.87	19.11	9.63	26.79	107.44	166.43	161.48	117.54	78.25	67.22	54.68	33.34	47.95	39.83	44.55	44.03	47.72	49.1	43.63	25.81	53.76	55.92	81.89	46.04	208.1	137.15	129.57	86.36
Nnp-1	LOC5568848	NP_651976.1	XP_021706755.1	158.84	265.86	257.64	191.27	171.75	119.34	123.14	83.74	60.4	35.8	112.69	91.72	88.43	47.99	22.56	31.14	29.08	39.39	31.65	17.2	15.41	54.48	185.62	202.76	218.67	149.34	95.65	82.87	62.84	39.55	63.99	57.97	61.29	47.05	54.11	39.27	38.27	19.66	47.93	44.71	69.02	44.21	83.36	28.22	24.57	18.1
l(2)k05819	LOC5576924	NP_722974.1	XP_021695160.1	66.54	11.73	28.4	36.63	31.59	22.82	35.48	28.59	21.43	14.32	10.73	13.38	19.65	18.2	22.96	35.03	31.02	43.54	31.65	19.11	15.41	31.3	32.29	44.76	46.61	33	27.87	33.89	35.18	24.64	31.08	22.13	18.77	21.35	21.95	17.2	16.45	7.67	13.42	16.09	12.34	11.78	7.13	2.14	5.78	4.07
Cse1	LOC5570999	NP_523588.2	XP_001653427.2	244.7	64.51	66.95	56.98	39.48	14.04	14.61	6.13	3.9	1.79	3.58	5.73	9.83	21.51	31.02	50.6	54.29	64.27	25.32	11.47	7.7	58.09	86.63	101.25	74.41	58.5	134.07	127.74	135.8	122.79	113.52	72.28	36.15	32.57	31.01	22.32	22.3	10.96	14.2	16.24	11.67	10.77	7.58	14.69	20.63	22.65
ubl	LOC5570654	NP_610239.1	XP_001659249.1	75.13	136.84	170.41	136.33	136.22	119.34	118.97	40.85	52.61	30.43	33.99	45.86	36.03	51.3	39.88	68.12	63.98	82.92	67.51	43.95	21.19	41.84	68.62	100.73	139.54	210.96	215.71	224.43	167.59	194.41	197.38	170.76	224.02	158.27	168.38	117.08	72.92	68.06	83.22	55.86	68.38	43.58	16.89	7.61	25.69	21.27
CG10340	LOC5572715	NP_650565.2	XP_001660532.2	83.71	11.73	36.52	87.5	90.81	110.57	121.06	108.25	113.01	118.16	144.89	139.49	145.74	137.35	57.21	56.44	52.35	68.41	99.16	164.35	125.2	93.01	125.72	121.69	151.92	101.45	79.25	79.47	76.41	53.93	77.22	87.95	88.31	65.25	75.03	66.13	57.93	45.5	64.45	57.52	70.83	41.96	73.58	59.92	75.61	42.66
Taf8	LOC5568455	NP_523397.1	XP_001652288.1	96.59	46.92	58.83	46.8	43.43	24.57	22.96	20.42	13.64	7.16	10.73	11.46	8.19	8.27	8.86	15.57	17.45	22.8	14.77	7.64	7.7	19.26	20.7	33.92	26.83	26.34	23.49	18.39	19.41	20.43	20.49	17.34	16.78	12.84	11.54	7.83	6.84	6.07	7.49	6.13	5.08	4.58	5.15	3.31	3.52	4.91
Sin3A	LOC5564524	NP_001246282.1	XP_021703934.1	165.28	134.89	144.04	154.65	120.42	73.71	121.06	89.86	64.3	48.34	55.45	57.32	40.94	26.48	33.04	58.39	58.17	89.14	52.74	30.58	25.04	58.7	202.08	138.69	201.94	104.83	72.83	92.87	94.8	59.66	90.11	54.27	42.03	56.72	52.17	38.56	48.22	15.09	24.91	28.12	10.76	10.29	4.37	2.1	3.13	2.81
Cad96Ca	LOC5566872	NP_651349.1	XP_021705357.1	1e-06	1.95	2.03	4.07	7.9	19.31	48.01	75.57	56.51	32.22	26.83	30.57	13.1	26.48	14.5	19.46	38.78	31.1	101.27	22.93	23.11	4.21	0.05	0.03	0.33	4.31	6.75	6.1	6.19	11.35	24.98	24.83	13.87	59.11	69.44	79.87	61.29	17.25	18.78	19.18	12.48	13.75	7.3	7.12	6.67	3.72
Cbp20	LOC5567547	NP_524396.1	XP_001657521.1	126.64	144.66	99.41	109.88	114.5	89.51	81.4	40.85	33.12	23.27	25.04	24.84	32.75	36.41	37.06	62.28	67.86	95.36	80.17	34.4	28.89	49.36	136.71	208.03	214.39	225.06	126.77	105.12	99.65	115.59	91.1	104.2	91.17	72	60.02	38	27.19	26.51	33.74	18.95	27.45	28.35	9.83	8.7	14.55	15.79
yps	LOC5570335	NP_524033.2	XP_021699476.1	249	248.27	261.7	386.62	353.37	293.1	415.35	306.36	218.23	148.59	98.38	82.16	180.13	178.72	151.48	190.74	176.44	271.58	242.62	254.16	161.8	190.84	34.56	19.34	56.33	177.49	321.52	390.68	426.33	267.41	457.23	373.62	432	436.04	491.01	555.17	625.31	314.31	467.91	634.99	607.66	439.49	678.37	436.11	761.89	538.65
melt	LOC5571684	NP_523953.2	XP_021696476.1	1e-06	11.73	18.26	14.24	13.82	17.55	18.78	22.47	17.54	10.74	7.16	9.55	9.83	11.58	15.31	21.41	34.9	43.54	40.09	19.11	13.48	5.72	1.05	0.23	1.02	6.41	6.67	7.31	8.06	6.15	12.08	10.41	10.06	20.6	18.51	16.55	11.89	2.99	5.12	5.83	4.34	4.68	3.8	0.84	3.2	1.45
gek	LOC5578523	NP_523837.2	XP_021711533.1	57.96	37.14	38.54	61.04	65.15	36.86	52.18	32.68	27.28	17.9	21.47	24.84	16.38	14.89	18.53	38.93	38.78	49.75	37.98	28.67	15.41	24.68	43.05	44.75	53.52	36.44	24.76	27.99	30.93	16.7	32.79	20.18	23.07	27.95	31.51	27.22	36.47	11.76	16.86	17.16	7.99	5.85	6.74	2.27	4.18	2.61
cyc	LOC5573421	NP_524168.2	XP_021697823.1	163.13	11.73	2.03	2.03	1.97	3.51	6.26	8.17	5.85	3.58	1.79	3.82	3.28	1.65	14.1	38.93	54.29	64.27	54.85	26.75	25.04	51.47	1e-06	1e-06	0.07	0.38	0.27	0.21	0.36	0.06	0.09	0.12	0.32	0.6	0.69	0.69	1.46	0.71	1.03	1.44	1.15	0.62	3.69	3.21	1.8	0.68
bon	LOC5569287	NP_001262765.1	XP_021707892.1	135.23	66.47	99.41	97.67	78.97	42.12	50.09	42.89	31.18	26.85	23.25	22.93	21.29	14.89	16.52	33.09	38.78	58.05	48.52	19.11	15.41	36.72	128.17	111.27	136.68	100.5	66.54	79.76	93.91	72.73	127.42	76.84	51.23	63.1	65.73	54.89	55.47	17.26	26.33	22.09	12.92	9.28	3.34	2.8	3.93	4.16
aay	LOC5568588	NP_524001.2	XP_001652419.1	128.79	113.38	170.41	130.23	63.17	54.41	106.45	122.54	97.43	73.4	93.02	112.74	91.7	97.63	46.73	81.74	46.53	47.68	61.18	42.04	165.65	118.29	4.03	3.23	3.57	8.64	35.66	48.78	64.11	47.4	30.52	36.44	50.18	42.83	35.52	19.53	14.27	11.81	22.57	19.5	20.28	22.85	3.69	6.62	5.84	4.56
Uba1	LOC5566596	NP_477310.2	XP_001650993.1	450.77	109.47	213.01	189.24	161.88	124.61	108.53	71.48	50.66	34.01	39.35	42.04	99.89	127.42	163.57	317.25	265.63	337.92	187.77	112.75	100.16	199.57	454.87	603.94	386.23	220.09	251.11	341.41	429.24	289.12	424.54	267.71	204.78	195.29	182.78	150.42	146.81	54.34	92.81	126.17	77.14	74.69	187.87	78.31	141.03	119.6
SmD3	LOC5574834	NP_725106.1	XP_001661657.1	352.03	363.61	470.65	370.34	230.98	126.37	116.88	89.86	72.09	50.13	39.35	38.22	104.8	91.01	94.68	149.86	133.78	180.36	109.71	55.42	67.42	142.98	214.21	279.43	283.1	329.2	229.68	181.38	185.64	276.7	190.62	205.66	154.1	95.18	94.58	69.57	54.95	44.65	58.04	46.96	64.52	66.15	28.43	23.53	42.29	41.23
AMPKalpha	LOC5568845	NP_477313.1	XP_001652572.1	148.11	74.29	68.98	99.71	92.79	105.3	96.01	110.29	85.73	105.62	103.75	101.27	72.05	52.95	67.28	75.91	85.31	97.44	82.28	70.71	92.46	112.27	90.95	132.04	127.78	87.39	74.05	58.05	51.04	42.01	54.69	50.96	50.14	48.76	52.27	54.73	53.73	36.53	50.65	60.41	50.58	35.03	92.31	89.68	82.45	78.54
RpL39	LOC5571927	NP_477314.1	XP_021708642.1	4149.21	7549.77	7481.78	6873.66	7924.24	10900.7	11928.3	4403.38	5510.39	4976.84	6425.2	7637.51	5508.57	6162.43	4176.59	4912.46	4472.98	4488.31	4867.22	4034.12	2373.1	3379.36	2952.52	3091.53	3640.28	6168.15	7270.11	5604.93	5768.27	6366.9	6299.01	8306.79	7254.96	6554.92	6450.25	8166.51	6083.8	6405.61	6145.99	7799.97	7715.9	8111.11	552.68	523.87	914.93	774.7
rnh1	LOC23687521	NP_477315.1	XP_011493451.1	66.54	78.2	60.86	56.98	49.35	24.57	31.31	16.34	13.64	10.74	17.89	19.11	13.1	16.55	16.92	25.3	31.02	35.24	37.98	30.58	21.19	36.42	87.41	113.93	97.46	84.81	60.07	52.88	45.63	50.96	58.18	54.79	54.11	49.24	49.79	40.24	30.76	15.45	24.59	16.8	16.11	13.07	14.25	9.78	17.24	14.56
RhoGEF2	LOC5577203	NP_477317.1	XP_021709510.1	75.13	21.5	50.72	59.01	49.35	26.33	52.18	34.72	33.12	34.01	26.83	32.48	16.38	16.55	33.44	68.12	52.35	55.97	46.41	24.84	23.11	42.44	71.72	57.76	64.09	34.35	12.25	13.48	10.86	6.8	11.5	5.87	6.59	11.82	9.61	8.67	12.09	2.92	5.69	6.48	1.99	2.18	3.4	0.79	1.12	1.18
Prosalpha7	LOC5579168	NP_724834.1	XP_001664262.1	624.64	619.7	281.99	236.04	230.98	173.75	150.28	108.25	75.99	55.5	60.82	66.88	85.15	175.41	274.76	525.5	253.99	327.55	234.18	168.17	223.44	260.37	171.54	216.37	255.44	282.19	324.83	251.24	205.53	276.24	237.04	223.53	196.85	136.56	134.03	98.94	84.5	77.08	71.92	50.07	68.12	61.31	69.91	181.39	369.67	315.31
Pdf	LOC5572286	NP_524517.1	XP_001653971.2	1e-06	1e-06	1e-06	1e-06	1e-06	1.76	2.09	6.13	7.79	12.53	10.73	13.38	13.1	8.27	3.22	1.95	1e-06	2.07	4.22	5.73	7.7	10.23	0.25	2.01	0.89	0.18	0.17	0.24	1e-06	1e-06	1e-06	0.12	0.22	1.54	1.51	3.12	2	4.01	13.97	6.83	13.85	10.07	13	3.42	1.61	2.83
amon	LOC5564601	NP_477318.1	XP_001648949.2	1e-06	1e-06	1e-06	1e-06	1e-06	1e-06	2.09	8.17	17.54	25.06	33.99	36.31	31.11	11.58	4.83	7.79	7.76	8.29	12.66	26.75	15.41	13.24	1.57	1.27	1.2	1.36	1.09	1.14	1.04	0.31	2.46	2.57	5.73	13.58	13.53	15.92	26.45	4.45	15.17	23.14	7.41	2.95	18.79	3.99	4.95	2.4
Orc6	LOC5573062	NP_477319.1	XP_001654385.2	85.86	31.28	48.69	44.77	35.53	17.55	12.52	8.17	7.79	3.58	3.58	5.73	4.91	6.62	5.24	7.79	9.69	6.22	4.22	1.91	1.93	15.65	76.75	36.63	28.36	52.84	61.53	64.99	51.77	28.14	24.3	13.22	11.79	4.98	4.84	2.26	2.39	2.94	4.49	3.75	4.42	4.14	8.84	25.04	13.68	19.35
Orc4	LOC5572298	NP_477320.1	XP_001653986.2	92.3	15.64	56.8	67.15	43.43	24.57	14.61	8.17	3.9	3.58	1.79	3.82	6.55	8.27	8.46	15.57	17.45	18.66	10.55	5.73	5.78	20.47	88.54	43.9	34.15	35.66	24.93	35.1	35.7	13.68	21.57	11.51	10.26	4.84	5.27	4.55	3.05	1.48	4.24	2.56	4.14	1.56	5.58	12.82	11.39	9.28
Mnt	LOC5568147	NP_001162651.1	XP_021704311.1	103.03	39.1	10.14	22.38	25.66	38.61	50.09	36.76	23.38	16.11	14.31	15.29	14.74	9.93	16.52	38.93	32.96	31.1	21.1	13.38	25.04	44.55	63.78	40.01	60.35	52.85	45.53	62.06	63.13	42.14	56.68	37.63	40.13	30.69	32.12	20.27	21.35	8.66	12.55	9.77	9.11	7.46	3.73	3.08	4.8	4.97
Dap160	LOC5570923	NP_001246118.1	XP_021700599.1	34.34	15.64	22.32	24.42	23.69	21.06	29.22	24.51	25.33	21.48	21.47	22.93	21.29	13.24	12.49	23.36	27.14	39.39	42.2	28.67	19.26	24.98	39.92	17.01	21.29	15.44	21.28	21.25	22.95	20.93	26.59	19.65	16.31	21.53	22.04	18.54	23.9	10.9	18.22	24.06	11.42	9.49	5.87	3.51	4.79	4.61
fus	LOC5574775	NP_524691.1	XP_021707090.1	45.08	17.59	32.46	73.25	65.15	49.14	89.75	73.53	38.97	28.64	17.89	19.11	19.65	23.17	20.14	44.76	36.84	53.9	56.96	36.31	21.19	43.34	36.26	20.79	33.61	28.76	12.28	17.29	21.73	12.97	25.07	12.82	11.83	13.9	13.94	10.92	9.77	1.76	4.5	3.27	1.77	1.27	3.33	1.52	2.91	1.75
Es2	LOC5571089	NP_572480.1	XP_001659529.1	90.15	37.14	26.37	30.52	31.59	29.84	27.13	24.51	17.54	12.53	17.89	17.2	9.83	6.62	9.67	17.52	23.27	29.02	27.43	17.2	15.41	31.3	60.61	73.12	78.18	60.82	36.42	30.34	31.17	25.49	26.94	26.5	29.84	25.41	25.31	17.86	13.31	9.61	18.09	10.67	9.95	6.92	12.36	10.81	7.49	7.76
D2hgdh	LOC5567262	NP_569982.1	XP_001651707.1	8.59	7.82	6.09	4.07	3.95	3.51	6.26	28.59	40.92	59.08	94.8	91.72	181.76	178.72	161.96	25.3	56.23	33.17	35.87	28.67	86.68	177.59	10.06	12.23	10.66	12	22.89	18.66	15.66	7.78	5.39	5.45	8.76	7.04	7.01	4.69	2.79	2.75	4.36	2.92	4.97	4.17	13.96	12.06	15.02	21.68
Edem1	LOC5566778	NP_001259152.1	XP_001651175.2	34.34	39.1	44.63	38.66	31.59	19.31	22.96	18.38	13.64	7.16	8.94	9.55	9.83	13.24	14.5	25.3	17.45	24.88	16.88	11.47	11.56	21.67	58.6	56.06	57.29	48.39	41.67	38.05	40.55	49.95	52.98	53.54	45.97	46.76	43.22	30.24	27.32	22.54	22.23	23.37	20.6	26.28	14.51	6.15	7.99	6
eIF2Bepsilon	LOC5566769	NP_569961.2	XP_021701100.1	92.3	48.87	54.77	71.22	67.12	63.18	45.92	44.93	27.28	19.69	21.47	19.11	45.85	38.06	25.38	29.19	31.02	43.54	35.87	22.93	25.04	43.95	58.18	32.81	21.57	26.86	57.12	50.71	53.53	46.66	48.57	46.91	37.15	33.9	28.02	25.93	27.15	18.08	19.79	27.85	24.8	23.61	33.4	28.5	39.79	28.4
CG14803	LOC5569533	NP_569950.1	XP_001652844.2	83.71	86.01	44.63	36.63	33.56	17.55	18.78	22.47	15.59	7.16	8.94	11.46	4.91	6.62	5.64	5.84	11.63	10.37	6.33	3.82	3.85	16.56	42.26	34.12	46.58	26.84	25.82	29.54	23.35	11.83	15	7.82	5.19	3.99	3.8	2.78	3.64	1.6	3.42	3	3.11	1.61	1.81	1.91	3.62	2.03
CG14805	LOC5579196	NP_569954.1	XP_001657325.2	167.43	170.08	101.43	115.99	126.35	108.81	91.84	71.48	48.71	37.59	55.45	49.68	80.24	47.99	26.19	29.19	36.84	41.46	31.65	17.2	26.97	42.44	33.16	45.16	37	46.53	47.15	37.95	33.12	22.61	36.93	36.3	33.85	32.47	35.2	38.98	41.65	22.31	40.84	51.25	58.45	35.27	81.14	90.88	53.24	33.65
Gcna	LOC5577254	NP_569947.2	XP_021705002.1	375.64	31.28	34.49	38.66	23.69	7.02	6.26	4.08	1.95	1.79	1.79	1.91	1.64	1.65	6.04	7.79	17.45	20.73	8.44	5.73	5.78	68.03	82.79	117.61	108.56	74.24	38.79	38.39	42.79	31.57	31	20.29	15.11	7.35	8.24	4.28	3.27	2.11	5.72	1.4	2.09	1.68	1.57	3.01	7.03	8.78
Pex5	LOC110676224	NP_726771.1	XP_021698930.1	60.1	7.82	14.2	18.31	17.77	19.31	18.78	40.85	40.92	39.39	32.2	32.48	29.48	33.1	34.65	33.09	42.66	43.54	40.09	36.31	34.67	54.78	36.8	54.6	70.81	89.21	90.88	93.49	94.55	66.43	89.47	77.65	84.32	81.39	84.38	65.32	64.02	36.9	67.68	76.93	64.09	46.44	94.65	59.62	83.89	90.95
trr	LOC5566444	NP_726773.2	XP_021708252.1	55.81	48.87	46.66	50.87	41.46	21.06	29.22	28.59	21.43	12.53	19.68	17.2	11.46	8.27	7.65	13.62	13.57	22.8	14.77	7.64	5.78	15.95	25.13	30.77	37.81	26.72	17.71	24.9	30.52	14.85	30.55	14.92	10.72	12.78	13.44	11.05	13.69	3.52	6.56	8.08	2.98	2.48	2.82	1.69	2.62	1.96
CG3071	LOC5577363	NP_569993.1	XP_001656443.1	178.16	107.52	107.52	134.3	130.29	119.34	73.05	57.19	40.92	30.43	67.97	55.41	98.25	39.71	16.52	13.62	15.51	18.66	16.88	11.47	15.41	52.37	158.24	209.06	194.28	130.23	71.8	50.55	36.5	32.42	37.95	35.93	40.42	40.82	40.88	34.26	32.62	26.69	43.86	51.17	50.49	43.1	29.17	37.29	35.42	16.59
CG32809	LOC5574827	NP_001245466.1	XP_021699848.1	32.2	23.46	14.2	14.24	11.84	5.27	12.52	18.38	17.54	14.32	14.31	15.29	14.74	4.96	4.83	9.73	19.39	37.32	40.09	17.2	5.78	15.05	5.05	6.12	6.85	4.87	1.82	1.26	0.88	0.38	2.51	3.57	7.62	11.94	13.45	15.27	17.7	6.66	13.8	11.68	9.65	4.61	25.25	8.56	3.04	2.28
arg	LOC5575552	NP_524875.1	XP_001662057.1	1e-06	1.95	6.09	16.28	25.66	21.06	20.87	32.68	48.71	130.69	130.58	108.92	116.26	99.29	67.68	5.84	100.82	74.63	35.87	17.2	57.79	36.12	1e-06	1e-06	1e-06	5.43	83.65	89.81	110.94	46.48	36.78	50.45	69.08	68.04	68.73	63.82	76.17	73.37	69.51	105.06	97.62	97.21	20.07	31.36	35.42	62.42
CG3156	LOC5577381	NP_569844.2	XP_001656464.2	40.78	15.64	18.26	18.31	21.72	24.57	27.13	24.51	25.33	21.48	19.68	21.02	18.01	23.17	9.67	9.73	11.63	16.58	27.43	30.58	17.34	21.07	50.99	21.7	19.01	9.68	16.55	16.65	18.82	15.01	22.26	20.88	17.76	23.36	22.7	25.11	24.01	10.44	15.77	18.41	14.43	9.88	8.83	6	8.24	5.65
CG17896	LOC5568558	NP_569845.2	XP_001652386.1	105.18	3.91	4.06	18.31	37.51	73.71	79.31	106.2	109.12	170.07	393.53	393.63	823.67	681.77	310.21	77.85	112.45	107.8	80.17	72.62	231.15	201.37	160.42	246.36	200.91	121.76	125.95	119.49	109.16	71.84	92.22	173.14	198.37	257.9	223.13	166.6	149.28	126.72	338.01	459.41	575.41	714.36	1194.16	371.91	607	849.38
Nmd3	LOC5576896	NP_477332.1	XP_001662996.1	77.27	33.23	79.12	105.81	96.73	77.22	75.14	51.06	44.82	42.97	93.02	78.34	129.36	59.57	28.6	25.3	25.21	24.88	23.21	17.2	23.11	51.77	339.48	385.2	436.81	350.84	204.96	202.9	221.42	141.57	264.47	246.38	236.47	175.78	191.7	197.41	178.69	121.85	240.04	221.15	301.19	169.46	146.24	60.5	39.63	18.77
PIG-K	LOC5573377	NP_569968.2	XP_001660868.1	109.47	62.56	66.95	54.94	47.38	33.35	27.13	18.38	13.64	12.53	8.94	11.46	26.2	28.13	29.01	33.09	38.78	53.9	35.87	22.93	19.26	48.76	78.59	64.16	73.97	65.45	55.12	47.85	52.91	62.07	63.85	70.49	56.97	38.91	40.69	35.78	27.84	22.38	24.44	22.7	22.24	19.32	39.05	25.9	29.03	23.95
waw	LOC5563796	NP_001027089.1	XP_001648056.1	94.45	17.59	24.34	34.59	35.53	31.59	39.66	34.72	35.07	30.43	25.04	26.75	36.03	28.13	28.2	29.19	38.78	22.8	25.32	19.11	65.49	60.8	39.08	30.82	21.32	19.89	16.8	15.57	16.65	15.68	15.95	12.72	12.1	13.39	12.85	9.9	10.98	9.56	12.26	10.56	10.12	11.31	10.72	9.53	9.35	11.64
unc-4	LOC5568992	NP_001285389.1	XP_021707431.1	2.15	1e-06	1e-06	4.07	9.87	12.29	12.52	12.25	7.79	5.37	3.58	3.82	3.28	1.65	2.01	5.84	5.82	10.37	4.22	1.91	1.93	3.31	0.22	0.71	0.7	0.46	1.05	4.52	16.19	17.35	35.45	35.84	32.9	22.9	22.6	20.73	14.04	8.04	11.41	7.54	6.1	3.92	5.78	2.88	1.1	3.3
syd	LOC5576383	NP_524652.1	XP_021699727.1	42.93	21.5	34.49	34.59	37.51	36.86	41.74	42.89	42.87	46.55	33.99	32.48	22.93	16.55	19.74	48.66	25.21	31.1	31.65	24.84	23.11	31.61	35.3	55.69	50.51	35.08	14.13	16.45	17.28	7.33	15.45	10.98	16.42	18.87	20.37	18.75	20.69	8.27	16.69	12.14	6.47	5.12	10.99	5.54	7.41	4.93
san	LOC5566935	NP_524779.1	XP_001651349.2	283.34	359.7	146.07	122.09	142.14	117.59	148.19	104.16	91.58	48.34	67.97	74.52	90.06	92.67	53.18	66.17	63.98	78.78	84.39	57.33	42.38	93.31	309	381.8	351.45	271.27	162.52	134.68	116.89	118.7	149.99	157.25	117.51	97.11	97.2	93.74	88.76	56.2	83.72	104.43	117.59	75.45	70.64	47.78	59.69	38.02
aurB	LOC5568277	NP_477336.1	XP_001657974.1	160.99	232.63	302.27	266.56	169.78	68.45	41.74	30.64	15.59	8.95	10.73	11.46	1.64	3.31	16.11	25.3	50.41	43.54	12.66	5.73	7.7	22.58	321.22	473.78	431.42	319.22	177.56	197	221.97	183.32	197.48	113.17	65.54	40.54	46.32	22.82	13.88	11.49	32.87	8.91	13.88	8.09	10.23	26.5	55.24	62.42
Hs2st	LOC5577907	NP_477339.1	XP_001656685.2	47.22	15.64	24.34	22.38	17.77	14.04	20.87	10.21	9.74	7.16	7.16	9.55	8.19	9.93	18.13	31.14	25.21	31.1	25.32	15.29	9.63	21.07	50.4	73.14	95.52	80.14	37.31	34.15	26.09	23.82	27.12	23.09	19.37	17.34	21.46	15.06	12.6	8.67	14.17	9.97	8.81	6.78	13.2	11.55	11.37	14.62
gprs	LOC5568576	NP_725599.2	XP_021711531.1	1e-06	1.95	8.11	4.07	1e-06	1e-06	2.09	6.13	13.64	17.9	17.89	21.02	14.74	4.96	1.21	1.95	1.94	2.07	4.22	7.64	5.78	2.11	0.03	1e-06	0.02	0.24	0.09	0.09	0.07	0.04	0.09	0.35	1.12	3.66	4.43	5.04	10.95	5.91	14.43	23.77	13.99	8.13	1.1	0.68	0.45	0.26
foi	LOC5574062	NP_001261584.1	XP_021697583.1	122.35	64.51	81.15	38.66	29.61	22.82	29.22	30.64	35.07	48.34	17.89	21.02	26.2	19.86	19.34	33.09	25.21	37.32	31.65	28.67	46.23	61.71	47.61	69.71	57.12	82.05	72.33	48.23	35.22	24.76	33.55	23.69	21.4	25.82	23.4	20.19	21.52	10.79	16.98	17.22	14.63	11.51	18.2	3.46	5.1	5.69
Fim	LOC5580194	NP_728074.1	XP_021713405.1	90.15	21.5	48.69	75.29	75.02	68.45	79.31	89.86	93.53	87.72	101.96	99.36	63.86	69.5	44.32	118.72	98.88	87.07	67.51	32.49	42.38	64.11	15.77	22.39	16.36	25.94	53.4	52.69	57.71	57.35	94.6	52.2	44.36	84.15	88.52	84.5	81.48	34.21	46.33	71.86	50.09	37.32	19.44	12.28	17.48	14.26
drm	LOC5564506	NP_001285590.1	XP_021701067.1	4.29	41.05	139.98	156.68	130.29	142.16	233.77	106.2	89.63	59.08	33.99	45.86	26.2	28.13	27.4	68.12	93.07	111.95	78.06	21.02	15.41	13.85	0.53	0.43	0.96	8.87	40.66	39.83	50.1	46.48	69.71	63.84	75.08	47.35	58.98	58.41	41.08	20.65	23.11	14.98	14.24	10.85	24.09	18.4	22.79	21.35
cato	LOC5571657	NP_477344.1	XP_021695284.1	1e-06	1e-06	2.03	26.45	33.56	10.53	4.17	1e-06	1e-06	1e-06	1e-06	1e-06	1e-06	1e-06	1e-06	1e-06	3.88	2.07	1e-06	1e-06	1e-06	1e-06	1e-06	1e-06	1e-06	0.13	0.39	3.76	24.48	96.55	184.39	75.86	10.31	3.2	2.74	1.3	0.97	0.37	0.51	0.08	0.07	0.11	1e-06	0.05	1e-06	5.65
brk	LOC110678272	NP_511069.3	XP_021706587.1	2.15	64.51	56.8	69.18	57.25	52.65	54.27	22.47	7.79	3.58	3.58	3.82	8.19	3.31	11.68	21.41	25.21	33.17	14.77	5.73	7.7	6.92	1.29	0.17	30.89	33.08	38.91	48.58	55.55	31.91	71.14	45.59	22.76	32.37	24.66	18.82	26.66	3.73	6.83	11.12	3.81	1.82	4.85	3.45	5.85	5.47
trio	LOC5570339	NP_651960.2	XP_021699473.1	42.93	50.83	44.63	46.8	47.38	36.86	62.62	46.97	38.97	26.85	46.51	47.77	19.65	16.55	15.71	36.98	44.59	47.68	33.76	19.11	30.82	23.78	109.76	124.22	132.11	71.46	28.07	24.19	14.61	6.72	8.69	4.67	7.63	9.91	10.27	5.97	7.65	2.88	8.47	5.69	3.97	2.64	7.19	2.5	4.2	3.81
Srp54	LOC5575009	NP_477347.1	XP_001661752.1	311.24	459.4	507.17	398.83	349.42	252.73	208.72	196.07	130.55	89.51	128.79	110.83	70.41	64.54	62.45	107.05	98.88	128.53	67.51	32.49	42.38	72.54	346.53	312.57	489.03	284.02	316.26	292.57	290.63	412.87	368.24	333.94	207.02	161.29	141.61	121.71	97.45	74.32	63.02	65.89	52.03	62.22	83.48	89.83	133.07	93.21
MED6	LOC5569671	NP_001163577.1	XP_021706516.1	70.83	66.47	60.86	56.98	49.35	33.35	31.31	28.59	19.49	14.32	17.89	19.11	14.74	11.58	14.1	23.36	29.08	35.24	21.1	13.38	17.34	25.28	56.13	88.47	78.71	67.09	38.18	40.93	36.6	32.11	52.51	51.3	43.23	24.81	33	33.53	23.08	12.24	19.29	12.23	16.82	6.57	29.68	26.16	32.02	38.82
Stip1	LOC5564161	NP_477354.1	XP_001648490.1	352.03	56.69	89.26	120.06	124.37	105.3	116.88	53.1	46.76	35.8	53.66	59.24	119.54	109.22	100.72	181.01	172.56	188.65	147.68	72.62	59.71	138.76	329.48	343.18	494	395.87	355.2	301.3	265.95	200.73	217.59	208.32	241.14	183.21	209.89	184.25	150.06	95.33	167.27	156.14	139.25	90.81	149.87	186.48	303.23	152.06
CG11417	LOC5567826	NP_569906.1	XP_021711081.1	130.94	91.88	64.92	87.5	78.97	52.65	41.74	34.72	19.49	14.32	30.41	24.84	55.68	24.82	13.7	13.62	13.57	18.66	12.66	5.73	9.63	44.25	67.12	67.37	66.7	66.25	58.82	46.56	34.99	34.14	33.62	32.1	33.81	28.39	32.64	21.19	21.29	20.02	29.33	26.22	40.61	51.13	23.5	13.11	15.61	6.93
Dlc90F	LOC5568222	NP_477356.1	XP_021708417.1	382.08	518.04	375.31	246.21	252.69	198.32	206.63	167.48	165.62	121.74	148.47	158.6	91.7	114.18	119.25	163.49	184.19	205.24	213.09	170.08	142.54	161.34	181.92	272.41	358.17	318.75	195.72	221.61	262.16	173.21	198.42	151.72	139.38	95.39	95.47	75.41	52.82	27.84	55.14	26.81	30.4	18.55	59.39	58.53	108.33	94.83
dlt	LOC5565687	NP_728672.1	XP_021700587.1	45.08	48.87	40.57	34.59	27.64	17.55	20.87	20.42	15.59	8.95	16.1	17.2	4.91	4.96	4.03	5.84	5.82	10.37	8.44	5.73	3.85	12.04	17.04	27.11	20.24	12.68	13.5	12.74	12.4	9.27	12.1	7.92	11.64	15.52	13.91	5.78	6.11	2.03	4.39	2.85	2.59	2.01	1.12	0.35	0.73	0.74
flfl	LOC5577697	NP_731849.2	XP_021711675.1	128.79	187.67	135.92	118.02	100.68	49.14	85.57	55.14	46.76	28.64	53.66	51.59	21.29	16.55	26.19	56.44	54.29	74.63	54.85	28.67	25.04	40.94	113.41	152.63	170.02	135.86	94.91	107.9	110.7	69.1	96.57	57.94	56.51	49.72	51.92	37.53	39.39	17.66	28.07	27.18	16.28	13.06	19.21	6.49	13.4	11.94
Dph5	LOC5576116	NP_524452.4	XP_001662462.1	367.05	232.63	75.06	73.25	96.73	124.61	85.57	87.82	66.25	73.4	105.54	91.72	185.04	94.32	52.37	44.76	58.17	47.68	29.54	24.84	82.83	133.65	132	158.97	143.2	90.98	59.97	37.81	27.02	27.54	25.3	33.12	29	31.57	29.27	24.45	26.16	30.29	38.38	51.33	51.34	60.83	21.02	40.02	39.09	19.12
Cpsf160	LOC5566867	NP_995833.1	XP_021710072.1	77.27	87.97	50.72	36.63	35.53	15.8	33.4	22.47	15.59	7.16	30.41	30.57	8.19	8.27	8.46	13.62	13.57	14.51	8.44	3.82	3.85	18.36	86.17	119.69	98.83	56.3	52.01	59.78	65.44	37.91	66.4	46.29	34.31	30.5	30.96	24.25	23.13	8.34	14.59	17.42	12.28	8.81	15.77	3.72	10.31	4.81
Flo1	LOC5566722	NP_725476.1	XP_021695725.1	42.93	56.69	73.03	99.71	134.24	268.53	210.81	218.54	159.78	152.17	125.21	118.47	96.61	72.81	75.74	75.91	87.25	132.68	101.27	105.11	65.49	53.88	4.51	3.3	3.39	7.52	13.87	26.13	37.41	24.93	42.79	35.41	51.35	66.25	74.35	59.53	61.75	26.09	43.79	42.26	21.34	16.96	7.51	4.64	6.3	4.87
DIP2	LOC110679519	NP_612019.2	XP_021710035.1	57.96	43.01	50.72	42.73	37.51	26.33	60.53	30.64	31.18	19.69	21.47	26.75	13.1	11.58	23.37	60.34	60.11	62.19	46.41	21.02	11.56	22.88	17.65	16.03	16.33	18.6	11.6	12.94	17.5	9.33	22.11	12.55	16.13	27.96	28.25	21.85	32.43	8.3	14.95	13.45	4.22	2.92	5.43	1.09	2.58	2.23
Crk	LOC5568068	NP_651908.1	XP_001652002.1	57.96	76.24	85.2	69.18	84.89	68.45	125.23	24.51	48.71	17.9	28.62	53.5	16.38	23.17	32.23	75.91	67.86	76.71	80.17	45.86	15.41	26.49	135.12	215.6	151.38	91.05	25.98	19.65	9.91	9.68	5.77	4.26	7.9	5.87	5.18	2.82	2.82	2.87	3.59	2.26	1.99	3.23	11.64	20.15	31.05	23.23
AP-1mu	LOC5568764	NP_649906.1	XP_021705032.1	197.48	173.98	44.63	67.15	104.63	114.08	118.97	128.67	103.27	75.19	125.21	108.92	60.59	69.5	58.42	87.58	75.62	87.07	69.62	47.78	50.08	82.47	81.7	130.17	150.88	116.76	71.18	72.42	78.05	59.4	70.2	63.76	67.33	60.83	63.59	55.4	55.63	29.76	46.81	44.6	36.45	28.17	102.57	171.15	174.64	119.56
Pcd	LOC5576483	NP_477360.2	XP_001662676.2	246.85	17.59	20.29	14.24	17.77	21.06	35.48	30.64	17.54	41.18	89.44	74.52	142.46	76.12	178.47	204.36	414.92	221.82	189.88	330.6	132.91	117.39	885.1	259.58	34.44	7.48	16.25	26.88	22.83	43.67	29.47	47.02	48.79	89.17	83.49	110.32	98.4	97.21	48	41.62	37.97	39.83	44.49	39.51	143.33	249.18
kin17	LOC5573742	NP_649212.2	XP_001654770.1	68.69	91.88	85.2	79.36	73.04	50.9	58.44	34.72	33.12	19.69	17.89	24.84	13.1	11.58	16.52	31.14	36.84	45.61	37.98	21.02	15.41	23.48	29.52	27.52	40.79	46.7	35.17	36.5	37.85	40.96	45.26	45.81	40.9	29.1	32.17	23.43	19.97	14.09	15.86	13.75	12.27	11.47	18.42	11.04	20.11	17.94
Kap-alpha1	LOC5574064	NP_524167.1	XP_021697593.1	188.89	101.65	66.95	85.46	78.97	56.16	89.75	69.44	52.61	28.64	60.82	57.32	45.85	41.37	41.09	64.23	73.68	99.51	111.82	68.8	71.27	100.54	141.68	203.37	182.23	148.85	110.22	103.03	87.25	83.21	92.27	83.72	79.01	91.63	90.36	77.99	88.23	57.9	75.84	80.92	65.25	56.45	93.57	35.92	37.12	34.54
b6	LOC5574837	NP_477365.1	XP_001661654.2	1e-06	1e-06	1e-06	1e-06	1.97	1.76	4.17	55.14	103.27	32.22	10.73	11.46	6.55	26.48	5.64	23.36	9.69	6.22	29.54	160.52	23.11	5.42	0.19	0.84	1.36	0.61	1.19	3.04	2.23	1.54	3.48	3.2	2.73	6.49	12.19	68.42	385.32	271.42	333.22	191.9	125.35	63.65	31.81	22.29	49.38	1.88
Taf7	LOC5568008	NP_649748.1	XP_021708299.1	53.66	46.92	36.52	36.63	35.53	24.57	27.13	16.34	15.59	8.95	19.68	21.02	6.55	6.62	6.85	13.62	15.51	18.66	16.88	9.56	9.63	17.46	104.38	159.34	153.72	121.02	84.39	74.62	74.35	49.31	69.13	66.91	71.42	39.64	44.25	36.6	23.44	14.21	29.87	12.76	16.56	9.38	13.4	13.16	12.16	9.79
Actbeta	LOC110674289	NP_651942.2	XP_021694260.1	1e-06	1e-06	1e-06	1e-06	1e-06	1.76	6.26	4.08	7.79	5.37	5.37	9.55	4.91	1.65	1.61	3.89	7.76	12.44	14.77	9.56	1.93	2.11	0.35	1.42	2.15	3.04	3.45	3.39	2.32	1.47	1.98	2.42	5.16	13.1	16.14	23.62	23.87	12.68	26.26	35.21	41.62	19.66	18.65	11.03	2.11	3.37
NitFhit	LOC5577172	NP_525122.1	XP_001663254.2	68.69	72.33	60.86	46.8	41.46	31.59	35.48	28.59	27.28	23.27	28.62	34.39	29.48	31.44	31.42	29.19	38.78	39.39	31.65	22.93	19.26	35.52	33.54	40.86	25.39	22.24	21.07	17.81	16.93	14.72	12.34	12.04	15.39	16.22	14.49	9.24	9.56	8.18	9.78	8.11	9.05	8.73	9.04	6.94	7.38	15.68
NTPase	LOC5566799	NP_001259972.1	XP_021702550.1	124.5	179.85	164.32	101.74	82.91	73.71	87.66	145.01	151.98	103.83	114.48	114.65	86.79	112.53	60.03	44.76	40.72	47.68	109.71	36.31	104.02	77.66	129.56	221.5	252.5	170.71	69.02	37.16	20.98	10.84	16.07	12.72	21.28	20.06	26.06	11.75	11.56	8.75	29.01	40.54	53.45	48.74	114.88	33.85	46.15	40.22
Mat1	LOC5571154	NP_610605.1	XP_001653470.1	94.45	21.5	32.46	24.42	19.74	15.8	14.61	10.21	7.79	5.37	5.37	5.73	13.1	14.89	16.52	19.46	21.33	29.02	21.1	9.56	9.63	28.29	66.75	23.44	24.9	44.06	54.15	63.12	62.97	57.78	60.8	59.62	48.33	39.68	36.79	32.03	26.5	18.08	22.54	18.48	20.91	15.72	20.43	28.28	28.54	22.93
Rilpl	LOC5576379	NP_001259133.1	XP_021699715.1	47.22	11.73	26.37	20.35	17.77	8.78	16.7	18.38	21.43	23.27	25.04	30.57	26.2	16.55	18.94	31.14	31.02	47.68	52.74	32.49	30.82	38.53	78.14	78.7	58.39	47.55	38.08	35.92	34.33	24.3	36.22	30.78	32.77	26.39	26.76	34.96	28.96	16.73	29.44	27.93	34.72	16.76	37.89	28.73	14.42	11.89
Spg7	LOC5578731	NP_570017.1	XP_001664033.2	107.33	33.23	30.43	28.49	25.66	26.33	25.05	42.89	42.87	30.43	21.47	19.11	34.39	36.41	21.76	19.46	21.33	31.1	40.09	36.31	36.6	58.7	89.63	83.56	62.15	48.77	50.17	44.26	36.96	53.31	38.71	37.29	32.14	38.8	36.15	31.48	35.6	42.84	31.03	38.33	33.1	45.66	37.96	16.63	30.3	25.11
Ugalt	LOC5578291	NP_001138149.1	XP_001663817.1	72.98	15.64	6.09	12.21	17.77	42.12	48.01	36.76	19.49	12.53	12.52	11.46	14.74	26.48	19.34	27.25	17.45	24.88	16.88	5.73	15.41	29.5	99.38	168.19	171.5	119.79	64.21	47.55	49.04	68.33	88.83	93.65	87.34	86.7	84.6	89.72	79.41	41.23	39.32	36.36	43.25	37.65	43.2	37.04	49.56	35.92
eIF2Bbeta	LOC5567108	NP_570020.1	XP_001651487.2	85.86	60.6	79.12	77.32	69.1	82.49	70.96	73.53	54.56	41.18	35.78	34.39	67.14	74.47	45.12	54.5	44.59	58.05	59.07	42.04	40.45	54.78	51.59	84.53	83.25	78.83	80.37	83.64	82.64	106.26	101.93	93.71	80.51	70.75	66.49	69.58	58.63	47.09	36.62	45.33	45.29	42.92	68.69	44.51	52.8	37.92
CG2681	LOC5567112	NP_570022.2	XP_001651488.2	1e-06	1e-06	2.03	2.03	1e-06	1e-06	1e-06	2.04	5.85	17.9	42.93	36.31	39.3	33.1	8.46	1e-06	1.94	1e-06	1e-06	1e-06	17.34	17.16	27.07	22.33	13.48	6.99	5.05	3.47	1.22	1.27	0.91	0.59	0.77	1.11	1.23	0.6	1.05	2.63	14.65	69.64	88.68	115.41	80.61	19.98	7.98	4.73
CG2685	LOC5573192	NP_570023.1	XP_001660809.2	96.59	86.01	58.83	61.04	55.28	38.61	33.4	30.64	21.43	16.11	14.31	15.29	14.74	13.24	12.49	19.46	21.33	29.02	18.99	9.56	9.63	23.48	56.12	94.01	82.09	59.5	40.44	38.01	34.17	38.43	38.72	35.82	25.69	26.29	24.16	19.63	18.03	12.38	17.95	14.84	12.4	10.32	7.14	5.74	6.66	7.71
ari-2	LOC5572098	NP_477374.1	XP_021698148.1	109.47	70.38	56.8	97.67	106.6	98.28	104.36	51.06	37.02	41.18	17.89	19.11	9.83	4.96	22.56	58.39	73.68	76.71	46.41	22.93	25.04	32.51	119.27	175.88	178.21	136.25	88.61	52.09	48.63	28.12	50.71	41.84	36.69	32.36	35.65	30.78	28.51	12.76	24.91	24.88	15.87	9.54	19.32	10.64	9.11	5.75
Mtpbeta	LOC5574197	NP_477378.1	XP_001661254.1	427.16	115.34	14.2	10.17	17.77	66.69	85.57	151.14	134.45	123.53	75.13	74.52	160.48	205.19	222.79	293.89	166.74	205.24	202.54	150.97	181.06	212.21	260.22	255.09	194.11	155.99	199.58	225.76	222.31	243.19	214.98	201.77	235.58	307.88	302.5	261.93	274.38	206.02	188.89	196.08	163.29	181.25	72.23	73.88	93.92	61.31
SuUR	LOC5571441	NP_524835.1	XP_001659693.2	70.83	70.38	32.46	30.52	29.61	15.8	29.22	20.42	21.43	8.95	23.25	24.84	4.91	6.62	6.45	9.73	7.76	8.29	8.44	7.64	5.78	18.06	45.12	49.27	50.84	44.49	48.06	30.99	23.21	16.29	16.54	15.48	16.45	15.39	18.15	11.72	11.76	9.3	11.47	10.67	9.35	6.86	4.77	2.7	4.18	2.47
Fpps	LOC5578269	NP_477380.1	XP_001663796.1	105.18	191.58	284.02	179.07	169.78	150.94	187.85	73.53	42.87	34.01	53.66	57.32	19.65	47.99	59.22	62.28	71.74	105.73	156.12	30.58	25.04	50.27	208.44	360.67	329.57	196.51	126.85	125.23	142.6	153.76	172.35	155.13	192.12	178.74	190.73	276.6	156.57	81.74	117.58	106.22	99.81	93.42	346.68	106.96	190.11	257.24
Bap60	LOC5580023	NP_511143.2	XP_001653905.2	306.95	396.84	288.07	236.04	201.36	163.22	139.84	122.54	83.79	42.97	66.18	66.88	24.56	28.13	46.33	81.74	93.07	114.02	56.96	21.02	17.34	62.31	156.24	263.9	277.11	240.73	263.92	263.29	275.41	312.5	308.93	276.69	173.5	133.27	125.91	90.73	64.3	45.99	47.31	32.09	30.19	33.49	61.26	46.44	69.17	67.83
CG4101	LOC5573227	NP_648908.1	XP_001654432.1	17.17	29.32	26.37	26.45	27.64	26.33	22.96	6.13	13.64	8.95	5.37	11.46	4.91	6.62	15.71	42.82	27.14	35.24	31.65	11.47	5.78	11.14	14.65	28.46	25.53	42.97	67.32	75.5	85.53	78.84	81.31	75.97	104.41	86.01	87.22	83.59	63.88	63.44	57.03	49.55	42.53	34.09	59.74	33.37	21.75	20.11
SF1	LOC5564257	NP_524654.2	XP_001648609.1	173.87	232.63	263.73	221.8	165.83	124.61	102.27	93.95	54.56	32.22	35.78	34.39	62.23	44.68	49.15	70.07	77.56	132.68	82.28	34.4	32.75	64.11	161.28	252.09	238.2	168.69	121.82	124	122.42	137.08	128.5	116.88	90.2	97.27	89.62	71.3	61.88	43.97	53.65	43.82	35.48	38.65	6.74	4.9	2.98	3.53
Pli	LOC5574577	NP_001097890.1	XP_021709421.1	96.59	80.15	146.07	166.86	177.67	179.02	192.02	149.09	114.96	53.71	25.04	34.39	14.74	11.58	58.42	173.22	141.54	93.29	65.4	32.49	26.97	33.71	76.1	37.92	64.51	67.07	79.34	92.85	93.91	46.47	74.87	58.04	64.31	42.21	48.3	36.71	30.94	15.04	27.23	22.27	15.91	10.04	42.93	15.04	19.98	16.71
eIF3e	LOC5574338	NP_477385.1	XP_001661371.1	489.4	678.35	779.01	614.52	669.24	600.23	480.05	383.97	294.23	239.89	268.31	273.25	335.69	317.72	212.31	268.59	263.69	304.75	215.2	145.24	157.95	255.55	389.43	513.14	609.09	536.6	510.08	561.64	646.77	444.17	716.2	682.98	615.62	449.17	484.61	490.66	415.86	232.5	368.45	378.88	414.45	231.57	237.07	132.47	162.05	111.45
CG4025	LOC5570591	NP_569979.1	XP_001653258.1	32.2	11.73	16.23	24.42	25.66	22.82	18.78	20.42	15.59	12.53	12.52	13.38	16.38	13.24	29.81	33.09	34.9	33.17	25.32	15.29	17.34	30.7	100.44	75.57	74.37	93.02	57.29	46.58	44.82	39.57	43.38	40.16	33.98	31.02	30.64	24.25	20.43	14.37	18.94	17.1	15.05	11.12	16.61	14.98	18.02	18.22
CG4281	LOC5568991	NP_569973.1	XP_021709574.1	197.48	191.58	89.26	101.74	96.73	45.63	56.35	69.44	44.82	23.27	73.34	53.5	19.65	14.89	20.14	29.19	36.84	45.61	31.65	17.2	21.19	50.57	94.44	145.99	130.77	101.37	45.06	44.58	36.07	21.56	33.15	23.94	32.96	26.51	29.59	22.85	18.38	10.05	20.75	6.69	9.76	4.58	7.2	5.85	8.71	4.28
CG4045	LOC5571573	NP_569978.1	XP_001653710.2	66.54	74.29	42.6	67.15	88.84	87.75	75.14	57.19	42.87	30.43	59.03	45.86	78.6	43.02	27.4	33.09	38.78	43.54	35.87	17.2	23.11	36.72	56.61	80.99	78.74	88.74	67.63	63.76	58.67	35.89	49.85	45.63	45.5	36.14	42.59	39.45	28.96	18.94	40.74	34.43	44.22	23.44	34.68	52.54	56.64	29.84
CG13367	LOC5574249	NP_569851.2	XP_001661303.2	64.4	19.55	34.49	44.77	33.56	31.59	25.05	18.38	13.64	16.11	17.89	15.29	13.1	13.24	16.11	25.3	34.9	35.24	25.32	11.47	9.63	21.97	83.59	36.45	57.94	74.02	150.15	152.35	183.62	289.7	215.66	221.85	134.9	88.01	77.37	57.53	39.92	40.67	23	20.54	18.56	20.29	28.36	20.57	18.91	37.48
cry	LOC5564182	NP_732407.1	XP_001648498.2	1e-06	1e-06	1e-06	1e-06	1e-06	1.76	2.09	2.04	1.95	1e-06	1e-06	1e-06	1e-06	1e-06	1.21	3.89	3.88	22.8	33.76	26.75	25.04	91.81	5.04	4.75	5.06	26.84	8.56	21.7	24.74	18.79	18.23	22.86	24.28	19.91	18.31	15.4	14.79	12.91	14.72	15.32	12.83	13.69	57.03	22.14	17.48	16.51
CG3558	LOC5566304	NP_001137777.1	XP_021709183.1	109.47	64.51	79.12	65.11	57.25	52.65	62.62	75.57	58.46	60.87	48.3	49.68	37.66	31.44	37.87	58.39	52.35	66.34	63.29	51.6	55.86	62.91	41.77	16.55	59.07	43.21	24.71	23.35	23.05	13.52	21.57	15.07	17.72	24.75	21.37	18.3	21.06	8.96	13.13	13.18	5.6	5.31	5.9	2.18	3.16	3.82
MFS18	LOC5567975	NP_608835.1	XP_001657797.1	96.59	27.37	34.49	52.91	49.35	66.69	70.96	59.23	37.02	19.69	16.1	15.29	31.11	43.02	26.59	23.36	17.45	22.8	25.32	15.29	13.48	29.2	93.26	35.99	10.61	9.77	19.69	17.96	20.23	19.95	24.46	26	17.64	15.93	16.76	16.09	14.7	9.67	11.47	13.88	11.22	10.64	13.82	15.26	21.45	13.18
ZnT41F	LOC5574619	NP_610185.1	XP_021701493.1	15.03	9.77	6.09	12.21	19.74	22.82	35.48	14.3	21.43	16.11	25.04	34.39	18.01	21.51	24.98	44.76	21.33	26.95	14.77	7.64	9.63	14.45	55.15	48.12	15.43	3.02	1.5	1.75	1.55	1.27	1.9	1.98	2.78	6.93	6.04	9.02	9.34	4.52	6.26	8.07	8.04	6.97	11.72	10.59	11.72	7.67
Bap55	LOC5574676	NP_611209.1	XP_001661589.1	145.96	234.59	292.13	185.17	124.37	73.71	64.7	34.72	23.38	16.11	8.94	11.46	24.56	31.44	33.04	54.5	60.11	78.78	35.87	11.47	11.56	35.22	165.07	245.7	270.51	231.37	260	242.2	259.75	372.31	375.82	330.21	171.82	106.91	95.89	115.13	77.24	53.57	41.47	29.22	31.22	38.52	48.72	57.24	72.33	72.45
Ate1	LOC5567137	NP_001261101.1	XP_001651565.1	100.89	72.33	46.66	42.73	45.41	33.35	31.31	26.55	29.23	19.69	25.04	26.75	24.56	21.51	28.6	35.03	34.9	49.75	40.09	22.93	28.89	45.45	50.13	71.5	75.2	51.66	28.03	22.59	18.09	13.74	17.28	16.49	18.4	15.84	17.06	13.11	12.89	7.62	13.48	8.75	9.88	5.92	12.38	12.45	13.44	10.64
beta'COP	LOC5567368	NP_524836.2	XP_021710034.1	124.5	89.92	125.78	166.86	173.73	226.4	181.59	151.14	103.27	64.45	46.51	49.68	90.06	132.38	82.19	103.15	67.86	107.8	78.06	40.13	42.38	83.98	68.1	105.89	68.78	69.38	78.5	78.66	76.29	79.84	99.74	81.32	67.83	91.57	86.13	75.08	76.66	42.83	43.69	52.63	31.09	31.75	45.63	8.85	31.11	15.75
alphaCOP	LOC5577214	NP_477395.1	XP_001663309.2	115.91	48.87	97.38	160.75	173.73	191.3	171.15	145.01	99.37	66.24	44.72	45.86	80.24	107.56	74.93	99.26	62.04	103.66	82.28	45.86	42.38	86.99	53.94	102.44	72.51	63.35	75.58	75.08	75.46	71.45	112.85	100.4	76.31	84.29	81	69.49	77.32	28.72	35.66	46.49	27.08	18.1	68.99	26.72	66.85	39.36
unc-13	LOC5574316	NP_001245427.1	XP_021694563.1	10.73	9.77	6.09	6.1	5.92	3.51	12.52	6.13	13.64	10.74	12.52	22.93	8.19	4.96	6.85	17.52	27.14	45.61	52.74	26.75	9.63	11.44	0.05	0.02	0.08	0.09	0.12	0.17	0.12	0.06	0.15	0.53	2.89	14.06	14.4	15.15	25.31	9.09	14.12	22	8.34	7.64	1.58	0.29	0.08	0.09
pon	LOC5575396	NP_525072.2	XP_001661913.1	36.49	31.28	121.72	201.45	136.22	68.45	39.66	18.38	9.74	7.16	3.58	3.82	1.64	1.65	9.67	17.52	25.21	24.88	4.22	1.91	1.93	6.02	1e-06	0.06	3.89	18.98	38.47	70.57	107.43	64.95	103.13	65.75	28.63	11.64	9.48	4.51	2.89	1.08	2.88	0.76	0.68	0.45	2.33	1.64	4.17	3.47
PlexA	LOC5574317	NP_524637.2	XP_021694571.1	51.52	66.47	85.2	56.98	57.25	29.84	89.75	20.42	29.23	12.53	21.47	34.39	8.19	11.58	19.34	54.5	36.84	47.68	37.98	21.02	7.7	19.87	56.33	87.21	72.34	68.89	79.46	108.37	128.79	97.72	160.62	103.7	82.63	138.06	132.43	112.94	132.1	34.45	46.11	52.03	25	18.5	7.62	2.2	5.62	4.28
mbt	LOC5566181	NP_523375.2	XP_021704460.1	218.94	248.27	103.46	109.88	108.58	73.71	77.23	100.08	66.25	35.8	73.34	61.15	16.38	14.89	16.52	35.03	46.53	58.05	48.52	22.93	23.11	54.18	81.01	70.76	69.89	51.82	32.66	38.35	40.2	22.31	34.9	23.34	21.43	24.54	25.4	19.71	21.58	7.8	12.09	8.82	4.77	3.37	9.87	5.23	4.33	5.33
homer	LOC5574386	NP_001036341.2	XP_021700111.1	118.06	101.65	87.23	73.25	71.07	63.18	62.62	40.85	35.07	21.48	28.62	30.57	14.74	11.58	18.53	36.98	44.59	64.27	52.74	36.31	32.75	47.26	35.89	62.24	65.33	50.61	34.47	45.1	42.96	18.25	41.54	29.87	41.73	35.74	44.61	34.04	31.7	10.77	26.84	14.8	9.29	5.25	29.08	9.83	6.1	6.31
Cdc16	LOC5578915	NP_477397.1	XP_021694075.1	62.25	86.01	68.98	40.7	35.53	21.06	33.4	18.38	17.54	7.16	25.04	24.84	4.91	6.62	9.27	15.57	15.51	18.66	12.66	5.73	3.85	15.65	77.91	47.76	33.53	24.52	33.82	36.06	38.91	38.91	33.35	29.7	19.94	19.14	16.53	12.11	11.94	9.36	9.17	10.24	8.28	9.77	8.22	4.45	4.64	3.41
Sbf	LOC5567377	NP_477401.2	XP_021707699.1	25.76	9.77	18.26	22.38	21.72	14.04	25.05	16.34	13.64	8.95	7.16	9.55	8.19	6.62	9.67	21.41	23.27	26.95	21.1	13.38	7.7	15.35	56.5	68.03	71.88	34.71	20.61	24.52	24.77	10.57	23.71	13	11.82	18.9	19	14.79	18.49	4.19	8.57	9.32	3.87	2.21	2.45	1.89	2.84	2.82
Rad17	LOC5569478	NP_650382.3	XP_021694694.1	45.08	25.41	14.2	12.21	13.82	8.78	12.52	6.13	3.9	3.58	3.58	3.82	3.28	3.31	4.43	7.79	7.76	12.44	8.44	5.73	3.85	10.84	84.61	67.05	62.29	42.45	31.29	28.8	23.63	19.24	19.94	14.19	11.14	10.02	8.71	5.54	4.99	4.68	6.75	4.17	3.99	3.11	3.06	2.82	4.18	3.98
Mcm6	LOC5580252	NP_511065.1	XP_001662645.1	281.19	179.85	336.76	295.05	193.47	89.51	68.88	67.4	38.97	16.11	50.09	30.57	34.39	21.51	20.14	23.36	42.66	35.24	8.44	3.82	11.56	49.06	285.21	290.33	213.25	203.91	333.46	439.54	396.39	196.62	205.81	118.76	62.84	32.54	34.03	18.78	20.25	14.55	32.93	23.23	21.55	16.14	27.98	32.49	27.55	30.56
HDAC3	LOC5574401	NP_651978.2	XP_001655108.1	109.47	130.98	52.75	81.39	82.91	59.67	52.18	57.19	37.02	19.69	32.2	30.57	29.48	21.51	26.59	42.82	50.41	64.27	35.87	19.11	17.34	34.92	89.09	128.54	114.09	93.93	72.68	69.71	63.88	59.07	68.3	54.18	47.16	37.47	35.42	26.31	22.78	13.68	21.05	18.57	18.1	16.31	30.77	28.09	39.55	30.31
Fen1	LOC5579829	NP_523765.1	XP_021711510.1	81.57	11.73	48.69	59.01	33.56	17.55	12.52	8.17	7.79	3.58	3.58	3.82	16.38	14.89	12.09	17.52	21.33	22.8	10.55	5.73	5.78	24.98	143.71	171.13	148.07	143.78	288.61	359.62	295.97	253.12	190.26	143.51	61.12	36.62	35.78	31.78	28.71	23.07	23.68	25.26	24.29	21.32	35.33	55.91	71.36	61.35
RhoGAP1A	LOC5566946	NP_001284725.1	XP_021702766.1	85.86	72.33	44.63	46.8	51.33	31.59	66.79	44.93	46.76	32.22	48.3	59.24	24.56	28.13	27.4	64.23	62.04	68.41	46.41	22.93	13.48	33.41	22.54	20.22	24.66	14.34	14.25	12.51	13.67	8.48	22.42	14.19	11.11	22.74	23.88	23.63	26.13	4.8	7.88	10.16	4.07	2.83	2.9	1.51	3.06	2.41
wrapper	LOC5579799	NP_477404.1	XP_021707640.1	1e-06	1.95	2.03	22.38	39.48	73.71	56.35	44.93	31.18	19.69	8.94	9.55	6.55	4.96	7.25	11.68	23.27	35.24	12.66	9.56	1.93	5.72	0.17	0.12	0.3	0.42	5.58	2.03	8.23	14.23	42.67	48.74	48.78	52.5	52.71	60.56	50.63	21.51	24.57	23.1	18.91	8.88	4.38	1.36	0.45	0.85
Timp	LOC5578139	NP_731461.1	XP_001663710.1	1e-06	1e-06	1e-06	1e-06	1.97	3.51	10.44	24.51	42.87	46.55	19.68	24.84	8.19	8.27	18.94	35.03	87.25	22.8	59.07	61.15	63.57	57.79	0.93	0.53	1.11	2.3	6.12	9.36	16.99	16.81	20.44	16.84	26.51	28.02	26.71	34.09	39.18	36.28	34.3	33.42	20.47	18.36	32.48	42	10.99	20.29
Eph	LOC5570397	NP_524625.3	XP_021694767.1	40.78	44.96	77.09	65.11	63.17	31.59	85.57	18.38	29.23	14.32	14.31	26.75	9.83	9.93	16.52	48.66	36.84	49.75	42.2	21.02	7.7	15.35	37.44	8.93	40.67	41.16	46.88	50.69	53.19	41.32	48.82	32.32	29.34	33.44	33.98	26	17.36	7.12	10.35	3.67	2.71	3.31	7.86	2.86	5.57	6.71
Rlip	LOC5573578	NP_650933.2	XP_001654712.2	40.78	17.59	22.32	24.42	21.72	19.31	20.87	14.3	13.64	10.74	8.94	11.46	9.83	6.62	10.07	17.52	19.39	29.02	23.21	15.29	11.56	20.47	58.45	50.4	63.24	57.07	33.59	30.36	24.71	23.06	27.15	26.37	27.12	18.64	23.34	20.05	18.99	13.87	19.76	15.78	18.83	12.59	15.2	8.51	9.37	8.37
Mhcl	LOC5572998	NP_732109.2	XP_021708630.1	25.76	15.64	30.43	44.77	43.43	50.9	68.88	63.31	37.02	37.59	19.68	22.93	13.1	18.2	20.55	36.98	38.78	51.83	128.7	80.26	44.3	27.09	7.04	8.84	8.73	10.85	7.54	11.3	14.55	7.78	14.5	12.17	17.87	18.67	23.76	26.16	20.81	10.37	15.58	6.6	5.59	4.04	4.28	2.89	5.7	5.76
Mipp2	LOC5574784	NP_511055.1	XP_001655344.2	57.96	41.05	24.34	22.38	25.66	17.55	22.96	18.38	11.69	5.37	14.31	11.46	8.19	6.62	8.86	11.68	11.63	14.51	10.55	7.64	5.78	22.27	0.23	1e-06	0.99	6.02	9.78	7.81	12.04	22.9	30.02	35.99	19.85	14.72	14.47	27.07	18.26	14.01	13.29	27.07	38.97	36.01	65.26	43.93	44.23	46.23
Nsun2	LOC5579023	NP_652007.1	XP_001664204.1	60.1	76.24	79.12	93.6	92.79	94.77	77.23	61.27	37.02	23.27	50.09	36.31	90.06	61.23	21.35	25.3	25.21	26.95	25.32	13.38	13.48	31.61	168.88	229.24	208.11	160.39	138.16	123.9	108.29	100.24	96.79	83.1	73.45	62.37	61.06	48.18	46.46	33.84	49.8	79.76	108.98	114.66	22.25	21.95	27.01	12.96
Cdc45	LOC5569841	NP_569880.1	XP_001658728.1	221.09	23.46	64.92	56.98	35.53	17.55	14.61	14.3	9.74	5.37	5.37	5.73	22.93	19.86	12.49	13.62	21.33	18.66	10.55	11.47	19.26	45.45	151.76	108.34	65.8	44.16	61.26	66	55.45	36.16	36.91	20.98	10.96	8.18	7.08	6.56	6.6	5.96	7.05	8.36	6.99	5.86	7.99	13.46	10.61	9.71
CBP	LOC5568051	NP_001259309.1	XP_001651987.1	96.59	82.11	198.81	246.21	227.03	256.24	285.95	191.98	241.62	205.88	171.72	223.56	55.68	41.37	37.87	70.07	93.07	95.36	109.71	24.84	11.56	18.96	11.52	31.92	53.53	476.87	507.11	334.28	326.83	353.4	330.71	343.59	339.13	291.76	295.45	255.46	252.8	169.93	163.8	142.66	120.24	136.2	74.41	121.91	148.1	193.09
BCL7-like	LOC5576471	NP_572562.1	XP_021700479.1	109.47	113.38	111.58	89.53	69.1	47.39	50.09	28.59	19.49	10.74	12.52	13.38	11.46	11.58	16.52	33.09	31.02	43.54	18.99	7.64	5.78	20.77	167.27	201.49	214.28	184.23	118.68	115.73	128.53	135.89	164.02	146.43	112.36	100.06	90.94	77.6	59.73	37.84	42.04	34.95	35.42	29.15	29.25	29.5	23.34	31.96
tna	LOC5574895	NP_001368945.1	XP_021695492.1	2.15	37.14	50.72	85.46	65.15	61.43	85.57	102.12	72.09	78.77	50.09	43.95	37.66	14.89	25.78	44.76	54.29	89.14	84.39	57.33	77.05	57.19	34.52	15.85	18.77	10.31	13.88	19.58	29.92	29.66	43.47	33	37.43	36.37	37.79	40.4	38.83	17.46	20.7	18.15	13.76	10.41	8.54	6.63	7.82	7.51
siz	LOC5567245	NP_730594.1	XP_021710885.1	51.52	76.24	117.66	107.85	65.15	42.12	58.44	77.61	68.2	57.29	37.56	38.22	21.29	21.51	27.4	46.71	34.9	35.24	44.31	30.58	42.38	36.42	19.37	10.51	7.73	6.2	16.88	26.51	28.04	23.25	41.66	27.26	10.54	14.36	14.04	26.02	31.35	7.64	5.19	11.28	6.97	4.68	4.95	2.65	2.86	2.76
Rok	LOC5579816	NP_536796.2	XP_001651046.2	85.86	70.38	64.92	65.11	57.25	40.37	43.83	34.72	25.33	17.9	23.25	22.93	16.38	14.89	20.14	36.98	31.02	37.32	23.21	13.38	13.48	32.81	61.27	95.3	68.81	38.92	12.1	12.39	8.69	3.13	5.22	1.61	2.71	4.77	3.8	2.08	3.98	0.73	2.64	1.68	0.61	0.65	4.53	1.19	1.72	1.28
par-6	LOC5568014	NP_573238.1	XP_001657836.1	94.45	86.01	62.89	63.08	63.17	47.39	58.44	38.81	38.97	19.69	28.62	32.48	11.46	11.58	19.74	52.55	34.9	43.54	33.76	19.11	13.48	34.31	70.64	124.3	119.67	92.6	42.14	41.23	35.55	15.83	24.97	15.09	20.4	22.8	26.22	17.6	17.87	6.05	13.95	7.26	3.84	3.45	15.03	16.36	27.68	18.71
nop5	LOC23687857	NP_477412.1	XP_021706703.1	319.83	365.56	547.74	663.36	550.79	382.61	384.04	247.13	167.57	136.06	314.82	257.96	474.88	205.19	73.32	77.85	67.86	62.19	61.18	30.58	53.93	148.09	364.54	377.76	430.35	464.25	401.58	367.87	309.82	252.34	299.05	268.31	348.26	228.3	269.17	321.45	233.76	195.92	286.85	207.43	393.11	287.79	202.65	353.74	311.27	129.57
myo	LOC5577632	NP_726604.1	XP_021693883.1	19.32	21.5	10.14	6.1	13.82	21.06	41.74	10.21	17.54	7.16	8.94	19.11	6.55	8.27	15.71	33.09	54.29	35.24	23.21	17.2	7.7	12.94	1e-06	0.07	6.5	4.89	1.84	2.24	2.22	1.1	0.93	1.33	4.08	5.74	8.86	8.86	8.2	6.28	7.87	9.1	8.16	6.08	6.01	1.75	5.12	14.77
mei-P26	LOC23687749	NP_001356936.1	XP_021711806.1	32.2	7.82	4.06	6.1	5.92	3.51	6.26	4.08	5.85	3.58	3.58	3.82	4.91	1.65	2.82	5.84	7.76	10.37	10.55	7.64	5.78	14.75	107.38	92.95	128.01	78.74	23.18	24.06	12	4.9	4.67	2.77	6.31	9.54	9.51	3.07	4.44	2.2	6.87	1.84	1.82	1.46	31.09	5.53	5.83	7
gus	LOC5574311	NP_001246140.1	XP_011493578.1	221.09	183.76	101.43	105.81	118.45	94.77	164.89	34.72	58.46	26.85	53.66	55.41	13.1	16.55	27.8	62.28	58.17	60.12	50.63	32.49	11.56	50.27	38.36	64.84	149.02	208.37	143.76	165.46	180.65	135.99	290.62	222.52	104.04	43.94	43.54	26.7	23.87	19.43	30.96	28.87	13.22	8.69	10.52	3.84	5.41	6.51
msk	LOC5571444	NP_524780.1	XP_021695478.1	444.33	222.86	89.26	79.36	100.68	80.73	114.8	87.82	70.15	55.5	110.9	112.74	240.71	168.79	88.63	89.53	83.37	99.51	71.73	45.86	48.16	196.56	505.39	764.04	487.74	347.63	298.13	275.28	211.16	87.29	122.86	81.41	85.48	107.22	105.54	82.41	89.64	39.94	93.68	153.74	126.11	98.52	160.19	54.99	81.39	34.48
bonsai	LOC5565346	NP_611691.1	XP_001649689.1	100.89	60.6	117.66	85.46	78.97	87.75	118.97	81.7	105.22	85.93	94.8	103.18	101.53	142.31	45.93	35.03	31.02	41.46	88.61	120.39	44.3	63.81	81.65	58.63	28.52	37.31	38.55	30.73	29.41	27.89	38.94	42.04	44.87	29.94	35.89	49.85	36.97	27.34	37.29	41.19	44.72	25.61	24.17	28.55	50.02	28.58
aft	LOC5568314	NP_477413.1	XP_001652191.1	40.78	1.95	1e-06	2.03	3.95	7.02	14.61	8.17	3.9	1.79	1.79	1.91	4.91	8.27	15.71	31.14	38.78	47.68	21.1	9.56	7.7	21.37	32.16	41	54.83	42.52	27.61	23.27	20.4	18.35	25.84	23.5	18.91	14.74	16.88	13.49	13.4	6.26	11.46	13.11	10.36	7.1	14.94	9.3	6.33	6.37
Traf4	LOC5568228	NP_477416.1	XP_001652160.1	8.59	127.07	338.79	319.47	197.42	128.12	108.53	38.81	27.28	17.9	10.73	13.38	4.91	3.31	7.25	21.41	34.9	47.68	25.32	19.11	9.63	4.52	0.13	1e-06	3.2	134.6	194.9	245.87	271.94	177.25	247.67	160.24	112.68	74.47	69.42	42.82	29.74	13.3	22.77	10.1	6.83	5.59	1.91	1.64	3.36	2.03
Mad1	LOC5564411	NP_610477.2	XP_001648755.2	105.18	142.71	93.32	69.18	59.22	36.86	45.92	34.72	25.33	12.53	33.99	28.66	13.1	14.89	13.7	23.36	25.21	41.46	25.32	11.47	7.7	23.48	95.44	126.21	134.3	94.71	94	100.85	113.92	74.56	112.2	86.87	74.48	49.55	49.7	34.35	27.2	10.71	21.17	12.11	11.82	7.92	16.45	11.09	11.97	11.13
Sara	LOC5571512	NP_524729.2	XP_021692970.1	62.25	19.55	24.34	30.52	27.64	22.82	33.4	26.55	27.28	25.06	19.68	24.84	16.38	14.89	28.2	122.62	95	66.34	50.63	26.75	26.97	32.51	46.13	19.94	46.09	30.61	17.4	17.29	17.99	12.29	24.79	17.31	12.3	11.99	11.27	9.61	9.4	3.57	7.08	8.15	4.66	3.61	1.14	1.18	2.42	1.67
SAK	LOC5571876	NP_649324.1	XP_021706353.1	36.49	43.01	66.95	69.18	39.48	15.8	18.78	4.08	5.85	1.79	5.37	5.73	1.64	1.65	7.65	15.57	21.33	24.88	18.99	11.47	5.78	13.55	45.67	68.92	55.88	29.3	25.15	37.58	49.91	51.41	51.8	31.69	15.68	12.13	10.42	5.43	4.26	2.05	4.36	3.53	2.08	2.6	3.62	3.19	2.19	4.36
RpL23A	LOC23687936	NP_001356972.1	XP_011493344.1	4200.72	5983.9	5554.53	6116.71	6117.89	5819.81	5403.75	5922.91	5060.29	5956.1	5216	4654.74	5826.24	4813.78	3296.72	3295.08	2952.91	3530.53	3225.83	2335.24	2746.79	3091.91	1542.81	1890.98	1857.33	2794.74	3468.88	3482.82	3208.61	4556.13	3471.09	4248.43	3799.31	3960.15	4083.92	3672.73	3592.68	5214.47	3600.91	4057.79	4521.84	6069.7	536.11	749.41	751.9	547.42
Polr2C	LOC5571035	NP_477419.1	XP_001659470.1	171.72	236.54	204.9	150.58	146.09	143.92	79.31	85.78	50.66	25.06	26.83	28.66	40.94	43.02	38.27	50.6	54.29	68.41	40.09	17.2	23.11	45.45	198.73	241.1	283.14	217.74	194.86	198.2	223.88	161.05	175.71	157.81	139.36	89.49	85.96	60.16	39.26	20.42	51.15	27.15	38.23	24.01	42.19	39.21	47.51	48.94
Rhp	LOC5564255	NP_511168.3	XP_021694700.1	2.15	7.82	10.14	26.45	33.56	43.88	64.7	57.19	52.61	35.8	16.1	17.2	11.46	16.55	14.5	31.14	29.08	37.32	54.85	22.93	9.63	5.42	8.41	12.88	10.8	15.45	32.53	22.92	16.62	16.5	23.14	17.77	22.22	32.29	27.8	20.77	22.04	9.14	12.22	12.26	6.88	6.95	13.5	1.94	2.8	1.37
RhoGAPp190	LOC5571574	NP_001259658.1	XP_021701329.1	72.98	95.79	73.03	67.15	53.3	33.35	60.53	53.1	40.92	28.64	41.14	43.95	22.93	13.24	14.1	36.98	44.59	60.12	44.31	17.2	13.48	29.2	45	56.88	97.19	60.38	28.17	31.22	28.75	13.42	26.52	15.88	15.48	21.21	23.05	20.39	27.31	7.24	14.76	15.58	8.03	4.48	0.95	0.53	1.69	0.98
Rep	LOC5564588	NP_477420.1	XP_021704602.1	57.96	64.51	56.8	26.45	29.61	24.57	29.22	26.55	27.28	26.85	33.99	40.13	13.1	14.89	15.31	27.25	19.39	22.8	16.88	13.38	11.56	17.46	48.47	87.32	68.59	62.66	48.4	37.58	32.56	35.15	40.14	40.27	31.41	31.26	31.47	28.36	29.21	23.92	25.51	33.09	27.39	21.66	30.93	24.61	30.28	35.52
Prosbeta3	LOC5567581	NP_649858.1	XP_001651824.1	704.06	668.57	294.16	172.96	207.29	143.92	148.19	151.14	103.27	66.24	75.13	89.81	96.61	215.12	300.54	628.65	265.63	327.55	242.62	168.17	246.56	287.46	160.68	229.92	252.45	254.86	321.44	289.85	284.12	381.8	304.02	327.59	275.1	201.03	202.78	169.57	125.87	112.01	105.13	80.87	95.05	116.77	109.62	120.34	239.59	239.5
Noa36	LOC5564027	NP_651622.2	XP_001648347.1	227.53	201.35	115.63	101.74	128.32	117.59	108.53	77.61	56.51	37.59	42.93	45.86	63.86	54.61	44.32	56.44	56.23	72.56	69.62	49.69	50.08	81.57	92.59	40.17	15.61	30.98	92.24	72.69	66.02	55.47	54.38	56.7	41.95	37.14	40.27	33.7	36.21	23.84	28.25	39.71	49.04	40.52	42.37	69.63	65.3	54.67
NiPp1	LOC5578344	NP_611177.1	XP_001656914.2	75.13	27.37	62.89	63.08	53.3	49.14	39.66	20.42	15.59	12.53	10.73	11.46	13.1	11.58	13.29	23.36	27.14	35.24	29.54	17.2	11.56	24.98	85.65	108.56	102.91	73.2	49.59	46.78	43.46	53.71	66.14	59.39	44.7	39.2	36.88	42.79	36.68	18.78	23.1	19.83	24.8	14.13	24.7	24.33	21.82	24.66
Ndg	LOC5568942	NP_610575.1	XP_001658264.2	2.15	5.86	16.23	73.25	80.94	110.57	204.55	545.32	588.45	456.51	178.88	156.69	124.45	114.18	42.7	7.79	11.63	18.66	52.74	133.77	23.11	8.43	11.1	19.31	15.56	16.65	43.7	43.52	105.02	61.28	85.29	78.53	98.43	140.67	134.21	157.66	194.31	73.83	157.58	169.44	108.09	56.99	88.45	37.13	44.87	32.63
Dronc	LOC5574962	NP_524017.1	XP_001655433.2	111.62	97.74	28.4	38.66	55.28	57.92	62.62	30.64	31.18	25.06	25.04	30.57	6.55	9.93	49.96	208.25	540.95	223.9	141.35	49.69	283.15	29.2	101.66	129.54	106.86	90.36	65.31	62.45	55.67	43.68	48.48	46.15	37.94	37.21	35.76	26.65	26.15	13.91	19.99	16.14	14.23	9.63	19.81	19.78	18.45	23.35
Lim1	LOC110677735	NP_572505.1	XP_021704644.1	1e-06	1.95	2.03	4.07	3.95	8.78	10.44	10.21	7.79	8.95	7.16	7.64	4.91	1.65	2.01	5.84	5.82	10.37	8.44	3.82	3.85	2.71	1.09	1.02	1.39	2.39	1.57	2.56	4.88	6.26	9.95	9.22	15.49	17.11	14.96	18.44	17	6.61	7.38	8.43	4.79	3.68	2.41	0.78	1.44	2.18
Hsp110	LOC23687735	NP_001189103.1	XP_021708352.1	326.27	70.38	115.63	211.62	187.54	149.18	154.45	114.37	87.68	76.98	110.9	110.83	219.43	186.99	105.96	145.97	149.29	174.14	141.35	101.28	98.24	155.32	315.75	250.71	174.55	171.89	286.63	293.16	272.53	172.25	232.8	191.01	186.75	236.72	232.24	226.47	259.12	137.07	214.14	297.31	221.73	225.15	177.47	28.58	56.89	29.47
Grip75	LOC5578365	NP_609412.1	XP_001656936.1	34.34	50.83	38.54	24.42	23.69	8.78	20.87	8.17	9.74	3.58	8.94	13.38	3.28	4.96	7.65	13.62	13.57	18.66	14.77	9.56	3.85	12.34	56.22	50.42	52.46	29.58	35.97	39.21	44.35	25.62	29.08	19.96	19.65	16.25	18.19	12.83	12.46	5.83	10.75	7.37	8.83	4.17	15.22	4.02	3.82	5.55
Grip163	LOC5574191	NP_648537.2	XP_001661248.1	21.47	11.73	16.23	16.28	13.82	7.02	12.52	8.17	7.79	3.58	7.16	7.64	3.28	1.65	3.22	7.79	7.76	10.37	8.44	5.73	3.85	7.83	12.67	11.47	20.54	16.61	12.72	19.29	27.47	14.73	21.13	13.84	11.47	10.41	10.11	9.13	9.55	4.02	8.15	6	5.5	3.78	2.82	1.11	2.43	1.65
Eaat1	LOC5564923	NP_001369123.1	XP_021703753.1	1e-06	1e-06	1e-06	1e-06	1.97	1.76	2.09	6.13	44.82	87.72	73.34	93.63	52.4	23.17	16.92	7.79	11.63	20.73	37.98	95.55	294.71	69.23	80.64	72.84	68.05	44.44	15.96	18.06	13.86	8.24	6.1	4.01	8.37	24.1	28.72	43.73	68.23	44.66	82.41	108.82	74.45	49.25	23.26	12.88	19.54	10.37
ear	LOC110679441	NP_001262595.1	XP_021709713.1	77.27	84.06	36.52	42.73	47.38	29.84	43.83	32.68	27.28	19.69	44.72	36.31	11.46	9.93	11.28	23.36	27.14	39.39	33.76	17.2	11.56	25.89	88.62	106.24	100.48	78.46	34.34	28.59	24.55	25.37	24.29	17.12	26.13	19.24	24.34	21.25	15.58	10.65	12.18	6.5	6.63	7.3	19	4.51	6.4	5.45
Dek	LOC5568717	NP_652058.1	XP_021708349.1	240.41	330.38	202.87	181.1	175.7	86	133.58	83.74	77.94	35.8	107.33	97.45	34.39	46.33	42.3	64.23	71.74	101.58	54.85	26.75	15.41	65.62	197.09	311.01	396.94	533.84	534.3	718.47	825.11	670.17	946.87	728.26	548.98	328.2	370.55	264.65	199.96	88.24	112.26	58.89	54.16	48.44	315.72	163.45	296.28	250.31
Pisd	LOC5573048	NP_651208.1	XP_001654367.2	152.4	74.29	36.52	30.52	35.53	28.08	39.66	32.68	33.12	35.8	48.3	57.32	70.41	64.54	22.56	13.62	19.39	20.73	27.43	19.11	15.41	62.31	45.56	28.5	29.87	19.85	26.76	32.13	39.76	38.09	67.46	58.43	55.92	40.32	40.73	29.83	21.45	10.41	19.3	19.35	16.34	12.65	19.39	22.08	101.85	23.4
Axn	LOC5577995	NP_733336.1	XP_021709960.1	94.45	129.02	87.23	87.5	76.99	45.63	58.44	44.93	35.07	23.27	39.35	36.31	14.74	11.58	17.32	33.09	34.9	51.83	33.76	15.29	13.48	29.8	84.58	66.96	98.69	60.71	40.02	38.58	32.05	22.24	38.55	27.68	17.6	27.04	23.88	18.75	18.93	5.6	11.2	10.33	4.01	3.85	8.26	3.28	2.53	3.39
Adk3	LOC5572668	NP_651995.1	XP_001654167.1	25.76	1.95	1e-06	1e-06	1.97	5.27	6.26	10.21	9.74	10.74	10.73	11.46	14.74	9.93	14.1	9.73	96.94	97.44	80.17	34.4	21.19	25.28	135.34	173.78	148.85	97.96	57.03	56.06	37.15	25.65	22.07	19.59	22.06	26.94	26.72	16.45	16.23	13.22	23.27	16.25	13.94	12.44	37.72	22.53	18.36	24.53
Taz	LOC5571286	NP_477432.3	XP_021695868.1	51.52	27.37	22.32	18.31	21.72	19.31	31.31	34.72	33.12	26.85	48.3	42.04	27.84	29.79	27.8	110.94	75.62	55.97	50.63	34.4	61.64	43.04	24.65	42.89	45.56	30.41	12.92	9.57	5.46	3.28	7.83	5.16	3.54	4.55	4.95	4.42	11.52	7.58	14.67	27.84	17.44	18.34	9.92	3.93	3.47	0.84
tacc	LOC23687402	NP_001189169.1	XP_021713130.1	64.4	25.41	58.83	63.08	57.25	56.16	89.75	34.72	35.07	21.48	19.68	28.66	14.74	16.55	37.06	70.07	63.98	70.49	65.4	72.62	28.89	43.65	393.5	603.94	682.2	652.75	589.27	873.78	1223.11	972.65	1237.51	1014.87	622.97	320.33	313.32	199.68	154.14	98.29	139.19	83.29	69.98	63.52	57.71	76.44	145.65	150.36
Cog2	LOC5563579	NP_524366.1	XP_001647944.1	53.66	11.73	28.4	32.56	33.56	29.84	33.4	16.34	15.59	10.74	8.94	11.46	11.46	16.55	14.5	21.41	19.39	24.88	25.32	15.29	11.56	24.08	52.36	46.09	60.17	38.45	23.49	23.94	22.87	19.25	26.32	26.79	26.06	20.69	21.57	16.39	13.64	9.08	12.7	11.4	8.92	6.77	14.69	11.13	19.75	15.31
MagR	LOC5577366	NP_001259579.1	XP_001656446.1	47.22	15.64	28.4	30.52	31.59	36.86	39.66	40.85	38.97	34.01	46.51	47.77	57.31	41.37	25.78	23.36	23.27	39.39	61.18	68.8	90.53	86.39	90.42	141.43	104.27	93.22	36.5	32.9	24.8	15.38	20.29	16.63	36.16	32.54	35.67	31.79	24.64	24.5	51.32	23.84	43.12	22.4	60.66	56.52	74.39	57.76
IntS4	LOC5570079	NP_572488.1	XP_001653065.1	88.01	52.78	64.92	63.08	45.41	35.1	22.96	22.47	13.64	10.74	8.94	7.64	16.38	14.89	11.68	15.57	19.39	22.8	12.66	7.64	9.63	21.37	50.13	71.33	52.4	31.21	29.58	29.28	31.94	32.03	32.37	28.32	19.39	20.63	18.2	15.3	15.95	9.99	11.91	11.62	9.22	8.23	6.36	3.08	6.4	3.61
Pop1	LOC5572118	NP_572236.3	XP_021710581.1	47.22	15.64	26.37	30.52	25.66	15.8	8.35	6.13	3.9	3.58	7.16	5.73	18.01	6.62	4.43	3.89	5.82	6.22	4.22	3.82	9.63	14.45	43.82	56.01	63.83	41.98	31.83	23.98	18.54	12.57	15.52	13.08	14.52	12.78	14.08	7.86	7.97	5.13	13.25	12.4	10.48	10.65	9.48	6.73	9.69	2.72
Prp16	LOC5571507	NP_572947.1	XP_021704110.1	105.18	172.03	186.64	136.33	106.6	75.47	60.53	85.78	50.66	35.8	42.93	32.48	36.03	28.13	25.38	31.14	40.72	49.75	29.54	17.2	30.82	38.23	54.54	65.59	53.9	34.06	25.59	29.78	31.42	28.56	33.81	30.97	21.49	23.86	21.21	18.05	17.65	7.74	14.45	14.21	9.35	7.2	20.58	5.18	8.69	4.41
fat-spondin	LOC5578083	NP_477435.1	XP_001656777.2	2.15	1.95	2.03	16.28	31.59	75.47	110.62	185.86	185.11	171.86	93.02	87.9	101.53	109.22	84.2	122.62	164.8	159.63	113.93	84.08	71.27	51.47	0.21	0.2	0.3	3.8	80.63	57.66	43.33	24.91	60.34	67.72	70.73	123.69	121.56	132.47	145.56	87.77	89.17	59	28.67	17.2	13.28	23	38.88	48.15
drosha	LOC5570831	NP_477436.1	XP_001653338.1	53.66	62.56	54.77	36.63	37.51	24.57	31.31	18.38	13.64	7.16	7.16	9.55	11.46	9.93	9.67	13.62	13.57	20.73	14.77	7.64	5.78	17.46	29.86	47.01	40.07	24.48	13.66	17.72	18.49	13.09	29.01	17.25	10.36	11.44	12.33	10.72	12.23	3.09	6.88	7.93	4.52	3.17	6.56	2.46	4.69	3.64
CG6171	LOC5574618	NP_001097801.1	XP_021713371.1	137.38	97.74	52.75	71.22	75.02	61.43	48.01	36.76	31.18	17.9	30.41	34.39	11.46	13.24	16.11	21.41	27.14	37.32	29.54	17.2	13.48	35.22	109.19	109.02	79.22	81.15	106.4	118.05	119.84	119.05	69.4	66.8	68.24	55.56	54.98	24.34	21.95	24.78	36.66	14.44	20.08	25.48	35.87	18.31	19.82	21.04
CG7857	LOC5574986	NP_648769.2	XP_001655459.2	96.59	9.77	4.06	10.17	19.74	40.37	33.4	24.51	21.43	16.11	12.52	17.2	18.01	21.51	21.76	33.09	34.9	47.68	48.52	32.49	17.34	38.23	89.83	114.54	107.17	71.89	51.16	38.13	32.02	33.91	28.76	32.56	33	26.22	26.68	14.36	13.46	9.59	17.41	9.41	11.03	9.33	5.19	4.04	7.09	7.12
mRpL18	LOC5570019	NP_610818.1	XP_001658909.2	72.98	33.23	54.77	42.73	41.46	45.63	60.53	51.06	58.46	44.76	37.56	42.04	68.78	74.47	23.77	17.52	15.51	20.73	40.09	55.42	40.45	43.04	61.28	71.55	69.78	81.75	75.78	68.85	59.54	44.63	55.38	59.3	75.06	59.77	65.48	83.42	68.85	56.85	84.94	80.08	99.47	76.75	51.58	27.76	58.38	31.46
XRCC1	LOC5576096	NP_572217.1	XP_021704208.1	79.42	72.33	52.75	38.66	39.48	24.57	25.05	20.42	17.54	7.16	25.04	24.84	4.91	8.27	10.07	19.46	23.27	24.88	18.99	9.56	7.7	21.97	59.68	55.3	58.01	43.48	33.17	42.14	41.76	31.97	39.9	30.41	21.05	15.61	17.3	13.99	11.44	6.75	11.32	10.93	9.48	6.69	7.89	3.4	5.42	3.87
Nhe1	LOC5564938	NP_608491.3	XP_001649290.2	45.08	13.68	20.29	24.42	19.74	19.31	35.48	22.47	21.43	17.9	19.68	24.84	14.74	14.89	21.35	27.25	21.33	22.8	23.21	19.11	15.41	30.7	79.46	74.81	84.83	51.63	27.32	24.48	19.86	15.2	13.41	11.41	14.08	16.84	17.45	12.88	14.69	12.3	19.8	28.54	21.6	21.03	39.28	19.75	19.56	15.75
MED18	LOC5574182	NP_569948.3	XP_001661240.1	90.15	58.65	91.29	105.81	86.86	75.47	60.53	34.72	27.28	23.27	19.68	19.11	21.29	24.82	25.78	38.93	40.72	60.12	50.63	30.58	19.26	37.63	162.27	173.73	170.38	158.6	148.27	129.57	131.54	168.59	119.69	100.03	92.38	63.25	53.42	37.51	24.18	23.08	28.14	14.15	21.4	21.43	53.59	21.13	35.11	39.35
CG11403	LOC5571952	NP_569898.1	XP_001660054.1	68.69	11.73	26.37	26.45	13.82	5.27	4.17	2.04	1.95	1.79	1e-06	1.91	1.64	1.65	3.63	5.84	11.63	10.37	2.11	1.91	1.93	12.34	71.03	72.79	58.18	38.92	34.71	31.82	22.61	28.67	21.15	18.78	6.24	4.88	4.56	5.18	3.71	2.97	3.58	3.26	3.06	3.94	1.49	1.18	1.48	1.71
STUB1	LOC5580255	NP_477441.1	XP_001656145.1	85.86	82.11	24.34	16.28	25.66	21.06	48.01	22.47	37.02	19.69	50.09	59.24	11.46	14.89	22.56	38.93	34.9	37.32	37.98	26.75	13.48	30.1	110.39	150.99	162.13	105.58	62.31	66.47	58.86	39.23	51.08	48.78	52.75	58.02	59.26	50.14	57.25	27.96	45.88	48.23	36.43	29.03	44.36	24.21	17.47	19.82
CSN5	LOC5565132	NP_477442.1	XP_001649479.2	143.82	175.94	89.26	77.32	76.99	70.2	64.7	42.89	29.23	16.11	12.52	15.29	26.2	38.06	43.11	79.8	104.7	124.39	86.5	32.49	23.11	55.08	146.26	102.23	80.5	89.91	168.82	160.19	165.92	194.36	156.03	149.79	131.9	111.38	102.48	68.46	57.78	54.29	50.32	41.58	36.57	38	34.02	40.26	72.43	60.1
ValRS	LOC5564593	NP_001260946.1	XP_001648925.2	122.35	60.6	42.6	54.94	55.28	54.41	68.88	71.48	42.87	32.22	32.2	28.66	72.05	81.08	32.63	36.98	25.21	35.24	50.63	19.11	17.34	47.26	100.28	103.89	122.4	78.82	89	84.03	80.64	66.36	82.27	80.09	57.54	86.09	90.47	89.86	79.77	37.51	63.12	119.81	111.73	102.83	80.35	24.13	47.06	24.09
TyrRS	LOC5579902	NP_648895.1	XP_001657882.2	169.57	195.49	210.98	144.47	165.83	145.67	135.67	118.46	105.22	98.46	112.69	112.74	149.01	150.59	83.39	93.42	79.49	87.07	82.28	53.51	59.71	92.71	80.63	113.56	118.05	94.53	87.51	72.96	74.85	67.11	123.34	139.74	88.87	96.1	101.59	121.81	117.36	67.64	93.52	149.57	165.61	117.04	64.4	19.55	25.25	27.07
ProRS-m	LOC5573984	NP_647737.1	XP_001655003.1	15.03	17.59	12.17	10.17	9.87	14.04	12.52	10.21	9.74	7.16	5.37	5.73	9.83	11.58	7.25	7.79	5.82	8.29	10.55	7.64	3.85	9.03	35.9	48.74	44.28	36.22	22.99	17.13	14.88	16.9	14.01	15.63	15.12	14.27	15.22	9.17	10.43	9.19	9	6.66	7.37	6.39	3.39	6.77	6.15	7.44
HisRS	LOC5573411	NP_573305.2	XP_021712952.1	176.01	95.79	28.4	26.45	43.43	66.69	43.83	59.23	46.76	42.97	55.45	45.86	99.89	95.98	55.6	54.5	56.23	66.34	84.39	43.95	52.01	78.86	133.23	74.85	65.44	59.65	56.72	68.91	71.93	50.07	49.25	49.98	57.79	62	60.67	44.98	45.64	33.11	47.65	48.35	45.19	50.57	23.3	18.74	41.28	17.85
CysRS	LOC5564589	NP_611087.1	XP_001648945.2	70.83	9.77	14.2	20.35	21.72	22.82	27.13	22.47	21.43	14.32	17.89	17.2	39.3	46.33	22.56	27.25	27.14	29.02	25.32	15.29	15.41	37.32	102.4	78.96	64.85	36.79	20.2	17.08	18.03	15.81	23.91	25.32	25.03	20.7	19.33	16.61	18.29	14.09	19.09	27.64	22.98	23.11	68.05	41.83	70.19	43.73
ArgRS	LOC5570018	NP_573081.1	XP_001658908.2	83.71	15.64	46.66	59.01	57.25	56.16	81.4	38.81	37.02	23.27	37.56	40.13	73.69	79.43	39.48	42.82	32.96	35.24	33.76	30.58	15.41	43.65	135.83	22.87	14.01	33.86	89.82	89.82	80.75	76.02	92.73	75.79	52.7	41	40.92	37.76	35.6	20.31	29.67	37.41	33.27	26.93	78.25	71.66	132.42	85.96
AlaRS	LOC5569067	NP_523511.2	XP_001658296.1	186.75	35.19	54.77	79.36	90.81	131.63	129.41	130.71	75.99	32.22	26.83	26.75	103.16	134.04	69.7	93.42	65.92	97.44	126.59	49.69	38.52	97.53	125.26	193.53	168.48	120.29	154.96	165.18	164.12	109.64	142.55	130.04	103.29	117.01	121.68	138.44	137	59.89	101.94	140.01	124.21	102.54	126.15	51.66	87.51	58.77
Manf	LOC5569016	NP_477445.1	XP_001652674.1	160.99	164.21	227.21	366.27	408.65	426.48	455.01	159.31	140.29	89.51	55.45	61.15	94.98	228.36	126.1	173.22	75.62	157.56	173	70.71	44.3	114.38	155.89	97.06	122.77	186.67	132.19	120.82	132.75	117.49	145.96	151.16	203.59	133.69	148.88	134.05	71.33	53.72	79.77	51.31	76.48	49.69	151.05	137.08	417.19	241.88
Dyrk3	LOC5572063	NP_001033810.1	XP_021703567.1	21.47	27.37	50.72	44.77	45.41	33.35	68.88	14.3	25.33	12.53	14.31	24.84	9.83	9.93	18.94	44.76	42.66	45.61	42.2	21.02	9.63	12.64	109.23	166.1	189.46	117.09	30.89	26.8	16.52	12.84	9.65	5.15	12.29	12.3	11.81	5.05	5.25	5.57	9.04	2.09	2.3	2.91	4.62	3.53	4.64	4.41
Inx7	LOC5570797	NP_788872.1	XP_001653301.1	1e-06	5.86	8.11	4.07	5.92	8.78	16.7	67.4	111.07	103.83	94.8	101.27	52.4	59.57	28.2	29.19	34.9	18.66	10.55	9.56	25.04	25.89	1e-06	0.1	1e-06	0.1	0.49	0.41	0.86	0.41	1.65	1.92	9.06	15.5	21.67	26.22	20.77	24.88	34.38	12.1	17.1	10.45	31.79	25.6	36.14	17.43
l(1)G0196	LOC5571312	NP_001097041.2	XP_021696292.1	27.9	27.37	8.11	16.28	25.66	17.55	33.4	26.55	23.38	23.27	39.35	42.04	24.56	14.89	18.94	13.62	29.08	29.02	16.88	17.2	32.75	31.3	60.32	20.88	18.6	18.81	37.7	35.08	34.87	22.02	26.15	18.1	16.56	23.56	22.17	15.66	21.77	10.92	19.57	27.78	16.39	15.89	8.91	2.83	4.01	3.96
Gmap	LOC5576139	NP_001356946.1	XP_021694123.1	40.78	17.59	38.54	73.25	63.17	71.96	81.4	59.23	37.02	25.06	19.68	21.02	18.01	19.86	20.55	25.3	19.39	20.73	18.99	21.02	25.04	37.02	25.94	16.41	15.61	8.6	11.6	14.87	23.39	34.59	51.87	47.6	27.6	32.36	29.87	30.07	31.03	20.93	17.71	18.71	14.9	17.23	6.07	2.39	3.64	2.92
CCT6	LOC5568526	NP_573066.1	XP_001652354.1	738.4	148.57	111.58	219.76	260.59	312.4	267.16	234.87	163.68	123.53	114.48	101.27	338.96	294.55	145.44	167.38	164.8	205.24	145.57	112.75	105.94	254.05	385.87	196.59	97.69	173.28	447.92	473.53	490	510.71	480.54	472.85	383.81	432.88	380.81	339.61	313.54	241.21	284.21	324.53	333.98	341.33	312.04	174.29	167.27	123.78
l(1)G0004	LOC5575428	NP_608387.1	XP_001655746.1	143.82	119.25	115.63	158.72	146.09	122.85	85.57	89.86	52.61	51.92	109.11	76.43	157.2	76.12	35.86	31.14	34.9	39.39	37.98	21.02	34.67	65.02	338.95	381.92	391.17	437.72	183.08	155.04	120.74	90.91	110.41	112.89	194.17	129	167.31	179.19	108.4	110.34	169.37	59.67	174.38	110.61	171.08	170.49	189.92	90.21
Rip11	LOC5566229	NP_573313.2	XP_021694475.1	122.35	33.23	42.6	52.91	43.43	54.41	73.05	69.44	42.87	41.18	48.3	45.86	26.2	33.1	40.29	56.44	58.17	55.97	107.6	32.49	52.01	64.11	47	43.61	56.88	38.62	31.02	36.58	41.06	21.66	44.77	40.12	40.17	53.98	57.78	49.58	44.03	13.48	25.89	16.73	14.45	7.82	15.54	3.26	7.31	6.21
jim	LOC5570813	NP_001262221.1	XP_021705541.1	1e-06	1e-06	1e-06	1e-06	1e-06	1e-06	2.09	2.04	1.95	1.79	3.58	3.82	6.55	6.62	14.5	35.03	44.59	53.9	40.09	13.38	9.63	9.63	1.11	0.63	0.4	0.15	0.22	0.12	0.05	0.07	0.07	1e-06	0.18	0.15	0.23	0.06	0.08	0.11	0.28	0.04	0.05	0.21	1.29	0.5	0.03	1.96
Stam	LOC5573954	NP_477448.1	XP_001654992.2	92.3	101.65	30.43	46.8	69.1	64.94	66.79	59.23	52.61	46.55	50.09	45.86	21.29	18.2	89.04	184.9	106.64	95.36	63.29	30.58	36.6	50.57	97.65	92.32	78.64	52.45	42.9	44.37	41.14	31.23	45.96	36.04	28.52	36.9	34.93	34.27	37.44	12.08	18.52	23.21	13.84	8.68	11.68	9.36	9.75	11.63
Six4	LOC5573214	NP_649256.1	XP_001654439.2	1e-06	9.77	42.6	18.31	11.84	7.02	4.17	4.08	1.95	1.79	1e-06	1e-06	1e-06	1e-06	1e-06	1.95	1.94	2.07	2.11	1.91	5.78	8.73	1e-06	1e-06	1e-06	2.99	35.33	44.44	32.61	11.05	7.7	7.71	10.17	6.5	6.55	7.62	5.42	2.75	3.66	1.66	2.87	1.45	5.05	0.66	1.28	0.63
RecQ5	LOC5566729	NP_729983.1	XP_021705880.1	32.2	9.77	28.4	18.31	11.84	5.27	10.44	4.08	5.85	3.58	7.16	11.46	3.28	4.96	5.24	5.84	7.76	8.29	6.33	3.82	1.93	9.93	112.81	102.29	133.67	79.57	39.18	43.81	42.02	32.54	54.18	37.91	24.72	24.16	26.07	19.93	19.13	6.44	13.93	12.81	10.7	7.56	1.57	0.83	1.08	1.14
rha	LOC5564637	NP_651390.2	XP_021709008.1	1e-06	1e-06	1e-06	1e-06	1e-06	1.76	2.09	1e-06	1e-06	1e-06	1e-06	1e-06	1e-06	1e-06	4.43	11.68	19.39	35.24	37.98	28.67	19.26	21.07	25.57	11.62	14.22	13.36	8.74	9.69	11.77	16.99	15.99	13.53	8.24	4.77	3.77	3.26	3.35	1.86	1.35	1.47	1.76	1.09	1.09	0.69	2.19	1.48
MRG15	LOC5575997	NP_001262588.1	XP_001655962.2	118.06	160.3	127.81	93.6	84.89	63.18	56.35	36.76	29.23	19.69	21.47	21.02	18.01	19.86	22.16	31.14	36.84	45.61	23.21	15.29	15.41	33.41	13.78	14.08	100.2	42.21	56.4	65.69	77.44	65.45	82.38	74.98	59.61	38.07	35.91	28.72	22.31	11.51	14.72	10.57	9.32	8.33	20.7	21.55	34.04	31.68
Dnz1	LOC5573953	NP_477449.1	XP_001654991.1	113.77	111.43	58.83	65.11	76.99	68.45	64.7	67.4	46.76	30.43	30.41	32.48	21.29	14.89	19.34	36.98	42.66	53.9	42.2	28.67	28.89	51.77	80.33	38.92	33.71	26.7	14.47	13.14	11	3.62	9.24	5.25	4.82	11.42	9.66	8.26	14.02	2.09	3.94	10.03	1.6	1.38	3.48	7.16	7.43	7.43
wdb	LOC5570245	NP_001368946.1	XP_021713081.1	92.3	50.83	66.95	75.29	71.07	47.39	81.4	38.81	48.71	39.39	39.35	51.59	29.48	28.13	28.6	52.55	48.47	60.12	61.18	38.22	26.97	38.53	104.37	159.61	167.37	93.74	34.86	31.67	24.43	19.21	23.86	11.88	15.5	17.32	17.52	13.23	17.5	5.96	11.04	12.67	6.2	6.24	25.74	14.32	22.6	18.42
Adss	LOC5577407	NP_650918.1	XP_001656488.1	495.84	668.57	590.35	482.26	418.52	394.89	260.9	365.59	280.59	273.91	733.39	645.85	763.08	440.17	178.47	93.42	114.39	109.88	90.72	66.89	722.33	306.12	120.46	66.43	76.74	61.88	60.94	43.2	28.89	20.43	18.53	12.18	17.42	31.06	33.22	46.26	53.65	43.56	105.33	212.19	230.86	204.41	265.29	91.96	92.29	59.54
spd-2	LOC5571717	NP_648906.1	XP_001659861.2	270.46	60.6	105.49	95.64	47.38	15.8	8.35	6.13	3.9	1.79	1.79	1.91	1.64	1.65	7.25	9.73	23.27	20.73	10.55	5.73	7.7	51.77	107.63	39.78	46.53	35.78	38.43	47.22	64.24	38	53.81	27.12	10.02	5.58	8.23	2.52	1.53	0.79	2.64	1	1.09	0.38	2.49	2.3	4.94	8.63
Rab3-GAP	LOC5572238	NP_609544.2	XP_021709653.1	27.9	46.92	36.52	26.45	25.66	26.33	27.13	20.42	17.54	12.53	19.68	19.11	6.55	8.27	18.13	38.93	42.66	60.12	71.73	61.15	53.93	59.6	18.21	12.35	15.97	10.61	10.73	14.01	13.75	6.04	10.41	8.24	9.42	12.2	11.94	10.14	11.63	3.72	7.19	8.17	5.18	4.3	7.33	1.44	2.09	2.35
EDTP	LOC5574483	NP_995873.2	XP_021701245.1	178.16	129.02	48.69	59.01	82.91	68.45	93.92	81.7	66.25	55.5	101.96	93.63	18.01	11.58	29.01	52.55	31.02	41.46	42.2	21.02	80.9	60.5	118.67	176.19	155.06	101.52	64.49	60.17	53.6	44.41	58.86	45.86	42.74	58.22	55.49	57.04	56.37	24.11	36.8	42.26	36.6	26.57	49.27	13.35	21.39	15.14
CG1344	LOC5577621	NP_001260711.1	XP_001656615.2	70.83	74.29	48.69	46.8	55.28	36.86	68.88	24.51	33.12	21.48	32.2	45.86	14.74	16.55	21.35	38.93	34.9	39.39	29.54	17.2	9.63	25.28	39.27	45.98	45.71	43.04	38.5	36.92	35.75	36.87	48.6	39.03	28.73	26.64	25.31	28.48	28.67	18.18	22.34	26.76	26.04	17.21	44.61	32	39	32.8
Tbcd	LOC5566305	NP_608648.1	XP_001650699.1	49.37	31.28	34.49	30.52	25.66	21.06	22.96	12.25	7.79	5.37	5.37	5.73	8.19	9.93	15.31	27.25	25.21	37.32	23.21	11.47	7.7	19.26	38.23	40.52	27.61	17.21	24.23	27.85	36.41	30.03	39.88	32.69	23.48	21.32	21.12	15.65	16.12	8.05	11.52	12.87	8.55	7.54	11.02	2.93	6.17	6.32
CG10254	LOC5567422	NP_651170.1	XP_001657404.2	313.39	19.55	24.34	30.52	29.61	24.57	39.66	24.51	27.28	23.27	14.31	15.29	18.01	13.24	20.55	38.93	52.35	87.07	90.72	74.53	59.71	185.42	56.43	89.11	90.68	50.29	14.84	15.26	10.65	3.56	8.12	3.51	5.13	6.57	6.48	3.09	4.44	1.2	4.07	1.94	1.65	0.88	1.07	1.38	2.2	1.77
CG3909	LOC5566139	NP_649969.1	XP_001650506.1	79.42	91.88	87.23	73.25	67.12	47.39	39.66	30.64	21.43	12.53	10.73	13.38	27.84	29.79	30.22	44.76	63.98	76.71	56.96	26.75	25.04	41.54	111.01	134.27	171.98	130.28	102	115.65	118.58	75.28	121.19	108.34	104.32	62.92	70.35	54.75	39.62	21.54	38.01	25.7	29.47	14.4	195.38	77.73	90.88	83.87
Ublcp1	LOC5577654	NP_651118.1	XP_001656652.2	229.68	248.27	123.75	91.57	104.63	73.71	83.49	75.57	56.51	30.43	59.03	55.41	26.2	28.13	47.54	95.37	56.23	74.63	61.18	34.4	32.75	61.4	72.77	93.54	86.38	65.23	68.98	55.46	52.18	30.53	33.28	29.29	28.12	20.99	18.9	11.58	14.4	6.08	10.6	6.95	8.96	5.36	7.84	10.24	26.55	29.28
tapas	LOC5573221	NP_611475.3	XP_001654423.1	124.5	15.64	4.06	4.07	7.9	19.31	50.09	69.44	27.28	14.32	10.73	13.38	18.01	31.44	36.26	54.5	44.59	47.68	101.27	36.31	44.3	62.01	83.16	134.48	75.11	39.76	22.64	26.71	25.62	11.55	26.41	16.5	16.09	34.71	36.49	32.07	25.36	5.41	10.95	5.73	4.39	2.06	4.91	1.17	5.36	3.2
CG7139	LOC5568423	NP_649378.1	XP_021710375.1	103.03	127.07	68.98	65.11	61.2	40.37	56.35	53.1	46.76	35.8	67.97	55.41	18.01	13.24	18.94	36.98	29.08	31.1	21.1	13.38	17.34	33.71	52.11	81.59	57.28	36.65	16.94	15.12	10.79	7.14	8.6	6.76	6.48	8.76	8.96	7.01	8.88	6.34	12.82	23.83	20.26	19.69	16.4	3.32	1.78	2.25
botv	LOC5578446	NP_523790.1	XP_001656967.1	47.22	62.56	42.6	36.63	31.59	21.06	33.4	30.64	23.38	12.53	19.68	19.11	9.83	11.58	10.07	19.46	15.51	20.73	14.77	11.47	7.7	13.24	33.68	57.27	61.96	39.99	26.61	41.6	42.24	25.15	43.3	30.25	29.64	30.9	32.61	27.8	31.7	11.93	21.34	16.91	10.83	6.17	21.63	6.17	11.66	5.25
lili	LOC5572694	NP_651290.1	XP_021697243.1	94.45	54.74	48.69	65.11	63.17	59.67	64.7	40.85	31.18	25.06	30.41	38.22	11.46	11.58	22.16	29.19	38.78	68.41	82.28	42.04	36.6	52.07	57.8	54.56	65.33	32.56	24.28	25.99	23	23.61	39.93	29.21	20.21	28.83	29.88	33.84	31.93	14.87	15.37	15.38	10.38	9.1	14.72	4.38	4.86	4.66
CG4766	LOC5570128	NP_572287.1	XP_001653107.2	1e-06	1e-06	1e-06	1e-06	1.97	3.51	6.26	4.08	1.95	1.79	1.79	1.91	1.64	1.65	8.06	23.36	21.33	43.54	25.32	13.38	7.7	3.61	0.19	1e-06	1e-06	0.07	0.07	1e-06	0.23	0.16	0.42	2.92	6.21	17.88	16.85	21.31	21.96	18.91	16	18.43	11.95	12.96	5.71	4.47	2.62	4.08
CG1927	LOC5577316	NP_647684.1	XP_021699018.1	152.4	123.16	32.46	24.42	37.51	61.43	133.58	214.45	224.08	186.18	220.02	252.23	158.84	152.24	131.34	107.05	127.97	149.26	206.76	124.22	138.69	155.02	0.36	0.13	0.77	1.29	1	1.77	1.69	1.12	4.4	6.52	11.54	8.9	11.33	7.95	13.87	24.31	61.87	70.33	86.66	49.17	102.55	37.7	48.73	67.12
CG4928	LOC5564054	NP_573179.1	XP_001648381.1	1e-06	1e-06	1e-06	1e-06	1e-06	1.76	6.26	20.42	33.12	84.14	246.85	267.51	158.84	125.76	116.03	163.49	63.98	14.51	33.76	40.13	96.31	72.54	0.47	0.06	0.84	68.78	6.16	0.92	0.22	0.2	0.76	0.08	0.51	0.83	0.75	0.4	0.3	4.25	61.54	132.54	116.18	84.58	341.21	167.34	183.05	105.06
Pgant3	LOC5568003	NP_610256.1	XP_001657811.1	57.96	41.05	30.43	40.7	39.48	38.61	43.83	87.82	153.93	30.43	8.94	11.46	11.46	29.79	14.91	25.3	23.27	41.46	35.87	21.02	9.63	18.96	0.07	1e-06	0.48	8.53	8.72	10.14	13.34	9.04	17.43	14.13	13.21	11.63	12.69	11.68	11	4.69	8.21	7.57	4.96	3.31	7.22	4.6	7.33	3.91
Tps1	LOC5568007	NP_608827.1	XP_001657813.1	2.15	9.77	32.46	146.51	130.29	73.71	64.7	89.86	81.84	134.27	162.78	168.15	165.39	180.37	122.88	52.55	23.27	55.97	84.39	45.86	435.33	444.88	139.46	64.98	99.49	60.41	28.52	26.26	47.28	75.07	141.85	140.31	208.47	194.91	171.55	78.75	88.67	79.6	107.15	95.81	66.87	75.63	26.18	59.01	50.9	65.37
CG18659	LOC5577902	NP_665880.2	XP_021702842.1	118.06	37.14	42.6	46.8	37.51	29.84	33.4	38.81	40.92	41.18	28.62	30.57	24.56	18.2	33.44	97.31	73.68	62.19	63.29	45.86	127.13	68.63	71.93	36.65	34.21	16.02	11.89	10.22	9.78	9.71	10.13	8.47	7.35	9.88	8.58	8.31	10.16	4.26	8.07	12.51	13.03	11.65	4.29	1.84	1.68	1.28
CG10345	LOC5575887	NP_650563.2	XP_021709907.1	1e-06	1e-06	1e-06	1e-06	1e-06	1e-06	1e-06	4.08	25.33	59.08	10.73	13.38	3.28	4.96	2.42	1e-06	288.89	14.51	14.77	7.64	121.35	30.4	0.22	0.21	0.84	0.84	0.2	0.18	0.14	0.03	0.11	0.11	0.03	0.06	0.04	1e-06	0.55	1.11	1.62	1.17	0.65	0.48	7.54	4.93	0.55	0.83
CG3149	LOC5577814	NP_572246.1	XP_021710704.1	47.22	33.23	54.77	50.87	39.48	38.61	27.13	26.55	21.43	19.69	19.68	19.11	24.56	23.17	17.73	21.41	19.39	22.8	21.1	24.84	26.97	31.91	56.06	62.09	73.42	43.81	19.11	17.35	15.98	4.58	7.79	6.66	8.18	10.66	10.6	7.02	6.74	3.25	8.75	9.37	8.8	5.51	3.24	2.38	2.67	2.25
CG5498	LOC5565582	NP_730525.2	XP_001649939.1	75.13	13.68	20.29	22.38	21.72	17.55	20.87	12.25	17.54	19.69	19.68	28.66	9.83	9.93	24.17	36.98	38.78	31.1	27.43	17.2	11.56	30.1	46.3	25.77	17.78	26.99	36.24	41.67	43.73	64.15	48.6	40.69	24.25	19.7	20.71	18.21	14.31	14.88	13.27	14.28	12.39	13.8	22.19	19.62	26.68	31.66
Ciz1	LOC5566214	NP_648367.1	XP_021696852.1	405.69	490.68	338.79	427.31	339.55	222.89	235.85	234.87	171.47	73.4	177.09	137.58	80.24	64.54	70.91	138.19	139.6	213.53	120.26	59.24	44.3	123.41	225.52	348.23	379.32	319.85	207.77	268.8	300	292.08	306.13	257.42	168.82	162.54	161.07	108.79	112.85	63.44	72.68	67.87	57.89	57.71	34.47	12.11	17.33	13.16
Nep2	LOC5572559	NP_001246914.1	XP_021705640.1	2.15	1.95	2.03	10.17	15.79	129.88	210.81	306.36	181.21	116.37	26.83	28.66	31.11	148.93	103.54	202.41	77.56	53.9	333.34	149.06	92.46	34.31	13.16	14.4	19.66	13.86	23.45	34.03	46.08	43.72	67.39	44.45	46.91	119.94	142.96	199.11	234.59	59.13	58.85	38.31	26.19	19.23	62.42	12.67	29.82	9.21
CG5815	LOC5573409	NP_733196.1	XP_021712979.1	38.64	41.05	40.57	42.73	39.48	33.35	37.57	16.34	17.54	8.95	19.68	21.02	6.55	8.27	9.67	21.41	19.39	22.8	21.1	11.47	11.56	12.34	144.87	231.18	166.1	141.92	65.2	52.51	39.27	39.86	43.75	48.28	54.73	72.54	79.21	69.19	50.85	34.36	36.52	30.69	20.25	22.17	33.7	7.66	10.81	8.13
CG6191	LOC5579831	NP_001260958.1	XP_001651506.2	60.1	33.23	26.37	26.45	35.53	40.37	52.18	46.97	40.92	37.59	50.09	53.5	34.39	21.51	30.62	50.6	110.52	60.12	61.18	40.13	46.23	41.24	49.77	23.7	20.55	12.11	20.67	35.1	51.11	33.57	55.18	40.08	32.37	32.42	27.93	21.01	23.23	8.71	16.7	21.45	10.14	7.43	11.38	9.19	6.54	5.31
CG6230	LOC5573389	NP_609490.1	XP_001654560.1	83.71	60.6	109.55	111.92	88.84	50.9	81.4	51.06	38.97	25.06	17.89	19.11	32.75	51.3	37.47	58.39	52.35	82.92	92.83	78.35	65.49	93.91	112.02	95.33	137.22	96.29	67.25	68.75	66.85	48.84	58.14	44.43	38.74	49.32	45.01	34.39	36.6	16.88	25.1	36.04	23.29	22.65	12.19	4.56	10.92	5.25
CG7601	LOC5576279	NP_651717.1	XP_021700136.1	111.62	93.83	56.8	54.94	59.22	36.86	35.48	32.68	27.28	16.11	26.83	28.66	21.29	19.86	18.94	27.25	27.14	35.24	29.54	19.11	21.19	43.65	60.04	97.55	66.99	42.62	19.5	21.68	25.42	31.53	35.6	36.36	29.84	25.88	24.64	23.85	19.83	11.02	18.52	20.49	27.08	20.65	38.01	14.08	10.72	14.87
Prp4k	LOC5570788	NP_001286884.1	XP_001653292.1	66.54	89.92	42.6	44.77	49.35	43.88	60.53	32.68	31.18	19.69	46.51	42.04	18.01	14.89	12.89	21.41	23.27	29.02	23.21	13.38	7.7	21.07	50.12	59.07	51.92	50.17	39.96	55.39	71.63	40.48	69.06	54.54	56.17	70.88	75.62	51.34	48.21	15.67	37.97	31.78	21.86	17.96	23.04	10.02	14.72	9.77
drpr	LOC5570275	NP_001261276.1	XP_021695496.1	55.81	21.5	48.69	83.43	86.86	77.22	89.75	83.74	66.25	69.82	44.72	49.68	29.48	26.48	50.36	177.11	151.23	111.95	86.5	47.78	55.86	54.78	41.32	62.67	79.23	53.82	97.92	72.98	79.93	46.24	69.73	44.94	39.89	44.66	41.72	26.26	30.79	11.46	22.91	19.74	8.64	7.93	5.51	1.5	1.57	3.15
CG17712	LOC5567313	NP_608619.1	XP_001651748.1	62.25	15.64	50.72	56.98	53.3	70.2	52.18	38.81	27.28	19.69	16.1	19.11	14.74	14.89	16.11	31.14	29.08	39.39	37.98	19.11	17.34	26.19	56.16	47.03	41.08	42.83	47.53	43.01	44.11	45.48	57.26	60.04	57.6	53.17	46.79	42.87	32.1	17.38	22.21	20.72	22.23	14.32	10.89	10.93	16.99	10.12
cindr	LOC5567836	NP_001263129.1	XP_021713139.1	57.96	33.23	77.09	79.36	84.89	71.96	68.88	44.93	50.66	73.4	53.66	61.15	24.56	19.86	27.8	58.39	141.54	72.56	65.4	34.4	69.34	39.13	149.63	111.37	133.9	37.97	11.11	9.43	5.23	4.65	4.78	2.69	4.06	5.16	4.48	2.62	5.01	1.41	2.76	2.57	1.73	1.53	2.3	10.08	15.1	14.35
CG2790	LOC5567995	NP_611986.2	XP_001657822.1	77.27	60.6	44.63	40.7	41.46	29.84	41.74	24.51	21.43	17.9	26.83	34.39	22.93	16.55	13.7	19.46	21.33	26.95	27.43	22.93	17.34	32.81	54.81	71.41	72.46	55.37	23.71	24.94	22.89	19.35	25.87	20.54	22.67	20.14	24.59	19.45	16.98	11.43	22.46	17.85	28.12	19.72	10.66	6.05	9.32	4.71
obst-B	LOC5577475	NP_609339.1	XP_001656501.2	6.44	5.86	4.06	8.14	11.84	110.57	171.15	345.16	366.32	204.09	64.4	63.06	72.05	112.53	87.02	70.07	847.29	315.11	685.67	263.72	130.98	21.97	0.45	1e-06	1e-06	0.43	145.23	358.28	483.99	614.15	302.39	156.19	48.19	81.33	97.8	128.78	156.79	135.16	103.37	80.1	47.23	38.62	133.31	214.33	126.59	62.1
CG8611	LOC5570658	NP_788922.1	XP_001659252.2	57.96	54.74	58.83	61.04	53.3	40.37	33.4	26.55	17.54	10.74	25.04	21.02	27.84	14.89	6.85	7.79	9.69	10.37	8.44	3.82	3.85	16.86	85.89	76.32	58.24	39.47	22.73	18.4	14.68	14.39	14.08	12.89	13.1	14.08	14.28	8.8	10.94	8.58	14.3	17.03	15.9	17.31	6.15	4.78	2.74	1.8
CG8230	LOC5573695	NP_610431.1	XP_021703120.1	79.42	23.46	60.86	77.32	86.86	86	89.75	59.23	40.92	30.43	25.04	28.66	49.13	56.26	44.72	52.55	46.53	60.12	54.85	30.58	34.67	63.81	59.74	63.02	78.23	51.31	23.39	26.16	22.47	14.58	24.66	20.23	21.6	23.57	25.42	21.47	22.23	7.41	16.06	11.64	10.56	6.51	35.28	16.31	29.67	17.27
CG2082	LOC5567575	NP_001163513.1	XP_021704213.1	1e-06	1e-06	1e-06	1e-06	1.97	3.51	4.17	6.13	5.85	7.16	12.52	15.29	18.01	6.62	26.19	258.86	319.91	267.43	263.72	107.02	98.24	78.56	8.91	8.08	5.74	3.64	18.38	56.06	97.92	63.57	112.66	78.48	61.29	91.62	99.84	109.6	150.59	79.44	173.11	342.91	208.67	155.35	119.61	19.66	13.51	23.2
morgue	LOC5567978	NP_608833.1	XP_001657799.1	62.25	15.64	40.57	44.77	35.53	33.35	31.31	20.42	13.64	12.53	10.73	11.46	13.1	9.93	14.5	27.25	29.08	45.61	37.98	17.2	15.41	24.98	39.91	32.49	37.28	22.74	18.7	23.91	26.87	24.3	28.08	22.92	21.19	14.94	16.09	13.17	13.83	7.8	11.33	7.76	7.21	6.19	14.61	9.01	7.91	6.92
OXA1L	LOC5568322	NP_648417.1	XP_001652200.1	124.5	27.37	36.52	36.63	41.46	52.65	56.35	55.14	58.46	39.39	32.2	30.57	68.78	76.12	24.98	23.36	34.9	51.83	90.72	89.82	61.64	77.96	230.12	214.44	172.75	111.07	82.52	66.52	53.68	76.38	74.84	80.95	65.43	65.19	69.32	77.46	71.09	68.05	60.83	90.38	96.05	97.14	104.45	77.89	77.9	54.07
Ythdc1	LOC5574089	NP_647811.2	XP_001661159.1	77.27	117.29	139.98	156.68	126.35	100.04	68.88	59.23	38.97	28.64	26.83	28.66	36.03	23.17	33.84	56.44	81.43	132.68	84.39	32.49	23.11	37.93	122.38	198.19	211.17	152.71	103.44	126.32	149.39	122.25	170.85	119.95	108.14	75.26	73.06	54.05	46.98	18.74	25.51	15.27	13.75	8.98	104.01	44.75	55.23	37.93
CG5808	LOC5566941	NP_651291.1	XP_001651320.2	30.05	43.01	34.49	20.35	21.72	14.04	20.87	2.04	3.9	1.79	1.79	7.64	1.64	3.31	6.45	9.73	11.63	14.51	8.44	3.82	1.93	9.33	45.5	68.91	61.12	50.59	54.27	51.82	49.54	55.24	47.62	48.56	46.15	41.88	38.61	26.44	27.25	24.06	22.39	25.59	29.33	36.01	13.65	13.15	11.89	7.64
jdp	LOC5568679	NP_651807.1	XP_001658089.1	1e-06	1e-06	1e-06	2.03	1.97	5.27	14.61	36.76	27.28	21.48	25.04	32.48	31.11	21.51	13.29	7.79	15.51	10.37	65.4	57.33	63.57	21.37	40.74	58.97	50.12	33.11	7.98	4.81	1.82	1.26	1.17	0.7	3.95	7.34	9.68	10.27	16.35	19.05	22.63	28.38	23.68	14.1	33.1	19.96	14.31	16.51
blot	LOC5574043	NP_524125.2	XP_021698767.1	109.47	60.6	81.15	50.87	29.61	26.33	27.13	16.34	17.54	23.27	12.52	17.2	8.19	11.58	24.17	33.09	40.72	31.1	33.76	11.47	23.11	33.71	38.06	18.58	32.17	18.64	9.14	15.86	21.02	16.32	31.14	22.04	13.71	20.1	24.33	30.73	35.94	8.91	11.75	5.93	3.16	1.95	1.6	2.12	1.17	1.88
VhaSFD	LOC5568081	NP_723992.1	XP_021703989.1	148.11	103.61	52.75	52.91	61.2	66.69	83.49	112.33	167.57	243.47	407.84	447.13	435.58	325.99	178.88	116.78	120.21	99.51	109.71	124.22	246.56	203.48	51.91	34.44	43.53	56.48	72.24	54.98	56.56	54.88	63.93	56.93	57.48	78.61	80.27	106.28	141.16	142.78	193.75	360.49	263.1	263.49	423.93	364.4	488.94	389.19
Aasdh	LOC5576949	NP_609230.2	XP_021700496.1	23.61	17.59	14.2	10.17	11.84	8.78	14.61	8.17	7.79	3.58	5.37	7.64	4.91	4.96	6.45	9.73	11.63	12.44	12.66	7.64	5.78	10.54	8.55	12.37	9.6	6.75	4.64	6.3	5.89	3.18	4.56	3.19	2.82	2.82	3.09	1.75	1.78	0.93	2.42	1.75	2.12	0.98	2.39	1.05	0.17	0.84
SMC2	LOC5578093	NP_610995.1	XP_001656789.2	81.57	113.38	103.46	95.64	67.12	22.82	35.48	18.38	17.54	8.95	32.2	32.48	1.64	3.31	10.88	15.57	27.14	22.8	6.33	3.82	1.93	16.25	50.95	89.08	86.8	73.72	132.35	165.89	217.38	175.28	180.1	107.98	58.23	30.55	29.96	14.36	11.48	4.97	10.43	5.36	4.86	4.39	7.5	2.33	10.05	8.16
NP15.6	LOC5569898	NP_650774.1	XP_001658796.1	276.9	322.56	371.25	307.26	278.36	321.18	283.86	402.35	372.17	433.24	436.46	443.31	533.83	466.65	252.6	155.7	153.17	172.07	295.37	588.59	955.4	524.95	226.44	170.6	151.91	178.31	232.77	195.56	173.24	243.37	224.74	273.46	236.51	218.47	223.29	262.27	236.48	303.09	251.22	343.27	354.09	382.84	293.18	309.65	441.59	395.94
Hey	LOC5570473	NP_523657.1	XP_021696469.1	1e-06	1e-06	1e-06	14.24	35.53	36.86	29.22	18.38	5.85	3.58	1.79	1.91	1.64	1e-06	1.21	1.95	1.94	2.07	2.11	1e-06	1e-06	0.6	1e-06	0.08	0.08	0.23	2.97	14.93	30.43	35.4	45.03	28.68	16.52	11.6	7.67	6.28	4.22	0.98	1.5	1.75	1.02	0.99	1.35	1.13	1.99	2.73
GV1	LOC5571331	NP_647665.2	XP_021698959.1	1e-06	1e-06	2.03	2.03	1.97	5.27	4.17	28.59	150.04	225.57	153.83	133.76	45.85	31.44	67.28	190.74	335.43	151.34	84.39	229.32	285.08	31.3	1e-06	1e-06	1e-06	0.25	1.39	1.71	5.47	4.12	14.09	7.57	3	2	2.21	5.01	30.45	11.54	23.73	37.81	8.33	4.93	12.78	23.37	1.23	5.34
O-fut2	LOC5564262	NP_569916.1	XP_001648601.2	83.71	27.37	46.66	46.8	31.59	28.08	14.61	18.38	11.69	12.53	8.94	7.64	13.1	13.24	17.73	17.52	21.33	29.02	16.88	9.56	15.41	33.11	12.41	21.36	15.52	11.44	6.36	5.76	5.17	5.77	10.35	10.91	9.25	8.27	9.86	8.29	7.92	3.59	3.37	3.17	2.92	1.99	4.67	4.29	6.59	8.21
Dgp-1	LOC5572038	NP_611302.1	XP_001660145.2	66.54	56.69	42.6	59.01	63.17	61.43	43.83	46.97	35.07	39.39	32.2	36.31	16.38	18.2	27.8	56.44	75.62	91.22	63.29	40.13	63.57	55.38	92.07	72.77	114	77.6	54.54	64.13	68.94	42.48	68.62	67.95	59.84	53.23	55.9	56.83	56.73	24.84	40.9	27.97	23.51	14.05	73.4	21.84	31.78	37.38
CstF64	LOC5578827	NP_477453.1	XP_001664044.1	83.71	107.52	91.29	65.11	53.3	35.1	29.22	22.47	11.69	8.95	7.16	9.55	16.38	16.55	15.71	23.36	27.14	33.17	18.99	7.64	7.7	21.37	234.06	210.74	194.92	110.5	106.96	119.92	135.1	129.7	125.13	108	98.11	73.99	65.02	55.11	40.26	29.3	39.09	27.36	35.82	30.17	99.08	60	53.38	47.84
CAH2	LOC5566344	NP_648555.1	XP_021696749.1	68.69	21.5	6.09	4.07	7.9	14.04	31.31	95.99	198.75	307.92	686.88	1039.48	334.05	218.43	54.79	70.07	100.82	24.88	25.32	30.58	102.09	109.57	0.65	0.47	0.12	2.25	0.39	0.12	0.15	0.07	0.9	4.72	9.41	8.1	7.15	6.77	6.16	3.82	9.16	9.91	9.6	7.8	12.48	17.5	8.68	7.39
Tsp96F	LOC5577888	NP_001262976.1	XP_021707313.1	30.05	35.19	48.69	40.7	45.41	40.37	66.79	30.64	46.76	26.85	21.47	34.39	11.46	8.27	12.89	54.5	25.21	31.1	50.63	38.22	11.56	12.64	10.44	15.33	18.36	12.72	6.25	8.39	7.31	2.96	5.24	3.02	6.29	4.49	4.68	3.72	4.54	1.74	4.93	3.03	2.82	1.77	31.57	27.72	29.21	26.19
CG9776	LOC5579219	NP_649455.1	XP_021708060.1	88.01	123.16	101.43	81.39	71.07	45.63	58.44	40.85	38.97	21.48	53.66	47.77	21.29	21.51	22.16	33.09	40.72	60.12	48.52	26.75	21.19	37.63	106.96	86.01	134.59	112.57	98.62	101.57	101.28	154.17	165.85	157.6	87	83.27	80.67	67.59	63.79	46.7	41.39	53.04	40.52	45	18.45	9.48	13.28	10.64
Cpsf100	LOC5567787	NP_651658.1	XP_021712246.1	77.27	84.06	85.2	56.98	47.38	26.33	33.4	24.51	13.64	7.16	8.94	11.46	13.1	14.89	14.91	23.36	27.14	33.17	21.1	11.47	9.63	22.27	105.05	76.32	64.16	53.87	71.29	70.07	61.02	47.43	53.53	45.57	35.71	29.07	23.85	19.39	18.65	8.54	13.79	15.04	12.36	10.29	20.4	26.43	22.72	23.39
ball	LOC5579466	NP_651508.1	XP_021693350.1	233.97	277.59	322.56	213.66	157.93	75.47	58.44	61.27	38.97	17.9	28.62	32.48	9.83	11.58	24.98	35.03	58.17	66.34	31.65	19.11	19.26	53.58	165.54	248.17	225.3	160.05	190.9	231.53	235.76	217.64	184.12	120.26	84.28	54.18	56.85	26.41	20.51	17.15	31.7	15.7	19.13	20.86	74.16	28.8	28.69	48.01
PolD2	LOC5569337	NP_647659.1	XP_001658441.1	103.03	15.64	38.54	38.66	27.64	15.8	8.35	10.21	7.79	5.37	3.58	3.82	9.83	9.93	10.07	13.62	19.39	24.88	12.66	7.64	7.7	27.39	109	73.26	49.66	45.47	103.79	105.17	98.93	88.55	73.28	60.95	43.36	41.87	37.94	34.43	29.03	22.58	24.66	25.76	22.85	20.39	45.55	40.41	35.21	32.92
ppl	LOC5575143	NP_524197.1	XP_021697917.1	66.54	25.41	81.15	118.02	88.84	108.81	154.45	81.7	81.84	76.98	67.97	89.81	180.13	165.48	157.12	188.79	93.07	128.53	130.81	99.37	77.05	107.46	114.79	159.93	134.82	171.49	280.98	124.24	89.75	34.92	36.7	44.18	77.95	73.66	80.95	58.41	76.59	82.36	153.39	144.48	142.57	86.36	87.06	128.03	195.51	181.02
msps	LOC5566944	NP_001247129.1	XP_021706616.1	109.47	33.23	83.18	85.46	59.22	24.57	45.92	24.51	27.28	21.48	19.68	26.75	18.01	16.55	24.98	50.6	67.86	76.71	61.18	34.4	21.19	52.07	180.84	102.17	156.34	90.89	75.99	100.02	113.78	47.18	93.36	43.86	38.94	51.74	55.42	42.61	43.49	7.95	17.9	16.24	6.99	3.83	4.82	1.62	4.12	3.24
MBD-like	LOC5579896	NP_001262421.1	XP_021710250.1	135.23	156.39	115.63	128.19	126.35	103.55	102.27	89.86	58.46	37.59	51.87	43.95	22.93	14.89	26.59	48.66	60.11	72.56	67.51	28.67	25.04	37.02	33.39	51.89	46.67	48.64	46.46	44.52	38.45	50.74	45.54	43.19	39.44	29.42	28.24	20.45	16.03	12.43	13.72	7.78	8.69	9.09	9.46	7.74	12.79	13.37
MTA1-like	LOC5570837	NP_001262293.1	XP_021693037.1	139.52	175.94	158.24	158.72	136.22	96.53	98.1	85.78	54.56	28.64	33.99	32.48	21.29	19.86	23.77	44.76	44.59	70.49	56.96	21.02	17.34	42.74	135.97	159.42	140.92	86.8	84.89	84.03	84.77	77.07	98.13	74.58	54.95	60.52	57.27	37.33	34.84	13.49	19.38	14.58	9.33	10.59	8.17	2.38	3.34	3.29
l(1)G0289	LOC5574298	NP_001401057.1	XP_021707684.1	317.68	373.38	200.84	95.64	140.16	157.96	204.55	283.89	194.85	127.11	119.85	124.2	90.06	72.81	126.91	245.23	199.7	190.73	137.13	80.26	94.38	148.7	185.76	342.84	319.44	174.25	76.37	75.39	58.39	40.42	56.47	43.84	60.48	75.7	79.43	79.86	101.46	43.63	52.62	40.25	29.34	25.65	61.32	10.58	15.91	12.79
Ptpmeg2	LOC5566564	NP_572576.1	XP_021706715.1	137.38	109.47	48.69	54.94	71.07	75.47	68.88	112.33	68.2	46.55	59.03	51.59	21.29	18.2	23.37	56.44	73.68	55.97	50.63	26.75	44.3	41.54	50.12	47.93	46.74	34.86	25.16	34.64	44.07	27.98	44.31	26.9	29.81	38.92	41.53	34.81	34.71	11.71	17.71	14.29	9.36	5.95	22.98	3.49	4.95	4.01
Ankle2	LOC5576059	NP_573221.2	XP_021712546.1	238.26	136.84	131.86	109.88	88.84	57.92	48.01	36.76	23.38	21.48	25.04	26.75	18.01	11.58	29.81	36.98	48.47	58.05	40.09	17.2	17.34	54.18	111.38	61.46	80.33	48.57	32.69	36.93	31.71	28.46	32.24	23.58	19.4	24.43	22.51	14.61	16.66	8.25	12.2	11.88	7.47	6.8	7.34	1.71	2.48	2.39
heix	LOC5565846	NP_523581.1	XP_001650206.1	81.57	87.97	52.75	69.18	84.89	71.96	79.31	51.06	38.97	19.69	37.56	36.31	21.29	26.48	16.92	35.03	17.45	29.02	27.43	11.47	9.63	31	117.08	179.76	164.4	96.01	31.35	23.36	17.19	9.39	25.88	14.79	14.4	20.22	17.38	11.98	14.33	4.38	11.55	7.49	2.23	2.45	3.75	1.53	3.49	2.04
cyp33	LOC5568984	NP_523773.1	XP_001658271.2	53.66	60.6	123.75	85.46	59.22	45.63	35.48	24.51	15.59	8.95	8.94	9.55	22.93	21.51	23.77	33.09	36.84	51.83	31.65	15.29	11.56	27.69	39.84	29.29	24.41	42.59	56.46	59	57.99	62.61	62.23	64.85	43.8	31.42	29.31	31.63	22.49	15.13	15.48	16.24	19.92	15.58	15.16	23.35	27.5	24.29
Serinc	LOC5566936	NP_001261947.1	XP_001651351.1	111.62	209.17	302.27	276.74	232.95	249.22	223.33	220.58	175.37	148.59	127	139.49	78.6	52.95	172.43	323.09	222.97	201.09	189.88	129.95	119.43	142.68	84.19	116.78	104.16	103.81	189.8	176.84	197.39	174.15	197.62	160.44	122.66	152.43	139.43	161.92	168.39	110.21	97.81	149.99	109.63	73.95	70.59	46.31	43.71	48.03
Syt4	LOC5575992	NP_477464.1	XP_021705688.1	1e-06	1e-06	1e-06	2.03	1.97	15.8	43.83	57.19	62.35	57.29	50.09	59.24	42.58	14.89	8.86	25.3	44.59	62.19	63.29	47.78	30.82	20.47	21.95	24.94	31.49	15.45	1.82	1.5	1.6	0.36	0.74	0.71	3.39	9.99	10.16	8.05	15.87	3.06	11.31	20.3	4.15	2.96	6.72	1.07	0.7	0.56
Drep4	LOC5565779	NP_609631.1	XP_001650118.2	8.59	5.86	8.11	8.14	5.92	3.51	6.26	2.04	1.95	1.79	3.58	5.73	1.64	1.65	3.63	13.62	15.51	10.37	4.22	1.91	17.34	5.12	38.7	33.11	11.85	7.11	7.32	7.76	9.54	8.54	10.88	12.85	10.69	9.53	10.31	9.92	9.32	5.73	9.36	9.62	10.23	5.92	7.58	3.21	4.62	4
Drep2	LOC5567711	NP_001097238.1	XP_021699757.1	124.5	127.07	28.4	26.45	33.56	22.82	27.13	38.81	31.18	19.69	46.51	42.04	13.1	4.96	2.01	3.89	7.76	10.37	18.99	32.49	7.7	31.61	1.12	2.64	2.21	1.52	0.31	0.39	0.17	0.07	0.56	1.12	3.46	6.9	9.35	9.65	14.42	6.31	16.47	15.27	11.78	5.86	10.6	4.04	1.28	0.78
Kap3	LOC5580071	NP_727512.3	XP_001654812.1	85.86	5.86	8.11	14.24	15.79	26.33	27.13	24.51	23.38	25.06	17.89	19.11	18.01	9.93	14.91	31.14	42.66	37.32	27.43	19.11	25.04	35.82	54.85	98.05	75.66	52.17	24.33	22.66	17.73	12.19	26.95	29.13	43.78	62.34	69.1	64.15	88.02	33.92	49.98	50.53	30.33	22.77	20.01	4.54	4.09	3.37
JhI-26	LOC5578431	NP_523761.2	XP_021704726.1	4.29	3.91	2.03	14.24	45.41	119.34	139.84	49.02	37.02	28.64	57.24	76.43	21.29	24.82	45.93	13.62	3.88	4.15	6.33	9.56	17.34	25.59	1.31	1.18	1.37	7.64	1.75	2.48	9.78	13.3	17.43	12.99	7.59	4.62	4.19	2.38	2	3.64	18.78	38.82	52.5	41.37	113.19	49.24	55.66	76.85
RNaseZ	LOC5573247	NP_724916.1	XP_001654456.2	23.61	13.68	22.32	18.31	15.79	10.53	12.52	8.17	5.85	3.58	7.16	7.64	16.38	13.24	6.85	7.79	5.82	8.29	6.33	3.82	3.85	11.14	47.37	20.88	18.19	15.71	17.39	15.93	12.29	9.41	10.59	10.47	8.9	9.23	10.61	7.87	7.36	5.08	9.18	10.79	9.03	9.02	8.97	9.49	8.68	6.64
Ilk	LOC5575137	NP_525001.2	XP_001655514.1	79.42	44.96	38.54	50.87	69.1	107.06	125.23	110.29	130.55	136.06	152.04	171.97	63.86	54.61	50.36	54.5	46.53	41.46	54.85	93.64	65.49	49.36	100.55	151.27	112.12	92.36	73.57	70.12	72.91	73.34	78.72	77.93	88.9	104.17	100.74	83.92	89.79	75.29	117.37	78.92	70.8	56.82	50.53	64.2	46.51	62.87
I-2	LOC5569147	NP_001097564.1	XP_021695600.1	85.86	91.88	60.86	48.84	57.25	49.14	56.35	34.72	33.12	21.48	33.99	36.31	22.93	24.82	26.99	42.82	44.59	62.19	67.51	45.86	36.6	50.27	73.86	84.76	89.55	92.5	64.22	73.29	78.18	56.76	75.71	54.61	49.79	35.99	39.65	33.06	25.7	12.85	17.43	16.43	11.9	8.51	11.92	12.39	21.81	15.1
Ercc1	LOC5570104	NP_477468.1	XP_021693415.1	49.37	21.5	4.06	2.03	1.97	3.51	4.17	2.04	1.95	1.79	1e-06	1.91	1.64	3.31	5.64	9.73	11.63	14.51	8.44	1.91	1.93	11.44	59.53	12.47	5.44	11.48	17.16	17.34	20.58	17.22	15.53	18.21	19.46	15.9	13.1	10.59	9.36	8.63	7.8	8.21	9.87	10.39	12.37	11.13	20.83	17.76
ECSIT	LOC5565948	NP_649602.2	XP_001650325.1	38.64	33.23	22.32	18.31	21.72	21.06	16.7	22.47	17.54	14.32	16.1	15.29	24.56	31.44	13.7	13.62	11.63	16.58	31.65	32.49	11.56	19.26	34.3	11.41	8.37	9.88	13.74	15.47	13.57	18.99	15.92	17.4	16.87	19.5	17.83	18.72	17.3	17.86	18.68	22.07	22.83	28.82	57.02	30.61	26.38	17.08
Ube4A	LOC5563714	NP_609060.1	XP_021693240.1	75.13	9.77	10.14	22.38	29.61	29.84	37.57	32.68	27.28	23.27	19.68	21.02	19.65	21.51	20.14	38.93	36.84	41.46	35.87	24.84	25.04	43.04	53.86	47.27	43.5	41.54	36.34	29.19	27.5	24.62	34.44	30.51	26.46	29.48	29	28.79	30.27	16.28	18.06	23.03	14.44	11.16	14.32	5.42	9.85	6.2
rtet	LOC110677913	NP_524429.1	XP_021705581.1	145.96	123.16	54.77	26.45	41.46	64.94	98.1	100.08	50.66	19.69	55.45	45.86	14.74	39.71	23.77	31.14	32.96	41.46	124.48	17.2	13.48	31.3	101.74	66.74	60.96	31.72	34.4	43.04	48.98	30.26	71.03	65.11	44.16	100.4	113.72	167.63	128.84	23.61	26.15	13.29	11.46	5.46	21.21	14.5	20.89	9.49
Nab2	LOC5574414	NP_651243.1	XP_021704944.1	118.06	138.8	77.09	77.32	73.04	45.63	58.44	51.06	42.87	25.06	64.4	49.68	14.74	11.58	12.89	21.41	25.21	35.24	29.54	17.2	15.41	34.31	79.04	60	77.06	38.35	22.37	23.92	22.69	22.64	27.98	26.05	17.55	26.83	24.4	16.52	15.3	9.35	10.17	9.06	5.18	5.8	5.39	1.13	2.59	1.99
Mtpalpha	LOC5572923	NP_609299.1	XP_001654258.2	343.44	195.49	77.09	46.8	47.38	50.9	77.23	93.95	81.84	69.82	51.87	57.32	129.36	201.88	134.56	179.06	106.64	159.63	139.24	110.84	90.53	145.69	416.91	187.39	155.88	95.77	155.39	156.14	178.72	164.38	186.13	185.57	188.77	215.84	222.59	234.43	247.52	149.86	160.81	189.59	142.84	121.21	134.06	107.91	152.22	134.11
CG17841	LOC5570048	NP_001356938.1	XP_001658939.1	160.99	121.2	105.49	95.64	84.89	68.45	79.31	165.43	249.41	309.71	159.2	170.06	121.18	135.69	49.96	35.03	46.53	41.46	52.74	80.26	192.62	195.95	57.8	70.52	74.09	50.8	51.06	56.17	43.59	18.43	28.38	18.59	25.19	28.34	33.91	33.91	46.01	25	46.49	44.29	44.08	26.48	69.7	19.62	16.71	15.08
Ack	LOC5564812	NP_647859.1	XP_021709637.1	66.54	64.51	52.75	34.59	25.66	19.31	14.61	16.34	17.54	14.32	12.52	13.38	9.83	8.27	16.52	46.71	36.84	47.68	42.2	28.67	38.52	46.66	27.75	19.39	29.25	21.89	24.17	31.5	32.15	16.19	25.17	15.34	18.23	19.02	18.57	12.72	11.89	4.95	10.61	9.54	5.42	3.98	3.28	1.84	3.42	1.88
Mtmr6	LOC5576998	NP_726322.1	XP_021699571.1	45.08	31.28	22.32	24.42	27.64	26.33	31.31	28.59	29.23	34.01	28.62	34.39	24.56	14.89	13.29	25.3	27.14	29.02	27.43	21.02	25.04	27.39	46.19	60.95	42.13	28.98	10.66	13.07	11.18	3.34	10.39	5.12	5.78	10.76	11.27	10.88	15.18	2.53	9.55	16.28	4.13	2.09	4.3	4.42	5.11	4.56
CG3793	LOC5565351	NP_001246038.1	XP_001649746.1	55.81	23.46	32.46	36.63	27.64	28.08	25.05	20.42	19.49	19.69	17.89	15.29	19.65	19.86	20.95	29.19	31.02	37.32	40.09	34.4	67.42	31.61	58.46	100.22	90.7	65.96	26.35	36.7	43.06	29.78	39.08	31.24	39.29	44.32	43.9	38.76	36.08	19.9	27.61	21.49	17.92	12.25	19.03	17.67	22.8	13.79
CenG1A	LOC5575569	NP_723849.1	XP_021703476.1	47.22	21.5	26.37	40.7	41.46	45.63	50.09	46.97	37.02	41.18	32.2	32.48	14.74	9.93	13.7	38.93	21.33	29.02	29.54	17.2	25.04	28.6	13.34	14.45	29.54	28.11	31.64	38.71	46.04	32.71	43.88	28.62	20.78	24.2	25.13	23.72	25.48	8.11	13.57	12.05	6.87	5.37	3.71	0.89	2.22	1.89
mTTF	LOC5572919	NP_609709.1	XP_001654254.1	38.64	52.78	54.77	34.59	31.59	31.59	31.31	20.42	21.43	16.11	19.68	24.84	18.01	21.51	14.5	17.52	17.45	16.58	18.99	17.2	11.56	18.36	28.16	36.19	32.91	28.94	15.82	16.76	13.7	9.1	12.97	12.16	13.47	9.78	12.8	10.71	10.6	6.85	11.31	8.5	11.99	6.62	10.26	9.02	13.17	5.32
Sec71	LOC5577114	NP_609675.2	XP_021701499.1	40.78	23.46	46.66	46.8	39.48	26.33	41.74	44.93	31.18	25.06	25.04	24.84	24.56	26.48	24.58	33.09	32.96	45.61	46.41	30.58	32.75	45.45	42.54	40.55	44.54	25.83	15.96	17.36	18.86	8.28	25.34	13.62	9.32	17	16.16	16.11	22.51	3.62	9.06	21.88	4.93	3.77	5.46	0.75	3.57	1.88
CG9008	LOC5579488	NP_001285908.1	XP_021701836.1	2.15	3.91	2.03	1e-06	1.97	5.27	12.52	12.25	19.49	30.43	82.28	91.72	39.3	24.82	22.96	29.19	29.08	26.95	37.98	40.13	40.45	39.43	70.53	69.98	66.99	38.96	35.79	31.97	18.93	6.46	12.3	11.26	13.6	33.24	34.21	35.99	58.82	16.5	22.41	25.03	8.99	6.17	32.09	4.76	12.53	10.86
Vajk3	LOC110677096	NP_609690.1	XP_021703473.1	2.15	1.95	1e-06	2.03	5.92	7.02	10.44	149.09	945.03	2248.53	1141.22	938.21	1239.59	264.77	1266.23	87.58	106.64	4.15	335.45	4070.43	564.38	207.69	1e-06	0.06	0.94	0.06	1.04	0.43	0.37	0.47	0.3	0.3	0.23	28.61	60.33	220.25	1460.07	1073.7	419.17	290.41	191.34	192.05	23.08	257.83	90.37	20.93
x16	LOC23687502	NP_723226.1	XP_011493455.1	360.61	549.32	622.81	461.91	347.45	258	187.85	216.49	128.6	64.45	139.52	107.01	54.04	44.68	45.12	89.53	87.25	120.24	56.96	19.11	19.26	74.35	381.92	660.16	837.1	894.51	536.48	686.33	753.98	666.16	637.57	515.65	480.33	348.78	354.42	212.82	181.17	135.58	178.2	98.47	95.8	100.75	42.27	24.81	33.5	34.59
prc	LOC110676292	NP_524658.2	XP_021699291.1	1e-06	1e-06	1e-06	1e-06	1.97	7.02	16.7	71.48	183.16	456.51	493.7	452.86	219.43	190.3	39.88	1e-06	3.88	16.58	18.99	82.17	46.23	1.51	0.29	0.36	0.94	1.11	0.26	0.4	0.48	0.18	0.77	6.98	28.49	72.74	78.51	73.5	107.88	47.12	90.52	98.93	62.75	35.25	14.64	13.07	11.76	2.76
hfp	LOC5564723	NP_525123.2	XP_001649078.2	81.57	125.11	135.92	107.85	84.89	64.94	70.96	63.31	48.71	39.39	51.87	51.59	42.58	29.79	41.09	68.12	75.62	111.95	103.38	53.51	34.67	47.86	63.66	99.1	85.06	63.47	63.79	65.44	68.96	59.1	75.99	64.54	45.37	45.97	43.95	39.55	39.12	18.75	26.19	28.35	20.16	13.19	28.29	21.63	25.84	21.59
phtf	LOC5573986	NP_610232.1	XP_021697972.1	68.69	70.38	40.57	36.63	39.48	29.84	64.7	65.36	35.07	17.9	25.04	28.66	13.1	11.58	16.11	27.25	42.66	58.05	73.84	49.69	98.24	64.72	60.97	77.09	85.01	50.58	22.35	23.35	21	14.24	21.06	17.52	17.65	24.47	24.27	17.59	16.38	8.16	18.52	28.13	22.85	16.08	6.83	2.95	3.14	3.59
mRpL50	LOC5578178	NP_648092.1	XP_021696080.1	111.62	86.01	93.32	79.36	75.02	66.69	79.31	71.48	68.2	50.13	60.82	59.24	88.43	92.67	29.81	29.19	29.08	37.32	56.96	64.97	26.97	46.96	170.9	132.21	98.7	64.4	72.04	64.68	59.69	59.38	70.75	80.43	71.49	66.28	65	59.14	48.84	41.15	60.74	73.01	66.95	42.27	119.99	107.93	154.87	95.29
Vha100-2	LOC5579216	NP_650722.1	XP_021706364.1	321.98	44.96	22.32	44.77	61.2	86	116.88	161.35	222.13	325.82	529.47	578.98	542.01	360.74	177.26	66.17	120.21	62.19	97.05	103.19	256.19	209.8	132.69	64.93	111.02	48.79	39.62	41.96	31.47	10.8	20.3	20.34	23.58	29.79	35	39.73	44.34	29.48	73.62	92.09	65.44	44.28	95	37.01	70.99	76.88
spt4	LOC5568112	NP_610802.1	XP_001652051.1	165.28	222.86	257.64	150.58	144.11	121.1	118.97	53.1	52.61	25.06	50.09	55.41	29.48	41.37	34.65	48.66	54.29	60.12	46.41	26.75	19.26	47.56	129.04	232.84	301.42	324.95	183.29	157.04	179.96	104.48	166.64	164.74	182.61	108.86	117.26	98.06	55.17	33.53	71.25	56.92	80.47	43.87	69.18	44.5	75.68	70.56
Rpt1	LOC5577035	NP_477473.1	XP_001663131.1	603.17	357.74	275.9	303.19	244.79	207.1	158.63	140.92	103.27	84.14	71.55	74.52	101.53	185.34	315.85	764.9	331.55	346.21	208.87	150.97	283.15	251.64	180.82	204.68	231.22	175.88	278.64	232.97	240.78	245.21	215.4	218.53	201.74	170.05	161.18	120.28	95.5	75.07	90.04	72.69	65.68	63.27	112.12	225.02	356.02	291.01
Rpn6	LOC5576266	NP_725412.2	XP_011493668.1	459.35	437.89	332.7	260.46	209.26	168.49	156.54	100.08	75.99	57.29	50.09	59.24	68.78	125.76	258.24	749.32	308.28	290.24	236.29	164.35	263.89	230.57	254.79	407.36	376.9	261.87	256.84	253.21	242.48	234.05	220.01	181.05	180.79	172.07	167.06	110.36	94.67	67.35	93.95	69.89	58.95	57.87	122.02	198.64	264.3	216.88
Rpn5	LOC5564146	NP_649588.1	XP_001648476.1	412.13	138.8	123.75	126.16	106.6	71.96	98.1	57.19	48.71	32.22	32.2	40.13	57.31	129.07	208.69	529.39	182.25	217.68	147.68	107.02	142.54	163.14	161.4	265.62	240.89	177.52	253.44	213.9	209.62	197.52	205.97	208.07	160.7	133.39	126.78	102.91	87.31	56.08	66.16	57.54	59.04	49.08	83.5	108.47	203.25	180.55
Rpn9	LOC5565637	NP_651177.1	XP_001649990.2	328.42	130.98	198.81	170.93	126.35	110.57	89.75	51.06	46.76	30.43	28.62	32.48	62.23	124.11	258.65	646.17	265.63	257.07	177.22	122.3	202.25	158.63	168.9	266.06	246.9	169.61	206.38	192.7	163.74	217.1	192.35	218.51	178.63	169.21	158.86	119.53	97.77	87.59	75.13	77.22	72.9	70.04	45.14	40.8	80.58	75.13
Rpn2	LOC5576478	NP_001263057.1	XP_001662672.2	414.28	144.66	208.95	189.24	120.42	87.75	85.57	79.65	50.66	32.22	26.83	28.66	63.86	129.07	209.09	509.93	213.28	254.99	141.35	101.28	215.74	192.64	192.16	180.49	129.53	101.69	144.66	144.48	153.51	178.81	163.05	143.07	114.52	98.57	90.06	68.62	60.77	41.11	37.76	41.13	28.92	36.91	91.89	44.41	90.1	78.47
Rpn11	LOC5565318	NP_608905.1	XP_001649644.1	493.7	103.61	202.87	207.55	157.93	136.9	112.71	108.25	75.99	62.66	50.09	49.68	101.53	168.79	295.31	683.15	288.89	306.82	198.32	122.3	256.19	242.61	194.89	280.03	256.05	201.27	265.5	205.03	192.37	192.02	212.77	199.05	188.06	136.47	138.14	115.46	90.91	56.91	75.61	54.08	58.82	45.41	42.1	78.13	138.32	121.86
Rpn1	LOC5567857	NP_649158.1	XP_001651894.1	461.5	129.02	223.15	217.73	140.16	91.26	96.01	81.7	54.56	42.97	35.78	34.39	75.33	134.04	223.19	574.16	250.11	242.56	132.92	86	184.92	177.59	121.4	183.57	140.95	100.31	158.66	152.75	150.58	163.81	173.4	144.8	104.84	109.59	102.39	84.26	80.87	43.8	45.3	50.53	35.67	30.9	34.44	33.43	78.7	72.6
Nhe3	LOC5573396	NP_723202.2	XP_021702068.1	60.1	15.64	14.2	14.24	15.79	15.8	22.96	18.38	17.54	17.9	17.89	21.02	14.74	13.24	29.41	46.71	23.27	26.95	27.43	22.93	36.6	31.3	56.06	27.96	17.11	6.18	4.75	7.45	6.78	1.38	6.34	2.88	2.84	6.25	5.44	5.57	7.35	2.49	5.31	9.25	4.26	2.39	4.27	1.94	3.77	2.5
Mt2	LOC5567564	NP_001036355.1	XP_001657555.2	4.29	7.82	14.2	16.28	13.82	8.78	8.35	4.08	1.95	1.79	3.58	3.82	6.55	4.96	2.82	3.89	3.88	4.15	2.11	1.91	1.93	4.21	54.89	98.67	70.72	54.3	27.49	28.31	28.84	22.73	31.23	30.12	30.53	20.2	22.54	19.16	13.66	8.62	15.42	9.33	12.18	7.32	31.94	11.18	9.99	6.53
Lnk	LOC5564176	NP_001287536.1	XP_021707996.1	88.01	86.01	62.89	63.08	59.22	45.63	50.09	44.93	33.12	35.8	51.87	51.59	24.56	13.24	16.92	29.19	31.02	45.61	29.54	11.47	23.11	34.31	76.56	69.38	81.28	42.01	20.42	19.8	16.84	9.61	11.07	7.97	10.33	18.2	14.6	9.6	11.89	5.18	10.45	10.37	5.21	5.45	9.97	2.85	5.54	4.66
Fmr1	LOC5571798	NP_001247017.1	XP_021709701.1	169.57	35.19	32.46	36.63	45.41	57.92	81.4	91.91	68.2	26.85	12.52	13.38	36.03	31.44	39.48	77.85	81.43	116.09	82.28	49.69	32.75	78.56	110.03	95.75	75.58	62.94	53.81	72.22	74.43	49.42	76.45	49.25	44.21	33.17	35.25	23.23	20.97	9.22	14.53	12.26	9.42	8.58	17.92	6.78	14.38	8.95
CG5033	LOC5568838	NP_611270.1	XP_001658204.2	124.5	201.35	213.01	201.45	167.8	105.3	127.32	77.61	56.51	35.8	89.44	85.99	101.53	52.95	21.35	25.3	27.14	24.88	21.1	11.47	13.48	42.44	99.02	137.95	114.42	84.71	87.6	64.43	48.12	44.25	48.75	46.85	36.92	38.91	37.5	33.83	38.06	20.28	37.78	52.54	46.96	41.7	21.63	14.88	18.54	8.35
CSN6	LOC5564024	NP_524451.1	XP_001648346.1	203.92	220.9	125.78	118.02	118.45	108.81	83.49	98.03	60.4	35.8	37.56	36.31	50.76	49.64	52.78	73.96	91.13	111.95	73.84	43.95	46.23	75.25	52.65	97.09	106.31	89.84	96.51	86.64	89.16	83.4	103.77	88.23	66.43	49.05	44.31	42.43	37.02	27.73	25.41	28.23	27.3	20.9	29.1	49.69	58.91	68.52
CG18095	LOC5567028	NP_001188805.1	XP_001651407.1	1e-06	1e-06	1e-06	1e-06	1e-06	1e-06	1e-06	1e-06	3.9	3.58	5.37	7.64	3.28	4.96	8.06	13.62	9.69	8.29	6.33	5.73	5.78	5.72	4.49	3.43	5.2	2.84	1.22	0.99	0.34	0.03	1e-06	0.03	0.4	0.77	1.32	1.27	3.84	2.16	4.91	8.9	6.75	3.97	9.82	2.85	6.09	8.42
CG15279	LOC5578675	NP_609726.1	XP_021711080.1	1e-06	1e-06	1e-06	1e-06	1e-06	1e-06	2.09	4.08	17.54	21.48	26.83	30.57	8.19	8.27	22.16	3.89	29.08	6.22	4.22	9.56	7.7	16.25	19.08	23.09	19.01	24.16	6.94	5.55	3.82	1.49	0.82	1.18	2.08	2.36	1.9	1.09	1.49	3.81	10.36	9.28	6.84	5.05	10.78	6.45	3.8	1.87
GMF	LOC5578582	NP_609787.2	XP_001663974.1	42.93	91.88	194.75	124.12	102.66	108.81	110.62	42.89	50.66	37.59	33.99	45.86	21.29	26.48	36.66	83.69	62.04	66.34	52.74	24.84	15.41	21.07	79.95	138.22	173.58	146.72	100.81	125.44	130.66	101.13	123.54	98.72	113.64	84.23	75.71	57.15	43.92	35.75	45.34	22.63	22.95	17.32	24.64	26.14	45.39	35.03
CG17328	LOC5570684	NP_609786.2	XP_001659281.2	38.64	19.55	22.32	18.31	13.82	10.53	10.44	10.21	7.79	5.37	5.37	7.64	3.28	3.31	3.63	5.84	5.82	8.29	6.33	3.82	3.85	9.03	1e-06	0.24	0.31	5.75	7.31	8.58	8.94	8.63	11.7	9.94	10.5	7.6	7.71	10.04	8.44	6.66	9.65	4.26	5.47	3.4	6.57	3.4	2.53	3.52
CG4935	LOC5566913	NP_609782.2	XP_001651326.2	34.34	19.55	10.14	16.28	17.77	14.04	10.44	8.17	5.85	3.58	3.58	5.73	4.91	3.31	6.45	11.68	17.45	22.8	18.99	13.38	13.48	14.45	22.17	26.04	20.12	18.09	15.19	12.75	12.73	13.06	9.05	9.9	6.29	5.98	5.49	3.27	2.68	3.16	2.72	4.22	4.08	4.32	7.53	5.56	9.11	8.83
CG33090	LOC5570898	NP_788055.2	XP_021700676.1	100.89	31.28	10.14	26.45	45.41	52.65	56.35	36.76	37.02	39.39	44.72	45.86	29.48	19.86	9.67	11.68	11.63	16.58	29.54	19.11	19.26	30.4	4.18	1.05	0.98	0.34	0.26	0.42	0.32	0.46	7.1	2.72	0.9	4.29	4.78	3.88	8.1	1.51	6.97	16.1	4.18	2.24	2.47	0.48	1.26	0.68
NC2beta	LOC5571036	NP_609736.1	XP_001659471.1	55.81	105.56	125.78	128.19	98.71	94.77	73.05	51.06	40.92	46.55	42.93	32.48	32.75	23.17	29.41	50.6	50.41	76.71	59.07	28.67	26.97	30.4	60.22	29.5	10.57	49.71	84.81	88.05	92.41	105.53	110.15	113.11	91.85	60.13	59.67	47.84	36.42	30.96	28.78	27.94	27.18	22.76	18.9	15.44	33.14	25.02
CG16890	LOC5574174	NP_609671.1	XP_021708031.1	40.78	29.32	32.46	44.77	35.53	28.08	25.05	16.34	13.64	8.95	7.16	9.55	11.46	11.58	23.77	44.76	44.59	37.32	25.32	13.38	13.48	24.68	18.15	26.41	24.99	20.79	19.91	22.77	23.62	24.02	25.6	31.7	29.28	19.19	20.88	15.94	13.5	9.12	12.08	9.44	8.62	7.23	7.81	2.07	2.99	4.06
Vajk1	LOC110677097	NP_609688.3	XP_021703474.1	2.15	3.91	8.11	2.03	3.95	1.76	6.26	153.18	1042.45	671.34	12.52	19.11	1.64	77.78	16.92	1.95	7.76	8.29	107.6	1014.74	57.79	1.81	0.71	1e-06	0.58	1e-06	1e-06	1e-06	1e-06	0.04	1.13	8.23	29.34	526.24	798.18	1632.29	3998.85	2577.86	1155.4	367.12	112.67	53.61	0.67	19.45	173.29	0.69
AlaRS-m	LOC5570738	NP_523932.2	XP_001659327.1	32.2	5.86	4.06	6.1	7.9	10.53	12.52	10.21	9.74	7.16	8.94	9.55	19.65	19.86	10.88	9.73	11.63	12.44	21.1	13.38	9.63	17.46	27.25	17	18.52	11.17	9.54	8.36	8.7	6.21	8.5	6.44	6.59	5.78	5.9	4.8	4.71	2.53	3.74	4.6	3.98	3.75	4.01	3.44	9.93	3.71
gammaCOP	LOC110677031	NP_001263145.1	XP_021703192.1	122.35	48.87	87.23	132.26	132.27	164.98	146.1	114.37	87.68	62.66	46.51	43.95	63.86	95.98	63.65	83.69	56.23	78.78	71.73	38.22	40.45	70.13	90.31	166.12	125.43	92.24	94.91	87.66	94.12	76.27	110	90.66	80.13	88.18	87.15	75.46	80.55	32.29	50.04	54.33	32.21	23.79	58.93	24.58	57.69	34.78
deltaCOP	LOC5577486	NP_652012.1	XP_001663404.1	145.96	43.01	99.41	189.24	201.36	256.24	187.85	177.69	120.81	91.3	69.76	63.06	108.08	148.93	95.08	110.94	87.25	122.31	101.27	57.33	69.34	115.28	101.51	131.91	134.08	92.72	74.46	75.84	84.13	78.94	102.02	96.12	85.87	82.89	81.42	63.11	57.79	32.58	44.4	47.47	32.48	22.85	21.84	13.61	28.8	20.64
RabGGTb	LOC5570069	NP_524894.1	XP_001653055.1	38.64	50.83	50.72	40.7	35.53	40.37	33.4	49.02	38.97	44.76	48.3	42.04	47.49	41.37	25.38	31.14	29.08	33.17	27.43	19.11	36.6	38.83	53.12	66.54	56.7	43.94	36.75	38.36	31.14	33.17	36.77	33.64	31.45	36.62	34.59	25.9	27.22	31.09	31.44	27.4	25.49	21.82	52.09	61.15	55.47	66.38
trbl	LOC5569504	NP_524672.1	XP_001658589.2	64.4	316.69	255.61	244.18	92.79	36.86	37.57	61.27	150.04	161.12	53.66	61.15	22.93	23.17	26.99	35.03	65.92	58.05	80.17	32.49	86.68	42.14	48.47	10.48	19.1	66.72	67.49	95.43	85.18	31.54	30.84	18.73	28.27	33.43	40.32	27	24.2	14.12	23.34	11.82	7.01	4.86	27.41	4.04	7.7	5.73
sds22	LOC5568808	NP_650619.1	XP_021701319.1	113.77	76.24	38.54	26.45	23.69	28.08	33.4	14.3	15.59	8.95	7.16	9.55	16.38	36.41	50.36	97.31	65.92	80.85	67.51	36.31	21.19	45.75	110.8	157.52	134.17	119.28	96.07	100.81	105.29	76.6	95.11	71.93	71.91	40.49	45.83	37.66	27.49	14.22	23.56	12.41	15.28	10.89	36.89	51.34	69.63	72.47
nmdyn-D7	LOC5574391	NP_649926.2	XP_021700109.1	49.37	15.64	40.57	36.63	27.64	8.78	6.26	2.04	1.95	1.79	1e-06	1.91	1e-06	1.65	14.5	25.3	42.66	62.19	65.4	55.42	42.38	54.48	14.11	16.52	14.5	10.71	3.34	2.5	1.98	1.23	1.65	2.34	3.13	2.67	2.72	1.44	1	0.37	1.4	0.29	0.4	0.55	0.23	0.29	0.67	2.49
mab-21	LOC5570126	NP_651971.2	XP_001653106.2	1e-06	3.91	8.11	59.01	98.71	172	150.28	98.03	54.56	44.76	30.41	32.48	21.29	13.24	37.06	77.85	83.37	174.14	61.18	17.2	13.48	4.52	0.38	0.63	0.68	0.48	2.65	9.32	36.37	71.03	91.27	128.24	98.97	101.39	88.29	85.69	67.63	36.94	30.15	23.62	17.53	15.3	4.7	2.08	2.18	7.9
icln	LOC5573061	NP_611237.2	XP_001654386.1	218.94	209.17	68.98	54.94	69.1	45.63	56.35	63.31	40.92	17.9	41.14	36.31	37.66	43.02	40.29	70.07	75.62	103.66	61.18	26.75	19.26	62.01	135.55	231.6	243.58	287.9	192	140.74	108.63	142.85	131.8	128.54	89.48	61.95	57.23	44.32	35.87	34.74	32.95	30.4	34.01	36.13	31.74	50.37	87.03	80.08
disp	LOC5573322	NP_524734.2	XP_021693452.1	47.22	54.74	44.63	42.73	35.53	17.55	25.05	18.38	15.59	10.74	19.68	19.11	6.55	4.96	12.09	29.19	29.08	37.32	23.21	11.47	9.63	18.66	15.98	13.24	19.2	18.18	11.06	12.1	12.14	7.03	11.48	5.76	5.12	3.59	3.48	2.08	2.48	0.97	2.26	2.06	0.96	0.8	1.05	0.26	0.32	0.33
ced-6	LOC5576845	NP_001246225.1	XP_021697495.1	225.38	127.07	77.09	81.39	108.58	112.32	127.32	108.25	103.27	66.24	105.54	114.65	19.65	38.06	89.44	132.35	166.74	103.66	120.26	63.06	92.46	106.86	82.03	45.59	129.35	80.29	28.83	33.55	30.02	27.17	38.27	38.54	36.78	59.2	61.38	61.82	71.22	28.19	35.86	32.93	19.42	17.13	22.44	9.08	12.39	7.53
Uba2	LOC5573644	NP_524756.2	XP_021700868.1	281.19	310.83	229.24	199.41	187.54	115.83	121.06	89.86	68.2	28.64	78.71	76.43	36.03	47.99	63.25	99.26	124.09	163.78	63.29	24.84	23.11	77.06	348.87	291.73	302.09	255.32	241.15	252.75	258.02	212.05	253.42	213.49	188.17	129.24	115.1	82.6	63.5	34.05	45.96	30.33	27.98	23.99	211.21	196.12	206.59	232.35
Surf1	LOC5574565	NP_524758.1	XP_021699004.1	55.81	9.77	4.06	12.21	23.69	35.1	25.05	30.64	21.43	16.11	10.73	7.64	21.29	31.44	20.95	17.52	15.51	24.88	42.2	43.95	26.97	34.31	50.16	29.79	18.8	12.81	21.39	21.08	22.16	30.43	28.23	30.6	21.17	17.11	18.82	32.41	27.56	23.2	15.66	25.73	27.82	27.82	58.81	33.09	47.1	40.71
Sras	LOC5565703	NP_524673.3	XP_001650063.2	45.08	37.14	40.57	30.52	23.69	28.08	27.13	20.42	19.49	12.53	10.73	11.46	11.46	14.89	14.1	23.36	15.51	18.66	18.99	13.38	7.7	15.95	106.26	30.55	11.94	16.68	25.29	20.25	26.54	26.95	27.91	23.02	23.67	25.01	21.02	23.44	23.48	16.49	16.5	16.5	14.41	15.1	38.07	37.97	43.27	28.64
SoxN	LOC5564327	NP_001260269.1	XP_001648654.2	6.44	142.71	182.58	126.16	86.86	45.63	66.79	67.4	44.82	41.18	21.47	19.11	18.01	13.24	20.14	79.8	31.02	33.17	18.99	9.56	9.63	5.72	208.44	146.95	202.67	121.9	47.5	37.64	16.43	9.46	5.88	3.61	10.76	19.16	18.64	3.9	4.27	3.88	11.68	1.08	2.18	2.38	1.18	0.66	0.68	0.72
Debcl	LOC5571125	NP_788278.1	XP_001659566.1	130.94	11.73	2.03	4.07	7.9	19.31	25.05	24.51	19.49	12.53	10.73	11.46	14.74	16.55	16.52	23.36	38.78	26.95	27.43	17.2	40.45	48.46	93	121.92	117.41	113.6	65.05	63.48	31.14	16.15	10.47	9.35	21.94	17.14	19.34	9.68	8.1	7.27	20	9	10.89	10.21	11.3	11.9	13.19	28.5
NtR	LOC5565743	NP_651958.2	XP_001650083.2	1e-06	1.95	8.11	24.42	39.48	45.63	50.09	46.97	35.07	19.69	5.37	7.64	8.19	8.27	18.13	29.19	27.14	20.73	10.55	17.2	19.26	14.15	0.52	0.23	0.22	0.15	3.09	4.77	10.5	9.3	17.86	16.53	18.56	17.1	18.25	14.02	12.12	6.34	13.87	10.53	7.72	4.36	2.46	3.42	0.97	3.28
Men-b	LOC5568365	NP_001163750.1	XP_021693932.1	103.03	7.82	2.03	2.03	5.92	8.78	12.52	12.25	19.49	48.34	168.14	181.53	178.49	104.25	70.5	33.09	42.66	39.39	48.52	118.48	500.82	128.83	25.13	11.1	7.81	2.61	1.27	0.51	0.52	0.27	0.44	0.25	1.13	6.8	9.1	12.22	25	34.11	93.2	142.03	108.58	89.15	84.33	29.8	24.63	15.68
ssh	LOC5577024	NP_733063.1	XP_021698112.1	160.99	64.51	38.54	48.84	43.43	33.35	37.57	34.72	25.33	26.85	17.89	17.2	18.01	13.24	26.19	52.55	63.98	80.85	65.4	43.95	57.79	90.3	166.12	76.54	77.8	27.76	9.51	6.92	4.08	4.81	3.97	3.05	2.07	3.16	2.66	1.84	2.26	1.8	2.06	2.18	1.42	1.33	2.85	0.49	0.35	0.98
Las	LOC5571879	NP_524183.2	XP_001659989.1	66.54	29.32	28.4	28.49	35.53	35.1	31.31	28.59	31.18	34.01	46.51	49.68	42.58	36.41	23.37	23.36	23.27	31.1	44.31	49.69	59.71	60.8	60.09	64.08	45.08	42.14	49.24	38.99	31.16	27.85	21.81	23.06	28.56	28.75	28.52	25.02	20.48	22.09	26.86	30.64	27.76	30.74	32.01	28.93	33.86	50.62
slmo	LOC5578839	NP_001097094.1	XP_021703324.1	242.56	160.3	105.49	113.95	114.5	122.85	116.88	159.31	136.4	119.95	152.04	145.22	245.63	183.68	92.66	70.07	91.13	109.88	122.37	141.41	491.19	279.03	156.03	221.64	193.9	179.51	153.23	186.44	216.42	192.71	321.1	284.1	225.39	233.37	262.99	326.92	324.33	157.57	221.9	329.94	281.81	218.42	74.1	120.92	116.49	86.05
TwdlT	LOC23687435	NP_651999.1	XP_011492937.1	1e-06	3.91	12.17	8.14	3.95	1.76	8.35	145.01	292.28	66.24	3.58	5.73	1.64	134.04	18.53	11.68	96.94	70.49	662.47	4418.23	142.54	5.42	24.74	22.37	6.99	3.41	4.51	18.66	2.05	0.55	0.58	0.65	2.48	199.66	424.8	1643.75	4268.07	3167.21	447.95	125.97	55.49	45.81	0.52	44.24	298.23	3.24
sotv	LOC5566768	NP_725536.1	XP_021701317.1	36.49	29.32	22.32	22.38	23.69	22.82	27.13	14.3	13.64	8.95	8.94	11.46	8.19	6.62	6.85	15.57	15.51	22.8	29.54	22.93	7.7	11.74	49.61	18.68	33.56	44.21	41.76	55.1	64.24	65.75	86.03	81.06	61.54	66.58	64.05	58.67	59.88	41.32	41.52	56.81	38.46	33.49	21.56	18.19	18.36	15.49
Aos1	LOC5563654	NP_650198.1	XP_001647884.1	330.56	324.51	292.13	195.34	138.19	86	62.62	32.68	21.43	14.32	10.73	15.29	29.48	46.33	56.4	87.58	95	116.09	52.74	22.93	19.26	70.43	119.35	151.57	194.12	167.98	157.37	110.82	114.57	86.3	101.6	87	73.59	46.79	45.8	30.07	21.98	12.82	22.27	9.38	12.28	10.71	15.79	14.96	28.45	23.88
CG18273	LOC5568958	NP_569843.2	XP_021709754.1	45.08	46.92	44.63	52.91	49.35	31.59	37.57	22.47	17.54	12.53	25.04	24.84	31.11	14.89	8.06	7.79	9.69	12.44	8.44	5.73	5.78	19.57	91.4	80.68	74.25	57.97	45.89	31.72	27.53	19.35	21.15	23.39	22.47	21.59	19.55	18.03	17.78	12.55	21.18	36.69	38.84	32.9	9.31	6.46	6.21	4.75
CG13365	LOC5575641	NP_569849.1	XP_001655789.2	72.98	72.33	44.63	48.84	61.2	71.96	62.62	69.44	58.46	55.5	46.51	42.04	49.13	52.95	33.04	35.03	48.47	55.97	65.4	84.08	88.61	56.59	73.97	57.99	38.2	40.43	46.34	50.12	44.94	59.05	51.55	47.34	42.66	43.18	38.87	35.07	25.45	27.98	29.18	31.93	43.15	42.48	50.79	17.66	38.53	25.73
CG14778	LOC5571503	NP_569918.1	XP_001659753.1	1e-06	5.86	12.17	14.24	11.84	10.53	6.26	6.13	3.9	3.58	3.58	3.82	6.55	3.31	3.63	3.89	3.88	8.29	8.44	5.73	146.39	32.51	0.96	1.76	0.86	1.72	0.67	0.24	0.45	0.4	0.23	0.23	0.1	0.21	0.37	0.11	0.11	0.08	0.33	1e-06	0.26	0.22	0.84	1.54	2.96	1.7
CG14052	LOC110676431	NP_001259181.1	XP_021699991.1	1e-06	1e-06	1e-06	1e-06	1.97	1.76	2.09	2.04	1.95	1e-06	1e-06	1e-06	1e-06	1e-06	1e-06	3.89	1.94	1e-06	27.43	3.82	1.93	1.2	1e-06	0.34	1e-06	2.83	3.4	4.58	4.04	4.74	2.72	3.41	7.1	6.98	6.13	5.4	4.28	3.98	2.32	1.24	1.73	1.46	8.77	6.7	12.34	9.85
CG10802	LOC110679468	NP_570062.1	XP_021709815.1	64.4	54.74	34.49	32.56	35.53	33.35	33.4	26.55	23.38	16.11	19.68	22.93	19.65	23.17	14.91	17.52	23.27	26.95	44.31	64.97	80.9	39.43	5.3	7.66	6.57	6.59	4.37	2.47	4.19	3.42	4.35	4.7	4.07	2.77	3.75	4.66	4.21	4.59	4.17	9.15	13	8.82	35.37	35.49	32.48	33.3
CG14270	LOC5574872	NP_570063.1	XP_001655397.1	98.74	134.89	103.46	59.01	63.17	86	77.23	38.81	44.82	34.01	39.35	47.77	39.3	64.54	26.19	31.14	34.9	49.75	69.62	74.53	28.89	48.16	45.64	39.53	18.95	25.33	28.35	30.21	30.01	43.3	50.83	53.9	45.82	41.45	47.66	56.13	43.5	51.04	47.41	67.7	70.69	64.93	31.15	37.79	46.64	30.57
CG10803	LOC5578018	NP_570064.1	XP_001656757.2	38.64	15.64	12.17	12.21	11.84	7.02	10.44	4.08	5.85	3.58	3.58	5.73	4.91	3.31	6.04	15.57	13.57	18.66	14.77	7.64	3.85	12.94	291.77	133.75	112.9	51.71	15.78	15.55	7.36	7.57	6.49	4.6	5.3	5.67	5.86	5.47	6.47	2.47	3.88	1.98	1.49	1.45	2.34	0.93	1.55	0.72
CG2875	LOC5578016	NP_570069.1	XP_001656754.1	62.25	46.92	60.86	61.04	57.25	35.1	58.44	18.38	17.54	12.53	26.83	34.39	36.03	23.17	13.7	15.57	15.51	14.51	8.44	3.82	5.78	20.77	47.45	58.33	110.13	72.05	34.32	35.04	29.66	21.68	31.66	23.71	21.28	22.7	25.94	22.48	23.85	12	20.94	18.82	16.86	11.62	66.42	18.48	22.27	14.26
CG15239	LOC110678164	NP_570081.2	XP_021706480.1	2.15	1.95	2.03	10.17	17.77	68.45	225.42	1286.7	374.11	28.64	5.37	5.73	6.55	365.71	13.29	1.95	360.63	157.56	238.4	82.17	11.56	1.81	1.63	1e-06	0.47	4.68	2.12	2.41	4.19	2.35	6.37	25.28	371.47	1107.61	1203.96	1300.3	494.27	83.07	102.87	3.97	3.51	1.99	1.31	4.86	355.04	1.28
CG3626	LOC5572132	NP_572162.2	XP_021704323.1	51.52	5.86	12.17	20.35	17.77	19.31	20.87	18.38	15.59	12.53	12.52	11.46	18.01	21.51	20.55	27.25	21.33	24.88	23.21	21.02	19.26	26.79	35.6	62.45	48.81	33.99	23.71	24.62	26.23	16.4	28.33	22.89	23.64	26	27.39	24.3	24.76	9.88	17.07	17.02	14.92	9.46	43.68	17.21	23.19	26.87
Usf	LOC5567869	NP_572167.3	XP_001651889.2	42.93	21.5	22.32	24.42	23.69	17.55	20.87	22.47	17.54	12.53	12.52	13.38	9.83	8.27	8.86	17.52	13.57	16.58	14.77	15.29	15.41	20.47	8.59	3.12	0.8	2.25	0.68	1	1.29	0.65	1.02	0.9	1.66	1.94	1.93	2.1	3.62	3.84	4.12	5.59	3.74	3.38	25.82	9.54	13.56	9.29
CG15912	LOC5579306	NP_572168.1	XP_001647614.2	10.73	5.86	4.06	4.07	5.92	5.27	4.17	4.08	3.9	1.79	3.58	3.82	3.28	6.62	4.43	3.89	3.88	6.22	8.44	5.73	3.85	6.02	58.77	40.31	11.55	7.81	8.82	6.14	6.85	4.89	6	7.48	6.59	5.27	3.21	4.41	3.57	2.14	3.58	2.16	2.93	2.64	6.06	10.11	18.83	20.75
CG3527	LOC5573604	NP_572170.1	XP_001654738.1	109.47	87.97	93.32	89.53	84.89	73.71	64.7	42.89	35.07	19.69	46.51	47.77	60.59	28.13	16.52	23.36	21.33	26.95	23.21	13.38	13.48	29.8	95.94	103.7	87.37	99.77	76.45	57.07	45.62	42.33	40.63	51.38	43.48	31.32	35.31	35.65	31.34	27.18	29.64	50.99	65.5	55.45	35.04	59.9	63.69	35.37
mRpL30	LOC5564784	NP_525073.1	XP_001649114.1	107.33	62.56	97.38	118.02	114.5	159.71	125.23	89.86	101.32	76.98	84.07	93.63	109.71	105.91	49.96	50.6	60.11	74.63	105.49	93.64	40.45	60.5	125.03	141.99	145.41	146.02	98.96	96.93	98.18	87.06	106.32	119.44	121.55	87.14	98.18	106.46	81.19	72.69	102.21	76.2	102.27	76.32	88.02	68.85	104.55	76.36
CG15473	LOC5572518	NP_572179.1	XP_021704148.1	1e-06	1.95	2.03	2.03	1.97	1e-06	1e-06	4.08	3.9	5.37	1.79	1.91	1.64	1.65	1.61	1.95	1.94	6.22	10.55	19.11	3.85	0.6	1e-06	0.03	0.11	0.11	0.33	0.14	0.26	0.26	0.21	0.87	0.96	1.38	1.76	4.33	9	3.35	3.44	2.11	1.21	0.77	0.02	0.14	0.27	0.05
Sas10	LOC5575628	NP_572215.1	XP_021706178.1	126.64	175.94	129.84	152.61	144.11	112.32	89.75	85.78	60.4	41.18	96.59	70.7	114.63	49.64	23.77	25.3	31.02	33.17	23.21	11.47	19.26	50.57	67.76	44.97	65.02	65.29	57.92	39.61	33.66	36.73	34.99	35.47	28.04	24.08	25.16	18	18.09	12.37	23.22	20.14	31.81	27.71	22.83	48.47	41.72	23.03
CG3309	LOC110675408	NP_572216.1	XP_021696036.1	85.86	70.38	36.52	34.59	35.53	22.82	27.13	30.64	21.43	10.74	19.68	21.02	4.91	6.62	6.85	13.62	11.63	14.51	14.77	7.64	9.63	20.17	25.32	25.56	44.07	58.36	68.45	59.95	51.4	40.1	48.73	40.14	32.13	41.09	44.69	39.47	37.38	17.63	26.84	27.61	19.38	15.36	9.74	4.07	5.47	5.02
Sirt4	LOC5563967	NP_572241.2	XP_001648309.2	12.88	3.91	6.09	8.14	9.87	8.78	10.44	8.17	9.74	12.53	16.1	15.29	11.46	18.2	14.5	29.19	9.69	10.37	16.88	21.02	21.19	19.26	28.52	33.07	27.83	12.72	7.96	6.84	5.55	5.78	5.71	6.8	7.02	5.04	5.45	4.92	3.44	2.67	6.48	7.79	13.47	10.73	27.06	23.16	33.85	29.55
PGAP1	LOC5577255	NP_572245.1	XP_021705012.1	51.52	11.73	22.32	20.35	17.77	15.8	20.87	18.38	13.64	8.95	5.37	5.73	9.83	9.93	9.27	13.62	13.57	18.66	16.88	9.56	7.7	18.66	8.19	7.3	12.97	13.04	9.66	16.61	21.62	7.36	14.86	8.91	9.52	8.78	9.45	6.75	7.03	1.91	4.23	3.45	1.92	1.24	4.9	1.3	2.34	2.53
GAA1	LOC5572091	NP_572273.2	XP_001660170.1	94.45	25.41	62.89	63.08	51.33	38.61	27.13	24.51	15.59	14.32	8.94	9.55	19.65	23.17	25.38	33.09	32.96	43.54	29.54	19.11	17.34	45.15	68.64	66.6	70.43	51.76	36.97	44.72	52.68	38.59	61.21	55.8	53.19	44.41	49.17	36.82	30.99	18.08	28.58	23.6	19.34	13.67	18.28	12.59	20.07	14.39
CG3726	LOC5574969	NP_001284917.1	XP_001655440.2	47.22	39.1	8.11	8.14	9.87	8.78	10.44	18.38	17.54	19.69	30.41	26.75	9.83	3.31	6.04	60.34	32.96	31.1	18.99	7.64	15.41	14.75	10.35	5.48	9.42	6.5	4.52	20.44	72.71	55.58	80.92	36.16	16.64	14.88	16.05	12.72	14.48	5.56	7.37	8.75	3.75	3.12	0.67	0.34	0.5	0.42
Grip	LOC5564667	NP_572285.2	XP_021694871.1	17.17	7.82	6.09	22.38	39.48	70.2	79.31	87.82	60.4	53.71	26.83	24.84	22.93	11.58	8.86	36.98	19.39	26.95	31.65	22.93	32.75	9.93	0.77	0.75	0.7	1.77	2.11	2.52	5.56	9.39	17.77	22.52	23.12	34.9	32.72	28.5	28.07	13.77	11.19	8.19	5.27	5.71	3.87	0.95	0.48	0.53
CG5937	LOC5569562	NP_001096888.2	XP_021695176.1	1e-06	1e-06	1e-06	2.03	1.97	3.51	10.44	12.25	11.69	10.74	7.16	9.55	8.19	3.31	1.21	3.89	3.88	6.22	4.22	5.73	5.78	4.21	1e-06	1e-06	0.02	0.15	0.15	0.14	0.27	0.99	7.87	13.4	19.74	28.9	27.19	23.18	26.44	6.2	12.08	14.99	7.35	4.3	2.02	0.41	0.06	0.48
CG5921	LOC5566765	NP_727061.2	XP_021701470.1	1e-06	1e-06	1e-06	1e-06	1e-06	3.51	8.35	18.38	13.64	8.95	14.31	13.38	9.83	8.27	10.88	23.36	5.82	8.29	42.2	11.47	3.85	8.13	81.77	35.71	46.4	35.75	18.16	12.53	12.53	14.34	20.9	29.47	35.8	54.33	50.91	38.13	30.11	10.79	11.48	4.48	2.47	3.22	0.4	0.19	0.57	0.13
CG14445	LOC5567102	NP_001284934.1	XP_021701592.1	1e-06	1e-06	1e-06	1e-06	1e-06	1e-06	1e-06	2.04	9.74	46.55	71.55	66.88	52.4	31.44	12.49	1e-06	1e-06	1e-06	2.11	7.64	23.11	13.55	1.79	4.58	1.38	3.73	3.94	2.86	2.03	0.99	1.6	0.58	1.3	4.14	3.63	8.09	13.64	19.69	28.87	40.84	37.23	29.38	9.44	10.16	5.34	3.47
Josd	LOC5572037	NP_572303.4	XP_021699911.1	45.08	21.5	34.49	30.52	23.69	22.82	16.7	18.38	15.59	16.11	17.89	15.29	16.38	14.89	18.13	27.25	23.27	24.88	23.21	17.2	28.89	31.61	67.04	76.4	65.83	54.92	32.87	44.66	55.89	46.79	45.71	42.19	71.01	50.85	58.48	52.15	29.82	33.64	53.54	15.94	32.84	23.92	63.21	74.17	92.51	70.07
wuho	LOC5565039	NP_572307.1	XP_001649398.2	77.27	31.28	32.46	44.77	37.51	45.63	29.22	28.59	19.49	17.9	21.47	17.2	40.94	28.13	22.16	27.25	31.02	41.46	29.54	13.38	21.19	32.21	69.62	82.8	61.81	50.14	41.5	35.26	29.16	22.92	22.45	20.9	25.03	16.47	18.65	17.06	17.36	16.13	19.95	22.2	24.66	21.84	22.29	32.74	30.88	18.15
CG3815	LOC5578302	NP_572311.1	XP_021705145.1	107.33	37.14	32.46	48.84	39.48	33.35	25.05	24.51	13.64	10.74	8.94	7.64	13.1	8.27	10.47	15.57	23.27	33.17	21.1	9.56	11.56	30.1	94.19	158.69	141.42	96.91	72.56	73.37	81.65	55.82	87.92	70.55	50.79	37	37.84	30.38	27.79	10.31	21.31	15.1	12.41	8.25	28.73	9.19	8.23	10.33
CG3918	LOC23687702	NP_572323.1	XP_011493475.2	141.67	199.4	139.98	101.74	90.81	50.9	56.35	42.89	37.02	23.27	60.82	47.77	26.2	24.82	21.35	25.3	31.02	39.39	25.32	11.47	11.56	36.12	51.33	81.12	79.7	66.06	38.95	31.93	28.28	36.16	50.42	53.6	37.56	14.32	18.54	16.71	9.53	7.54	10.13	8.27	9.87	6.95	7.83	3.52	6.19	8.12
APC7	LOC5574436	NP_572329.3	XP_001661450.1	178.16	13.68	2.03	2.03	1.97	1e-06	1e-06	1e-06	1e-06	1e-06	1e-06	1e-06	1e-06	1e-06	1.61	1e-06	1e-06	1e-06	1e-06	1e-06	1.93	52.07	44.61	31.56	28.59	31.67	42.55	42.79	50.4	32.33	43.2	36.9	36.29	28.58	28.72	26.33	21.7	10.87	20.65	12.48	16.43	10.91	46.46	30.73	22.69	26.64
CG3226	LOC5577678	NP_572332.1	XP_001663461.1	470.09	224.81	198.81	138.37	116.47	63.18	58.44	38.81	33.12	23.27	32.2	32.48	83.51	100.94	77.75	97.31	127.97	126.46	90.72	59.24	73.2	146.59	89.36	140.46	163.7	153.81	147.34	124.51	109.4	77.39	93.88	87.63	77.4	54.41	60.71	63.8	39.99	20.38	41.43	30.28	48.62	26.05	31.43	63.06	119.02	80.87
CG3224	LOC5578942	NP_572335.1	XP_001657231.1	152.4	86.01	91.29	124.12	126.35	103.55	112.71	77.61	58.46	46.55	87.65	87.9	106.44	66.19	43.51	44.76	44.59	62.19	50.63	26.75	28.89	72.84	68.62	69.37	86.33	93.83	94.3	77.63	66.76	90.69	88.89	85.34	68.34	53.29	55.16	58.82	47.97	48.92	53.61	63.99	80.89	93.38	26.9	25.62	26.91	21.13
pod1	LOC5571722	NP_001245554.1	XP_021695075.1	77.27	132.93	156.21	83.43	84.89	57.92	96.01	65.36	40.92	17.9	33.99	34.39	8.19	11.58	29.01	87.58	100.82	136.83	101.27	13.38	7.7	24.38	0.16	0.14	0.51	23.78	45.37	61.05	71.36	35.08	87.95	52.75	46.49	60.54	63.04	50.37	60.98	13.72	18.53	19.11	6.34	4.29	3.08	0.99	2.56	2.12
Nf-YC	LOC110674834	NP_572354.1	XP_021695001.1	182.45	62.56	54.77	50.87	43.43	31.59	29.22	30.64	21.43	17.9	14.31	13.38	16.38	8.27	11.28	17.52	17.45	26.95	16.88	9.56	11.56	41.84	43.03	41.08	31.84	26.2	20.67	28.03	34.36	37.42	35.28	33.48	19.23	20.7	17.91	15.24	11.08	6.76	6.85	4.86	5.32	5.51	13.85	17.44	12.73	8.98
xit	LOC5580305	NP_572355.1	XP_001662923.2	38.64	25.41	24.34	26.45	23.69	21.06	18.78	20.42	15.59	12.53	5.37	5.73	13.1	14.89	16.92	15.57	15.51	22.8	16.88	11.47	11.56	20.77	57.07	45.42	85.03	89.59	51.1	54.97	82.8	75.56	110.68	98.48	57.8	44.33	40.84	37.26	30.19	11.43	16.15	15.46	13.17	9.02	28.69	24.67	35.81	35
Tmf	LOC5570652	NP_572360.1	XP_021706741.1	75.13	33.23	14.2	26.45	41.46	45.63	33.4	36.76	25.33	19.69	16.1	15.29	14.74	14.89	17.32	25.3	27.14	37.32	25.32	15.29	19.26	32.81	26.98	14.49	16.22	11.62	8.33	10.47	10.93	11.3	15.15	12.72	11.15	12.88	12.66	9.11	11.41	5.9	7.92	9.31	5.32	5.5	2.32	0.86	2.05	1.28
Cht11	LOC5572391	NP_572361.1	XP_001654045.2	38.64	17.59	12.17	14.24	17.77	15.8	16.7	10.21	7.79	3.58	7.16	7.64	3.28	3.31	14.1	52.55	38.78	29.02	21.1	5.73	5.78	12.04	67.18	99.94	87.9	50.89	21.84	20.56	21.68	13.92	16.37	17.36	23.97	43.19	44.92	42.69	48.95	39.31	40.5	25.93	13.09	12.04	2.35	1.13	2.21	1.45
CG4558	LOC5564702	NP_001162683.1	XP_021694824.1	70.83	25.41	24.34	42.73	37.51	33.35	27.13	20.42	13.64	10.74	7.16	9.55	11.46	8.27	24.17	52.55	54.29	66.34	37.98	17.2	11.56	22.88	53.33	47.81	31.24	15.69	8.5	10.23	11.08	10.61	7.29	5.5	15.35	8.13	12.35	7.28	5.52	6.18	6.1	2.49	3.44	3.15	1.38	1.68	3.59	5.94
CG14434	LOC5574528	NP_001284969.1	XP_001655180.1	70.83	66.47	40.57	12.21	11.84	7.02	8.35	6.13	3.9	3.58	3.58	5.73	6.55	9.93	12.89	23.36	23.27	22.8	10.55	5.73	5.78	17.16	6.77	10.82	8.59	34.63	57.21	52.85	67.45	55.16	39.46	33.42	49.55	34.46	31.37	18.71	13.36	19.28	19.85	21.46	26.02	31.46	62.92	67.83	122.06	115.7
CG3040	LOC5567404	NP_572372.1	XP_021710666.1	62.25	17.59	36.52	40.7	43.43	47.39	43.83	32.68	31.18	30.43	25.04	28.66	22.93	24.82	20.14	33.09	29.08	33.17	33.76	26.75	26.97	32.21	50.05	72.93	73.6	48.69	20.8	29.17	21.63	19.43	29.98	26.13	35.74	25.58	33.48	37.76	31.07	23.35	32.35	14.82	44.74	26.28	42.13	21.05	35.33	30.81
CG12541	LOC5571499	NP_001036262.2	XP_001659749.2	1e-06	1e-06	1e-06	1e-06	1e-06	1.76	4.17	4.08	5.85	7.16	10.73	13.38	6.55	1.65	1.21	3.89	1.94	2.07	6.33	13.38	9.63	3.01	11.46	11.1	12.4	8.56	1.54	0.97	0.64	0.2	0.48	0.42	2.68	6.35	8.49	10.51	11.57	9.28	12.66	11.71	10.31	7.2	3.29	0.69	0.57	0.03
CG4615	LOC5573671	NP_572382.1	XP_001660993.1	77.27	80.15	44.63	42.73	37.51	24.57	35.48	28.59	23.38	12.53	25.04	24.84	9.83	6.62	10.47	15.57	27.14	24.88	12.66	19.11	23.11	25.59	79.54	30.86	41.93	22.53	8.5	10.82	8.86	5.22	7.33	7.38	10.41	13.07	14.18	12.44	14.27	8.79	19.77	21.35	17.44	12.17	11.11	4.35	1.56	3.95
CG8300	LOC5576104	NP_572384.1	XP_001662449.2	98.74	54.74	62.89	99.71	69.1	45.63	29.22	24.51	11.69	10.74	10.73	11.46	13.1	14.89	43.11	62.28	120.21	122.31	48.52	21.02	221.52	40.33	36.64	45.02	52.99	55.63	36.09	34.02	38.87	24.9	48.11	58.2	59.35	39.34	48.76	52.3	40.94	27.32	40.14	34.98	31.22	13.57	42.99	34.26	28.52	43.7
Atg5	LOC5574184	NP_572390.1	XP_001661241.1	47.22	44.96	22.32	28.49	29.61	19.31	33.4	24.51	23.38	19.69	19.68	24.84	14.74	13.24	23.37	64.23	42.66	33.17	27.43	13.38	9.63	16.56	58.9	103.24	78.25	61.54	45.81	39.91	43.1	44.44	46.07	43.91	54.07	44.77	41.7	38.22	29.01	24.5	28.68	19	18.84	17.15	13.55	15.48	13	13.44
Dok	LOC110678495	NP_572391.1	XP_021707149.1	57.96	46.92	32.46	30.52	31.59	24.57	29.22	20.42	21.43	10.74	21.47	22.93	3.28	3.31	8.86	23.36	31.02	24.88	16.88	7.64	7.7	15.35	2.73	3.28	5.63	28.03	30.97	38.52	43.73	27.13	42	29.72	46	34.67	41.2	38.97	23.66	11.01	20.98	6.06	10.18	5.37	20.98	15.34	9.24	14.1
Acsf3	LOC5578522	NP_996360.2	XP_021711359.1	1e-06	1.95	2.03	2.03	1.97	1.76	2.09	1e-06	1e-06	1e-06	1e-06	1e-06	1e-06	1e-06	3.63	7.79	15.51	20.73	25.32	22.93	21.19	18.06	87.09	159.88	146.52	88.82	52.36	57.29	55.34	32.2	50.09	42.05	58.87	51.06	59.46	47	49.94	24.92	41.62	33.77	31.55	18.05	115.08	59.23	61.8	72.16
spidey	LOC5580011	NP_572420.1	XP_021713340.1	135.23	46.92	16.23	63.08	104.63	201.83	187.85	165.43	116.91	94.88	69.76	74.52	90.06	97.63	47.14	52.55	58.17	76.71	116.04	150.97	125.2	230.87	69.27	39.8	33.65	46.4	97.61	75.39	36.4	37.03	39.15	41.34	43.71	83.31	90.91	103.59	73.5	30.94	25.06	13.12	10.87	10.32	30.75	38.75	59.32	36.42
Upf2	LOC5573561	NP_572434.1	XP_001660932.2	34.34	44.96	38.54	36.63	37.51	26.33	33.4	22.47	15.59	8.95	12.52	13.38	18.01	13.24	13.29	19.46	19.39	29.02	23.21	13.38	11.56	21.67	29.03	20.39	13.29	12.91	16.71	17.81	19.89	13.87	24.26	20.59	18.07	14.63	16.55	14.7	15.68	6.68	11.71	11.34	10.59	6.67	9.47	6.12	3.19	3.65
CG10958	LOC5577033	NP_572445.1	XP_021711258.1	2.15	3.91	8.11	8.14	7.9	7.02	8.35	6.13	5.85	3.58	1.79	3.82	3.28	1.65	7.25	15.57	25.21	37.32	35.87	28.67	25.04	25.59	0.15	1e-06	0.21	0.37	0.25	0.22	0.1	1e-06	0.04	0.14	0.67	0.55	0.82	0.78	0.59	0.41	1.06	0.24	0.23	0.11	0.3	0.23	0.12	0.17
Gbeta5	LOC5572857	NP_572452.1	XP_001660617.1	23.61	1.95	2.03	8.14	13.82	38.61	37.57	57.19	52.61	50.13	44.72	45.86	47.49	14.89	5.24	7.79	15.51	24.88	33.76	36.31	36.6	20.47	26.08	10.2	10.58	9.49	6.51	5.59	5.22	2.22	4.72	5.12	10.72	6.87	10.84	10.44	9.2	7.11	11.55	8.76	10.98	4.44	1.63	1.14	0.65	0.78
slpr	LOC5577102	NP_001188558.1	XP_021708908.1	115.91	48.87	30.43	40.7	39.48	24.57	31.31	22.47	15.59	12.53	8.94	9.55	11.46	8.27	14.1	29.19	34.9	29.02	21.1	13.38	13.48	37.32	7.85	11.91	11.51	6.36	3.49	2.76	2.37	1.43	2.66	1.52	1.52	2.12	1.88	1.09	2.7	0.52	1.08	1.48	0.58	0.25	4.12	3.32	3.58	3.95
CG15347	LOC5571093	NP_001188562.1	XP_021706131.1	4.29	3.91	4.06	28.49	65.15	289.59	407	653.56	553.38	449.35	541.99	512.1	432.3	370.67	192.17	124.56	331.55	194.87	122.37	53.51	140.61	222.44	1.82	2.8	4.16	2.6	9.11	12.52	28.14	31.27	39.72	48.6	73.81	134.59	126.38	155.36	206.49	172.57	299.3	408.37	420.16	230.06	911.59	552.75	697.08	343.03
CG12065	LOC5576007	NP_001368976.1	XP_021706028.1	21.47	1.95	2.03	8.14	7.9	21.06	27.13	63.31	120.81	171.86	114.48	108.92	54.04	34.75	35.05	36.98	71.74	26.95	46.41	42.04	57.79	38.23	72.56	40.83	64.78	41.19	36.65	40.29	57.23	54.92	81.78	77.95	60.34	62.73	55.02	47.82	44.32	20.04	35.91	34.91	24.86	16.36	42.2	23.93	12.25	18.7
Caf1-180	LOC5576699	NP_572495.1	XP_021710918.1	212.5	191.58	162.29	120.06	76.99	24.57	35.48	30.64	19.49	8.95	26.83	19.11	11.46	11.58	8.86	11.68	19.39	18.66	4.22	1.91	3.85	36.72	97.67	50.01	86.31	102.3	121.11	138	111.25	76.94	49.68	29.76	18.47	10.38	9.93	5.66	7.27	6.81	7.22	5.6	7.06	8.66	3.72	4.53	7.11	4.74
CG1789	LOC5572169	NP_572504.1	XP_001660244.1	92.3	113.38	91.29	81.39	82.91	63.18	70.96	32.68	33.12	30.43	57.24	57.32	47.49	28.13	19.34	23.36	29.08	31.1	25.32	19.11	13.48	32.51	62.46	90.28	77.91	75.36	50.1	33.27	25.81	29	27.88	33.92	31.43	23.24	28.2	23.18	18.54	13.62	21.04	23.59	24.82	20.17	13.23	35.22	33.46	17.44
CG12075	LOC5577374	NP_001245582.1	XP_021711576.1	1e-06	1e-06	1e-06	6.1	13.82	40.37	75.14	212.41	85.73	85.93	32.2	34.39	22.93	38.06	17.73	15.57	38.78	31.1	295.37	53.51	15.41	11.14	15.4	19.79	21.62	15.75	23.45	30.07	34.56	23.47	33.52	30.96	35.34	94.59	103.73	95.56	107.28	58	63.43	41.34	20.54	18.25	29.59	8.54	14.37	9.91
CG15365	LOC5580013	NP_001285030.1	XP_021713335.1	1e-06	1e-06	1e-06	1e-06	1.97	8.78	18.78	51.06	52.61	30.43	14.31	11.46	11.46	11.58	6.04	9.73	29.08	18.66	90.72	17.2	13.48	5.42	7.73	6.02	6.09	7.04	3	5.6	7.19	8.43	13.81	13.89	14.94	62.02	58.66	66.26	47.92	13.73	11.12	6.1	3.71	3.85	2.76	0.88	2.32	1.45
CG7246	LOC5568605	NP_572520.1	XP_001652439.1	70.83	46.92	42.6	54.94	59.22	36.86	31.31	20.42	13.64	10.74	23.25	21.02	34.39	14.89	8.06	7.79	9.69	10.37	10.55	5.73	7.7	20.17	68.09	101.69	88.25	57.5	40.79	35.4	27.2	17.29	21.25	24.19	24.14	26.79	25.2	22.69	24.16	11.87	28.98	29.46	34.09	19.42	39.54	39.13	33.73	21.83
CCT2	LOC5579472	NP_572524.1	XP_021694661.1	1002.42	119.25	123.75	246.21	284.28	470.36	306.82	306.36	198.75	127.11	123.42	97.45	350.43	286.28	169.61	217.99	207.46	267.43	160.34	120.39	123.28	355.79	458.66	182.85	66.99	182.27	435.6	454.35	418.96	404.28	371.86	343.66	289.52	301.89	267.08	240.93	217.1	156.47	167.21	203.11	203.33	213.61	271.58	127.54	142.14	94.01
AP-1gamma	LOC5572078	NP_788891.2	XP_021703583.1	145.96	76.24	30.43	42.73	51.33	47.39	60.53	71.48	56.51	44.76	42.93	42.04	37.66	34.75	27.4	40.87	38.78	51.83	42.2	24.84	26.97	51.17	84.76	128.08	91.77	63.13	43.79	39.01	37.76	26.73	42.98	30.08	26.35	39.57	37.8	31.07	34.46	12	20.39	23.38	11.17	9.74	12.11	4.98	11.37	6.52
CG7065	LOC5570976	NP_572529.2	XP_021710337.1	32.2	54.74	52.75	46.8	39.48	24.57	25.05	26.55	15.59	8.95	16.1	15.29	11.46	8.27	10.88	17.52	21.33	33.17	18.99	9.56	7.7	15.65	53.85	98.15	103.69	66.13	62.08	67.09	76.62	58.73	97.14	76.88	51.67	53.41	54.68	42.19	41.11	15.95	24.15	23.12	14.52	10.23	23.52	4.41	9.52	6.53
fh	LOC5576595	NP_511094.1	XP_001656178.2	55.81	25.41	18.26	16.28	13.82	21.06	14.61	22.47	17.54	10.74	8.94	9.55	19.65	21.51	12.09	15.57	13.57	22.8	29.54	26.75	25.04	30.1	68.04	105.05	74.5	59.96	38.02	31.79	19.93	21.08	15.07	18.25	23	19.19	18.93	18.04	15.93	8.98	17.61	14.88	18.44	13.66	18.56	14.2	26.47	23.2
Bap111	LOC5574067	NP_572530.1	XP_001661139.1	345.59	484.81	249.53	262.49	219.13	135.14	121.06	142.97	81.84	44.76	69.76	57.32	24.56	28.13	42.7	68.12	79.49	126.46	56.96	26.75	32.75	87.89	164.94	312.3	213.69	195.68	186.85	218.32	235.3	212.83	222.9	174.15	134.02	124.7	111.48	56.91	49.43	29.13	40.32	24.18	21.59	21.36	14.05	12.95	22.29	31.66
Zpr1	LOC5576111	NP_572532.1	XP_001662456.2	77.27	60.6	44.63	44.77	53.3	56.16	52.18	38.81	23.38	21.48	32.2	24.84	63.86	41.37	20.55	27.25	27.14	37.32	31.65	21.02	23.11	34.62	165.06	102.28	51.33	39.55	62.86	53.27	49.23	55.26	55.32	58.74	53.23	53.72	52.68	53.28	51.08	51.22	47.73	79.77	88.99	117.93	28.68	35.66	20.36	12.05
CG12106	LOC5572866	NP_572536.1	XP_001660625.1	40.78	27.37	10.14	16.28	19.74	19.31	12.52	14.3	9.74	5.37	8.94	7.64	6.55	4.96	6.04	7.79	9.69	12.44	10.55	5.73	5.78	10.84	16.51	22.8	17.86	20.01	19.64	24.07	27.95	21.11	31.01	33.54	32.34	17.83	22.53	18.89	14.57	8.23	13.97	10.03	9.15	5.74	32.06	17.22	17.6	27.7
Gga	LOC5571106	NP_572571.1	XP_021711460.1	171.72	146.62	28.4	26.45	37.51	29.84	37.57	51.06	38.97	21.48	46.51	42.04	26.2	26.48	35.45	40.87	42.66	70.49	54.85	28.67	21.19	52.98	6.63	5.72	7.6	12.47	14.48	16.67	17.36	10.56	17.07	12.69	12.91	11.05	12.71	9.9	9.65	5.45	8.47	6.93	5.09	3.46	9.19	7.81	15.83	8.49
CG15247	LOC110676157	NP_572584.1	XP_021698621.1	1e-06	1e-06	1e-06	1e-06	1e-06	1.76	2.09	10.21	11.69	8.95	8.94	9.55	6.55	9.93	10.47	9.73	15.51	14.51	12.66	5.73	17.34	9.03	16.19	26.22	24.18	10.2	2.66	1.93	0.45	0.44	0.61	0.14	0.4	1.77	1.35	1.91	2.33	2.17	7.72	22.21	36.48	40.61	8.03	3.68	0.88	2.33
CG15249	LOC5564822	NP_001096928.1	XP_001649177.2	1e-06	1e-06	1e-06	1e-06	1e-06	1e-06	1e-06	4.08	48.71	44.76	1.79	5.73	1e-06	4.96	1.21	1e-06	1.94	1e-06	2.11	17.2	1.93	1e-06	1e-06	1e-06	1e-06	1e-06	0.25	0.09	0.08	0.3	0.78	2.88	2.57	1.65	1.63	2.32	90.47	184.16	118.77	53.38	33.21	16.58	3.16	10.32	1.49	2.31
Naxe	LOC5576351	NP_572604.2	XP_021693308.1	34.34	5.86	6.09	8.14	9.87	12.29	10.44	8.17	7.79	5.37	5.37	5.73	9.83	11.58	12.49	15.57	13.57	16.58	12.66	9.56	9.63	17.76	64.95	42.81	14.82	16.57	21.38	21.99	24.92	26.21	23.58	23.43	22.17	18.85	16.06	14.63	11.85	8.71	10.6	7.76	9.44	7.31	12.33	13.05	26.82	28.2
CG1628	LOC5570118	NP_572639.2	XP_001653099.1	4.29	1.95	6.09	18.31	11.84	10.53	10.44	16.34	19.49	26.85	67.97	51.59	37.66	19.86	7.65	7.79	9.69	14.51	14.77	13.38	28.89	26.79	18.82	19.97	14.77	69.32	51.38	34.34	19.5	16.26	13.08	11.12	10.11	8.58	8.42	5.1	6.75	16.2	42.23	111.32	138.99	168.77	39.8	49.05	12.21	13.64
CG15211	LOC5572011	NP_001096945.1	XP_021698892.1	1e-06	1.95	4.06	20.35	25.66	63.18	87.66	124.59	169.52	170.07	103.75	110.83	62.23	79.43	37.47	15.57	15.51	20.73	69.62	47.78	32.75	24.38	1.64	1.48	46.38	219.55	56.15	53.21	53.92	38.63	66.81	99.44	123.07	324.2	378.02	451.96	314.06	88.63	96.59	55.56	38.77	25.64	91.86	39.84	72.58	35.97
Pgls	LOC5563882	NP_572656.1	XP_001648196.1	66.54	23.46	32.46	36.63	37.51	36.86	29.22	20.42	23.38	35.8	67.97	76.43	72.05	77.78	56.81	54.5	40.72	39.39	35.87	21.02	28.89	64.72	90.06	110.67	83.32	61.18	50.96	63.46	81	67.29	76.51	66.8	65.69	41.78	40.03	26.78	24.93	19.04	33.6	24.43	23.3	16.24	37.78	21.9	44.33	58.52
CG1637	LOC5567646	NP_001285095.1	XP_001651840.1	79.42	119.25	115.63	134.3	146.09	131.63	112.71	81.7	54.56	34.01	35.78	32.48	16.38	21.51	57.21	89.53	44.59	47.68	52.74	42.04	59.71	69.23	0.84	0.77	0.3	1.65	58.85	111.98	164.32	153.57	114.62	110.16	95.74	108.99	101.73	69.88	55.31	48.17	50.96	36.48	29.44	38.25	49.03	22.09	21.78	29.46
SmydA-4	LOC5572993	NP_572675.1	XP_021706626.1	1e-06	1e-06	1e-06	1e-06	1.97	10.53	20.87	42.89	27.28	34.01	17.89	17.2	11.46	6.62	4.43	1e-06	1.94	14.51	67.51	24.84	42.38	15.05	0.1	0.15	0.22	0.43	0.14	0.45	0.66	0.63	1.13	1.48	4.61	9.41	12.91	13.03	14.97	7.78	12.49	8.09	7.85	4.28	5.66	3.91	5.93	2.12
CDK2AP1	LOC5566952	NP_001259439.1	XP_001651366.1	130.94	211.13	182.58	105.81	98.71	80.73	89.75	79.65	56.51	37.59	62.61	49.68	19.65	19.86	22.96	40.87	29.08	31.1	27.43	15.29	13.48	29.8	42.58	97.2	96.21	87.61	42.29	48.5	48.05	36.88	36.41	29.06	41.86	31.81	33.93	26.67	19.82	13.72	24.18	12.18	12.59	10.9	18.06	10.41	10.26	9.05
Dlic	LOC5574245	NP_572694.1	XP_001661298.1	165.28	33.23	12.17	26.45	35.53	38.61	60.53	46.97	50.66	39.39	39.35	47.77	34.39	43.02	50.36	87.58	81.43	70.49	54.85	43.95	52.01	73.44	137.06	123.68	143.28	107.49	77.34	85.03	79.24	57.21	81.79	58.83	65.42	69.66	73.21	55.52	47.99	21.9	37.79	27.17	21.21	15.64	48.18	15.81	35.79	22.85
Gapvd1	LOC110677709	NP_572704.1	XP_021704545.1	88.01	35.19	16.23	22.38	21.72	22.82	22.96	28.59	33.12	41.18	32.2	32.48	19.65	9.93	12.89	19.46	31.02	31.1	27.43	32.49	32.75	45.45	0.59	0.37	0.98	6.57	9.8	13.59	16.58	7.49	11.93	7.7	11.2	8.05	9.88	9.86	6.79	2.66	5.87	2.59	2.56	1.49	12.02	2.96	6.23	4.34
CG1738	LOC5578013	NP_572709.1	XP_021708057.1	60.1	37.14	40.57	42.73	35.53	29.84	25.05	12.25	11.69	7.16	16.1	15.29	11.46	8.27	5.64	5.84	7.76	10.37	12.66	5.73	3.85	13.85	100.48	133.41	100.36	133.6	72.41	57.29	57.64	84.17	67.15	71.16	65	34.7	38.6	29.04	22.79	27.06	25.91	21.36	21.92	30.02	5.34	6.39	6.29	5.68
NdufV3	LOC5576103	NP_572710.1	XP_001662448.1	130.94	72.33	68.98	103.78	114.5	121.1	98.1	138.88	132.5	177.23	203.92	154.78	234.16	234.98	126.91	85.64	62.04	68.41	132.92	257.99	389.1	236.59	152.57	180.93	154.99	164.75	239.96	160.15	136.59	181.99	157.73	191.24	180.02	164.05	159.31	158.5	134.84	192.28	187.95	200.06	231.84	250.5	153.24	67.37	168.87	156.7
Uba5	LOC5564045	NP_572722.2	XP_021703960.1	141.67	7.82	6.09	26.45	51.33	103.55	96.01	100.08	56.51	26.85	26.83	21.02	50.76	110.87	59.63	72.01	38.78	53.9	69.62	26.75	19.26	55.99	40.24	14.67	5.53	23.76	43.59	37.51	39.86	42.19	63.27	58.95	48.94	57.51	54.86	63.14	47.94	21.81	24.71	30.81	28.66	16.4	29.63	25.57	65.73	41.07
rho-4	LOC5572255	NP_525084.1	XP_021704144.1	83.71	121.2	113.61	101.74	82.91	56.16	77.23	69.44	38.97	25.06	62.61	55.41	24.56	38.06	38.68	85.64	56.23	64.27	61.18	21.02	15.41	27.99	7.24	12.52	11.34	12.51	19.94	20.78	22.69	21.61	25.69	24.78	28.8	44.47	46.66	45.92	34.93	21.47	36.57	64.04	59.79	48.02	28.09	11.61	16.58	16.91
Vlet	LOC5566162	NP_572738.1	XP_001650542.2	68.69	25.41	16.23	20.35	25.66	35.1	25.05	20.42	11.69	8.95	7.16	7.64	8.19	8.27	8.06	11.68	13.57	20.73	18.99	11.47	9.63	18.96	17.97	14.75	17.68	25.55	41.22	38.54	38.13	50.9	47.68	49.09	44.18	31.45	30.02	26.45	24.4	20.11	20.1	12.83	15.31	13.02	17.86	9.58	14.27	8.97
FucT6	LOC5570202	NP_572740.1	XP_001658992.1	72.98	27.37	62.89	71.22	59.22	71.96	48.01	36.76	23.38	19.69	25.04	21.02	22.93	18.2	19.74	31.14	31.02	33.17	27.43	15.29	32.75	39.73	26.1	12.17	22.64	25.03	39.94	42.89	40.65	34.26	40.83	39.1	50.45	42.26	41.69	32.42	32.61	22.92	28.98	28.36	22.56	18.36	34.17	21.67	24.95	16.15
CG10347	LOC5576878	NP_572755.1	XP_001662978.1	53.66	50.83	30.43	38.66	43.43	43.88	35.48	32.68	21.43	12.53	16.1	15.29	19.65	19.86	17.32	23.36	29.08	39.39	29.54	19.11	21.19	30.4	40.71	61.71	48.68	40.17	41.92	42.96	44.95	36.16	50.86	41.33	35.85	27.23	26.81	20.98	19.4	11.55	17.91	13.67	14.94	9.35	20.58	19.56	24.04	15.24
CG1847	LOC5576828	NP_001368980.1	XP_001656273.2	57.96	17.59	10.14	12.21	15.79	28.08	27.13	24.51	35.07	34.01	14.31	15.29	13.1	9.93	8.86	11.68	13.57	18.66	18.99	21.02	17.34	22.58	26.1	18.48	15.59	17.87	14.01	9.62	7.25	11.72	11.75	11.08	8.21	9.19	9.77	8.75	9.57	11.23	7.51	9.93	9.3	7.14	3.23	6.85	5.26	4.99
BORCS5	LOC5570123	NP_572759.1	XP_021693098.1	96.59	13.68	14.2	16.28	17.77	24.57	14.61	18.38	13.64	14.32	12.52	9.55	11.46	8.27	12.09	17.52	21.33	24.88	23.21	15.29	19.26	30.4	31.2	24.01	15.23	6.94	3.23	2.57	1.46	3.68	4.77	2.51	1.36	1.71	1.03	3.75	3.7	2.19	0.99	2.59	0.99	1.06	0.61	0.56	1.38	2.2
Sclp	LOC5564341	NP_001259475.1	XP_001648693.1	2.15	1e-06	1e-06	1e-06	1e-06	1e-06	2.09	4.08	9.74	8.95	14.31	22.93	8.19	13.24	194.19	951.74	395.53	76.71	101.27	24.84	157.95	27.39	4.36	3.91	2.11	1.41	5.89	4.24	5.4	4.98	7.85	7.67	12.03	16.13	16.75	22.76	55.87	47.25	46.63	33.41	32.6	26.06	18.61	16.69	23.22	14.04
Tango4	LOC5573546	NP_572778.1	XP_021697677.1	201.77	281.5	208.95	158.72	142.14	145.67	81.4	104.16	62.35	35.8	50.09	40.13	37.66	29.79	20.14	25.3	31.02	39.39	25.32	11.47	13.48	41.54	108.99	114.47	100.24	67.11	62.67	55.18	51.95	57.79	46.52	51.12	43.38	40.01	32.93	21.93	18.14	16.92	21.68	20.38	16.11	22.01	12.32	17.61	13.81	13.17
Usp7	LOC23687579	NP_572779.2	XP_021702256.1	145.96	146.62	83.18	73.25	71.07	42.12	68.88	55.14	46.76	26.85	39.35	47.77	31.11	28.13	41.09	83.69	85.31	93.29	80.17	59.24	65.49	82.47	167.29	290.31	223.57	135.6	93.55	96.36	87.37	49.38	89.13	55.64	49.85	45.98	51.3	43.11	41.76	15.26	25.68	28.19	17.12	11.08	24.86	7.17	12.36	8.22
Rab40	LOC5569464	NP_727611.1	XP_021694638.1	109.47	50.83	36.52	24.42	25.66	22.82	25.05	26.55	21.43	17.9	14.31	15.29	14.74	11.58	15.31	25.3	25.21	35.24	40.09	28.67	17.34	33.41	46.32	34.58	18.66	7.89	2.66	3.35	1.23	1.43	1.91	1.19	1.26	2.39	1.75	1.69	1.81	0.64	1.35	2.03	0.6	0.84	1	1.46	2.72	1.3
Cpr11A	LOC5578395	NP_572803.1	XP_021694011.1	1e-06	1e-06	1e-06	2.03	3.95	29.84	58.44	24.51	44.82	275.7	230.75	256.05	368.44	211.81	106.36	1.95	1e-06	1e-06	2.11	11.47	1.93	0.6	0.18	0.39	0.51	0.51	0.62	0.09	0.08	0.15	0.26	3.42	16.02	9.89	10.92	14.15	12.79	60.49	175.9	288.56	210.87	199.26	51.77	70.35	52.05	30.56
mdu	LOC5570053	NP_572805.1	XP_021707851.1	66.54	3.91	1e-06	2.03	5.92	26.33	31.31	44.93	48.71	69.82	42.93	47.77	37.66	44.68	42.7	42.82	44.59	20.73	78.06	17.2	15.41	45.45	87.43	101.87	87.43	56.59	18.44	15.27	8.59	7.79	11.57	11.81	18.74	35.4	44.77	56.61	48.42	11.46	17.14	10.91	6.39	5.43	6.19	4.02	7.45	3.95
Pits	LOC5569285	NP_001138192.1	XP_021708850.1	49.37	11.73	30.43	32.56	25.66	24.57	35.48	26.55	25.33	26.85	26.83	26.75	16.38	9.93	12.49	23.36	25.21	37.32	27.43	13.38	9.63	17.16	86.84	112.33	124.74	83.29	47.43	51.06	57.6	44.47	65.39	53.63	73.26	75.92	72.42	49.01	55.38	18.72	26.97	20.11	10.19	9.76	11.11	5.02	8.5	5.48
CG1824	LOC5574825	NP_572810.1	XP_021697020.1	77.27	39.1	54.77	71.22	67.12	89.51	56.35	87.82	75.99	82.35	132.37	105.09	99.89	72.81	29.41	21.41	23.27	26.95	29.54	34.4	65.49	59	108.81	21.88	4.47	8.05	11.07	11.81	10.58	9.31	8.42	6.99	7.45	6.44	6.23	6.07	6.52	8.13	22.36	47.56	53.92	55.87	28.89	4.89	6.4	4.83
Brms1	LOC5579142	NP_572840.1	XP_001664237.1	208.21	127.07	119.69	111.92	94.76	84.24	79.31	73.53	50.66	42.97	35.78	40.13	39.3	28.13	27.8	44.76	63.98	72.56	56.96	32.49	42.38	61.71	142.54	229.62	194.52	189.07	131.69	110.88	99.98	96.25	102.26	96.02	93.6	74.31	77.7	63.77	46.83	39.06	43.2	25.88	28.47	20.88	38.14	34.98	40.34	32.07
CG4332	LOC5568989	NP_572861.1	XP_001652638.1	148.11	144.66	46.66	30.52	39.48	35.1	37.57	28.59	15.59	5.37	8.94	11.46	14.74	18.2	19.34	36.98	23.27	35.24	21.1	9.56	7.7	37.32	84.12	108.13	110.28	81.03	39.87	46.45	45.06	20.49	40.52	30.6	54.6	33.43	31.75	17.81	11.14	5.22	14.76	5.1	7.37	3.86	20.34	21.6	45.05	24.84
Remo	LOC5568548	NP_572870.2	XP_021707573.1	79.42	105.56	73.03	81.39	80.94	63.18	58.44	49.02	31.18	14.32	23.25	22.93	8.19	4.96	8.46	21.41	21.33	37.32	16.88	7.64	5.78	16.25	0.82	1.02	3.36	6.43	8.76	19.72	22.58	3.86	20.05	6.51	4.75	4.88	4.8	4.6	4.08	0.3	1.39	1.48	0.49	0.25	8.53	1.5	3.1	2.42
Bcat	LOC5569753	NP_572884.1	XP_021693528.1	10.73	29.32	24.34	6.1	7.9	7.02	12.52	14.3	11.69	48.34	32.2	49.68	112.99	54.61	58.01	42.82	15.51	12.44	14.77	36.31	23.11	55.08	53.08	5.62	3.69	3.44	2.91	6.21	8.91	7.11	13.39	12.5	11.23	12.2	13.29	8.23	8.03	5.44	13.5	16.47	14.94	15.04	157.09	87.88	44.18	89.27
GstT4	LOC5564405	NP_572886.2	XP_001648735.1	2.15	13.68	28.4	79.36	118.45	196.57	208.72	310.44	261.1	182.6	62.61	99.36	57.31	84.39	105.96	75.91	106.64	223.9	162.45	164.35	111.72	137.56	5.45	7.32	4.65	4.01	191.25	237.35	167.53	110.07	80.99	89.67	110.94	112.89	119.15	126.93	175.9	164.98	165.76	123.85	89.05	65.21	200.49	110.27	226.39	322.98
Set2	LOC5567362	NP_572888.2	XP_021706896.1	107.33	105.56	48.69	48.84	55.28	26.33	45.92	49.02	33.12	17.9	42.93	32.48	9.83	6.62	8.86	13.62	17.45	29.02	21.1	11.47	13.48	37.93	43.75	58	58.94	47.4	45.47	47.79	47.8	41.66	60.49	40.91	25.69	27.37	26.44	18.34	19.69	8.97	11.74	12.88	6.73	7.14	3.13	1.38	2.88	1.93
CG11178	LOC5576603	NP_572901.1	XP_021697338.1	66.54	5.86	6.09	12.21	17.77	21.06	18.78	20.42	11.69	8.95	7.16	5.73	8.19	6.62	11.68	21.41	19.39	22.8	14.77	5.73	5.78	19.87	61.59	51.45	74.26	52.48	33.19	33.1	31.73	26.19	27.04	22.53	21.88	21.77	22.11	16.77	18.14	10.64	17.43	13.9	11.81	9.3	21.53	6.09	9.41	7.76
BthD	LOC5578762	NP_572903.3	XP_021701458.1	141.67	177.89	178.52	115.99	104.63	52.65	45.92	28.59	25.33	12.53	21.47	24.84	3.28	4.96	8.06	7.79	17.45	10.37	4.22	3.82	5.78	29.8	265.36	152.79	133.7	119.88	240.37	291.84	283.73	205.83	168.22	120.22	74.5	29.36	34.22	13.22	11.52	12.82	30.56	18.41	18.35	27.13	27.21	40.16	32.91	40.43
NFAT	LOC5574714	NP_001096974.1	XP_021694711.1	32.2	33.23	24.34	28.49	25.66	21.06	35.48	38.81	27.28	25.06	44.72	32.48	16.38	9.93	12.09	21.41	48.47	47.68	42.2	26.75	13.48	15.65	20.71	27.45	19.21	9.08	2.58	2.4	2.36	2.76	4.14	2.35	1.92	1.59	1.56	2.78	4.06	1.28	1.04	3.07	1.24	1.48	2.14	0.98	1.4	1.24
DNAlig4	LOC23687785	NP_572907.1	XP_021699626.1	27.9	5.86	8.11	6.1	5.92	5.27	4.17	4.08	3.9	1.79	1.79	1.91	3.28	3.31	4.43	7.79	9.69	12.44	10.55	5.73	5.78	11.14	31.02	19.88	22.95	17.5	13.32	13.23	12.2	5.98	8.5	6.63	7.76	8.35	8	5.27	6.56	3.28	8.61	10.4	9.4	7.83	9.84	1.62	1.65	1.83
Mrgn1	LOC5577634	NP_572915.1	XP_021693874.1	124.5	44.96	34.49	56.98	57.25	59.67	60.53	55.14	33.12	25.06	19.68	21.02	22.93	21.51	22.16	54.5	46.53	60.12	52.74	26.75	25.04	40.94	131.85	137.23	148.12	119.75	81.11	68.64	58.72	68.18	76.41	59.13	49.42	67.82	65.94	56.99	46.25	28.04	39.65	35.6	27.34	23.39	37.94	21.58	19.39	16.88
amrt	LOC5574059	NP_001033842.2	XP_001655039.1	77.27	72.33	52.75	52.91	41.46	28.08	29.22	34.72	23.38	14.32	26.83	21.02	16.38	11.58	15.71	36.98	27.14	29.02	21.1	13.38	13.48	20.17	40.35	39.61	32.82	31.94	19.44	21.54	26.73	31.65	32.14	33.35	27.19	24.62	24.67	19.43	18.21	12.37	17.38	11.84	9.69	9.76	12.17	9.37	12.57	10.62
CG11095	LOC5569563	NP_572927.1	XP_001658626.2	36.49	3.91	6.09	12.21	11.84	10.53	10.44	14.3	11.69	12.53	10.73	9.55	13.1	14.89	13.29	11.68	9.69	12.44	12.66	9.56	15.41	22.27	9.26	3.39	2.1	4.97	8.06	7.76	11.25	6.99	6.87	9.66	8.61	8.53	9.92	7.51	6.85	9.82	11.71	12.07	14.69	16.08	6.28	6.89	12.84	8
jub	LOC5565601	NP_572930.3	XP_021693795.1	113.77	43.01	81.15	93.6	82.91	70.2	48.01	44.93	27.28	19.69	12.52	11.46	19.65	11.58	23.37	48.66	56.23	76.71	33.76	11.47	15.41	34.62	24.59	18.65	22.15	27.8	31.3	42	49.32	38.51	55.55	35	23.17	31.71	25.76	20.92	23.41	10.4	18.25	23.25	16.75	12.29	10.86	18.27	16.43	21.13
CG11674	LOC5567181	NP_572948.1	XP_001651610.1	736.25	201.35	56.8	18.31	35.53	17.55	8.35	16.34	5.85	5.37	1.79	3.82	1e-06	1e-06	1e-06	1e-06	1e-06	1e-06	2.11	1.91	15.41	220.94	2682.09	2024.46	662.37	178.07	52.18	50.16	22.01	6.5	3.36	1.38	20.31	31.39	26.49	2.4	1.11	2.52	16.15	0.58	1.22	1.92	4.79	2.96	1.28	1.9
mRpL38	LOC5574522	NP_511152.2	XP_001655173.1	90.15	13.68	44.63	56.98	55.28	68.45	77.23	89.86	89.63	87.72	71.55	64.97	81.88	84.39	32.23	27.25	29.08	33.17	67.51	70.71	40.45	52.98	189.27	175.31	110.93	83.14	80.34	59.06	49.94	66.89	52.73	60.66	57.23	66.77	68.45	67.15	61.1	67.88	58.04	78.48	69.57	78.59	39.91	47.49	50.67	34.44
CG9411	LOC5569835	NP_572962.1	XP_021706983.1	4.29	1.95	2.03	6.1	11.84	7.02	56.35	1729.9	664.44	48.34	7.16	7.64	6.55	445.14	22.96	1e-06	17.45	18.66	52.74	36.31	9.63	0.6	0.2	0.81	0.68	0.79	0.46	2.28	6.91	9.82	44.28	53.79	18.91	243.2	386.14	516.7	535.21	84.74	57.18	8.58	4.32	3.12	1.33	5.91	119.28	16.61
CG12540	LOC110681489	NP_572963.1	XP_021712978.1	1e-06	1e-06	1e-06	1e-06	1.97	1.76	4.17	59.23	33.12	1.79	1e-06	1e-06	1e-06	44.68	2.01	1e-06	1e-06	1e-06	1e-06	1e-06	1e-06	1e-06	1.27	1.2	3.25	5.53	8.46	11.2	20.35	12.98	25.47	41.1	51.69	68.27	57.59	49.53	32.96	5.45	6.07	0.98	1.03	0.42	1.41	1.9	8.38	1.23
CG14414	LOC5573754	NP_001285240.1	XP_001654782.2	62.25	82.11	66.95	81.39	69.1	56.16	52.18	44.93	27.28	25.06	23.25	22.93	21.29	16.55	20.95	35.03	42.66	53.9	40.09	22.93	21.19	30.1	31.96	45.09	42.47	45.16	27.07	20.77	15.87	29.68	30.84	33.27	25.36	17.05	16.83	17.45	12.7	9.74	8.94	12.23	9.83	6.17	16.65	14.49	25.08	20.98
mRpS25	LOC5573756	NP_511153.1	XP_001654783.1	92.3	37.14	95.35	105.81	102.66	156.2	116.88	108.25	87.68	78.77	78.71	76.43	122.81	130.73	43.11	40.87	44.59	60.12	92.83	103.19	44.3	59	72.95	38.11	27.71	48.04	46.39	43.12	41.56	51.71	56	55.9	51.59	51.03	54.02	67.95	53.68	50.09	58.09	63.98	78.32	61.58	50.9	93.61	105.69	60.06
sbm	LOC5578015	NP_727785.1	XP_001656755.2	1e-06	1e-06	1e-06	1e-06	1e-06	1.76	6.26	30.64	54.56	48.34	32.2	36.31	47.49	38.06	42.7	11.68	9.69	6.22	10.55	34.4	30.82	31.3	0.27	0.2	0.34	0.05	0.09	0.13	0.32	0.11	0.69	1.18	2.49	10.3	10.55	20.09	39.17	6.62	10	25.2	6.92	5.47	42.63	10.98	5.58	7.06
Grx5	LOC5568553	NP_572974.1	XP_001652385.1	158.84	87.97	68.98	79.36	86.86	108.81	75.14	108.25	99.37	93.09	96.59	76.43	124.45	119.14	73.32	52.55	60.11	70.49	101.27	112.75	140.61	137.56	98.02	156.27	133.03	127.38	164.12	138.42	140.52	145.74	145.35	151.11	155.2	108.84	124.85	97.88	84.8	82.97	114.09	108.82	117.11	112.29	112.5	88.89	175.86	155.47
CG9514	LOC5563975	NP_572981.1	XP_001648300.1	1e-06	1.95	2.03	1e-06	1.97	5.27	25.05	28.59	27.28	8.95	1.79	1.91	1e-06	14.89	1.21	1e-06	3.88	2.07	12.66	11.47	3.85	4.21	0.34	0.64	0.67	0.67	0.33	0.26	0.16	0.17	0.95	2.01	5.1	9.67	11.36	24.38	39.92	9.63	5.76	1.41	0.81	0.28	2.53	0.41	3.54	1e-06
CG9503	LOC5563985	NP_572987.1	XP_021710647.1	8.59	1.95	1e-06	2.03	3.95	15.8	37.57	42.89	21.43	5.37	1e-06	1.91	1.64	19.86	2.42	9.73	3.88	18.66	82.28	9.56	1.93	3.01	4.13	5.21	3.46	105.87	29.24	7.21	2.22	4.52	26.42	23.91	11.57	28.48	27.84	29.14	28.21	18.57	13.11	2.67	1.46	0.93	0.1	0.27	2.1	1e-06
CG5541	LOC5564052	NP_996437.1	XP_001648386.2	130.94	127.07	28.4	26.45	43.43	61.43	75.14	87.82	95.48	68.03	80.49	82.16	36.03	31.44	40.29	66.17	46.53	26.95	25.32	21.02	30.82	56.59	0.71	0.78	0.84	2.87	3.45	2.9	3.15	1.13	0.4	0.4	1.9	3.33	3.17	3.61	3.39	2.79	4.8	2.46	3.55	1.62	15.14	9.63	15.66	7.1
Cox17	LOC23687501	NP_572998.1	XP_011493011.1	90.15	7.82	12.17	40.7	59.22	89.51	70.96	98.03	95.48	130.69	162.78	139.49	204.69	163.82	99.51	60.34	71.74	87.07	132.92	177.72	333.24	230.87	224.25	226.57	238.13	263.44	216.02	188.01	184.58	189.75	199.56	216.91	215.19	181.84	168.18	143.26	121.05	162.09	208.89	256.86	319.9	296.8	160.12	133.34	160.7	191.85
CG15027	LOC5577341	NP_572999.1	XP_001656418.2	25.76	37.14	54.77	67.15	59.22	52.65	54.27	30.64	29.23	32.22	82.28	78.34	83.51	49.64	21.76	27.25	23.27	24.88	25.32	15.29	19.26	31.61	21.76	30.53	25.52	39.32	34.44	22.15	16.27	15.06	17.55	17.97	18.5	11.64	15.62	13.09	14.79	13.88	19.46	25.57	31.76	21.88	10.18	13.58	18.15	7.25
Dbct	LOC5572378	NP_573000.1	XP_001660333.1	118.06	17.59	10.14	12.21	13.82	22.82	35.48	32.68	23.38	21.48	39.35	43.95	98.25	82.74	28.6	5.84	1.94	4.15	10.55	15.29	13.48	43.65	118.67	137.63	98.35	68	35.27	32.34	26.29	19.16	18.75	20.16	19.71	28.72	26.12	25.15	32.89	19.86	40.93	64.05	70.64	65.33	55.03	34.89	65.21	70.29
Rab3-GEF	LOC5570705	NP_001259560.1	XP_021700943.1	1e-06	1.95	1e-06	1e-06	1.97	1e-06	2.09	6.13	13.64	19.69	19.68	19.11	16.38	4.96	1.61	1.95	3.88	6.22	6.33	7.64	17.34	7.53	3.74	5.98	3.44	1.56	0.59	0.43	0.26	0.32	0.15	0.27	0.92	4.33	4.79	5.22	11.16	2.32	6.33	16.33	2.86	2.05	0.28	0.29	0.14	0.16
CG9095	LOC5564206	NP_001096984.1	XP_021694249.1	2.15	1.95	2.03	6.1	11.84	43.88	148.19	414.6	93.53	19.69	3.58	3.82	6.55	110.87	6.85	13.62	3.88	6.22	170.89	105.11	11.56	2.11	2.12	0.79	0.87	0.83	0.92	0.98	2.43	2.06	3.39	3.24	22.89	168.15	191.89	181.95	134.77	26.38	17.55	2.04	0.7	0.68	0.62	0.18	7.6	0.11
CG9114	LOC5579864	NP_573016.1	XP_001664326.2	49.37	46.92	24.34	12.21	15.79	7.02	4.17	6.13	3.9	3.58	3.58	3.82	1.64	3.31	6.04	5.84	11.63	6.22	4.22	3.82	7.7	15.65	23.35	33.57	30.04	21.4	13.89	14.64	12	4.72	6.34	6.4	5.44	3.43	3.84	2.71	2.46	0.98	4.49	2.89	5.51	3.74	49.58	17.66	33.15	31.17
Alg14	LOC5576138	NP_573031.1	XP_001662485.2	23.61	1.95	6.09	16.28	17.77	21.06	16.7	16.34	11.69	12.53	8.94	9.55	11.46	11.58	13.29	19.46	15.51	20.73	21.1	13.38	11.56	18.06	65.78	25.34	15.42	20.13	32.56	47.32	38.5	37.28	36.96	40.93	47.59	60	53.85	45.72	37.76	28.41	28.34	31.36	26.09	25.23	35.96	31.02	29.65	19.92
CG6340	LOC5572952	NP_573034.1	XP_021711354.1	90.15	48.87	105.49	107.85	80.94	70.2	56.35	49.02	33.12	34.01	32.2	28.66	40.94	21.51	28.2	46.71	56.23	70.49	54.85	30.58	36.6	48.46	101.01	153.34	145.56	121.12	91.46	82.87	86.57	98.32	115.99	100.3	79.76	71.89	73.38	55.37	53.14	36.72	42.34	37.42	27.7	27.86	36.21	39.8	36.67	43.33
CG7872	LOC5577256	NP_573044.1	XP_021705022.1	227.53	265.86	93.32	115.99	146.09	168.49	150.28	173.6	116.91	82.35	69.76	63.06	101.53	104.25	58.01	54.5	32.96	47.68	52.74	36.31	38.52	78.86	41.03	49.15	38.94	34.54	26.09	26.58	25.07	19.46	37.59	48.03	42.62	38.06	38.47	34.06	24.72	13.39	19.05	14.35	19.38	12.38	57.13	68.15	111.32	58.46
CG9240	LOC5563711	NP_573054.2	XP_001648009.2	49.37	76.24	89.26	69.18	65.15	64.94	50.09	42.89	35.07	32.22	35.78	40.13	29.48	29.79	31.83	35.03	32.96	51.83	52.74	47.78	48.16	48.46	149.67	49.52	20.59	13.02	15.82	13.23	11.8	13.94	14.65	17.42	15.53	13.87	12.58	21.48	17.32	15.86	16.3	35.52	42.86	37.97	85.22	44.13	44.93	35.29
Pis	LOC5563812	NP_573055.1	XP_001648095.1	75.13	39.1	42.6	42.73	39.48	42.12	45.92	44.93	48.71	53.71	51.87	61.15	44.21	33.1	48.34	62.28	65.92	60.12	54.85	55.42	80.9	90.9	10.88	8.78	18.81	54.21	24.17	28.58	33.14	21.08	43.43	42.64	49.85	61.15	56.39	60.91	72.11	37.22	60.39	71.63	58.45	34.38	55.98	32.84	35	29.7
CG11679	LOC5574437	NP_573063.1	XP_001661451.2	42.93	27.37	20.29	18.31	15.79	17.55	18.78	22.47	17.54	14.32	10.73	11.46	16.38	24.82	16.52	13.62	13.57	16.58	23.21	15.29	11.56	19.87	53.4	35.7	28	25.63	23.25	26.75	28.32	17.9	25.95	25.71	23.12	16.37	17.46	17.08	15.83	9.22	17.28	17.78	17.44	8.71	50.87	32.34	40.6	32.24
mRpL3	LOC5577257	NP_511166.2	XP_001656360.1	98.74	19.55	26.37	32.56	53.3	71.96	79.31	95.99	85.73	57.29	51.87	45.86	90.06	81.08	29.41	25.3	25.21	35.24	52.74	51.6	30.82	46.66	201.34	111.89	60.38	50.65	77.81	62.73	61.21	60.66	69.33	83.07	80.35	74.62	85.72	88.78	79.16	72.64	77.04	93.85	91.98	92.27	38.39	116.77	135.75	81.59
Polr3A	LOC5573621	NP_001096987.2	XP_021710745.1	30.05	3.91	10.14	20.35	23.69	19.31	16.7	12.25	7.79	3.58	7.16	5.73	19.65	13.24	8.46	11.68	13.57	14.51	8.44	3.82	7.7	18.36	37.01	9.93	17.14	17	24.13	20.17	20.08	18.24	19.25	16.72	12.14	12.82	11.03	9.52	9.82	5.15	6.3	9.89	5.44	6.46	2.23	0.73	1.52	0.77
CG15914	LOC5566445	NP_573084.1	XP_001650816.1	15.03	11.73	10.14	6.1	5.92	5.27	4.17	4.08	1.95	1.79	1.79	3.82	3.28	3.31	3.22	3.89	3.88	4.15	4.22	1.91	1.93	5.72	154.02	223.5	179.99	120.5	45.07	39.43	26.13	16.28	21.95	22.52	29.58	28.26	31.63	23.54	23.1	11.43	19.81	8.51	8.34	4.29	19.97	15.43	16.65	13.63
CG15916	LOC5578294	NP_573088.1	XP_001656879.1	72.98	7.82	18.26	16.28	15.79	14.04	16.7	10.21	11.69	10.74	16.1	19.11	18.01	14.89	13.29	13.62	15.51	16.58	21.1	17.2	11.56	34.01	36.63	54.42	45.14	41.35	23.42	23.23	18.35	13.45	17.7	15.21	14.93	12.21	11.9	10.02	11.67	6.59	9.7	6.15	9.48	5.49	29.61	36.13	31.12	25.49
Lrp4	LOC5573728	NP_727914.1	XP_001661035.2	1e-06	1e-06	1e-06	1e-06	1e-06	1e-06	2.09	4.08	9.74	14.32	17.89	22.93	21.29	8.27	2.42	3.89	7.76	12.44	14.77	19.11	9.63	7.83	0.02	1e-06	0.04	0.13	0.06	0.07	0.05	0.01	0.01	0.02	0.32	1.96	2.93	3.26	6.38	4.12	7.48	11.14	7.91	5.97	3.16	0.83	0.25	0.46
CG8924	LOC5572726	NP_573091.1	XP_021711703.1	156.7	138.8	62.89	75.29	67.12	38.61	52.18	40.85	33.12	16.11	30.41	36.31	6.55	3.31	7.25	17.52	21.33	33.17	14.77	7.64	5.78	28.9	65.56	40.03	41.6	29.04	15.12	20.47	34.82	44.49	107.75	93.2	81.15	68.92	66	54.32	52.78	22.35	35.54	31.47	15.19	11.27	19.97	4.37	5.53	4.88
CG8939	LOC5579906	NP_573099.1	XP_001657887.1	107.33	175.94	178.52	187.2	161.88	100.04	104.36	73.53	50.66	35.8	114.48	91.72	134.28	62.88	23.77	23.36	25.21	24.88	25.32	13.38	19.26	51.17	88.71	128.95	134.32	113.11	87.57	62.37	44.94	36.43	42.07	42.42	34.14	36.66	39.87	32.25	35.2	24.75	42.67	72.97	83.45	82.81	24.46	13.95	13.41	5.21
CG3632	LOC5564303	NP_001096996.1	XP_021710601.1	66.54	33.23	32.46	46.8	43.43	38.61	48.01	36.76	35.07	25.06	28.62	28.66	13.1	9.93	23.77	40.87	42.66	35.24	29.54	22.93	25.04	27.09	58.41	71.38	62.13	48.67	38.85	36.69	34.43	22.54	32.11	23.03	21.09	33.5	32.17	49.08	29.23	9.06	17.77	16.46	8.47	6.24	6.05	3.53	2.4	6.83
CG9915	LOC5579818	NP_001097000.1	XP_021694540.1	122.35	160.3	105.49	103.78	92.79	52.65	52.18	22.47	19.49	16.11	16.1	17.2	14.74	13.24	17.32	25.3	31.02	35.24	21.1	11.47	11.56	29.2	171.98	286.86	270.21	186.99	147.55	126.69	126.17	147.21	138.47	115.36	81.61	66.5	62.01	39.64	38.32	31.88	44.13	46.03	42.04	45.39	47.86	19.55	21.06	17.39
SWIP	LOC5577249	NP_573116.2	XP_021704895.1	15.03	9.77	14.2	14.24	11.84	7.02	10.44	6.13	5.85	5.37	5.37	5.73	6.55	6.62	6.85	9.73	9.69	12.44	10.55	5.73	3.85	9.33	30.25	34.71	35.13	24.59	20.07	22.82	26.64	13.52	25.26	16.67	15.02	12.91	12.11	9.89	9.61	2.99	6.89	5.74	3.81	2.17	15.4	2.46	4.38	4.4
CG9919	LOC5572452	NP_573119.1	XP_001660397.2	1e-06	1.95	2.03	8.14	13.82	40.37	73.05	83.74	93.53	84.14	51.87	59.24	39.3	13.24	7.25	17.52	36.84	60.12	54.85	26.75	11.56	7.53	0.1	1e-06	1e-06	1e-06	1e-06	1e-06	0.1	0.09	1.93	9.74	42.4	69.83	80.77	91.81	89.29	50.61	66.89	61.52	58.1	30.77	30.68	18.37	7.34	7.03
CG9921	LOC5564724	NP_001259608.1	XP_001649065.1	75.13	29.32	28.4	30.52	27.64	26.33	31.31	20.42	23.38	19.69	19.68	22.93	24.56	38.06	24.17	23.36	25.21	35.24	46.41	38.22	36.6	61.1	74.5	86.97	71.63	114.82	96.18	72.46	58.73	89.46	68.41	87.95	78	60.23	62.55	64.08	59.4	66.48	60.04	64.68	82.89	97.56	116.66	91.92	147.05	176.75
CG9992	LOC5567497	NP_573121.1	XP_021699634.1	64.4	27.37	16.23	24.42	41.46	45.63	56.35	34.72	31.18	19.69	25.04	28.66	13.1	13.24	19.34	46.71	46.53	51.83	54.85	30.58	21.19	36.42	1.88	1.86	0.96	9.11	26.47	39.03	42.88	47.94	55.35	57.11	58.08	55.84	53.82	54.28	46.19	31.92	31.09	27.1	22.07	17.61	40.44	41.31	43.3	57.19
Traf-like	LOC5574725	NP_727976.1	XP_021694985.1	1e-06	1e-06	1e-06	2.03	3.95	3.51	8.35	18.38	52.61	84.14	69.76	87.9	16.38	13.24	24.58	21.41	34.9	10.37	4.22	3.82	11.56	8.13	0.35	0.13	0.37	0.37	8.36	7.18	5.47	3.97	2.12	1.19	2.58	6.6	7.32	10.33	17.16	15.67	12.84	11.12	13.63	11.21	6.93	2.42	4.08	1.62
Cdc50	LOC5580068	NP_573128.2	XP_001654806.1	88.01	39.1	36.52	61.04	65.15	75.47	81.4	83.74	87.68	102.04	100.17	108.92	68.78	56.26	65.27	72.01	62.04	62.19	75.95	55.42	52.01	59.3	34.19	47.09	50.25	49.39	50.58	48.03	39.26	29.34	38.63	34.81	31.45	42.41	42.76	37.45	37.78	22.91	34.12	45.72	30.36	23.91	54.42	61.09	68.42	46.3
CG9782	LOC5575879	NP_573137.1	XP_021700236.1	2.15	1.95	2.03	6.1	13.82	50.9	108.53	257.34	652.75	640.9	159.2	150.95	204.69	162.17	125.7	54.5	271.44	159.63	242.62	431.89	119.43	25.59	0.71	0.52	0.68	3.14	42.02	206.26	264.98	432.09	119.73	61.99	138.16	335.09	422.23	500.75	643.79	486.4	213.27	73.27	36.94	32.94	16.18	85.3	31.75	9.73
CG4678	LOC5574253	NP_001138211.1	XP_021695648.1	1e-06	1e-06	1e-06	2.03	1.97	12.29	31.31	63.31	15.59	7.16	8.94	9.55	11.46	21.51	2.82	3.89	7.76	20.73	651.92	5.73	21.19	9.33	20.74	24.57	32.23	30.96	13.28	30.93	24.16	29.27	34.26	18.74	32.5	499.38	485.18	411.46	243.98	43.12	47.21	17.85	11.13	9.13	15.77	27.11	48.47	17.29
mRpL22	LOC5570517	NP_523379.2	XP_001659205.1	115.91	58.65	121.72	113.95	104.63	129.88	106.45	116.42	105.22	96.67	100.17	87.9	116.26	109.22	48.75	54.5	48.47	64.27	94.94	89.82	46.23	62.61	151.67	118.65	89.25	73.51	82.04	65.06	57.5	78.65	58.03	83.58	80.1	84.84	84.31	64.14	63.92	94.69	74.97	77.01	85.56	117.91	33.29	41.13	68.45	42
CG4789	LOC5575957	NP_573166.1	XP_001662311.1	111.62	17.59	32.46	44.77	55.28	71.96	50.09	49.02	35.07	34.01	25.04	24.84	34.39	38.06	60.83	81.74	77.56	95.36	63.29	40.13	44.3	69.53	166	68.67	43.21	76.28	70.11	75.53	81.89	54.16	61.62	65.02	89.09	62.12	62.15	58	38.05	28.93	46.3	24.89	45.83	26.57	103.79	58.46	48.78	60.84
Rai1	LOC5564709	NP_996492.1	XP_001649052.1	45.08	13.68	38.54	54.94	43.43	47.39	35.48	22.47	15.59	12.53	7.16	9.55	9.83	9.93	14.5	19.46	31.02	41.46	25.32	11.47	7.7	17.46	18.5	16.79	16.17	18.27	12.27	13.74	14.45	10.12	10.83	11.56	10.43	8.15	8.28	6.38	5.55	4.71	3.83	5.76	5.84	5.33	9.35	7.6	4.21	5.8
CG13005	LOC5568097	NP_573168.1	XP_021699868.1	49.37	3.91	4.06	4.07	5.92	5.27	4.17	2.04	1.95	1.79	1.79	1.91	1.64	1.65	2.42	3.89	3.88	6.22	4.22	1.91	1.93	15.35	121.2	90.24	113.54	48.64	32.11	40.94	37.35	34.42	39.42	30.67	24.78	36.09	39.38	30.03	27.45	10.15	15.84	10.71	10.49	6.34	9.17	2.39	5.1	1.89
CG13004	LOC110679207	NP_001245721.1	XP_021709028.1	30.05	3.91	1e-06	2.03	1.97	7.02	12.52	10.21	17.54	12.53	10.73	15.29	4.91	4.96	13.29	50.6	42.66	29.02	31.65	17.2	19.26	23.48	0.26	0.19	1e-06	0.19	0.18	1e-06	0.24	0.32	1e-06	0.13	0.45	0.34	0.92	2.04	3.05	2.81	2.34	5.83	8.34	6.74	33.1	13.51	19.57	34.7
CG13003	LOC110678669	NP_001162779.1	XP_021707543.1	1e-06	1e-06	1e-06	1e-06	1.97	1.76	4.17	18.38	25.33	14.32	5.37	3.82	1e-06	4.96	4.03	1.95	3.88	6.22	21.1	42.04	17.34	6.92	1e-06	0.16	0.12	1.64	3.69	10.18	9.94	4.12	10.06	9.49	8.36	12.47	17.39	39.41	66.36	15.43	16.69	8.94	4.63	1.94	11.09	4.03	5.36	1.24
CG4872	LOC5579138	NP_573173.2	XP_001664232.2	12.88	7.82	4.06	4.07	5.92	7.02	8.35	8.17	5.85	3.58	5.37	3.82	3.28	3.31	5.64	11.68	11.63	12.44	10.55	7.64	7.7	10.84	81.51	115.14	113.2	76.98	27.12	21.39	21.54	22.32	42.84	40.29	61.86	44.25	48.51	37.59	28.85	13.89	17.57	4.78	4.48	2.98	10.93	20.69	77.84	118.8
Nprl2	LOC5567951	NP_573174.1	XP_001657767.2	98.74	25.41	20.29	22.38	25.66	24.57	18.78	22.47	19.49	14.32	12.52	11.46	21.29	14.89	17.32	19.46	21.33	22.8	21.1	15.29	17.34	33.71	44.76	20.95	17.46	12.89	7.2	7.99	6.87	6.81	9.37	7.81	8.25	9.36	9.88	10.78	9.96	7.82	12.95	21.96	25.05	19.08	8.26	3.2	3.53	10.03
wcy	LOC5573835	NP_001259636.1	XP_021707249.1	180.31	189.62	99.41	109.88	98.71	63.18	75.14	91.91	64.3	35.8	73.34	57.32	24.56	14.89	17.73	31.14	36.84	53.9	37.98	21.02	19.26	47.26	196.83	245.54	207.42	145.66	84.63	83.91	79.49	60.57	92.66	68.53	58.12	62.19	67.45	52.53	48.12	20.16	29.72	20.77	19.41	13.3	11.58	4.28	5.71	6.36
CG8675	LOC5574139	NP_573209.1	XP_001661207.1	100.89	70.38	54.77	77.32	96.73	105.3	77.23	61.27	46.76	42.97	67.97	57.32	73.69	38.06	23.37	29.19	25.21	26.95	21.1	15.29	19.26	46.66	123.88	185	183.37	204.89	97.67	81.8	71.37	60.55	79.44	97.5	95.2	65.48	81.21	63.59	51.42	50.95	87.65	114.69	182.03	127.43	41.07	54	37.77	24.18
ENGase	LOC5576074	NP_573215.1	XP_021713331.1	21.47	9.77	4.06	4.07	3.95	3.51	4.17	6.13	3.9	1.79	1.79	1.91	4.91	6.62	4.83	5.84	7.76	12.44	10.55	15.29	34.67	17.16	12.7	21.27	17	11.85	10.45	10.41	9.33	5.25	4.91	3.07	4.17	4.87	5.88	3.99	4	2.55	5.11	4.4	2.36	2.25	4.46	2.67	3.98	6.27
stas	LOC5572314	NP_573225.1	XP_021694825.1	109.47	27.37	46.66	50.87	51.33	42.12	39.66	24.51	38.97	50.13	25.04	32.48	26.2	18.2	16.11	36.98	29.08	29.02	27.43	19.11	30.82	48.76	75.52	55.44	55.67	38.95	16.05	17.89	15.27	12.79	18.18	15.93	11.37	12.99	11.64	13.73	11.09	10.71	26.35	57.42	47.11	45.84	17.04	6.41	3.79	1.7
CG8173	LOC5565115	NP_573239.1	XP_021694229.1	249	256.09	115.63	97.67	104.63	64.94	62.62	49.02	38.97	12.53	35.78	40.13	3.28	3.31	12.89	23.36	46.53	35.24	16.88	9.56	7.7	42.44	129.62	217.58	237.12	188.26	191.1	167.66	167.6	189.01	138.25	113.98	79.28	47.6	46.87	26.19	21.33	20.28	22.05	14.95	15.25	17.07	16.45	18.57	41.01	32.46
CG8142	LOC5579952	NP_573245.1	XP_001652243.1	124.5	31.28	64.92	63.08	43.43	19.31	10.44	10.21	5.85	5.37	5.37	5.73	16.38	14.89	14.91	17.52	25.21	22.8	12.66	5.73	9.63	33.11	152.05	160.01	105.91	80.14	114.56	131.6	117.98	83.17	74.02	53.03	35.68	19.09	19.35	12.69	13.12	6.49	12.25	7.67	10.32	7.8	18.49	41.48	35.13	40.41
CG15814	LOC5573186	NP_573247.2	XP_001660803.2	128.79	101.65	71	113.95	108.58	80.73	89.75	77.61	79.89	78.77	60.82	64.97	60.59	52.95	44.72	52.55	48.47	58.05	44.31	34.4	38.52	61.71	157.22	153.72	114.14	66.48	28.6	26.14	29.61	23.35	40.85	37.33	38.44	33.01	32.01	33.26	25.37	16.56	23.85	29.09	35.27	22.75	81.79	93.84	112.27	94.44
Spt7	LOC5576593	NP_573248.2	XP_001656176.2	85.86	105.56	58.83	54.94	49.35	42.12	31.31	34.72	19.49	10.74	17.89	17.2	9.83	6.62	10.88	17.52	15.51	22.8	14.77	5.73	7.7	20.17	58.76	105.41	96.3	78.99	67.04	69.42	66.9	44.19	59.64	55	46.62	34.49	32.57	22.94	15.36	7.01	17.6	10.13	11.65	7.46	14.73	11.81	9.49	12.43
Srx	LOC5578621	NP_573250.1	XP_001657042.1	23.61	1.95	2.03	6.1	7.9	19.31	25.05	36.76	37.02	28.64	23.25	22.93	49.13	34.75	362.59	702.61	143.48	159.63	312.24	80.26	50.08	26.19	16.6	21.57	27.47	21.2	18.32	19.62	16.83	11.7	6.83	8.32	10.65	22.38	17.98	18.77	24.1	24.13	16.77	17.52	16.78	19.37	56.16	13.38	23.48	98.65
CG7772	LOC5564312	NP_573257.1	XP_001648677.1	92.3	35.19	10.14	10.17	11.84	15.8	16.7	22.47	25.33	28.64	26.83	30.57	29.48	28.13	20.95	17.52	27.14	39.39	46.41	45.86	61.64	67.12	130.69	112.41	74.78	37.9	17.9	19.1	15.05	11.3	9.06	8.53	12.1	13.07	13.89	12.8	12.76	19.19	38.49	54.06	80.02	71.37	36.37	42.53	53.18	25.66
CG6867	LOC5566132	NP_573262.2	XP_001650493.2	1e-06	1e-06	1e-06	2.03	3.95	15.8	39.66	46.97	33.12	25.06	12.52	17.2	16.38	11.58	6.04	3.89	11.63	16.58	21.1	7.64	3.85	8.13	0.14	0.07	0.47	1.94	1.75	1.67	1.84	0.56	0.55	0.62	3.39	16.48	20.28	21.97	41.33	21.28	30.67	25.85	16.86	10.87	16.66	4	2.7	2.16
Ada3	LOC5565229	NP_001259667.1	XP_001649558.1	100.89	111.43	93.32	85.46	75.02	56.16	50.09	49.02	33.12	23.27	28.62	28.66	13.1	9.93	14.91	27.25	27.14	33.17	21.1	9.56	9.63	25.28	107.88	174.31	221.73	176.01	128.17	185.46	244.37	148.53	277.14	215.71	162.87	114.59	127.2	138.76	114.84	50.94	76.72	60.63	66.12	31.16	193.27	36.5	63.94	63.96
Swt1	LOC5569201	NP_996499.1	XP_021694213.1	75.13	31.28	46.66	71.22	71.07	70.2	81.4	49.02	46.76	51.92	44.72	57.32	32.75	23.17	33.44	50.6	56.23	85	71.73	40.13	32.75	43.34	22.8	12.07	2.42	2.29	3.37	4.15	4	4.87	5.96	5.02	3.25	2.78	3.19	2.79	2.79	1.94	2.41	1.83	1.62	1.63	2.29	1.02	1.19	0.68
RhoGAP16F	LOC5577945	NP_001285400.1	XP_021704427.1	2.15	3.91	14.2	26.45	17.77	15.8	16.7	16.34	15.59	12.53	10.73	11.46	6.55	6.62	6.85	13.62	9.69	16.58	12.66	5.73	7.7	7.22	0.67	1.15	0.72	0.64	0.54	0.33	0.63	0.46	0.33	0.27	0.39	1.58	1.42	0.73	1.79	1.98	6.47	6.68	8.04	5.32	19.83	12.31	9.38	10.14
wgn	LOC110681501	NP_728186.1	XP_021713061.1	1e-06	9.77	30.43	46.8	47.38	35.1	41.74	55.14	60.4	66.24	48.3	47.77	29.48	21.51	16.11	29.19	29.08	35.24	46.41	51.6	78.97	26.49	2.13	4.12	4.69	13.98	27.93	31.23	39.12	36.41	52.78	44.49	34.53	50.24	46.76	47.52	42.44	19.03	19.15	16.23	10.78	9.1	18	4.11	4.11	5.08
Nup35	LOC5564034	NP_573314.1	XP_001648370.1	199.63	287.37	271.84	170.93	136.22	101.79	77.23	71.48	48.71	30.43	67.97	49.68	27.84	26.48	22.96	33.09	44.59	53.9	33.76	17.2	17.34	36.72	161.48	277.27	218.85	137.88	76.06	60.38	47.15	47.96	41.6	35.68	32.47	28.29	27.41	16.17	14.03	13.83	19.78	10.43	13.63	11.69	6.75	12.46	16.85	12.47
Ing3	LOC5567841	NP_573316.1	XP_021694869.1	79.42	58.65	36.52	38.66	23.69	21.06	12.52	16.34	7.79	8.95	7.16	5.73	9.83	4.96	8.46	11.68	17.45	24.88	18.99	13.38	19.26	30.4	72.98	61.16	29.05	19.73	40.68	40.77	52.96	72.84	60.6	64.04	40.69	41.58	35.83	34.7	28.83	24.98	17.66	18.8	21.79	23.56	15.82	6.02	6.44	7.05
CG6696	LOC5570076	NP_573318.1	XP_001653062.1	1e-06	1.95	1e-06	2.03	1.97	7.02	16.7	69.44	44.82	39.39	16.1	13.38	6.55	24.82	3.22	1.95	29.08	10.37	16.88	7.64	5.78	0.6	1e-06	1e-06	1e-06	1e-06	1e-06	1e-06	1e-06	1e-06	1e-06	1e-06	1e-06	1e-06	0.16	0.74	3.91	8.12	19.04	38.91	38.23	15.33	1.98	12.64	2.85	0.38
CG6891	LOC5571976	NP_573323.1	XP_001660081.1	4.29	13.68	34.49	126.16	219.13	329.95	269.25	159.31	72.09	51.92	44.72	47.77	47.49	69.5	306.18	1171.67	1283.54	557.67	265.83	112.75	235	57.49	0.33	1.13	1.81	2.52	31.72	56.38	89.81	147.38	348.44	446.52	406.83	490.28	469.49	448.83	250.42	71.11	78.57	39.73	20.64	12.7	7	17.88	64.49	56.44
Pvf1	LOC5578728	NP_523407.1	XP_021694739.1	40.78	13.68	4.06	6.1	17.77	19.31	18.78	30.64	50.66	48.34	14.31	13.38	4.91	4.96	7.65	29.19	31.02	16.58	14.77	11.47	17.34	21.97	0.52	1.02	0.63	9.39	22.51	14.19	7.94	4.11	9.45	21.39	36.19	34.21	32.41	24.49	24.94	16.35	35.06	45.04	27.67	23.66	41.77	33.51	9.76	11.26
shop	LOC5563763	NP_573331.1	XP_021706109.1	55.81	17.59	4.06	2.03	5.92	12.29	12.52	24.51	25.33	23.27	26.83	22.93	70.41	44.68	51.97	33.09	29.08	33.17	31.65	21.02	15.41	25.59	149.85	40.72	3.99	9.13	36.74	27.39	21.99	16.13	12.77	12.89	18.5	26.85	24.96	19.06	16.99	14.8	18.03	17.28	16.58	19.87	20.93	10.14	11.17	23.39
Usp39	LOC5572459	NP_573334.1	XP_001660405.1	135.23	177.89	148.09	105.81	96.73	63.18	68.88	61.27	44.82	21.48	35.78	36.31	19.65	21.51	20.55	29.19	32.96	43.54	25.32	13.38	11.56	34.31	110.68	102.91	103.18	79.53	56.71	53.97	56.12	42.5	50.4	42.55	37.93	25.44	30.06	21.34	20.8	10.15	18.03	11.74	13.02	9.7	14.69	16.9	24.28	16.64
Flacc	LOC5565271	NP_573339.1	XP_021701757.1	109.47	287.37	253.59	162.79	124.37	100.04	73.05	89.86	52.61	42.97	55.45	40.13	27.84	24.82	27.4	42.82	48.47	80.85	44.31	21.02	25.04	37.93	102.81	165.82	168.43	104.85	85.65	95.02	101.25	84.18	101.89	80.26	63.19	61.62	59.82	40.23	43.25	20.56	24.79	26.2	15.63	14.08	11.78	2.51	6.76	4.87
CG7378	LOC5568002	NP_001285421.1	XP_021703553.1	1e-06	1e-06	1e-06	1e-06	1e-06	1e-06	1e-06	2.04	7.79	42.97	66.18	66.88	26.2	18.2	18.94	3.89	15.51	6.22	4.22	17.2	102.09	56.29	0.06	0.3	0.25	0.58	0.24	0.23	0.24	1e-06	0.42	1.19	4.38	8.45	10.78	8.41	9.76	6.93	19.53	20.43	18.65	13.69	29.8	9.38	14.1	17.23
CG7453	LOC5569438	NP_573355.1	XP_001658529.2	150.26	50.83	20.29	38.66	49.35	54.41	60.53	63.31	48.71	32.22	21.47	21.02	27.84	33.1	44.72	70.07	83.37	91.22	86.5	59.24	61.64	88.19	45.68	79.56	81.76	83.9	48.37	50.41	39.87	40.43	42.91	35.6	31.14	31.56	35.27	37.1	37.02	18.89	21.37	20.09	18.22	15.62	32.21	16.64	20.45	20.18
CG14194	LOC5564666	NP_573360.1	XP_021705426.1	186.75	248.27	148.09	146.51	124.37	100.04	91.84	71.48	50.66	34.01	25.04	28.66	32.75	26.48	57.21	145.97	139.6	138.9	92.83	53.51	42.38	69.23	71.91	38.92	50.46	64.02	57.01	54	52.08	31.39	46.82	40.51	42.92	31.8	30.88	22.89	19.83	14.7	20.9	16.83	14.56	10.96	20.68	22.96	19.99	22.31
CG7990	LOC5568336	NP_573361.1	XP_021694950.1	1e-06	1e-06	1e-06	2.03	3.95	10.53	22.96	36.76	46.76	41.18	30.41	36.31	26.2	8.27	2.01	3.89	5.82	6.22	16.88	22.93	23.11	10.84	13.36	2.87	4.17	3.69	3.05	3.74	2.35	0.81	1.04	1.49	3.87	6.73	7.37	7.95	9.36	5.44	11.35	10.63	8.27	5.08	6.9	2.51	1.93	1.06
CG7889	LOC5568662	NP_573368.2	XP_001652497.1	75.13	19.55	44.63	46.8	37.51	33.35	27.13	26.55	17.54	8.95	8.94	9.55	31.11	24.82	19.74	25.3	17.45	24.88	18.99	7.64	11.56	30.4	7.87	11.24	11.41	8.54	7.77	7.8	9.58	7.69	11.94	13.88	17.07	12.92	14.21	14.47	14.91	10.34	17.63	19.02	23.33	12.89	39.72	29.1	30.12	24.96
rictor	LOC5572395	NP_573371.1	XP_021694382.1	81.57	23.46	44.63	59.01	43.43	43.88	41.74	42.89	25.33	21.48	16.1	17.2	13.1	8.27	9.27	15.57	17.45	24.88	25.32	13.38	13.48	28.6	44.14	21.48	15.17	5.79	3.19	4.56	4.24	1.43	4.49	1.49	0.77	2.54	1.98	1.45	2.86	0.57	0.64	1.82	0.4	0.28	0.11	0.14	0.09	0.5
CG8028	LOC5564352	NP_001097031.2	XP_001648705.1	1e-06	3.91	18.26	28.49	33.56	8.78	4.17	6.13	9.74	19.69	25.04	17.2	26.2	18.2	11.68	1e-06	1e-06	1e-06	1e-06	1.91	23.11	13.24	1e-06	1e-06	1e-06	0.09	1e-06	0.06	0.06	1e-06	0.06	0.54	0.21	0.59	1.05	0.4	1.9	5.68	2.81	5.84	1.73	0.15	0.04	0.11	0.07	1e-06
ND-18	LOC5578538	NP_573385.1	XP_001663929.2	150.26	109.47	75.06	101.74	108.58	142.16	137.75	222.62	210.44	295.39	289.78	242.67	294.75	263.11	145.44	85.64	71.74	91.22	168.78	355.45	595.2	330.8	175.13	188	159.52	176.44	191.54	195.76	197.74	285.09	177.51	222.78	190.91	212.31	192.79	188.18	167.97	237.15	194.05	267.07	288.36	371.16	383.24	395.7	592	523.96
CG14200	LOC5574875	NP_573387.1	XP_021705084.1	75.13	7.82	20.29	36.63	35.53	26.33	37.57	42.89	31.18	26.85	21.47	21.02	19.65	11.58	16.52	33.09	29.08	47.68	33.76	17.2	23.11	42.74	47.9	26.53	52.61	48.08	42.15	54.69	63.4	37.91	77.6	40.85	24.4	24.94	26.21	19.71	23.49	5.38	9.37	11.5	5.14	3.54	1.84	1.8	2.47	2.81
CG14207	LOC5568331	NP_728275.1	XP_021694941.1	107.33	113.38	64.92	124.12	177.67	217.63	298.47	355.37	516.36	699.98	592.08	621.01	289.84	243.25	638.56	982.88	265.63	165.85	173	556.1	468.07	182.71	0.63	1.23	1.95	7.75	29.7	49.08	74.26	64.2	138.27	133.9	115.2	253.45	238.12	254.87	323.22	183.59	237.09	175.97	119.15	81.87	150.05	100.39	97.17	119
et	LOC5575163	NP_001245761.1	XP_021702286.1	1e-06	1.95	2.03	2.03	1.97	5.27	6.26	12.25	7.79	7.16	7.16	5.73	6.55	6.62	10.47	13.62	17.45	18.66	12.66	5.73	7.7	6.02	0.12	0.41	0.18	0.27	0.35	1.83	1.98	0.49	0.61	0.55	1.7	4.16	5.85	4.61	6.65	2.67	5.34	2.7	1.94	0.95	12.2	2.29	3.67	3.11
CG14230	LOC5575113	NP_608349.1	XP_021709386.1	111.62	56.69	50.72	61.04	53.3	35.1	35.48	20.42	13.64	10.74	25.04	22.93	36.03	23.17	10.07	11.68	13.57	14.51	10.55	5.73	5.78	27.09	36.45	49.25	48.17	47	35.16	28.47	25.62	25.66	34.25	36.73	31.06	23.96	26.04	25.34	25.83	15.37	26.18	33.92	35.63	25.67	9.54	10.69	10.78	4.3
COX6B	LOC5571183	NP_728294.1	XP_021697944.1	482.97	484.81	511.23	439.52	436.29	566.89	624.07	733.22	794.99	925.55	990.97	1033.75	1041.45	1037.55	569.66	325.03	329.61	408.41	687.78	1479.11	2097.65	1108.29	0.5	1.63	6.91	26.11	23.13	20.36	26.98	34.71	35.3	32.83	28.73	17.16	20.11	26.11	19.43	13.78	14.93	15.44	17.58	13.45	13.03	9.52	11.1	17.49
Alr	LOC5571184	NP_001259731.1	XP_001653501.2	94.45	25.41	16.23	24.42	19.74	15.8	18.78	24.51	29.23	41.18	41.14	38.22	31.11	28.13	18.13	17.52	25.21	37.32	42.2	32.49	46.23	52.37	52.18	61.7	36.38	25.42	18.32	12.35	10.98	9.13	8.24	9.67	8.94	6.07	6.49	7.28	6.04	7.3	6.23	9.2	9.84	7.02	13.74	12.1	14.1	13.52
Nup205	LOC5573487	NP_728308.1	XP_021713334.1	165.28	181.8	178.52	128.19	104.63	61.43	50.09	65.36	37.02	16.11	16.1	19.11	31.11	23.17	17.32	19.46	27.14	35.24	16.88	7.64	11.56	38.83	63.43	80.7	65.93	44.56	64.55	73.87	77.25	66.44	64.19	40.96	23.74	27.08	24.27	16.81	17.17	8.2	9.54	13.62	9.53	11.88	1.49	0.9	0.97	0.85
CG9577	LOC5576287	NP_608375.1	XP_001662577.2	70.83	7.82	16.23	30.52	25.66	28.08	33.4	44.93	40.92	37.59	33.99	34.39	57.31	72.81	182.5	354.23	89.19	126.46	107.6	68.8	46.23	65.62	223.9	266.56	199.09	154.47	136.59	112.78	100.34	118.13	106.9	105.91	122.52	149.01	148.29	110.31	96.87	65.7	69.42	26.95	29.28	27.41	60.24	74.59	107.62	110.28
CG9578	LOC5576285	NP_608377.1	XP_001662575.2	96.59	9.77	4.06	4.07	7.9	12.29	12.52	18.38	13.64	8.95	10.73	9.55	19.65	21.51	31.83	42.82	44.59	62.19	42.2	26.75	28.89	46.35	74.53	107.16	109.58	92.78	77.41	76.12	78.47	76.16	84.66	70	53.27	41.54	36.35	37.48	27.15	16.68	22.97	18.96	22.79	17.19	16.61	20.51	20.05	21.82
CG17068	LOC23687855	NP_608379.1	XP_011493773.2	100.89	66.47	52.75	38.66	31.59	21.06	16.7	20.42	13.64	8.95	8.94	9.55	13.1	8.27	13.29	25.3	25.21	37.32	25.32	11.47	11.56	24.08	10.83	7.46	13.43	35	60.31	79.4	90.71	51.28	73.71	51.97	53.62	52.99	53.24	37.41	43.24	15.42	27.61	23.41	14.34	10.33	13.91	4.66	4.12	3.69
CG17065	LOC5574606	NP_001162805.1	XP_001655220.2	32.2	9.77	16.23	40.7	53.3	47.39	31.31	75.57	72.09	60.87	39.35	30.57	45.85	26.48	45.93	27.25	141.54	126.46	97.05	108.93	102.09	53.88	13.72	7.93	6.67	3.56	3.73	4.44	4.19	1.53	3.39	4.27	3.63	5.82	4.78	11.98	8.39	2.12	4.41	2.93	1.76	0.86	5.77	37.12	43.4	18.65
HERC2	LOC5574192	NP_608388.2	XP_021707347.1	38.64	27.37	40.57	42.73	31.59	22.82	25.05	30.64	19.49	16.11	12.52	9.55	14.74	8.27	9.27	13.62	17.45	31.1	16.88	11.47	13.48	23.78	12.87	11.96	16.66	8.3	5.04	7.81	9.62	4.46	13.2	8.23	7.38	11.59	12.2	11.78	15.11	3.1	5.32	7.24	2.99	1.57	1.14	1.12	1.59	1.47
cactin	LOC5577319	NP_523422.4	XP_001663347.2	77.27	99.7	64.92	56.98	47.38	31.59	35.48	36.76	29.23	17.9	39.35	32.48	14.74	13.24	12.49	19.46	27.14	29.02	18.99	11.47	9.63	21.07	64.62	75.02	88.79	74.44	55.29	52.6	52.34	44.26	60.57	58.85	44.21	30.01	34.61	27.33	25.07	14.53	20.72	16.51	14.65	8.2	39.18	24.22	22.52	20.1
CG1812	LOC5576682	NP_608397.1	XP_021698349.1	75.13	11.73	10.14	12.21	13.82	12.29	10.44	8.17	7.79	5.37	3.58	3.82	6.55	13.24	8.46	15.57	13.57	22.8	23.21	13.38	9.63	23.48	8.98	8.4	4.99	9.73	13.84	17.22	25.05	28.27	43.28	44.07	29.13	62.9	53.91	64.36	50.81	20.05	16.99	13.79	7.29	5.96	1.91	2.19	3.18	2.95
bves	LOC5569552	NP_608426.1	XP_021695172.1	19.32	3.91	6.09	12.21	19.74	17.55	29.22	16.34	17.54	10.74	7.16	7.64	6.55	6.62	4.03	13.62	19.39	18.66	18.99	11.47	7.7	11.14	36.17	33.8	46.08	23	9.22	9.67	9.71	8.34	15.11	15.1	17.66	15.74	15.78	13.87	14.48	9.91	15.25	12.97	7.94	6.46	11.17	3.79	7.43	3.71
CG1486	LOC5580107	NP_608450.1	XP_021704459.1	70.83	44.96	60.86	59.01	55.28	70.2	58.44	57.19	35.07	30.43	23.25	22.93	26.2	34.75	29.01	36.98	27.14	43.54	37.98	19.11	23.11	43.34	65.04	49.08	39.14	28.87	26.61	26.15	28.62	22.22	32.71	30.77	29.71	26.64	23.18	18.88	19.46	9.47	14.43	14.03	9.45	6.79	23.99	10.83	17.62	14.88
Usp2	LOC5574012	NP_001285528.1	XP_021708368.1	32.2	35.19	36.52	32.56	37.51	28.08	43.83	49.02	46.76	39.39	35.78	38.22	32.75	24.82	20.55	23.36	27.14	35.24	37.98	55.42	94.38	38.53	0.18	0.34	0.87	2.4	2.28	3.94	4.12	2.6	5.58	4.18	5.11	9.55	9.83	11.02	14.42	9.69	20.31	27.3	15.87	14.83	21.01	4.68	5.81	4.63
CG17600	LOC5564154	NP_001259778.1	XP_021713278.1	23.61	11.73	12.17	18.31	15.79	17.55	29.22	79.65	54.56	41.18	8.94	11.46	8.19	34.75	12.49	11.68	15.51	16.58	111.82	63.06	15.41	10.84	8	5.72	5.88	7.5	103.26	65.43	39.11	99.07	52.01	25.55	36.62	103.54	145.95	278.41	304.79	100.28	46.42	18.43	8.63	9.58	5.87	1.42	7.82	1.9
Zir	LOC5574315	NP_608489.2	XP_001655092.2	23.61	37.14	60.86	42.73	43.43	21.06	66.79	16.34	21.43	10.74	17.89	24.84	6.55	6.62	12.09	31.14	32.96	39.39	27.43	13.38	3.85	9.63	25.8	40.61	30.86	16.48	11.82	17.41	27.97	17.52	45.99	33.17	29.47	43.5	43.45	31.2	36.38	9.05	18.55	18.55	7.71	4.91	2.51	0.43	1.16	1.1
Pus10	LOC5573258	NP_608500.1	XP_001654471.1	15.03	11.73	12.17	10.17	9.87	8.78	14.61	4.08	5.85	1.79	3.58	5.73	8.19	8.27	4.43	5.84	5.82	6.22	6.33	3.82	1.93	6.32	52.76	46.98	46.46	47.49	39.47	32.04	27.33	26.6	23.17	24.21	26.17	21.55	22.89	11.49	12.44	10.98	19.98	18.73	18.17	22.62	5.4	4.85	5.9	3.8
mRpL10	LOC5571947	NP_523440.1	XP_001660051.2	163.13	62.56	28.4	26.45	43.43	107.06	91.84	100.08	85.73	66.24	62.61	59.24	85.15	107.56	41.9	29.19	25.21	31.1	56.96	64.97	36.6	67.73	69.97	89.03	85.1	75.28	83.11	61.06	53.34	66.61	82.99	82.87	67.05	46.78	59.4	63.39	55.3	40.18	47.76	64.72	71.09	55.53	94.63	94.56	93.44	58.52
CG11562	LOC5568785	NP_608516.1	XP_001658150.2	96.59	68.42	32.46	24.42	31.59	36.86	45.92	40.85	35.07	25.06	19.68	21.02	32.75	56.26	39.48	42.82	56.23	87.07	141.35	145.24	129.06	155.32	79.83	96.21	62.65	51.46	37.03	31.81	32.58	25.23	46.84	50.04	31.81	30.98	28.78	50.08	44.59	22.58	28.57	44.24	48.82	21.65	17.32	15.88	25.12	18.91
CG13690	LOC5578367	NP_608521.1	XP_001656938.1	115.91	123.16	142.01	83.43	51.33	26.33	14.61	8.17	5.85	3.58	1.79	3.82	8.19	8.27	6.85	9.73	13.57	12.44	2.11	1.91	1.93	19.57	113.73	152.1	132.03	94.88	116.85	124.49	98.47	89.62	78.93	58.68	30.81	19.99	21.92	13.95	12.07	12.53	16.01	10.41	12.54	11.85	21.01	44.43	35.24	39.03
CG11885	LOC110678186	NP_608522.1	XP_021706501.1	92.3	84.06	91.29	56.98	45.41	38.61	35.48	20.42	11.69	5.37	10.73	9.55	36.03	34.75	44.32	85.64	60.11	72.56	59.07	40.13	46.23	55.99	63.31	86.58	77.03	83.95	88.46	72.92	59.1	59.67	57.65	45.1	57.38	47.1	33.65	25.98	21.05	20.47	26.53	15.09	22.24	13.37	8.49	5.49	8.62	9.23
shv	LOC5572627	NP_608525.1	XP_001660492.2	109.47	156.39	123.75	142.44	138.19	128.12	129.41	79.65	62.35	42.97	32.2	30.57	44.21	92.67	46.73	81.74	44.59	72.56	63.29	28.67	23.11	53.28	188.16	272.49	320.89	256.54	96.81	72.23	71.13	66.76	79.12	85.02	88.37	73.4	81.32	63.94	53.36	45.36	61.65	70.03	67.01	58.54	90.56	98.63	154.59	112.78
CG4133	LOC5577127	NP_608526.1	XP_021701683.1	2.15	19.55	26.37	36.63	39.48	54.41	60.53	63.31	44.82	32.22	16.1	17.2	14.74	4.96	4.03	9.73	15.51	18.66	21.1	13.38	7.7	5.72	3.82	2.52	2.5	1.98	0.64	0.36	0.37	0.15	0.09	0.21	2.73	8.08	10.41	11.1	12.42	6.17	11.44	9.75	4.45	3.8	9.82	1.67	0.24	0.27
Spp	LOC5575683	NP_523444.1	XP_001655809.1	186.75	269.77	284.02	347.96	388.91	445.79	436.22	414.6	235.77	110.99	87.65	82.16	157.2	306.14	146.24	173.22	81.43	143.05	154.01	64.97	92.46	176.09	56.88	83.52	118.82	109.23	56.95	70.83	95.6	80.76	135.74	130.99	194.27	212.52	212.77	176.46	145.75	51.29	87.54	68.3	54.62	40.35	345.1	131.74	400.14	206.18
Tspo	LOC5564072	NP_608531.1	XP_001648359.1	152.4	11.73	10.14	6.1	7.9	22.82	25.05	12.25	21.43	26.85	55.45	120.38	57.31	94.32	131.74	93.42	174.5	147.19	109.71	63.06	100.16	121	19.1	30.35	20.99	39.94	115.25	159.07	214.88	143.26	174.89	171.46	231.63	121.82	127.48	65.25	47.07	47.17	91.32	40.25	40.34	27.63	125.99	94.72	189.91	288.95
CG2794	LOC5566172	NP_608533.1	XP_001650532.2	12.88	9.77	22.32	26.45	25.66	24.57	27.13	18.38	15.59	12.53	16.1	17.2	31.11	26.48	17.73	17.52	19.39	31.1	29.54	22.93	23.11	34.62	278.99	441.91	345.68	235.51	368.93	242.25	215.53	265.49	219.59	261.12	252.2	276.15	249.16	204.03	180.28	236.21	254.05	336.74	419.56	586.4	35.39	30.23	24.29	14.65
Saf6	LOC5569698	NP_608545.1	XP_021703852.1	23.61	31.28	26.37	24.42	21.72	19.31	14.61	10.21	7.79	5.37	7.16	7.64	3.28	3.31	5.24	9.73	9.69	12.44	8.44	3.82	3.85	8.13	86.6	69.04	50.37	32.91	33.02	32.92	34.3	36.42	33.91	30.24	22.89	20.35	20.73	16.29	14.92	9.61	12.31	11.86	10.86	11.66	10.41	5.88	4.3	7.29
PGAP2	LOC5577459	NP_608548.1	XP_001663392.2	34.34	29.32	10.14	8.14	11.84	10.53	14.61	10.21	9.74	5.37	12.52	11.46	4.91	8.27	7.65	15.57	11.63	14.51	16.88	9.56	5.78	10.84	32	15.4	9.41	13.15	15.46	12.96	14.86	14.82	18.77	20.33	17.41	19.39	19.67	19.16	16.91	9.93	11.06	9.04	10.29	7.59	11.94	11.29	15.19	13.64
CG3862	LOC5571773	NP_608550.1	XP_001659905.2	25.76	15.64	10.14	16.28	13.82	17.55	18.78	12.25	9.74	5.37	5.37	7.64	13.1	13.24	8.86	13.62	13.57	16.58	21.1	13.38	7.7	13.55	40.25	26.61	13.39	14.33	26.58	23.49	26.05	34.7	28.64	27.75	25.84	24.69	23.23	18.45	18.34	19.06	17.33	21.96	26.45	29.8	8.93	16.83	8.91	7.66
TBC1D23	LOC5565249	NP_608569.1	XP_001649589.1	79.42	25.41	26.37	38.66	39.48	45.63	48.01	53.1	40.92	37.59	32.2	32.48	27.84	28.13	31.02	46.71	40.72	49.75	50.63	40.13	50.08	68.63	43.43	60.64	81.33	62.08	75.26	67.11	62.72	35.34	52.77	45.21	48.44	53.67	53.51	45.99	45.5	18.87	31.91	30.6	23.64	13.28	62.39	21.78	28.83	19.85
MFS3	LOC5566511	NP_608572.1	XP_021701514.1	2.15	3.91	4.06	40.7	110.55	150.94	158.63	210.37	171.47	143.22	227.17	231.21	320.95	238.29	126.5	73.96	40.72	60.12	35.87	19.11	25.04	8.13	0.06	0.18	0.3	17.64	116.57	186.73	211.14	124.25	167.8	93.76	108.62	141.44	153.88	131.42	179.61	88.06	118.2	83.53	36.06	31.92	19.6	19.95	33.78	28.78
Tfb4	LOC5576426	NP_608574.2	XP_001662634.2	90.15	84.06	62.89	42.73	39.48	26.33	25.05	22.47	11.69	7.16	7.16	7.64	11.46	11.58	10.88	15.57	19.39	26.95	16.88	7.64	7.7	24.08	86.66	62.49	42.19	24.68	29.45	21.34	22.06	25.37	25.52	24.23	20.25	15.11	16.08	14.21	12.65	10.55	11.06	13.82	14.35	14.7	33.23	20.74	28.31	21.61
Vps29	LOC5574519	NP_608575.1	XP_001661488.1	137.38	140.75	93.32	101.74	102.66	91.26	79.31	75.57	48.71	35.8	28.62	28.66	39.3	44.68	43.11	77.85	67.86	95.36	75.95	51.6	44.3	62.91	108.57	85.07	63.48	51.61	65.3	59.01	57.69	60.12	62.78	62.49	71.22	64.19	67	60.62	50.91	40.66	43.62	36.77	47.45	31.88	40.3	24.1	32.38	38.8
IntS14	LOC5564624	NP_608579.1	XP_001648973.2	66.54	78.2	46.66	46.8	45.41	36.86	31.31	26.55	17.54	8.95	12.52	13.38	9.83	9.93	8.46	13.62	27.14	33.17	21.1	7.64	5.78	13.55	74.35	92.57	73.13	57.95	57.86	56.65	55.3	54.21	50.95	46.08	38.03	28.31	26.16	16.47	13.22	8.29	13.45	10.29	8.76	7.43	6.55	4.12	6.36	5.74
CG14341	LOC5569765	NP_608580.2	XP_001652986.2	60.1	84.06	46.66	30.52	35.53	33.35	37.57	24.51	19.49	16.11	12.52	13.38	13.1	14.89	22.56	38.93	38.78	49.75	42.2	26.75	15.41	25.89	4.22	9.59	13.79	31.17	42.66	63.63	69.76	53.21	54.66	35.8	73.1	44.44	52	54.27	23.79	20.22	31.36	8.28	22.35	15.97	35.7	25.97	42.54	50.09
Tgt	LOC5574217	NP_608585.1	XP_001661277.2	49.37	13.68	32.46	32.56	27.64	26.33	16.7	18.38	9.74	8.95	8.94	7.64	27.84	16.55	6.45	5.84	9.69	12.44	8.44	5.73	7.7	14.75	98.9	35.04	4.4	3.51	7.7	8.95	9.9	14.14	15.74	18.78	11.27	15.23	11.72	10.84	10.61	9.29	13.99	22.64	29.43	35.31	29.05	26.85	20.07	14.47
CG17660	LOC5575665	NP_608612.3	XP_001662124.2	90.15	31.28	77.09	81.39	69.1	47.39	62.62	49.02	38.97	30.43	30.41	32.48	40.94	36.41	43.51	68.12	60.11	70.49	46.41	30.58	32.75	57.49	71.22	78	79.22	65.34	37.98	34.59	38.92	22.62	42.77	34.7	34.12	32.22	31.7	24.46	23.63	10.2	20.29	16.42	10.85	8.35	22.81	14.91	16.14	12.5
Wdr62	LOC5568929	NP_001259886.1	XP_021703181.1	34.34	19.55	22.32	36.63	37.51	19.31	33.4	49.02	40.92	44.76	42.93	45.86	16.38	11.58	13.29	19.46	23.27	33.17	50.63	24.84	42.38	31.91	30.05	23.49	37.92	19.76	7.08	7.21	5.54	1.35	5.29	2.14	1.93	5.47	5.77	5.96	10.43	0.82	2.52	4.51	0.6	0.4	2.12	1.67	1.94	1.98
erm	LOC5568947	NP_001259891.2	XP_001658249.2	1e-06	3.91	10.14	8.14	5.92	3.51	4.17	4.08	1.95	1.79	1.79	1.91	1.64	1e-06	2.01	3.89	5.82	8.29	6.33	1.91	1.93	0.9	1e-06	1e-06	0.04	5.29	15.05	15.09	13.34	10.62	12.55	8.35	6	7.04	7.27	6.74	7.54	2.95	2.92	3.23	2.06	1.39	0.34	0.1	0.42	0.72
CG15356	LOC5574508	NP_608633.1	XP_001655158.2	88.01	17.59	18.26	34.59	31.59	14.04	22.96	18.38	15.59	10.74	8.94	9.55	11.46	8.27	8.06	13.62	15.51	20.73	14.77	7.64	7.7	25.89	51.24	37.44	59.44	46.25	25.12	32.19	32.98	14.05	27.72	13.86	14.54	14.33	15.36	11.07	13.14	4.03	8.06	6.64	3.82	2.32	2.12	7.56	8.5	7.13
CG7289	LOC5574495	NP_608635.1	XP_001655157.2	57.96	13.68	34.49	52.91	51.33	42.12	48.01	28.59	23.38	19.69	16.1	19.11	27.84	29.79	27.8	44.76	46.53	66.34	61.18	40.13	38.52	52.37	71.18	88.92	68.45	43.67	43.89	41.07	53.28	48.58	62.65	61.23	60.74	53.2	48.47	44.9	39.84	27.22	29.09	32.22	31.29	25.4	95.81	67.53	65.43	53.69
tho2	LOC5572056	NP_608646.3	XP_001653823.1	81.57	119.25	109.55	85.46	76.99	54.41	66.79	46.97	38.97	19.69	37.56	34.39	19.65	19.86	22.56	33.09	34.9	53.9	31.65	15.29	11.56	31	63.52	90.61	71.15	65.07	56.07	72.02	73.9	56.59	75.07	46.98	31.67	31.7	27.75	23.88	22.68	8.49	13.94	15.43	9.68	8.63	11.99	2.44	4.06	2.88
AIF	LOC5573178	NP_722765.2	XP_021703282.1	130.94	31.28	40.57	52.91	47.38	47.39	60.53	51.06	42.87	26.85	28.62	28.66	63.86	62.88	27.4	35.03	44.59	76.71	90.72	66.89	53.93	84.88	115.16	156.52	115.6	78.48	51.88	44	34.66	33.62	30.38	26.67	22.51	32.18	30.4	27.59	33.35	20.78	28.93	37.12	25.14	26.78	47.39	20.22	33.45	14.78
mio	LOC5579066	NP_608656.1	XP_001664223.1	45.08	70.38	81.15	46.8	35.53	22.82	22.96	18.38	11.69	10.74	10.73	11.46	14.74	11.58	15.71	19.46	21.33	29.02	23.21	11.47	11.56	22.27	33.53	25.67	25.22	16.42	20.05	18.41	16.26	19.34	18.01	14.73	10.77	14.46	12.77	11.38	11.95	7.16	9.38	11.14	8.58	8.11	12.13	7.38	4.94	7.95
CG15387	LOC5564491	NP_001097058.1	XP_001648836.1	34.34	19.55	71	93.6	90.81	61.43	66.79	10.21	9.74	5.37	5.37	7.64	3.28	4.96	13.7	35.03	32.96	58.05	37.98	13.38	3.85	12.04	14.34	26.64	27.4	51.64	49.58	56.48	57.91	53.57	61.17	61.94	68.19	31.88	32.08	27.92	18.94	9.14	12.98	7.5	7.35	6.14	14.1	12.57	22.44	21.13
CG15390	LOC5573955	NP_608676.2	XP_001654993.2	10.73	17.59	14.2	6.1	7.9	5.27	10.44	2.04	3.9	3.58	5.37	7.64	4.91	8.27	2.42	1.95	3.88	4.15	6.33	5.73	1.93	4.82	56.25	68.43	67.91	59.61	43.59	38.59	39.2	40.86	33.01	33.44	37.21	31.22	27.2	26.25	23.95	22.69	21.9	19.3	26.2	32.71	20.09	15.13	19.72	16.58
VGlut	LOC5572657	NP_001245848.1	XP_001654157.2	1e-06	1e-06	1e-06	1e-06	1e-06	1.76	4.17	14.3	27.28	26.85	25.04	32.48	22.93	9.93	3.22	5.84	9.69	14.51	16.88	15.29	11.56	5.72	40.43	21.54	14.8	6.69	2.58	1.39	0.77	0.32	0.37	1	3.2	3.65	3.33	2.29	3.02	0.85	1.73	2.72	0.21	0.28	10.68	4.77	1.44	0.99
CG18641	LOC5572656	NP_608682.3	XP_021700826.1	1e-06	1e-06	1e-06	1e-06	1e-06	1e-06	2.09	14.3	38.97	19.69	5.37	7.64	1.64	19.86	4.03	5.84	3.88	4.15	23.21	38.22	5.78	3.01	0.32	0.09	0.09	4.69	4.11	1.93	1.93	1.2	2.04	1.32	1.18	4.96	6.94	21.04	37.57	27.15	23.12	15.64	9.91	6.3	1.04	1.1	2.11	0.16
Cwc25	LOC5574497	NP_608705.1	XP_001655160.1	103.03	144.66	101.43	67.15	49.35	19.31	39.66	22.47	23.38	16.11	30.41	36.31	9.83	11.58	10.47	17.52	17.45	22.8	14.77	9.56	5.78	22.88	99.99	135.96	141.15	113.04	62.7	55.54	53.12	59.93	57.43	58.22	59.5	40.63	41.28	27.83	23.91	20.42	23.74	16.32	22.94	20.5	19.68	8.96	5.42	5.4
HemK2	LOC5570854	NP_001027221.1	XP_001653368.2	51.52	46.92	32.46	56.98	84.89	96.53	58.44	53.1	37.02	35.8	28.62	28.66	32.75	31.44	26.99	35.03	31.02	47.68	33.76	19.11	21.19	31.91	23.37	18.92	18.54	37.99	22.75	16.61	14.86	17.49	15.99	15.84	14.18	10.73	13.41	14.75	9.09	7.64	7.31	4.33	4.45	3.31	4.84	5.16	2.68	5.22
Snx21	LOC5573813	NP_608709.1	XP_021702973.1	49.37	15.64	10.14	20.35	23.69	26.33	35.48	40.85	40.92	34.01	12.52	15.29	4.91	6.62	15.31	52.55	104.7	72.56	44.31	21.02	17.34	21.37	58.23	104.26	87.96	60.46	44.15	46.85	45.89	30.12	37.58	35.38	50.65	58.56	58.95	36.01	33.81	16.07	30.97	13.52	10.91	6.69	20.38	12.95	15.49	12.99
G6P	LOC5564502	NP_001097063.1	XP_001648840.1	1e-06	1e-06	2.03	2.03	1.97	7.02	10.44	6.13	5.85	3.58	1.79	3.82	1.64	1.65	5.64	11.68	17.45	20.73	21.1	11.47	7.7	9.63	0.25	1e-06	1e-06	2.55	2.99	1.99	2.01	0.51	1.61	2.28	4.43	6.32	6.71	9.89	11.57	7.54	11.32	11.45	14.29	6.43	8.01	6.23	1.89	3.13
CG2991	LOC5564978	NP_608725.1	XP_001649330.2	68.69	48.87	26.37	52.91	75.02	64.94	93.92	87.82	81.84	60.87	51.87	64.97	26.2	19.86	29.01	72.01	75.62	76.71	52.74	42.04	40.45	43.65	91.23	28.43	19.42	12.67	54.5	32.44	85.7	61.53	78.91	44.38	65.24	67.51	76.47	68.22	61.84	29.95	58.96	54.32	30.12	18.87	22.1	9.71	19.18	15.46
CG8814	LOC5567614	NP_608729.1	XP_001657570.1	126.64	35.19	36.52	34.59	33.56	40.37	45.92	73.53	74.04	55.5	37.56	36.31	29.48	33.1	44.72	48.66	67.86	53.9	52.74	59.24	92.46	77.36	101.64	112.95	137.87	93.21	46.99	52.1	51.27	38.02	38.26	32.78	39.9	51.23	54.95	59.74	96.72	50.13	62.61	63.46	40.35	31.96	50.56	15.49	14.92	19.07
Prx6a	LOC5571409	NP_523463.2	XP_001653657.3	42.93	44.96	40.57	22.38	25.66	22.82	20.87	20.42	19.49	12.53	16.1	17.2	18.01	33.1	21.76	25.3	19.39	26.95	14.77	11.47	11.56	26.79	279.9	391.68	277.67	203.48	99.14	89.21	77.77	83.57	86.11	81.69	103.94	85.66	100.95	67.01	62.98	58.76	80.37	36.33	27.6	19.75	56.87	27.27	81.09	56.89
Ccdc85	LOC5568796	NP_608734.2	XP_021703167.1	4.29	33.23	40.57	38.66	37.51	33.35	39.66	44.93	25.33	28.64	17.89	17.2	18.01	14.89	6.85	13.62	25.21	29.02	67.51	11.47	13.48	5.42	0.04	1e-06	1e-06	6.41	17.93	20.22	19.52	15.04	19.87	15.47	19.01	56.86	66.99	91.72	67.42	13.26	18.69	15.14	12.14	9.7	4.38	3.28	1.44	2.09
Prp40	LOC5565832	NP_608738.1	XP_001650202.1	75.13	89.92	75.06	77.32	63.17	40.37	48.01	30.64	21.43	10.74	28.62	24.84	13.1	14.89	14.1	23.36	25.21	31.1	21.1	9.56	5.78	20.17	118.75	168.19	197.34	144.65	151.43	127.51	123.62	130.26	137.47	124.71	82.21	56.67	60.9	47.05	43.06	30	31.41	34.77	31.14	36.06	84.25	36.92	47.51	39.77
CG17219	LOC5567343	NP_608740.2	XP_001651773.1	6.44	13.68	24.34	14.24	11.84	7.02	18.78	4.08	3.9	1.79	5.37	7.64	9.83	9.93	4.03	3.89	5.82	4.15	4.22	1.91	1.93	4.21	49.16	45.28	38.74	32.06	26.41	25.46	26.42	17.1	24.42	27.99	32.55	22	22.21	23.76	19.61	15.16	26.88	24.95	30.93	22.4	6.02	13.4	10.19	8.46
GABPI	LOC5565829	NP_608741.1	XP_001650198.2	90.15	70.38	46.66	40.7	47.38	47.39	39.66	38.81	25.33	14.32	14.31	17.2	31.11	29.79	26.59	36.98	46.53	62.19	50.63	34.4	30.82	44.85	26.31	37.1	31.26	21.01	13.28	17.4	20.8	22.36	36.77	28.41	21.73	19.81	19.93	22.93	21.75	11.28	15.58	20.34	19.37	12.54	40.35	37.01	47.73	46.61
CG17258	LOC5565855	NP_608742.2	XP_021703597.1	1e-06	1e-06	1e-06	1e-06	1.97	1.76	2.09	1e-06	1e-06	1e-06	1e-06	1e-06	1e-06	1e-06	2.01	3.89	7.76	14.51	12.66	7.64	5.78	6.02	14.27	24.19	24.4	17.39	8.96	5.68	3.73	1.13	1.52	2.04	4.88	4.12	4.78	1.63	1.41	0.7	1.62	0.35	0.33	0.22	0.19	0.13	0.03	1e-06
CG9664	LOC5570851	NP_722889.1	XP_001653359.2	1e-06	1e-06	2.03	6.1	9.87	5.27	6.26	4.08	3.9	1.79	3.58	3.82	1.64	4.96	25.38	15.57	11.63	10.37	50.63	7.64	32.75	10.54	1e-06	0.14	0.14	1e-06	0.07	0.23	0.18	0.04	0.05	0.05	0.25	0.17	0.19	0.18	0.09	0.03	0.39	1e-06	1e-06	1e-06	0.46	0.02	0.02	0.02
CG9663	LOC5570863	NP_608760.2	XP_021703791.1	17.17	15.64	44.63	52.91	53.3	35.1	31.31	16.34	21.43	21.48	23.25	22.93	14.74	11.58	16.52	29.19	42.66	33.17	12.66	11.47	9.63	12.94	6.34	6.92	9.52	6.1	2.17	1.99	3.64	6.83	19.92	35.2	48.63	52.26	51.31	45.48	29.96	11.87	20.03	32.23	23.58	22.11	2.14	1.85	3.93	1.52
CG3277	LOC5566523	NP_608762.3	XP_021701119.1	1e-06	1e-06	2.03	2.03	1.97	1.76	4.17	10.21	13.64	19.69	25.04	26.75	11.46	9.93	6.85	7.79	5.82	4.15	2.11	1.91	5.78	4.21	10.59	9.27	7.94	4.47	1.79	1.67	1.26	0.4	0.22	0.18	0.66	1.35	1.22	0.73	1.54	0.84	2.43	5.09	1.98	1.58	2.57	0.55	0.95	0.28
CG15412	LOC5580307	NP_001259996.1	XP_021713072.1	1e-06	1.95	1e-06	1e-06	1e-06	1e-06	2.09	2.04	1.95	1.79	3.58	3.82	3.28	1.65	4.83	1.95	1e-06	1e-06	6.33	9.56	11.56	25.28	0.08	0.3	0.17	0.29	0.17	0.08	0.27	0.34	2.61	6.06	6.32	9.25	9.45	10.52	11.78	6.55	9.35	10.56	9.71	7.31	18.06	6.09	5.16	6.03
CG9662	LOC5573938	NP_001259997.1	XP_001654974.1	105.18	123.16	71	50.87	55.28	33.35	39.66	22.47	17.54	7.16	5.37	7.64	13.1	26.48	31.83	54.5	50.41	76.71	48.52	21.02	15.41	38.83	51.09	56.38	78.25	106.15	91.27	89.69	101.61	88.27	149.77	155.08	125.87	65.22	71.08	67.98	40.25	19.06	25.86	21.26	25.83	12.9	79.72	62.98	147.53	165.78
Snx1	LOC5566808	NP_608777.1	XP_001651217.2	85.86	3.91	4.06	12.21	31.59	78.98	66.79	46.97	35.07	25.06	19.68	21.02	19.65	24.82	72.11	155.7	96.94	85	63.29	36.31	30.82	58.7	78.54	76.53	65.94	40.23	41.29	40.41	36.01	16.92	40.46	30.24	27.63	32.82	31.31	24.37	26.02	6.9	16.4	15.28	6.61	3.98	24.9	14.96	31.91	27.58
CG12795	LOC5564609	NP_001097074.1	XP_001648956.2	377.79	39.1	32.46	38.66	37.51	42.12	35.48	24.51	21.43	23.27	25.04	24.84	19.65	23.17	59.63	192.68	69.8	64.27	61.18	34.4	63.57	84.88	113.8	90.92	50.93	45.45	73.23	55.41	45.56	36.44	32.52	33.43	37.62	30.31	31.21	23.01	21.47	22.89	33.14	24.11	26.13	20.71	21.84	20.39	12.75	12.76
Cog3	LOC5570156	NP_608779.1	XP_001658958.2	45.08	13.68	16.23	18.31	17.77	17.55	20.87	14.3	11.69	8.95	8.94	9.55	9.83	14.89	13.7	17.52	15.51	18.66	14.77	7.64	9.63	18.66	57.94	25.7	16.9	15.02	20.41	21.56	25.19	21.54	24.9	23.67	19.41	18.08	17.09	12.84	13.84	6.85	9.61	10.37	6.8	8.1	12	2.81	5.64	5.62
bark	LOC5572817	NP_001245864.1	XP_021702698.1	1e-06	1e-06	1e-06	4.07	5.92	26.33	106.45	40.85	38.97	23.27	12.52	19.11	8.19	8.27	12.89	40.87	25.21	31.1	21.1	17.2	5.78	4.52	2.16	1.9	4.47	8.31	2.06	4.18	8.43	9.44	34.59	18.43	13.25	19.85	20.11	18.47	26.41	5.66	10.51	10.18	4.09	2.57	0.78	0.58	0.86	0.78
Cep97	LOC5564446	NP_608811.2	XP_021700503.1	40.78	5.86	12.17	26.45	19.74	10.53	16.7	14.3	15.59	14.32	10.73	13.38	9.83	4.96	10.47	21.41	32.96	51.83	48.52	40.13	30.82	42.44	41.38	9.02	8.47	7.95	9.61	13.28	13.43	5.55	10.28	4.26	4.74	6.04	6.81	5.96	7.23	2.26	4.27	4.35	1.7	1.33	5.71	1.79	1.59	1.34
Naprt	LOC5565689	NP_001097077.1	XP_021701522.1	23.61	7.82	2.03	6.1	11.84	21.06	37.57	36.76	68.2	71.61	59.03	70.7	40.94	38.06	58.01	46.71	21.33	16.58	37.98	28.67	40.45	44.25	71.73	20.3	9.35	9.31	14.26	16.32	14.23	7.52	7.69	5.14	8.15	8.17	9.51	7.49	8	5.64	10.09	12.98	8.63	7.71	7.93	2.55	4.69	2.65
Vps53	LOC5578033	NP_608825.2	XP_001663661.1	45.08	27.37	34.49	30.52	25.66	19.31	22.96	16.34	13.64	8.95	8.94	11.46	8.19	8.27	11.28	17.52	17.45	22.8	18.99	11.47	7.7	15.95	51.37	64.7	50.91	34.36	32.23	28.97	25.87	23.95	29.06	23.7	23.42	23.88	21.94	18.58	16.02	9.9	14.02	11.56	7.67	6.83	16.74	5.82	13.4	6.52
CG3652	LOC5567987	NP_608828.2	XP_001657814.1	70.83	13.68	32.46	54.94	59.22	66.69	75.14	40.85	33.12	26.85	17.89	19.11	26.2	34.75	35.45	46.71	34.9	45.61	40.09	24.84	19.26	41.84	104.11	166.62	148.61	121.98	58.13	49.84	42.05	36.65	34.77	32.68	44.7	39.18	40.56	32.86	26.94	17.84	30	21.9	19.28	13.32	17.4	23.53	46.85	24.91
Dim1	LOC5567973	NP_608830.3	XP_001657795.1	88.01	97.74	125.78	109.88	90.81	66.69	77.23	57.19	40.92	23.27	21.47	22.93	27.84	31.44	33.44	66.17	63.98	74.63	71.73	42.04	28.89	46.96	78.31	108.68	94.03	89.99	53.58	50.84	47.63	37.29	45.82	35.43	58.72	37.16	37.02	33.03	21.99	17.56	24.53	13.94	17.63	12	14.62	11	14.56	15.76
Elp3	LOC5567977	NP_608834.1	XP_001657798.1	98.74	35.19	56.8	73.25	63.17	59.67	45.92	40.85	27.28	23.27	42.93	36.31	63.86	29.79	15.71	19.46	21.33	24.88	21.1	11.47	15.41	37.02	75.42	84.85	78.43	65.27	71.23	61.69	62.03	60.27	62.6	59.27	48.29	43.31	41.6	45.42	40.06	31.21	43.72	75.16	86.55	92.57	48.35	30.52	22.92	22.56
CG15439	LOC5576897	NP_608836.1	XP_001662997.2	103.03	60.6	52.75	52.91	45.41	28.08	27.13	30.64	19.49	12.53	14.31	15.29	9.83	6.62	7.65	13.62	17.45	24.88	14.77	7.64	7.7	18.06	79.21	69.75	112.6	81.24	54.53	65.47	62.93	40.65	56.05	42.53	36.57	29.02	30.21	25.04	19.96	7.1	11.46	10.07	10.03	6.93	29.13	10.27	18.16	16.31
Secp43	LOC5575675	NP_608837.2	XP_001655804.1	42.93	99.7	121.72	97.67	86.86	84.24	45.92	36.76	21.43	19.69	17.89	15.29	24.56	19.86	29.41	48.66	52.35	64.27	50.63	24.84	26.97	33.41	120.86	171.29	176.53	165.96	135.5	121.7	109.23	126.91	147.14	146.71	101.67	74.18	65.72	55.48	40.71	26.46	39.9	26.7	29.25	20.9	44.69	51.58	78.7	71.63
FIG4	LOC5571074	NP_608841.1	XP_001659514.1	19.32	5.86	10.14	10.17	9.87	10.53	12.52	12.25	9.74	7.16	7.16	7.64	8.19	6.62	7.65	13.62	15.51	16.58	12.66	9.56	11.56	15.35	29.65	43.2	44.75	31.81	18.55	18.84	21.88	9.49	16.27	11.86	12.52	12.26	14.09	9.22	9.12	3.95	7.67	6.39	5.31	2.82	34.78	4.4	5.79	6.5
CG3294	LOC5579442	NP_608857.2	XP_021700855.1	4.29	15.64	14.2	10.17	9.87	7.02	8.35	6.13	3.9	3.58	1.79	1.91	3.28	3.31	5.24	7.79	9.69	14.51	10.55	5.73	5.78	9.33	6.09	10.48	16.58	28.41	23.38	20.78	20.29	25.14	29.61	25.38	20.08	11.63	11.03	13.33	10.85	6.71	8.52	9.28	9.99	9.02	3.55	3.36	4.3	4.1
CG3225	LOC5570176	NP_608860.1	XP_021707208.1	17.17	23.46	26.37	22.38	15.79	12.29	8.35	6.13	3.9	1.79	1.79	3.82	1.64	1.65	3.63	5.84	7.76	12.44	8.44	5.73	3.85	7.83	10.38	15.71	14.46	10.53	6.53	6.67	8.19	4.72	7.27	5.14	5.66	4.29	4.14	3.33	2.68	1.4	3.38	1.83	2.44	1.55	2.65	0.46	1.2	1.11
CG15628	LOC5572472	NP_001260047.1	XP_021706926.1	8.59	146.62	174.47	40.7	13.82	7.02	10.44	10.21	5.85	3.58	3.58	3.82	3.28	1.65	7.25	23.36	36.84	26.95	14.77	11.47	42.38	53.28	2.35	2.62	2.72	7.69	45.42	57	53.32	34.21	36.23	39.48	68.87	59.15	65.58	72.05	48.86	43.57	54.51	33.79	45.89	34.98	57.83	29.33	17.44	12.99
tank	LOC5567715	NP_608864.1	XP_021702146.1	124.5	78.2	121.72	97.67	78.97	73.71	75.14	75.57	66.25	53.71	33.99	34.39	22.93	18.2	29.81	48.66	40.72	43.54	33.76	21.02	23.11	46.66	19.03	6.72	1.73	2.14	5.45	6.61	7.76	4.14	8.53	6.54	4.36	8.68	7.25	7.99	8.42	2	3.08	5.05	1.74	1.53	6.17	3.51	5.93	5.22
mxt	LOC5568096	NP_001162874.1	XP_021703995.1	49.37	3.91	2.03	8.14	15.79	45.63	48.01	49.02	38.97	41.18	32.2	34.39	31.11	31.44	43.11	42.82	44.59	55.97	56.96	49.69	50.08	61.71	37.7	24.29	16.69	9.57	7.05	8.08	9.74	7.42	20.96	24.89	19.39	47.08	49.55	68.27	63.97	20.06	24.88	34.18	17.77	14.29	24.8	6.57	14.11	8.14
mRpS2	LOC5570809	NP_523473.2	XP_001653316.2	100.89	39.1	91.29	77.32	75.02	86	87.66	124.59	103.27	85.93	82.28	68.79	117.9	109.22	36.66	29.19	25.21	35.24	65.4	74.53	42.38	60.8	209.05	261.01	233.57	176.78	123.31	96.35	89.34	78.62	85.56	87.03	125.96	108.19	100.17	94.38	69.73	55.11	94.86	75.15	101.93	65.83	177.85	139.03	112.17	77.02
Mon1	LOC5571554	NP_608868.1	XP_001659778.1	79.42	82.11	48.69	38.66	43.43	31.59	39.66	30.64	29.23	19.69	35.78	34.39	14.74	18.2	19.74	31.14	23.27	29.02	25.32	19.11	19.26	26.79	56.45	65.72	55.02	38.47	17.58	15.84	15.27	11.07	12.05	10.63	9.63	10.36	11.3	6.91	7.19	3.41	6.35	5.35	3.24	3.13	0.71	0.43	1.07	0.75
CG3008	LOC5571936	NP_608871.1	XP_001660046.2	79.42	62.56	34.49	44.77	47.38	47.39	52.18	51.06	50.66	37.59	42.93	51.59	31.11	29.79	34.65	52.55	52.35	66.34	46.41	32.49	32.75	45.75	115.68	94.18	94.75	51.06	43.66	43.27	41.73	43.76	53.91	58.3	51.9	50.38	55.43	43.37	43.71	37.47	42.61	45.52	45.15	47.77	35.64	18.34	17.84	15.63
snsl	LOC5568933	NP_001097086.1	XP_001658255.2	1e-06	1e-06	1e-06	1e-06	1.97	1.76	2.09	26.55	124.7	105.62	12.52	21.02	3.28	24.82	6.45	7.79	5.82	8.29	23.21	126.13	13.48	0.6	4.25	3.65	3.33	2.36	1.33	0.78	0.8	1.54	4.45	9.02	5.27	31.53	55.79	96.92	134.43	94.15	74.9	45.61	21.14	16.31	6.79	14.88	16.97	2.64
mRpL24	LOC5576031	NP_523476.1	XP_001655972.2	79.42	52.78	58.83	63.08	65.15	89.51	98.1	77.61	85.73	68.03	80.49	85.99	99.89	105.91	41.5	38.93	42.66	53.9	94.94	158.61	71.27	67.73	59.47	47.68	37.09	48.67	52.54	50.27	58.61	60.25	60.83	69.28	61.41	53.21	51.01	55.61	50.17	48.3	65.57	81.96	100.88	73.44	111.54	130.71	208.85	109.48
jet	LOC5575847	NP_608880.2	XP_021702948.1	30.05	11.73	22.32	20.35	19.74	19.31	16.7	18.38	17.54	19.69	12.52	15.29	11.46	8.27	7.65	9.73	17.45	14.51	14.77	11.47	25.04	19.57	23.9	4.32	2.55	4.89	10.04	12.73	16.44	13.46	20.72	20.23	22.83	18.25	21.54	16.19	13.61	7.04	14.74	9.09	8.08	4.46	23.08	12.93	15.3	11.44
Marcal1	LOC5568607	NP_608883.1	XP_001652438.1	47.22	23.46	48.69	32.56	15.79	7.02	4.17	2.04	1.95	1.79	1.79	1.91	3.28	3.31	3.63	5.84	7.76	10.37	8.44	5.73	3.85	13.24	59.66	43	63.81	33.23	30.76	30.04	25.4	18.39	16.73	15.4	13.02	11.16	10.1	8.41	8.17	4.49	8.87	6.33	5.85	4.01	10.18	5.08	6.02	6.27
Polr1C	LOC5569369	NP_608885.1	XP_001658447.1	49.37	15.64	50.72	77.32	75.02	61.43	52.18	36.76	25.33	16.11	39.35	36.31	104.8	43.02	19.74	21.41	25.21	29.02	33.76	24.84	28.89	43.04	61.16	73.13	64.83	75.54	72.79	64.28	57.34	60.4	60.86	64.39	51.8	36.09	38.12	38.25	34.92	33.34	34.39	45.14	46.77	47.3	74.62	158.66	76.84	48.76
CG14043	LOC110677247	NP_608886.1	XP_021704042.1	90.15	21.5	16.23	26.45	33.56	42.12	35.48	28.59	27.28	19.69	16.1	17.2	27.84	28.13	26.59	35.03	44.59	62.19	61.18	45.86	40.45	58.7	49.46	66.06	50.32	33.65	24.97	25.37	24.06	24.29	34.5	36.21	30.18	25.69	24.31	22.57	25.1	15.61	18.29	17.76	17.14	10.31	25.3	18.19	13.89	14.2
Gmd	LOC5565748	NP_608888.2	XP_001650108.2	94.45	58.65	95.35	89.53	61.2	52.65	45.92	28.59	25.33	21.48	19.68	19.11	21.29	31.44	30.62	44.76	48.47	55.97	27.43	13.38	21.19	36.12	36.35	30.31	47.66	45	23.53	21.6	20.25	17.02	21.21	17.03	17.2	14.85	16.01	10.78	9.12	5.59	9.42	7.57	5.88	4.97	9.82	7.1	19.84	15.33
CG3792	LOC5570821	NP_608889.1	XP_001653333.1	107.33	23.46	60.86	67.15	57.25	61.43	60.53	59.23	52.61	42.97	51.87	51.59	101.53	142.31	66.47	66.17	75.62	85	75.95	40.13	26.97	62.01	93.87	145.92	166.73	171.01	84.8	71.94	73.02	59.77	81.96	70.53	78.43	48.9	57.68	66.26	43.42	36.77	53.02	44.64	60.71	40.58	354.66	330.88	495.16	373.99
CG8891	LOC5570828	NP_608890.1	XP_001653334.1	100.89	91.88	54.77	20.35	23.69	19.31	18.78	18.38	21.43	19.69	26.83	28.66	55.68	61.23	39.88	36.98	40.72	41.46	35.87	26.75	21.19	50.87	35.91	37.49	22.43	31.19	79.93	57.61	57.18	50.21	44.13	42.68	58.28	39.68	49.1	35.87	27.65	39.66	32.14	35.25	42.66	53.39	82.69	30.09	31.58	22.92
senju	LOC5568241	NP_608902.1	XP_001657933.2	53.66	11.73	24.34	24.42	21.72	19.31	35.48	22.47	25.33	16.11	10.73	13.38	11.46	13.24	17.73	31.14	23.27	26.95	27.43	22.93	17.34	33.11	96.26	41.61	42.29	25.89	31.1	27.43	32.06	16.79	30.8	28.22	37.11	43.97	45.87	34.99	27.9	11.48	22.2	17.96	19.04	8	78.5	53.57	53.34	37.52
CG14036	LOC5568237	NP_608903.1	XP_001657928.1	474.38	35.19	16.23	6.1	5.92	3.51	2.09	4.08	1.95	1.79	1.79	1.91	1.64	1.65	6.45	11.68	21.33	26.95	29.54	21.02	23.11	127.63	150.84	237.93	307.03	295.89	128.94	99.32	79.62	102.46	83.98	77.7	72.27	52.49	54.91	48.71	38.5	46.13	52.4	43.59	55.1	56.25	26.42	25.11	43.82	29.11
Pgant5	LOC5577563	NP_001036338.1	XP_021701939.1	79.42	19.55	24.34	52.91	65.15	56.16	73.05	53.1	70.15	48.34	21.47	26.75	24.56	33.1	30.22	73.96	56.23	62.19	107.6	22.93	28.89	37.93	54.27	87.64	81.55	42.55	11.88	9.59	7.07	3.3	9.71	4.56	3.87	10.24	8.96	7.6	12.57	1.23	4.21	5.89	0.93	0.96	5.19	3.14	9.35	4.74
CG4230	LOC5569075	NP_001260087.1	XP_001658305.2	27.9	37.14	42.6	36.63	33.56	42.12	66.79	46.97	44.82	30.43	25.04	30.57	24.56	14.89	15.71	27.25	38.78	55.97	65.4	53.51	48.16	41.54	208.33	312.03	358.76	276.13	142.06	153.33	155.5	129.6	183.32	146.57	115.06	99.11	99.61	97.85	76.48	34.31	53.06	37.88	33.71	19.51	64.4	31.69	46.06	43.01
Ncoa6	LOC5571731	NP_001097088.3	XP_021700734.1	81.57	50.83	42.6	48.84	43.43	19.31	37.57	38.81	27.28	19.69	17.89	17.2	14.74	8.27	11.28	19.46	17.45	26.95	21.1	11.47	11.56	27.69	80.41	97.57	99.72	51.11	20.44	26.22	26.09	11.32	26.57	12.12	12.81	15.19	15.33	13.64	17.27	3.92	7.57	8.22	3.2	2.1	1.82	0.99	1.11	1.06
CG14020	LOC5574513	NP_001260097.1	XP_001661482.2	1e-06	3.91	2.03	2.03	1.97	7.02	8.35	6.13	3.9	1.79	1.79	1.91	1.64	1e-06	3.63	7.79	11.63	16.58	14.77	7.64	7.7	8.73	0.51	0.37	1.21	1.34	1.53	1.75	1.03	0.92	2.23	10.11	6.28	3.29	4.38	3.7	2.88	2.23	2.23	1.74	1.44	1.02	0.46	0.03	0.18	0.32
CG7382	LOC5579491	NP_608929.1	XP_001647790.2	75.13	35.19	40.57	42.73	41.46	52.65	48.01	42.89	44.82	44.76	42.93	43.95	42.58	46.33	53.18	56.44	50.41	68.41	97.05	110.84	69.34	70.13	66.94	42.52	14.87	12.96	21.97	17.27	20.62	17.39	23.8	23.85	22.73	21.98	22.18	27.91	21.55	14.81	21.53	22.24	24.53	15.76	39.65	56.26	64.36	60.15
Vps52	LOC5575844	NP_608931.1	XP_001662260.1	42.93	33.23	20.29	24.42	27.64	22.82	35.48	18.38	19.49	14.32	16.1	22.93	9.83	11.58	17.32	31.14	23.27	29.02	29.54	22.93	17.34	24.38	69.8	74.62	79.52	59.51	55.21	51.55	49.85	41.03	48.61	41.05	39.68	40.28	35.97	24.22	22.1	13.07	23.68	17.35	13.87	11.48	22.87	18.31	15.38	15.74
Coq6	LOC5564252	NP_608934.1	XP_021694709.1	111.62	17.59	20.29	32.56	33.56	54.41	39.66	63.31	46.76	39.39	30.41	26.75	54.04	54.61	44.72	46.71	50.41	66.34	82.28	82.17	84.75	102.34	40.08	50.87	31.3	13.72	17.18	23.64	26.91	43.88	37.55	39.9	26.13	31.99	27.12	33.66	28.82	23.96	18.31	22.88	18.59	20.41	15.43	21.53	34.13	26.91
CG14015	LOC110678383	NP_608937.1	XP_021706892.1	2.15	1e-06	1e-06	1e-06	1e-06	1.76	2.09	4.08	3.9	5.37	5.37	5.73	6.55	3.31	1.21	1.95	5.82	8.29	10.55	11.47	5.78	3.91	1e-06	0.57	0.55	1.46	1.01	0.38	0.5	0.8	2.5	5.44	7.67	12.16	14.76	16.07	17.86	11.52	15.68	14.87	19	10.93	20.99	6.36	4.22	5.5
CG11147	LOC5564418	NP_608954.1	XP_021708064.1	1e-06	1e-06	1e-06	1e-06	1.97	3.51	4.17	14.3	126.65	35.8	5.37	5.73	4.91	33.1	7.65	5.84	62.04	12.44	10.55	42.04	32.75	55.38	2.77	2.78	2.6	3.67	66.43	15.54	9.65	5.48	6.4	4.51	7.62	8.39	7.13	8.26	55.18	32.34	24.8	5	2.8	1.41	5.09	1.04	2.9	1.55
obst-E	LOC5575523	NP_723116.1	XP_001662027.2	2.15	1e-06	1e-06	1e-06	1.97	1.76	2.09	44.93	393.6	658.81	234.33	196.81	311.13	109.22	208.69	1.95	52.35	4.15	29.54	68.8	34.67	18.36	1e-06	0.33	1.11	1e-06	0.31	1e-06	0.21	1e-06	0.11	1e-06	0.29	0.69	1e-06	0.93	73.87	375.17	260.01	295.74	157.3	182.49	48.58	383.92	47.7	173.54
CG9044	LOC5580253	NP_001260114.1	XP_021700216.1	27.9	13.68	24.34	24.42	19.74	14.04	25.05	14.3	19.49	19.69	17.89	24.84	9.83	9.93	26.99	54.5	48.47	31.1	25.32	17.2	21.19	24.98	30.81	30.79	52.17	34.14	18.83	23.79	21.12	8.95	20.19	14.63	13.55	13.9	14.59	12.24	14	3.65	9.74	7.38	4.15	1.92	6.89	3.37	3.23	3.54
CG9098	LOC5566382	NP_608979.2	XP_021702373.1	2.15	1.95	2.03	2.03	5.92	15.8	20.87	20.42	17.54	21.48	17.89	21.02	11.46	4.96	5.64	7.79	13.57	18.66	14.77	1.91	3.85	4.21	13.72	15.72	13.34	7.06	3.21	3.22	5.79	4.46	17.39	15.64	17.84	19.76	21.9	19.98	24.2	7.55	14.61	15.34	8.16	4.49	7.87	1.73	2.63	2.43
CG9107	LOC5567783	NP_608981.1	XP_001657684.2	57.96	97.74	125.78	113.95	88.84	77.22	54.27	55.14	31.18	17.9	41.14	30.57	62.23	26.48	17.32	23.36	27.14	35.24	25.32	13.38	19.26	27.99	92.75	157.35	135.68	103.71	52.44	50.1	43.77	28.33	35.71	35.88	45.21	39.76	36.07	30.48	26.57	15.96	37.13	27.87	49.62	31.23	32.42	42.59	35.94	16.13
CG9117	LOC5565368	NP_608983.2	XP_021701015.1	30.05	21.5	12.17	8.14	7.9	8.78	6.26	8.17	5.85	3.58	5.37	3.82	6.55	4.96	6.85	7.79	5.82	6.22	6.33	5.73	5.78	9.33	4.09	8.22	5.53	4.55	1.5	1.25	0.91	1.03	1.7	2.3	4.87	8.41	12.05	18.24	31.68	28.66	56.67	79.57	54.43	38.06	42.02	5.32	3.6	3.23
CG9175	LOC5576862	NP_608995.2	XP_001662958.1	68.69	31.28	20.29	59.01	65.15	77.22	56.35	79.65	44.82	28.64	17.89	15.29	29.48	38.06	24.17	38.93	27.14	45.61	48.52	24.84	25.04	37.93	114.59	152.32	126.17	85.16	49.07	37.93	27.69	36.84	34.06	38.76	35.96	44.52	45.71	36.08	30.07	25.47	29.13	24.32	20.37	21.19	54.75	48.19	68.19	40.34
CG9222	LOC5579143	NP_608999.2	XP_021699403.1	1e-06	1.95	2.03	1e-06	1e-06	1.76	2.09	1e-06	1e-06	1e-06	1e-06	1e-06	1e-06	1e-06	8.86	17.52	32.96	47.68	69.62	66.89	63.57	57.79	74.28	13.59	4.66	1.97	0.88	0.79	0.43	0.24	0.11	0.28	0.75	0.61	0.58	0.48	0.54	0.3	0.62	0.23	0.45	0.38	2.73	1.35	0.5	0.41
Acox3	LOC5571144	NP_001137800.1	XP_001653457.2	6.44	9.77	18.26	24.42	15.79	10.53	14.61	38.81	64.3	76.98	76.92	70.7	62.23	112.53	60.83	29.19	34.9	53.9	33.76	22.93	28.89	61.1	9.83	10.69	9.34	7.72	8.66	10.54	15.55	15.18	20.77	18.6	23.61	22.1	19.43	15.53	14.24	8.03	11.17	9.85	7.82	6.44	35.38	15.66	29.1	30.48
retm	LOC5577013	NP_001260132.1	XP_021702622.1	57.96	19.55	54.77	59.01	61.2	75.47	64.7	44.93	37.02	34.01	23.25	24.84	19.65	13.24	15.31	50.6	75.62	72.56	46.41	21.02	21.19	45.45	26.02	51.35	56.26	40.63	47.06	58.63	28.98	11.04	19.12	11.23	15.87	16.31	18.37	17.95	20.85	9.92	28.32	31.41	18.65	13.71	79.82	26.65	10.48	16.56
frj	LOC5566805	NP_609029.1	XP_021702566.1	81.57	21.5	18.26	20.35	21.72	19.31	18.78	14.3	13.64	12.53	12.52	13.38	16.38	21.51	21.35	35.03	40.72	60.12	42.2	36.31	26.97	54.48	77.25	87.44	98.63	63.61	31.54	34.76	38.65	27.83	51.98	46.28	53.89	50.66	50.19	57.57	48.9	24.27	44.55	37.29	34	15.65	67.78	88.21	135.52	114.48
Phf5a	LOC5578758	NP_609038.1	XP_001657126.1	274.75	328.42	342.85	280.81	215.18	150.94	133.58	87.82	68.2	42.97	50.09	55.41	42.58	62.88	46.33	64.23	67.86	93.29	67.51	36.31	28.89	65.92	135.94	193.49	197.87	253.62	150.95	141.14	128.78	137.9	114.4	115.34	122.55	81.44	83.52	68.15	39.72	39.17	51.34	30.83	35.14	32.38	11.71	11.11	29.09	24.38
CG9547	LOC5565282	NP_609040.1	XP_001649622.2	47.22	1.95	4.06	18.31	19.74	24.57	22.96	36.76	56.51	76.98	109.11	116.56	183.4	119.14	72.52	46.71	23.27	35.24	35.87	26.75	38.52	32.51	89.13	81.58	73.97	41.83	70.06	71.37	63.15	42.28	48.12	45.47	46.18	43.63	43.53	33.76	30.53	23.68	55.96	67.64	98.64	65.39	193.73	134.5	212.93	321.99
Dpp10	LOC5569176	NP_001285682.1	XP_021701029.1	1e-06	1e-06	1e-06	1e-06	1e-06	1e-06	1e-06	6.13	11.69	14.32	17.89	17.2	14.74	4.96	2.01	7.79	5.82	6.22	8.44	7.64	9.63	6.62	23.48	25.23	21.12	9.71	2.51	2.34	1.47	0.18	0.01	1e-06	0.97	0.85	1.13	0.26	0.18	0.09	1.03	0.28	0.05	0.08	0.37	0.09	0.05	1e-06
CG11050	LOC5574363	NP_609052.1	XP_001661397.1	150.26	228.72	204.9	166.86	112.53	75.47	77.23	59.23	50.66	57.29	62.61	66.88	42.58	34.75	28.2	19.46	29.08	20.73	23.21	30.58	144.47	91.2	105.14	122.75	139.55	112.22	42.33	39.45	36.88	21.98	39.12	32.99	39.79	31.89	38.75	29.42	25.52	20.71	58.82	60.79	92.78	64.74	64.27	81.28	104.11	78.48
Tsp	LOC5569974	NP_001137802.1	XP_021700042.1	1e-06	1.95	8.11	32.56	53.3	54.41	87.66	110.29	89.63	68.03	39.35	40.13	26.2	13.24	13.29	33.09	52.35	82.92	116.04	61.15	65.49	24.08	5.45	3.68	2.42	3.11	9.03	13.95	22.29	16.55	40.28	58	91.55	116.53	127.48	170.75	142.9	86.35	133.51	80.83	67.8	41.37	87.55	29.85	31.06	30.03
Aatf	LOC5574058	NP_609066.1	XP_001655038.2	79.42	72.33	64.92	73.25	84.89	68.45	70.96	28.59	25.33	17.9	33.99	38.22	37.66	24.82	11.68	13.62	13.57	18.66	18.99	13.38	5.78	24.08	81.55	107.68	83.64	61.21	38.58	28.96	19.55	17.55	24.92	24.75	24.24	19.86	23.14	16.63	16.65	13.86	21.61	25.33	22.2	17.31	5.88	13.3	10.87	4.81
TTLL3B	LOC5564328	NP_609068.2	XP_001648655.2	1e-06	1e-06	1e-06	1e-06	1e-06	1e-06	1e-06	1e-06	1e-06	1e-06	1e-06	1e-06	1e-06	1e-06	8.86	19.46	40.72	72.56	86.5	78.35	98.24	95.12	18.68	28.14	30.55	22.12	5.58	4.74	2.74	4.2	6.68	3.19	2.03	2.68	3.39	3.36	4.08	4.22	6.9	6.06	6.01	3.5	2.31	1.03	1.65	2.38
LUBEL	LOC5572927	NP_723214.2	XP_021700680.1	1e-06	1e-06	1e-06	1e-06	1e-06	1.76	14.61	26.55	19.49	10.74	8.94	9.55	6.55	6.62	4.83	1.95	1.94	8.29	37.98	63.06	73.2	23.18	0.49	1.26	0.97	1.74	0.91	0.82	0.54	0.42	0.32	0.42	1.24	5.92	6.75	10.74	17.24	5.25	7.81	9.32	5.71	4.53	3.44	1.51	2.55	2.22
Nha1	LOC5574378	NP_723224.2	XP_021700079.1	1e-06	1.95	2.03	2.03	1.97	1.76	4.17	16.34	48.71	91.3	184.24	173.88	83.51	62.88	56	68.12	21.33	8.29	6.33	3.82	28.89	49.36	0.81	0.75	0.21	0.26	0.56	0.54	0.93	0.94	1.64	2.18	9.98	9.39	9.61	19.22	25.3	18.95	81.5	79.53	111.15	67.27	277.16	108.17	212.02	163.88
Gas41	LOC5576425	NP_609086.1	XP_001662633.1	42.93	74.29	79.12	65.11	55.28	50.9	50.09	22.47	17.54	8.95	10.73	17.2	11.46	13.24	14.1	21.41	25.21	33.17	25.32	15.29	7.7	15.65	40.26	33.03	56.71	58.39	59.27	63.3	68.83	72.83	79.19	74.91	65.58	40.61	43.48	39.1	28.49	22.08	22.34	18.48	24.02	19.61	6.71	6.15	10.48	8
CG3430	LOC5578331	NP_542438.1	XP_001656900.2	133.08	43.01	105.49	63.08	37.51	12.29	10.44	6.13	3.9	1.79	1.79	3.82	11.46	9.93	7.25	9.73	15.51	12.44	4.22	1.91	3.85	24.68	250.92	162.03	124.4	76.11	123	136.24	121.67	98.41	85.4	55.37	28.51	18.65	18	11.55	12.55	11.88	18.28	22.41	26.83	26.18	8.35	14.46	8.73	8.48
sip2	LOC5573393	NP_723234.2	XP_001654564.2	100.89	160.3	196.78	142.44	98.71	31.59	31.31	14.3	11.69	5.37	8.94	13.38	1.64	3.31	31.02	54.5	114.39	130.61	126.59	107.02	77.05	94.82	117.55	73.88	150.51	109.64	145.91	153.5	208.56	209.19	145.82	86.12	38.16	19.12	16.93	8.64	5.3	4.6	6.44	3.41	4.21	3.72	3.81	7.46	18.21	21.25
uif	LOC5569978	NP_001162899.1	XP_021700031.1	6.44	80.15	156.21	193.31	157.93	122.85	240.03	473.83	229.92	87.72	28.62	22.93	47.49	134.04	41.09	64.23	139.6	111.95	318.57	135.68	32.75	11.74	0.19	0.03	7.23	37.68	96.65	119.79	126.68	54.55	131.22	73.91	105.29	250.99	263.75	252.93	218.29	27.7	41.31	8.94	3.94	2.44	4.24	1.92	15.1	4.61
Caper	LOC5565857	NP_609095.1	XP_021703642.1	126.64	177.89	180.55	191.27	155.96	129.88	116.88	116.42	75.99	57.29	55.45	45.86	65.5	43.02	61.24	81.74	85.31	145.12	116.04	61.15	61.64	93.01	177.52	178.37	219.64	171.66	142.12	165.92	182.07	155.52	174.84	146.32	135.58	148.06	133.05	123.36	108.25	51.39	86.3	64.49	53.13	39.34	108.08	21.44	31.85	21.79
Nuf2	LOC5577979	NP_609096.2	XP_001663649.1	64.4	87.97	87.23	59.01	49.35	24.57	29.22	10.21	11.69	5.37	17.89	21.02	1.64	1.65	9.27	17.52	25.21	20.73	12.66	7.64	5.78	17.46	58.64	78.64	69.6	47.56	36.95	39.26	63.82	36.67	44.09	32.08	20.71	10.98	10.84	6.36	4.39	2.07	4.84	2.11	3.39	1.47	10.11	5.51	5.07	10.21
CG4502	LOC5569036	NP_609103.1	XP_021701860.1	141.67	136.84	38.54	34.59	41.46	26.33	43.83	40.85	40.92	21.48	32.2	36.31	13.1	6.62	28.6	157.65	112.45	109.88	71.73	36.31	127.13	76.45	3.6	1.64	3.08	2.58	17.73	9.17	9.39	9.17	11.09	6.47	4.09	5.02	4.53	5.16	7.46	6.31	17.4	35.95	30.31	31.38	3.9	5.41	0.33	0.83
CG13784	LOC5569031	NP_001260176.1	XP_021701868.1	40.78	64.51	158.24	61.04	41.46	29.84	43.83	36.76	48.71	51.92	33.99	45.86	26.2	28.13	33.04	93.42	87.25	51.83	44.31	42.04	63.57	40.94	46.88	33.53	49.98	32.09	17.53	14.76	9.99	4.27	5.17	2.93	3.77	5.66	5.26	2.53	2.64	1.07	3.48	4.06	2.33	1.65	1.86	1.15	2.38	2.51
gudu	LOC5573699	NP_609111.1	XP_001661025.1	1e-06	1e-06	1e-06	1e-06	1e-06	1e-06	1e-06	1e-06	1e-06	1.79	1e-06	1e-06	1e-06	1e-06	6.04	13.62	25.21	41.46	44.31	36.31	28.89	28.6	30.16	29.37	17.61	14.39	19.77	15.8	11.84	2.14	1.17	0.89	4.59	5.38	4.67	1.62	1.02	0.66	3.01	0.85	0.53	0.9	0.31	0.21	0.47	0.73
CG6739	LOC5570998	NP_609130.1	XP_021706986.1	1e-06	1e-06	1e-06	1e-06	1.97	5.27	10.44	22.47	29.23	23.27	21.47	22.93	8.19	6.62	6.85	5.84	3.88	14.51	52.74	89.82	38.52	3.01	1e-06	0.17	0.08	0.7	2.05	16.21	3.68	1.96	1.6	0.96	1.46	8.79	10.17	27.91	106.81	57.28	46.2	30.34	7.66	5.56	1.57	1.99	0.49	0.18
CG7191	LOC5573899	NP_609146.3	XP_021703333.1	1e-06	17.59	6.09	1e-06	1e-06	1e-06	1e-06	2.04	5.85	10.74	16.1	19.11	16.38	13.24	6.85	13.62	11.63	8.29	6.33	5.73	3.85	2.71	0.09	0.06	0.12	0.37	0.36	0.29	0.24	1e-06	0.04	0.13	0.48	1.92	2.42	7.64	12.93	14.51	12.87	20.39	12.47	10.64	17.6	12.39	7.06	4.09
Brd7-9	LOC5573895	NP_609148.1	XP_001654928.2	143.82	127.07	146.07	122.09	100.68	56.16	70.96	49.02	35.07	17.9	53.66	55.41	13.1	13.24	16.11	25.3	36.84	43.54	25.32	11.47	9.63	30.4	103.42	154.46	164.72	121.71	132.75	131.59	129.42	126.6	138.78	108.25	61.88	46.59	45.2	31.89	27.28	15.12	20.87	17.47	13.86	12.06	34.69	12.14	17.19	17.24
TwdlE	LOC5571995	NP_609157.3	XP_001660101.2	2.15	1.95	2.03	2.03	3.95	3.51	4.17	126.63	370.22	232.73	8.94	13.38	1.64	56.26	12.09	25.3	1008.22	95.36	261.61	368.82	32.75	1.81	0.56	0.14	1.07	1e-06	0.78	0.18	0.61	0.39	0.27	1.64	3.9	4.12	7.86	35.09	122.7	73.45	20.04	3.75	2.52	2.01	0.2	0.16	4.6	0.1
spz3	LOC5565708	NP_609160.2	XP_021702207.1	1e-06	1.95	4.06	2.03	1.97	1.76	1e-06	6.13	35.07	53.71	33.99	36.31	14.74	4.96	11.28	46.71	73.68	29.02	12.66	42.04	21.19	5.12	1.97	2.06	2.01	1.81	10.18	12.03	7.72	2.28	1.3	2.06	5.21	5.46	6.99	13.14	23.96	15.19	23.2	30.05	34.47	33.71	6.12	16.93	12.73	6
CG7231	LOC5569763	NP_723327.1	XP_021704085.1	21.47	1e-06	1e-06	2.03	1.97	5.27	8.35	10.21	7.79	5.37	12.52	15.29	11.46	13.24	16.11	38.93	38.78	37.32	27.43	9.56	9.63	20.17	0.51	1.02	0.45	0.36	0.53	1	2.02	2.26	2.47	3.03	7.12	7.66	9.83	17.99	14.96	16.34	24.27	19.48	22.15	16.41	35	30.23	26.62	32.94
CG7367	LOC5568613	NP_609175.2	XP_021702783.1	1e-06	1e-06	1e-06	1e-06	1e-06	1e-06	2.09	2.04	1.95	1.79	1e-06	1e-06	1e-06	3.31	3.22	40.87	11.63	10.37	2.11	9.56	5.78	0.9	1e-06	1e-06	1e-06	1e-06	1e-06	1e-06	1e-06	1e-06	0.1	0.05	0.09	0.05	1e-06	0.14	0.24	0.61	2.09	3.19	3.78	2	2.56	6.04	3.55	2.35
CCDC53	LOC5572269	NP_609178.1	XP_001653954.1	32.2	9.77	10.14	14.24	11.84	8.78	8.35	8.17	3.9	3.58	3.58	1.91	9.83	9.93	14.1	17.52	21.33	26.95	25.32	15.29	17.34	27.69	14.49	17.36	18.81	20.51	18.34	26.38	29.95	22.7	28.73	34.42	37.71	14.37	24.7	25.81	15.85	13.32	14.31	5.67	12.49	6.02	7.66	4.83	7.67	10.97
mon2	LOC5563793	NP_001033884.2	XP_021702026.1	47.22	29.32	36.52	42.73	45.41	40.37	58.44	49.02	37.02	26.85	26.83	28.66	24.56	24.82	20.55	33.09	27.14	37.32	37.98	21.02	21.19	31.61	33.07	5.55	15.07	14.12	18.82	21.48	21.96	10.7	18.37	13.44	17.07	21.53	21.34	12.66	15.07	5.49	9.69	10.06	3.74	3.8	3.81	0.5	2.79	1.83
CG12375	LOC5577258	NP_609183.1	XP_001656361.1	83.71	15.64	24.34	18.31	15.79	19.31	18.78	26.55	35.07	34.01	30.41	32.48	50.76	57.92	53.58	44.76	40.72	33.17	37.98	40.13	28.89	64.72	56.9	61.44	49.33	31.98	20.52	15.01	13.01	9.35	12.42	13.12	16.18	16.46	17.95	13.51	12.19	8.26	15.24	12.15	11.38	7.63	19.05	17.78	20.18	22.83
CG8475	LOC5567988	NP_001260230.1	XP_021703546.1	70.83	19.55	8.11	6.1	9.87	21.06	33.4	26.55	29.23	25.06	33.99	42.04	27.84	24.82	34.65	54.5	36.84	47.68	63.29	66.89	48.16	63.51	31.75	37.33	26.59	18.24	19.68	22.43	28.07	18.37	28.66	19.94	18.51	26.07	26.87	27.41	41.55	21.57	30.46	39.7	19.76	14.64	29.77	11.17	19.54	27.55
CG8460	LOC5574881	NP_609190.2	XP_021701718.1	103.03	115.34	46.66	30.52	35.53	24.57	37.57	30.64	23.38	8.95	25.04	28.66	9.83	21.51	34.65	52.55	44.59	74.63	37.98	11.47	11.56	33.11	77.9	73.5	88.39	71.18	46.46	42.06	39.45	40.1	46.99	46.33	31.3	18.73	20.1	9.86	9.02	9.47	12.78	10.05	8.14	6.67	12.57	17.73	43.97	33.28
PGAP5	LOC5578838	NP_609191.1	XP_001657197.2	51.52	15.64	12.17	12.21	11.84	12.29	8.35	6.13	3.9	1.79	1.79	3.82	6.55	6.62	11.28	17.52	23.27	31.1	29.54	21.02	15.41	25.59	41.71	51.71	42.64	37.58	26.09	18.04	18.63	21.63	24.56	23.26	20.22	19.94	21.73	17.14	12.41	7.83	11.07	9.75	8.48	6.38	13.09	11.49	18.22	17.97
Snx6	LOC5578918	NP_001245939.1	XP_021694074.1	163.13	129.02	48.69	65.11	98.71	110.57	98.1	81.7	70.15	41.18	51.87	53.5	34.39	41.37	75.74	163.49	116.33	103.66	84.39	47.78	38.52	78.56	68.25	106.9	94.72	75.14	73.56	78.7	80.71	65.87	80.65	75.75	68.5	85.84	82.39	72.29	66.14	28.36	33	28.83	15.03	14.44	32.22	13.8	41.12	31.87
Pvr	LOC5563777	NP_001162911.1	XP_021702027.1	4.29	5.86	16.23	34.59	45.41	50.9	73.05	59.23	58.46	42.97	25.04	30.57	13.1	16.55	23.77	64.23	54.29	45.61	33.76	36.31	23.11	17.76	1.47	2.11	1.75	10.93	20.8	16.88	16.44	13.38	27.44	25.45	18.36	24.61	22.75	19.45	25.59	10.78	15.38	16.82	8.8	6.57	4.35	1.65	3.11	2.74
CG8086	LOC5563772	NP_001260237.1	XP_021702035.1	1e-06	1e-06	1e-06	2.03	1.97	1.76	6.26	14.3	25.33	35.8	42.93	42.04	22.93	23.17	14.5	3.89	5.82	8.29	50.63	45.86	73.2	41.54	1.43	0.83	1.02	0.67	0.08	0.07	0.14	0.03	1e-06	0.02	0.11	0.6	0.57	1.64	4.04	7.61	13.27	24.94	14.93	17.19	1.62	3.28	0.47	0.45
Scgalpha	LOC5568183	NP_001260246.1	XP_021703909.1	1e-06	1.95	4.06	4.07	3.95	7.02	14.61	18.38	27.28	25.06	17.89	26.75	18.01	8.27	2.42	3.89	17.45	26.95	46.41	34.4	9.63	4.52	0.1	1e-06	1e-06	0.07	0.43	0.05	0.39	0.22	3.34	11.27	20.06	39.78	42.37	55.01	65.4	35.14	40.19	49.15	38.54	22.33	7.88	8.01	4.7	5.9
Mettl14	LOC5573075	NP_609205.1	XP_021702143.1	70.83	70.38	81.15	56.98	39.48	28.08	20.87	8.17	5.85	3.58	3.58	5.73	6.55	9.93	11.68	19.46	21.33	26.95	16.88	5.73	3.85	13.55	79.55	83.24	130.57	133.3	137.42	106.44	113.88	148.35	156.06	148.97	103.6	67.67	66.8	65.98	49.95	38.5	37.47	40.95	33.01	34.38	59.49	21.56	43.05	28.15
CG7810	LOC5567717	NP_609206.1	XP_001657636.1	23.61	13.68	20.29	22.38	15.79	12.29	20.87	6.13	5.85	3.58	5.37	7.64	4.91	6.62	9.67	21.41	21.33	22.8	18.99	11.47	5.78	9.63	25.9	34.24	30.64	33.08	19.52	17.65	19.79	15.09	17.85	19.15	19.12	10.72	12.33	8.29	7.22	4.33	6.47	4.92	6.13	3.39	6.04	4	4.9	6.19
CG7806	LOC5568184	NP_609207.1	XP_021703912.1	53.66	27.37	30.43	30.52	27.64	19.31	29.22	18.38	13.64	7.16	10.73	11.46	9.83	14.89	28.6	68.12	58.17	33.17	27.43	15.29	13.48	25.89	8.56	7.73	7.54	7.3	10.43	10.07	10.79	10.25	14.41	9.88	6.45	7	6.56	6.74	7.81	3.28	4.34	5.9	3.62	3.23	2.97	1.11	3.52	1.81
strat	LOC5568185	NP_609209.2	XP_021703913.1	77.27	27.37	52.75	67.15	67.12	59.67	62.62	38.81	42.87	32.22	28.62	34.39	26.2	29.79	26.59	50.6	42.66	51.83	44.31	26.75	13.48	32.81	33.9	45.37	34.66	29.52	27.63	22.21	21.04	25.99	29.17	31.47	39.62	32.03	31.41	36.96	24.78	16.06	19.76	14.88	17.85	17.56	11.52	5.72	20.83	13.14
CG17294	LOC5569494	NP_609219.1	XP_001658579.2	15.03	7.82	2.03	2.03	3.95	7.02	8.35	6.13	5.85	3.58	5.37	7.64	4.91	8.27	9.67	9.73	13.57	18.66	23.21	15.29	7.7	9.93	66.7	71.65	66.06	43.3	22.16	16.6	16.83	11	17.6	14.72	9.86	9.8	7.91	8.92	6.96	3.86	5.32	4.46	4.85	3.84	22.24	9.22	20.78	17.7
CG13384	LOC5573947	NP_723383.1	XP_001654984.1	51.52	78.2	127.81	122.09	88.84	45.63	48.01	28.59	29.23	26.85	19.68	26.75	16.38	13.24	21.76	62.28	120.21	49.75	37.98	21.02	25.04	26.49	102.18	128.48	102.01	68.66	21.89	21.71	17.77	15.98	18.4	15.32	12.34	13.61	14.34	12.46	14.09	7.23	11.97	11.16	7.07	6.41	7.25	2.22	3.62	4.77
Dh31	LOC5569983	NP_723401.1	XP_021700019.1	1e-06	1.95	1e-06	1e-06	1e-06	1e-06	1e-06	2.04	7.79	14.32	33.99	40.13	31.11	18.2	6.04	5.84	3.88	4.15	10.55	15.29	9.63	9.33	0.81	0.95	0.81	1.62	1.01	1.03	0.38	0.6	0.47	1.03	4.43	8.33	14.08	12.43	10.97	11.25	16.44	9.72	11.5	5.9	24.9	25.29	18.07	27.13
CG13097	LOC5570915	NP_609237.1	XP_021700627.1	85.86	101.65	75.06	69.18	71.07	40.37	52.18	30.64	25.33	16.11	55.45	51.59	40.94	21.51	11.68	13.62	13.57	14.51	12.66	7.64	7.7	28.9	89.99	113.76	141.77	139.91	74.96	54.5	38.69	39.2	39.73	42.23	45.88	36.07	37.83	28.99	29.85	26.03	36.47	37.23	56.46	48.24	20.56	41.79	29.87	15.57
PIG-U	LOC5563851	NP_609238.1	XP_001648170.1	83.71	78.2	75.06	69.18	61.2	42.12	54.27	20.42	21.43	12.53	10.73	17.2	14.74	23.17	22.56	35.03	34.9	43.54	27.43	15.29	9.63	29.2	93.15	121.65	97.97	59.28	44.58	57.58	77.63	64.77	82.76	76.24	70.43	59.05	59.86	48.31	37.31	15.8	34.59	24.81	31.64	19.19	89.51	85.09	77.08	63.47
mRpL51	LOC5572966	NP_609239.1	XP_001654295.1	85.86	119.25	139.98	97.67	102.66	149.18	112.71	102.12	87.68	75.19	71.55	70.7	117.9	112.53	40.29	36.98	38.78	51.83	86.5	84.08	50.08	62.31	115.99	117.96	131.28	116.6	89.41	71.38	66.63	58.77	60.81	71.22	74.25	68.02	70	63.53	59.14	51.11	75.38	91.74	82.58	60.54	97.51	153.18	207.57	150.59
CG31886	LOC5577721	NP_001097129.1	XP_011493717.1	23.61	9.77	26.37	36.63	35.53	21.06	41.74	18.38	23.38	14.32	8.94	15.29	8.19	9.93	7.25	13.62	11.63	10.37	14.77	5.73	5.78	9.63	25.37	6.9	7.52	4.27	9.02	36.93	58.01	22.24	44.19	26.13	45.62	33.34	34.67	20.18	18.22	10.2	45.9	71.51	42.83	26.06	29.48	20.83	18.29	21.57
CG13108	LOC5571138	NP_609276.1	XP_021700259.1	1e-06	1e-06	1e-06	1e-06	1e-06	1.76	4.17	6.13	11.69	12.53	10.73	11.46	6.55	1.65	1.61	3.89	9.69	10.37	14.77	9.56	3.85	0.9	163.52	182.75	188.49	151.64	90.68	103.73	94.51	101.26	84.71	85.68	92.54	85.76	89.39	56.49	43.91	32.25	35.05	17.93	18.12	19.66	26.62	15.82	19.34	19.12
CG9586	LOC5574502	NP_001260279.1	XP_001655165.1	100.89	117.29	87.23	71.22	75.02	45.63	64.7	34.72	38.97	26.85	37.56	40.13	36.03	43.02	41.09	52.55	60.11	76.71	67.51	49.69	36.6	46.35	113.19	174.87	168.37	159.45	84.06	69.57	69.22	61.78	69.27	75.93	62.63	45.59	46.25	45.67	38.47	28.43	28.88	39.72	52.99	44.4	73.18	22.05	34.59	30.62
CG33298	LOC5569512	NP_995666.1	XP_021700487.1	62.25	39.1	34.49	28.49	29.61	19.31	37.57	24.51	31.18	30.43	19.68	22.93	13.1	11.58	12.89	23.36	25.21	31.1	25.32	15.29	17.34	24.08	60.2	31.37	48.55	30.36	19.1	17.02	14.16	7.01	14.01	10.71	11.67	16.19	16.59	13.63	14.06	4.88	9.1	10.83	6.49	4.52	2.21	3.02	4.83	2.67
brwl	LOC5576404	NP_609298.1	XP_021709873.1	45.08	37.14	38.54	28.49	21.72	17.55	20.87	22.47	21.43	23.27	33.99	34.39	13.1	8.27	7.25	13.62	42.66	20.73	16.88	11.47	19.26	19.57	97.29	146.17	143.15	114.19	84.19	92.38	93.28	85.25	82.86	67.5	61.37	57.32	53.06	36.01	31.27	18.41	29.4	20.29	18.19	13.33	19.33	28.35	26.73	27.34
IP3K1	LOC5573849	NP_609313.2	XP_021701280.1	38.64	3.91	2.03	2.03	3.95	5.27	10.44	12.25	9.74	23.27	19.68	26.75	13.1	14.89	13.29	52.55	50.41	24.88	31.65	9.56	15.41	21.07	294.98	490.96	359.52	242.01	74.76	62.25	29.77	12.79	7.66	9	28.73	34.45	35.37	14.01	12.65	9.95	23.67	5.54	6.43	5.11	13.55	3.18	5.36	4.11
CG13123	LOC5570709	NP_609315.1	XP_001659302.2	10.73	13.68	22.32	28.49	23.69	24.57	16.7	8.17	5.85	5.37	3.58	3.82	3.28	3.31	4.83	11.68	11.63	14.51	8.44	5.73	5.78	7.53	17.66	19.33	16.88	19.68	16.99	17.2	19.36	12.56	13.84	11.77	9.69	7.58	8.4	5.48	4.27	6.41	7.57	4.34	4.95	3.36	5.75	7.28	7.85	9.26
CG13124	LOC5569178	NP_001162923.1	XP_021701035.1	1e-06	1.95	4.06	4.07	3.95	21.06	48.01	36.76	46.76	42.97	46.51	61.15	49.13	41.37	46.73	31.14	89.19	87.07	94.94	133.77	86.68	120.1	0.05	0.16	0.19	0.15	1e-06	0.03	0.15	0.13	1.22	3.4	4.51	12.95	16.15	22.88	27.92	16.26	25.65	28.9	19.24	15.95	15.94	15.62	21.64	16.81
CG4619	LOC5573951	NP_001162929.1	XP_001654989.2	21.47	13.68	22.32	32.56	33.56	28.08	43.83	26.55	23.38	14.32	23.25	22.93	45.85	33.1	12.49	7.79	7.76	8.29	18.99	11.47	5.78	15.35	67.35	64.28	51.33	35.01	41.4	32	29.25	28.93	38.73	42.75	31.35	40.2	40.47	46.48	46.28	35.25	48.13	88.27	94.1	96.45	51.34	33.54	20.34	12.42
Ripalpha	LOC110676724	NP_609351.1	XP_021701400.1	109.47	82.11	50.72	34.59	27.64	10.53	16.7	8.17	7.79	5.37	8.94	11.46	4.91	4.96	6.85	13.62	17.45	20.73	16.88	9.56	5.78	24.98	152.82	160.23	158.58	154.95	73.32	59.18	41.26	31.25	32.22	33.96	33.43	33.67	38.33	32.07	28.67	22.17	30.87	18.88	24.5	13.81	6.39	11.83	12.78	9.14
ova	LOC5570798	NP_609360.2	XP_021705518.1	68.69	52.78	71	40.7	51.33	29.84	73.05	14.3	27.28	10.74	14.31	30.57	6.55	8.27	10.88	27.25	21.33	26.95	23.21	13.38	3.85	16.86	63	87.75	105.96	75.98	36.42	41.25	47.15	23.19	40.8	29.1	42.96	36.85	43.44	38.58	27.17	14.77	31.26	11.35	13.28	7.78	50.69	33.4	32	24.26
Ufd4	LOC5569522	NP_609369.1	XP_021704014.1	167.43	127.07	64.92	103.78	122.4	82.49	152.37	122.54	111.07	71.61	98.38	107.01	45.85	43.02	46.33	93.42	89.19	103.66	113.93	86	73.2	110.17	36.29	52.49	43.51	26.39	17.87	19.82	21.23	10.58	25.13	15.4	13.22	21.3	25.65	25.89	45.02	14.33	20.06	20.2	8.6	6.11	5.88	1.96	2.71	2.49
CG4968	LOC5569515	NP_609375.1	XP_021704011.1	160.99	119.25	95.35	87.5	92.79	68.45	79.31	38.81	35.07	21.48	32.2	34.39	21.29	28.13	53.99	116.78	124.09	138.9	128.7	86	61.64	93.91	253.35	319.75	319.39	321.92	291.1	280.72	275	200.26	263.28	241.45	203.86	127.5	134.95	97.84	77.22	42.15	63.57	44.24	45.5	30.58	132.76	154.98	228.48	196.1
Cox10	LOC5570914	NP_609382.1	XP_001653393.1	107.33	97.74	56.8	73.25	92.79	117.59	102.27	98.03	99.37	85.93	110.9	110.83	129.36	114.18	45.12	25.3	25.21	35.24	63.29	110.84	130.98	99.93	142.9	139.85	117.16	102.94	141.43	119.04	112.06	105.95	116.72	120.13	101.45	115.76	119.63	125.43	125.43	102.71	121.49	200.66	197.7	168.64	172.65	192.55	149.31	114.76
[truncated: 2,194 more rows]
[truncated: 4 more columns]
