# Supplementary material for: Recently Evolved, Stage‐Specific Genes Are Enriched at Life‐Stage Transitions in Flies
Source: J Exp Zool B Mol Dev Evol. 2025 Jul 15;344(7):428–41. doi: 10.1002/jez.b.23317 (PMC12576388; doi:10.1002/jez.b.23317)
Supplement: Supplementary file 10 — Supporting table 5.xlsx. [file JEZ-344-428-s008.xlsx]

## Sheet: Supplementary_Table_5
Assembly Accession	Assembly Name	Organism Name	Organism Taxonomic ID	Assembly Stats Total Sequence Length	Assembly Release Date	Assembly Stats Contig N50	Annotation BUSCO Complete	Annotation BUSCO Single Copy	Annotation BUSCO Duplicated	Annotation BUSCO Fragmented	Annotation BUSCO Missing	Annotation BUSCO Lineage	Family	Type	Phylostratum (PS)
GCA_045014175.1	ASM4501417v1	Kerria lacca	473130	256623901	2024-11-18	28534742							Tachardiidae	proteome	6
GCF_032362555.1	ilAmyTran1.1	Amyelois transitella	680683	327376598	2023-10-04	11369407	0.993757	0.986757	0.00699962	0.000567537	0.00567537	lepidoptera_odb10	Pyralidae	proteome	6
GCF_030269925.1	ASM3026992v2	Bombyx mori	7091	461688958	2023-07-06	15957419	0.982974	0.978623	0.00435112	0.00227015	0.014756	lepidoptera_odb10	Bombycidae	proteome	6
GCF_030705265.1	ASM3070526v1	Helicoverpa armigera	29058	355232002	2023-08-14	11585164	0.995081	0.959894	0.0351873	0.000189179	0.00472947	lepidoptera_odb10	Noctuidae	proteome	3
GCF_021134715.1	ASM2113471v1	Daphnia pulex	6669	133181052	2021-12-09	8301990	0.972359	0.963475	0.0088845	0.00493583	0.0227048	arthropoda_odb10	Daphniidae	proteome	3
GCF_015104395.2	ASM1510439v2	Macrobrachium nipponense	159736	4253862858	2020-10-29	255022	0.935834	0.894373	0.041461	0.023692	0.0404738	arthropoda_odb10	Palaemonidae	proteome	6
GCF_917563875.1	PGI_DIABVI_V3a	Diabrotica virgifera virgifera	50390	2533404242	2022-07-29	7930419	0.978814	0.964218	0.0145951	0.00329567	0.0178908	endopterygota_odb10	Chrysomelidae	proteome	6
GCA_902850265.1	PGI_Spodlit_v1	Spodoptera littoralis	7109	435647201	2022-06-24	14400097							Noctuidae	proteome	6
GCF_024364675.1	icAetTumi1.1	Aethina tumida	116153	259967705	2022-07-22	11742490	0.993409	0.974105	0.0193032	0.00094162	0.00564972	endopterygota_odb10	Nitidulidae	proteome	2
GCA_020844145.1	ASM2084414v1	Sarcoptes scabiei	52283	57283228	2021-11-12	5924017							Sarcoptidae	proteome	6
GCF_905220565.1	ilMelCinx1.1	Melitaea cinxia	113334	499397863	2021-02-16	7977876	0.983163	0.97692	0.00624291	0.00151343	0.0153235	lepidoptera_odb10	Nymphalidae	proteome	3
GCA_013387185.1	ASM1338718v1	Caligus rogercresseyi	217165	478201101	2019-11-13	38017							Caligidae	proteome	6
GCF_905220415.1	ilColCroc2.1	Colias croceus	72248	324897031	2021-02-16	10749422	0.994135	0.988082	0.00605373	0.000756716	0.00510783	lepidoptera_odb10	Pieridae	proteome	2
GCA_030710605.1	ASM3071060v1	Cordylochernes scorpioides	51811	2619362661	2023-08-10	170105							Chernetidae	proteome	6
GCA_921294245.1	PGI_MELIAE_v1	Brassicogethes aeneus	1431903	585278335	2022-01-17	24416959							Nitidulidae	proteome	6
GCF_003254395.2	Amel_HAv3.1	Apis mellifera	7460	225234541	2018-09-10	5382476	0.987815	0.986313	0.00150225	0.00333834	0.0088466	hymenoptera_odb10	Apidae	proteome	3
GCF_042767895.1	ASM4276789v1	Penaeus vannamei	6689	1796874110	2024-10-10	201414	0.916091	0.882527	0.0335637	0.0227048	0.0612043	arthropoda_odb10	Penaeidae	proteome	6
GCF_023101765.2	AGI-APGP_CSIRO_Sfru_2.0	Spodoptera frugiperda	7108	383907753	2022-08-26	4914980	0.995838	0.983352	0.0124858	0.000756716	0.00340522	lepidoptera_odb10	Noctuidae	proteome	3
GCF_020631705.1	ASM2063170v1.1	Daphnia magna	35525	161452108	2021-10-27	1507563	0.978282	0.918065	0.0602172	0.00197433	0.0197433	arthropoda_odb10	Daphniidae	proteome	6
GCF_031307605.1	icTriCast1.1	Tribolium castaneum	7070	241845558	2023-09-14	16193484	0.991525	0.986347	0.00517891	0.00141243	0.00706215	endopterygota_odb10	Tenebrionidae	proteome	5
GCA_918797505.1	PGI_BMITA_v3	Bemisia tabaci	7038	609949642	2022-07-12	1927910							Aleyrodidae	proteome	3
GCF_024679095.1	ASM2467909v1	Eriocheir sinensis	95602	1765827443	2022-08-16	717335	0.97927	0.915104	0.0641658	0.00197433	0.0187562	arthropoda_odb10	Varunidae	proteome	5
GCF_005508785.2	pea_aphid_22Mar2018_4r6ur_v2	Acyrthosiphon pisum	7029	533632392	2019-05-20	25986							Aphididae	proteome	5
GCF_014356525.2	ASM1435652v1	Nilaparvata lugens	108931	1085539448	2020-09-09	585858							Delphacidae	proteome	6
GCF_029169275.1	AcerK_1.0	Apis cerana	7461	223040589	2023-03-14	13386827	0.987147	0.985979	0.00116842	0.00216992	0.0106827	hymenoptera_odb10	Apidae	proteome	6
GCF_932276165.1	ilPluXylo3.1	Plutella xylostella	51655	323302761	2022-03-10	10961940	0.989595	0.983352	0.00624291	0.00132425	0.00908059	lepidoptera_odb10	Plutellidae	proteome	3
GCF_040412425.1	ASM4041242v1	Macrobrachium rosenbergii	79674	3176521071	2024-06-28	11036081	0.971372	0.964462	0.00691017	0.0108588	0.017769	arthropoda_odb10	Palaemonidae	proteome	3
GCF_040958095.1	FALCON_Pclarkii_2.0	Procambarus clarkii	6728	4028952570	2024-07-31	483870	0.984205	0.900296	0.0839092	0.00493583	0.0108588	arthropoda_odb10	Cambaridae	proteome	3
GCF_015228065.2	NSTDA_Pmon_1	Penaeus monodon	6687	2391040180	2020-11-05	45188							Penaeidae	proteome	3
GCF_035594125.1	ASM3559412v1	Scylla paramamosain	85552	1210760420	2024-01-12	11448802	0.984205	0.975321	0.0088845	0.000987167	0.0148075	arthropoda_odb10	Portunidae	proteome	6
GCF_009193385.2	Nvit_psr_1.1	Nasonia vitripennis	7425	297309692	2020-01-30	7180486	0.953096	0.941913	0.0111834	0.0058421	0.0410616	hymenoptera_odb10	Pteromalidae	proteome	3
GCF_017591435.1	ASM1759143v1	Portunus trituberculatus	210409	1005046021	2021-03-30	4121416	0.970385	0.964462	0.005923	0.0128332	0.0167818	arthropoda_odb10	Portunidae	proteome	2
GCA_013339725.1	BIME_Rmic_1.3	Rhipicephalus microplus	6941	2529915399	2020-06-16	1791079							Ixodidae	proteome	6
GCF_016802725.1	UNIL_Sinv_3.0	Solenopsis invicta	13686	378101515	2021-02-03	9421447	0.990986	0.983475	0.00751127	0.00183609	0.00717743	hymenoptera_odb10	Formicidae	proteome	5
GCF_040183065.1	P.americana_PAMFEO1_priV1	Periplaneta americana	6978	3231918202	2024-06-14	42422338	0.978054	0.965618	0.012436	0.00292612	0.0190197	insecta_odb10	Blattidae	proteome	6
GCF_910591885.1	iyBomTerr1.2	Bombus terrestris	30195	392962041	2022-02-09	6780370	0.989484	0.985478	0.00400601	0.000667668	0.00984811	hymenoptera_odb10	Apidae	proteome	6
GCF_914767665.1	icHarAxyr1.1	Harmonia axyridis	115357	425524972	2021-09-16	22915403	0.974576	0.950094	0.0244821	0.00094162	0.0244821	endopterygota_odb10	Coccinellidae	proteome	5
GCF_020184175.1	ASM2018417v2	Aphis gossypii	80765	334855424	2021-09-30	3973335	0.991235	0.976892	0.0143426	0.000398406	0.00836653	hemiptera_odb10	Aphididae	proteome	6
GCF_002706865.2	ASM270686v3	Spodoptera litura	69820	429567674	2017-10-25	68785							Noctuidae	proteome	6
GCA_902829305.4	PGI_SPEXI_v6	Spodoptera exigua	7107	450885128	2022-10-08	15037799							Noctuidae	proteome	6
GCA_902850365.2	PGI_CHILSU_V6	Chilo suppressalis	168631	783446955	2022-09-09	20158388							Crambidae	proteome	6
GCF_963966145.1	icTenMoli1.1	Tenebrio molitor	7067	276826441	2024-02-12	7033857	0.990584	0.979284	0.0112994	0.00282486	0.00659134	endopterygota_odb10	Tenebrionidae	proteome	3
GCA_038502225.1	ASM3850222v1	Cherax quadricarinatus	27406	3954007681	2024-04-29	730118							Parastacidae	proteome	6
GCF_014839805.1	JHU_Msex_v1.0	Manduca sexta	7130	470021481	2020-10-02	424948	0.989973	0.91468	0.0752932	0.00208097	0.00794552	lepidoptera_odb10	Sphingidae	proteome	6
GCF_003590095.1	tn1	Trichoplusia ni	7111	368211209	2018-09-24	621965	0.985812	0.928679	0.057132	0.00208097	0.0121075	lepidoptera_odb10	Noctuidae	proteome	6
GCF_018135715.1	MEX_DaPlex	Danaus plexippus	13037	245173502	2021-04-26	3940764	0.994703	0.976353	0.0183504	0.000567537	0.00472947	lepidoptera_odb10	Nymphalidae	proteome	6
GCF_947172395.1	ilBicAnyn1.1	Bicyclus anynana	110368	457159770	2022-10-28	1166575	0.990352	0.980136	0.0102157	0.000756716	0.00889141	lepidoptera_odb10	Nymphalidae	proteome	3
GCA_032884065.1	ASM3288406v1	Artemia franciscana	6661	1270721945	2023-10-23	354516							Artemiidae	proteome	2
GCF_043381705.1	CAS_Ptep_4.0	Parasteatoda tepidariorum	114398	1123819019	2024-10-21	73139	0.990457	0.929789	0.060668	0.00306749	0.0064758	arachnida_odb10	Theridiidae	proteome	6
GCF_905147795.1	ilPieRapa1.1	Pieris rapae	64459	256355036	2021-01-28	10651053	0.985244	0.979758	0.00548619	0.00151343	0.0132425	lepidoptera_odb10	Pieridae	proteome	6
GCF_963855985.1	ilOstNubi1.1	Ostrinia nubilalis	29057	495500553	2023-12-15	15546852	0.969542	0.962921	0.00662126	0.00397276	0.0264851	lepidoptera_odb10	Crambidae	proteome	6
GCF_033807575.1	ilCydPomo1	Cydia pomonella	82600	642246045	2023-11-21	3835744	0.989784	0.945895	0.0438895	0.00132425	0.00889141	lepidoptera_odb10	Tortricidae	proteome	2
GCA_013339695.2	BIME_Rsan_1.4	Rhipicephalus sanguineus	34632	2365502231	2022-06-24	541094							Ixodidae	proteome	5
GCA_009739505.2	ASM973950v2	Apolygus lucorum	248454	1023618409	2020-09-02	783891							Miridae	proteome	3
GCA_007210705.1	Tcal_SD_v2.1	Tigriopus californicus	6832	191142546	2019-07-29	44438							Harpacticidae	proteome	6
GCF_022581195.2	ilHelZeax1.1	Helicoverpa zea	7113	375165593	2022-03-18	10871041	0.996216	0.990919	0.00529701	0.000567537	0.00321604	lepidoptera_odb10	Noctuidae	proteome	6
GCF_013373865.1	ASM1337386v2	Monomorium pharaonis	307658	325506644	2020-08-14	1861574	0.990653	0.961442	0.0292105	0.00300451	0.00634285	hymenoptera_odb10	Formicidae	proteome	3
GCF_036898095.1	ASM3689809v2	Palaemon carinicauda	392227	5857136127	2024-02-28	235923	0.927937	0.823297	0.10464	0.00987167	0.0621915	arthropoda_odb10	Palaemonidae	proteome	5
GCF_023897955.1	iqSchGreg1.2	Schistocerca gregaria	7010	8742418402	2022-06-24	44584537	0.988296	0.959766	0.0285296	0.000731529	0.0109729	insecta_odb10	Acrididae	proteome	5
GCF_021130785.1	UT_GWSS_2.1	Homalodisca vitripennis	197043	2304988238	2022-01-26	168834166	0.92749	0.819522	0.107968	0.0103586	0.0621514	hemiptera_odb10	Cicadellidae	proteome	6
GCF_036711975.1	IU_Otau_3.0	Onthophagus taurus	166361	290855388	2024-02-21	33052070	0.97081	0.961394	0.0094162	0.00329567	0.0258945	endopterygota_odb10	Scarabaeidae	proteome	4
GCF_921293095.1	ioIscEleg1.1	Ischnura elegans	197161	1722738530	2021-12-05	13055916	0.991953	0.98098	0.0109729		0.00804682	insecta_odb10	Coenagrionidae	proteome	6
GCF_027563975.2	ilPloInte3.2	Plodia interpunctella	58824	291316876	2024-02-12	7837045	0.996216	0.991109	0.00510783	0.000189179	0.0035944	lepidoptera_odb10	Pyralidae	proteome	6
GCF_905220365.1	ilVanCard2.1	Vanessa cardui	171605	424798336	2021-02-16	7041724	0.993568	0.991676	0.00189179	0.000756716	0.00567537	lepidoptera_odb10	Nymphalidae	proteome	5
GCF_950023065.1	ihPlaCitr1.1	Planococcus citri	170843	403646906	2023-05-01	23636000	0.959363	0.87012	0.089243	0.00199203	0.0386454	hemiptera_odb10	Pseudococcidae	proteome	6
GCA_040581535.1	ASM4058153v1	Loxostege sticticalis	481309	485995121	2024-07-11	16446869							Crambidae	proteome	6
GCF_024362695.1	ilPecGoss1.1	Pectinophora gossypiella	13191	476494545	2022-07-22	8257054	0.988649	0.976353	0.0122966	0.000567537	0.0107832	lepidoptera_odb10	Gelechiidae	proteome	5
GCA_928085145.1	PGI_NEZAVIv3	Nezara viridula	85310	1185128795	2022-06-30	6352814							Pentatomidae	proteome	6
GCA_019399895.2	Cobs3.1	Cardiocondyla obscurior	286306	193020115	2024-06-18	5505744							Formicidae	proteome	3
GCF_016086655.4	UVic_Lsal_1.4	Lepeophtheirus salmonis	72036	647090668	2023-07-18	4499711	0.950642	0.916091	0.0345508	0.0108588	0.0384995	arthropoda_odb10	Caligidae	proteome	3
GCF_021234035.1	SC_F0-13Bv2	Daphnia pulicaria	35523	185057732	2022-01-11	3523768	0.976308	0.951629	0.0246792	0.00493583	0.0187562	arthropoda_odb10	Daphniidae	proteome	3
GCF_019202785.1	ASM1920278v2	Penaeus chinensis	139456	1466063637	2021-07-13	470155	0.955577	0.943731	0.011846	0.011846	0.0325765	arthropoda_odb10	Penaeidae	proteome	2
GCF_023375885.2	qqDerAnde1_hic_scaffold	Dermacentor andersoni	34620	2425198141	2024-11-06	66127739	0.983981	0.956714	0.0272665	0.00340832	0.0126108	arachnida_odb10	Ixodidae	proteome	6
GCF_019457755.1	ASM1945775v1	Venturia canescens	32260	290760430	2021-08-09	11235615	0.965448	0.957269	0.00817894	0.00984811	0.0247037	hymenoptera_odb10	Ichneumonidae	proteome	6
GCA_003672135.1	Obir_v5.4	Ooceraea biroi	2015173	223876465	2018-10-23	3735272							Formicidae	proteome	2
GCF_037126465.1	ASM3712646v1	Ornithodoros turicata	34597	1071349989	2024-03-13	2677430	0.977505	0.929448	0.0480573	0.00204499	0.0204499	arachnida_odb10	Argasidae	proteome	6
GCF_905475395.1	inChrCarn1.1	Chrysoperla carnea	189513	560232532	2021-04-15	67795596	0.969397	0.960452	0.00894539	0.00235405	0.0282486	endopterygota_odb10	Chrysopidae	proteome	6
GCF_905147105.1	ilPieBrab1.1	Pieris brassicae	7116	292325833	2021-01-28	21291167	0.980515	0.975785	0.00472947	0.00189179	0.0175936	lepidoptera_odb10	Pieridae	proteome	6
GCF_905163445.1	ilParAegt1.1	Pararge aegeria	116150	516571003	2021-01-28	19375358	0.990163	0.985433	0.00472947	0.000567537	0.00926977	lepidoptera_odb10	Nymphalidae	proteome	6
GCF_907165205.1	icCocSept1.1	Coccinella septempunctata	41139	398849173	2021-05-17	16512651	0.983522	0.968927	0.0145951	0.00094162	0.0155367	endopterygota_odb10	Coccinellidae	proteome	5
GCF_020882245.1	ASM2088224v1	Rhopalosiphum padi	40932	338184925	2021-11-16	14338858	0.997211	0.991633	0.00557769		0.00278884	hemiptera_odb10	Aphididae	proteome	5
GCA_036186465.1	ASM3618646v1	Nesidiocoris tenuis	355587	265555232	2023-09-23	9028578							Miridae	proteome	6
GCF_917208135.1	iyAthRosa1.1	Athalia rosae	37344	171955050	2021-10-13	7096104	0.988817	0.984477	0.00433984	0.00300451	0.00817894	hymenoptera_odb10	Athaliidae	proteome	6
GCA_918026875.4	PGI_DIATSA_v4	Diatraea saccharalis	40085	507694123	2022-11-09	6281098							Crambidae	proteome	6
GCF_026212275.2	iyMicDemo2.1a	Microplitis demolitor	69319	225878136	2023-02-13	5316196	0.967618	0.958938	0.00867969	0.00350526	0.0288767	hymenoptera_odb10	Braconidae	proteome	3
GCF_036320965.1	ASM3632096v1	Panulirus ornatus	150431	2652407876	2024-02-07	5108882	0.978282	0.962488	0.0157947	0.0128332	0.0088845	arthropoda_odb10	Palinuridae	proteome	6
GCF_029852145.1	iyMicMedi2.1	Microplitis mediator	375433	269288274	2023-04-25	4030746	0.96695	0.954265	0.0126857	0.00283759	0.030212	hymenoptera_odb10	Braconidae	proteome	6
GCA_014905175.1	ASM1490517v1	Aphidius gifuensis	684658	156944493	2020-10-21	3929594							Braconidae	proteome	6
GCF_040115645.1	ASM4011564v1	Euwallacea fornicatus	995702	219832364	2024-06-11	3683252	0.986347	0.978343	0.00800377	0.00423729	0.0094162	endopterygota_odb10	Curculionidae	proteome	6
GCF_022605725.1	icAntGran1.3	Anthonomus grandis grandis	2921223	697452952	2022-08-03	6865999	0.983522	0.962806	0.0207156	0.00329567	0.0131827	endopterygota_odb10	Curculionidae	proteome	6
GCF_047496725.1	ASM4749672v1	Anoplolepis gracilipes	354296	249841199	2025-02-07	14285274	0.988149	0.976131	0.012018	0.0058421	0.00600901	hymenoptera_odb10	Formicidae	proteome	6
GCF_040581485.1	Lhum_UNIL_v1.0	Linepithema humile	83485	244426654	2024-07-11	13948542	0.985311	0.980304	0.00500751	0.00667668	0.00801202	hymenoptera_odb10	Formicidae	proteome	6
GCA_035610365.1	HAU_Aqlei_1.0	Aquatica leii	1421715	1036906664	2024-01-12	10806843							Lampyridae	proteome	4
GCF_949628265.1	ieCloDipt1.1	Cloeon dipterum	197152	190111064	2023-03-17	10197503	0.981712	0.97147	0.0102414	0.00219459	0.0160936	insecta_odb10	Baetidae	proteome	6
GCF_912999745.1	ilPapMach1.1	Papilio machaon	76193	252114018	2021-08-18	8641220	0.996027	0.986757	0.00926977	0.000567537	0.00340522	lepidoptera_odb10	Papilionidae	proteome	6
GCF_034640455.1	iyDiaLong2	Diachasmimorpha longicaudata	58733	194452999	2023-12-27	3764119	0.976465	0.970289	0.00617593	0.00333834	0.020197	hymenoptera_odb10	Braconidae	proteome	3
GCA_013167095.2	Dsi	Daphnia sinensis	1820382	119589095	2022-10-20	3150000							Daphniidae	proteome	6
GCA_918026865.1	PGI_PHYEVI_v3	Phyllotreta striolata	444603	132261818	2022-07-12	2676005							Chrysomelidae	proteome	6
GCF_912470025.1	iVesVel2.1	Vespa velutina	202808	193976845	2021-08-14	1520875	0.970623	0.965615	0.00500751	0.00550826	0.0238691	hymenoptera_odb10	Vespidae	proteome	6
GCA_023690525.1	ASM2369052v1	Holotrichia oblita	644536	1415113966	2022-06-08	369487							Scarabaeidae	proteome	5
GCF_032445375.1	Brsri_v3	Bacillus rossius redtenbacheri	93214	1605073380	2023-10-11	5084116	0.974396	0.967813	0.00658376	0.00585223	0.0197513	insecta_odb10	Bacillidae	proteome	5
GCF_040414725.1	ASM4041472v1	Anabrus simplex	316456	6424016119	2024-06-28	95972576	0.99049	0.958303	0.0321873	0.00219459	0.00731529	insecta_odb10	Tettigoniidae	proteome	5
GCF_021461395.2	iqSchAmer2.1	Schistocerca americana	7009	8990354198	2022-02-14	49627568	0.987564	0.965618	0.0219459	0.000731529	0.0117045	insecta_odb10	Acrididae	proteome	2
GCF_038994185.2	USDA_Dalb.pri_finalv2	Dermacentor albipictus	60249	2210616132	2024-10-02	30947416	0.983299	0.942399	0.0408998	0.00340832	0.0132924	arachnida_odb10	Ixodidae	proteome	5
GCA_040285465.1	Mgal_1.0	Menopon gallinae	328185	154710484	2024-06-25	27404000							Menoponidae	proteome	6
GCF_026250575.1	icDioCari1.1	Diorhabda carinulata	1163345	415369604	2022-11-21	23459757	0.989171	0.978343	0.0108286	0.00141243	0.0094162	endopterygota_odb10	Chrysomelidae	proteome	6
GCF_905147365.1	ilAriAges1.1	Aricia agestis	91739	435265205	2021-01-28	17774651	0.980515	0.975974	0.00454029	0.000945895	0.0185395	lepidoptera_odb10	Lycaenidae	proteome	6
GCF_905333055.1	ilManJurt1.1	Maniola jurtina	191418	402038846	2021-03-19	13288869	0.98846	0.97919	0.00926977	0.00113507	0.0104048	lepidoptera_odb10	Nymphalidae	proteome	5
GCA_029891345.1	Daus_2.0	Dryococelus australis	614101	3421361566	2023-04-28	13189758							Phasmatidae	proteome	2
GCF_947563725.1	qqArgBrue1.1	Argiope bruennichi	94029	1778384155	2022-12-13	13170000	0.995228	0.931493	0.0637355	0.000681663	0.00408998	arachnida_odb10	Araneidae	proteome	6
GCF_905147045.1	ilAglIoxx1.1	Nymphalis io	171585	384156914	2021-01-28	12944774	0.991487	0.98846	0.00302686	0.00113507	0.00737798	lepidoptera_odb10	Nymphalidae	proteome	6
GCF_037043105.1	ilVanTame1 primary haplotype	Vanessa tameamea	334116	363368026	2024-03-07	12813973	0.992811	0.991109	0.00170261	0.000567537	0.00662126	lepidoptera_odb10	Nymphalidae	proteome	6
GCF_026230105.1	icDioSubl1.1	Diorhabda sublineata	1163346	456219552	2022-11-18	12487216	0.989171	0.978814	0.0103578	0.00235405	0.00847458	endopterygota_odb10	Chrysomelidae	proteome	6
GCF_905147765.1	ilVanAtal1.2	Vanessa atalanta	42275	370420815	2021-09-28	12152710	0.993757	0.992054	0.00170261	0.00151343	0.00472947	lepidoptera_odb10	Nymphalidae	proteome	5
GCF_003676215.2	ASM367621v3	Rhopalosiphum maidis	43146	326023155	2019-02-06	9046396	0.99761	0.974502	0.0231076	0.000398406	0.00199203	hemiptera_odb10	Aphididae	proteome	6
GCF_905475465.1	ilPieNapi1.2	Pieris napi	78633	319186907	2022-01-30	8327096	0.981271	0.974461	0.00681044	0.00113507	0.0175936	lepidoptera_odb10	Pieridae	proteome	6
GCF_021464435.1	ULB_Chis1_1.0	Cataglyphis hispanica	1086592	206388925	2022-01-19	7954289	0.993824	0.989317	0.00450676	0.0010015	0.00517443	hymenoptera_odb10	Formicidae	proteome	6
GCF_040954645.1	icDiaUnde3	Diabrotica undecimpunctata	50387	1742964013	2024-08-01	5175425	0.984463	0.958569	0.0258945	0.00659134	0.00894539	endopterygota_odb10	Chrysomelidae	proteome	6
GCF_023078275.1	LegGlyc_1.1	Leguminivora glycinivorella	1035111	657423512	2022-04-22	4159467	0.926031	0.905411	0.0206205	0.00737798	0.066591	lepidoptera_odb10	Tortricidae	proteome	6
GCA_036250285.1	FXH_PpeL_2.0	Pyrocoelia pectoralis	417401	532084166	2024-01-31	3077264							Lampyridae	proteome	6
GCF_910589235.1	iyVesCrab1.2	Vespa crabro	7445	229313526	2022-02-09	2980993	0.98214	0.977967	0.00417293	0.00250376	0.0153564	hymenoptera_odb10	Vespidae	proteome	6
GCF_902806685.2	iAphHyp1.2	Maniola hyperantus	2795564	408137179	2024-04-04	2012761	0.976542	0.966515	0.0100265	0.00491865	0.0185395	lepidoptera_odb10	Nymphalidae	proteome	5
GCA_041222665.1	Cwil_1.0	Cyamophila willieti	2604842	359659768	2024-08-13	808530							Psyllidae	proteome	2
GCA_013339685.2	BIME_Hyas_1.3	Hyalomma asiaticum	266040	1713574309	2020-06-16	555418							Ixodidae	proteome	2
GCF_026930045.1	Udiv.v.3.1	Uloborus diversus	327109	2151890133	2022-12-19	452780	0.95501	0.83197	0.12304	0.00306749	0.0419223	arachnida_odb10	Uloboridae	proteome	2
GCA_013339745.2	BIME_Dsil_1.4	Dermacentor silvarum	543639	2474293395	2022-06-24	339999							Ixodidae	proteome	6
GCA_025370935.1	NRCan_CFum_1	Choristoneura fumiferana	7141	575343295	2022-09-23	107887							Tortricidae	proteome	6
GCF_907164935.1	iOsmBic2.1	Osmia bicornis bicornis	1437191	222969496	2021-05-17	9077890	0.986146	0.984644	0.00150225	0.00300451	0.0108496	hymenoptera_odb10	Megachilidae	proteome	5
GCA_046119115.1	ASM4611911v1	Semiaphis heraclei	796293	432989862	2024-12-17	81748631							Aphididae	proteome	6
GCA_029852875.1	ASM2985287v1	Mythimna loreyi	667449	678263292	2023-04-21	21292549							Noctuidae	proteome	6
GCA_019925095.2	A622	Dendrolimus kikuchii	765133	705515768	2022-11-21	20894489							Lasiocampidae	proteome	6
GCF_963556715.1	ilCydFagi1.1	Cydia fagiglandana	1458189	555051570	2023-10-23	19175783	0.993	0.984109	0.00889141	0.000567537	0.00643208	lepidoptera_odb10	Tortricidae	proteome	6
GCF_905404315.1	ilLepSina1.1	Leptidea sinapis	189913	685583065	2021-04-15	14011732	0.961975	0.953273	0.00870223	0.00624291	0.0317821	lepidoptera_odb10	Pieridae	proteome	6
GCF_947568885.1	ilCydStro3.1	Cydia strobilella	1100964	542588748	2022-12-16	10643263	0.989217	0.979947	0.00926977	0.00132425	0.00945895	lepidoptera_odb10	Tortricidae	proteome	6
GCF_041682495.1	iyBomFerv1	Bombus fervidus	203811	314276726	2024-09-03	10322441	0.986146	0.981472	0.00467368	0.00634285	0.00751127	hymenoptera_odb10	Apidae	proteome	6
GCF_024542735.1	iyBomHunt1.1	Bombus huntii	85661	317402180	2022-08-09	9270999	0.986647	0.983642	0.00300451	0.00183609	0.0115173	hymenoptera_odb10	Apidae	proteome	6
GCF_905332965.1	iyBomPasc1.1	Bombus pascuorum	65598	307548333	2021-03-19	8974029	0.990986	0.986814	0.00417293	0.00150225	0.00751127	hymenoptera_odb10	Apidae	proteome	6
GCF_948474715.1	ilCydAmpl1.1	Cydia amplana	1869771	504318984	2023-02-03	8695702	0.991865	0.982596	0.00926977	0.00113507	0.00699962	lepidoptera_odb10	Tortricidae	proteome	6
GCF_905475345.1	iyVesVulg1.1	Vespula vulgaris	7454	188185082	2021-04-15	8516319	0.980805	0.977633	0.00317142	0.00216992	0.0170255	hymenoptera_odb10	Vespidae	proteome	6
GCF_021901455.1	iyNeoLeco1.1	Neodiprion lecontei	441921	272073844	2022-02-03	8158086	0.982474	0.975964	0.00650976	0.00283759	0.0146887	hymenoptera_odb10	Diprionidae	proteome	2
GCA_029204025.1	ASM2920402v1	Blomia tropicalis	40697	64772007	2023-03-14	8000912							Echimyopodidae	proteome	5
GCF_019925205.1	ASM1992520v1	Metopolophium dirhodum	44670	480811620	2021-09-14	7032305	0.996016	0.972908	0.0231076	0.000398406	0.00358566	hemiptera_odb10	Aphididae	proteome	6
GCF_910591565.1	ilCydSple1.2	Cydia splendana	1100963	630601649	2022-10-11	6521190	0.987325	0.979001	0.00832387	0.00132425	0.0113507	lepidoptera_odb10	Tortricidae	proteome	6
GCF_021155775.2	iyNeoPine1.2	Neodiprion pinetum	441929	272498186	2024-01-04	4737759	0.977132	0.970122	0.00701052	0.0078451	0.0150225	hymenoptera_odb10	Diprionidae	proteome	5
GCA_040020575.1	Rfu_1.0	Rhynocoris fuscipes	488301	621561295	2024-06-03	3929296							Reduviidae	proteome	3
GCF_022539665.2	CSIRO_AGI_Dcar_HiC_V3	Daphnia carinata	120202	108144665	2023-08-08	3551999	0.975321	0.959526	0.0157947	0.00197433	0.0227048	arthropoda_odb10	Daphniidae	proteome	6
GCF_024516045.1	iyBomAffi1.2	Bombus affinis	309941	365123313	2022-08-05	3123606	0.990486	0.986647	0.00383909	0.000834585	0.00867969	hymenoptera_odb10	Apidae	proteome	6
GCA_918026855.4	PGI_PHAECO_v4	Phaedon cochleariae	80249	869734947	2022-10-18	1950330							Chrysomelidae	proteome	6
GCF_014825855.1	ASM1482585v1	Bombus pyrosoma	396416	254804690	2020-10-02	781044	0.989985	0.987481	0.00250376	0.00267067	0.00734435	hymenoptera_odb10	Apidae	proteome	6
GCA_020080835.1	MPM_Cglom_v2.3	Cotesia glomerata	32391	288846213	2021-09-24	668782							Braconidae	proteome	6
GCF_030848805.1	Tlon_JGU_v1	Temnothorax longispinosus	300112	293182087	2024-12-23	583035	0.980471	0.971791	0.00867969	0.00851277	0.0110165	hymenoptera_odb10	Formicidae	proteome	6
GCF_026283585.1	UHH_iyHylVolc1.0_haploid	Hylaeus volcanicus	313075	252651163	2022-11-22	120369	0.981639	0.978134	0.00350526	0.00333834	0.0150225	hymenoptera_odb10	Colletidae	proteome	6
GCF_012273895.1	Zerene_cesonia_1.1	Zerene cesonia	33412	266405969	2020-10-02	43484	0.969353	0.939274	0.0300795	0.00472947	0.0259175	lepidoptera_odb10	Pieridae	proteome	6
GCF_010883055.1	B_treatae_v1	Belonocnema kinseyi	2817044	1538686255	2020-02-21	19588	0.930896	0.920214	0.0106827	0.0171925	0.0519112	hymenoptera_odb10	Cynipidae	proteome	5
GCF_023898315.1	iqSchNite1.1	Schistocerca nitens	7011	8822555691	2022-06-28	73929931	0.989759	0.964155	0.0256035	0.00146306	0.00877835	insecta_odb10	Acrididae	proteome	5
GCF_023864275.1	iqSchCanc2.1	Schistocerca cancellata	274614	8536877781	2022-06-28	59628095	0.988296	0.962692	0.0256035	0.00146306	0.0102414	insecta_odb10	Acrididae	proteome	5
GCF_023864345.2	iqSchSeri2.2	Schistocerca serialis cubense	2023355	9082806520	2022-06-28	39994732	0.989027	0.967813	0.0212143	0.000731529	0.0102414	insecta_odb10	Acrididae	proteome	5
GCF_021461385.2	iqSchPice1.1	Schistocerca piceifrons	274613	8742443784	2022-02-14	27424730	0.983906	0.948061	0.0358449	0.00219459	0.013899	insecta_odb10	Acrididae	proteome	5
GCA_040954505.1	ASM4095450v1	Ranatra chinensis	642074	777970226	2024-08-01	17369230							Nepidae	proteome	6
GCF_021155765.1	iyDipSimi1.1	Diprion similis	362088	270225736	2021-12-10	16203194	0.948423	0.942414	0.00600901	0.00267067	0.0489067	hymenoptera_odb10	Diprionidae	proteome	6
GCF_021155785.1	iyNeoFabr1.1	Neodiprion fabricii	2872261	260422217	2021-12-10	13746097	0.983141	0.976465	0.00667668	0.00250376	0.0143549	hymenoptera_odb10	Diprionidae	proteome	6
GCF_021901495.1	iyNeoVirg1.1	Neodiprion virginianus	2961670	262970509	2022-02-03	11611595	0.982307	0.97563	0.00667668	0.00333834	0.0143549	hymenoptera_odb10	Diprionidae	proteome	6
GCA_921882275.1	SP_BI_364.v2_0	Brenthis ino	405034	411873249	2021-12-19	9585547							Nymphalidae	proteome	6
GCA_029851415.1	Ehay_zju_1.0	Eretmocerus hayati	131215	692130109	2023-04-21	7457759							Aphelinidae	proteome	6
GCA_933534255.1	IP_504.v2_0	Iphiclides podalirius	110791	430729501	2022-05-03	5183580							Papilionidae	proteome	6
GCF_039881205.1	ESF131.1	Euwallacea similis	1736056	177600458	2024-05-29	3987509	0.986347	0.980226	0.00612053	0.00517891	0.00847458	endopterygota_odb10	Curculionidae	proteome	6
GCA_917834065.1	PGI_CEUTPL_v4	Ceutorhynchus assimilis	467358	674950870	2022-07-12	3538480							Curculionidae	proteome	6
GCA_918026665.1	PGI_DIABBA_v3	Diabrotica balteata	107213	1607257046	2022-07-12	1459540							Chrysomelidae	proteome	6
GCA_927349885.1	PGI_PSYICH_v2	Psylliodes chrysocephalus	3402493	1181805965	2022-07-01	1287164							Chrysomelidae	proteome	2
GCA_019343175.1	Ogib_1.0	Oedothorax gibbosus	931172	821427276	2021-08-05	979336							Linyphiidae	proteome	6
GCA_014466175.1	ASM1446617v1	Vespula pensylvanica	30213	179370016	2020-09-09	96617							Vespidae	proteome	6
GCA_013841245.2	ASM1384124v2	Apis mellifera carnica	88217	226044179	2021-08-31	2692667							Apidae	proteome	6
GCA_029852925.1	ASM2985292v1	Mythimna separata	271217	688387566	2023-04-21	22356365							Noctuidae	proteome	2
GCA_013339765.2	BIME_HaeL_1.3	Haemaphysalis longicornis	44386	2554731864	2020-06-16	740000							Ixodidae	proteome	5
GCA_026979955.1	Mus_1.0	Megalurothrips usitatus	439358	238139689	2022-12-21	2142465							Thripidae	proteome	6
GCA_903961255.1	PGI_CINC_v6	Chrysodeixis includens	689277	379968472	2022-07-12	1958027							Noctuidae	proteome	6
GCA_964030505.2	lplatythorax.final_scaffolds_v.1a	Lasius platythorax	488582	235769060	2024-04-27	109388							Formicidae	proteome	6
GCA_014466195.1	ASM1446619v1	Vespula germanica	30212	178197338	2020-09-09	84379							Vespidae	proteome	6
GCF_009731565.1	Dplex_v4	Danaus plexippus plexippus	278856	248676414	2019-12-11	108026	0.989406	0.973326	0.0160802	0.00340522	0.0071888	lepidoptera_odb10	Nymphalidae	proteome	5
