# Supplementary material for: Recently Evolved, Stage‐Specific Genes Are Enriched at Life‐Stage Transitions in Flies
Source: J Exp Zool B Mol Dev Evol. 2025 Jul 15;344(7):428–41. doi: 10.1002/jez.b.23317 (PMC12576388; doi:10.1002/jez.b.23317)
Supplement: Supplementary file 11 — Supporting table 6.xlsx. [file JEZ-344-428-s002.xlsx]

## Sheet: Supplementary_Table_6
Assembly Accession	Assembly Name	Organism Name	Organism Taxonomic ID	Assembly Stats Total Sequence Length	Assembly Release Date	Assembly Stats Contig N50	Annotation BUSCO Complete	Annotation BUSCO Single Copy	Annotation BUSCO Duplicated	Annotation BUSCO Fragmented	Annotation BUSCO Missing	Annotation BUSCO Lineage	Family	Type	7227_PS	7159_PS
GCA_947359355.1	idAcrOrbc1.1	Acrocera orbiculus	210248	221013885	2022-12-03	63123693							Acroceridae	genome	2	1
GCA_048596035.1	Gff_UG_hifiasm_2025_v1	Glossina fuscipes fuscipes	201502	405980811	2025-03-18	56869686							Glossinidae	genome	4	1
GCA_910594885.2	idBibMarc1.2	Bibio marci	189979	340009463	2022-10-14	44910499							Bibionidae	genome	1	2
GCA_930367235.1	idSarRose1.1	Sarcophaga rosellei	1206372	541374458	2022-02-13	44792449							Sarcophagidae	genome	4	1
GCA_943737955.2	idMyoTess1.2	Myopa tessellatipennis	2829445	249257482	2023-12-09	39921807							Conopidae	genome	5	1
GCA_936439885.1	idNowFero1.1	Nowickia ferox	613196	670697881	2022-05-03	35222213							Tachinidae	genome	4	1
GCA_914767995.1	idTheAcut1.1	Thecocarcelia acutangulata	1918310	692880428	2021-09-16	32012514							Tachinidae	genome	4	1
GCA_949987645.1	idTacGros1.1	Tachina grossa	141258	936904124	2023-04-29	29528263							Tachinidae	genome	4	1
GCA_933228815.1	idMacAtri3.1	Machimus atricapillus	2794001	268627744	2022-03-23	25934730							Asilidae	genome	2	1
GCA_041753815.1	SNU_Plon_1.1	Plecia longiforceps	2976917	706927914	2024-09-05	22087143							Pleciidae	genome	1	2
GCA_930367215.1	idPolAngu1.1	Pollenia angustigena	1266490	1370491206	2022-02-13	21036068							Polleniidae	genome	4	1
GCA_943735925.1	idPolAmen1.1	Pollenia amentaria	670595	1270755911	2022-06-24	19389550							Polleniidae	genome	4	1
GCA_932526495.1	idBomMajo1.1	Bombylius major	240869	304311880	2022-03-23	18803170							Bombyliidae	genome	2	1
GCA_905220375.1	idTacFera2.1	Tachina fera	631328	751720058	2021-02-16	16231967							Tachinidae	genome	4	1
GCA_932526305.1	idEpiSucc1.1	Epicampocera succincta	569040	398107694	2022-03-23	15681748							Tachinidae	genome	4	1
GCA_922984085.1	idSicFerr1.1	Sicus ferrugineus	1219204	311916451	2021-12-19	14305902							Conopidae	genome	5	1
GCA_949752815.1	idConQuad1.1	Conops quadrifasciatus	2823188	210441083	2023-04-03	13220657							Conopidae	genome	5	1
GCA_941918925.1	idPhyMeln1.1	Phyto melanocephala	1262321	739740587	2022-06-10	13167689							Rhinophoridae	genome	4	1
GCA_964300415.1	idPolPedi2.hap1.1	Pollenia pediculata	1266492	1156857512	2024-10-28	12399402							Polleniidae	genome	4	1
GCA_951509405.1	idMacRust1.1	Machimus rusticus	1717430	279698367	2023-05-15	11885694							Asilidae	genome	2	1
GCA_958299815.1	idSarCarn1.1	Sarcophaga carnaria	226135	744122384	2023-07-07	11846842							Sarcophagidae	genome	4	1
GCA_963932375.1	idPhaFune2.1	Phania funesta	670618	557389986	2024-02-07	11699856							Tachinidae	genome	4	1
GCA_936449025.2	idSarSubv1.2	Sarcophaga subvicina	236850	714197594	2022-10-08	10290937							Sarcophagidae	genome	4	1
GCA_964204855.1	idSceNota2.1	Scellus notatus	2998547	446826208	2024-07-27	10240475							Dolichopodidae	genome	2	1
GCA_963920795.1	idEutRufi1.1	Eutolmus rufibarbis	1936067	285920159	2023-12-25	10187593							Asilidae	genome	2	1
GCA_963576795.1	idMetArgy1.1	Metopia argyrocephala	2021473	626930139	2023-11-05	9607850							Sarcophagidae	genome	4	1
GCA_963931875.1	idPolGris2.1	Pollenia griseotomentosa	1720740	1046294141	2024-02-06	9571469							Polleniidae	genome	4	1
GCA_916610165.2	idGymRotn1.2	Gymnosoma rotundatum	569046	779127282	2022-02-13	9400655							Tachinidae	genome	4	1
GCA_963662145.1	idStuBell1.1	Sturmia bella	569090	437772494	2023-12-06	8855949							Tachinidae	genome	4	1
GCA_963924685.1	idDexCann1.1	Dexiosoma caninum	1918232	517069627	2024-01-29	8716042							Tachinidae	genome	4	1
GCA_949715965.1	idDysTrig1.1	Dysmachus trigonus	468725	450295657	2023-04-03	8088611							Asilidae	genome	2	1
GCA_949775025.1	idTriPrae1.1	Tricholauxania praeusta	1824988	661280076	2023-04-07	8001616							Lauxaniidae	genome	5	1
GCA_951800035.1	idLinTess1.1	Linnaemya tessellans	1776468	709870799	2023-05-27	7736229							Tachinidae	genome	4	1
GCA_937620795.1	idTheAtra2.1	Thecophora atra	1219171	354229183	2022-05-03	7720000							Conopidae	genome	5	1
GCA_964659535.1	idTriFrot2.hap1.1	Trigonometopus frontalis	2725545	671527859	2025-01-02	7671391							Lauxaniidae	genome	5	1
GCA_963681545.1	idGerAngu1.1	Germaria angustata	1918084	586457627	2023-12-15	7508000							Tachinidae	genome	4	1
GCA_939192795.1	idBomDisc1.1	Bombylius discolor	2741128	279827877	2022-05-03	7369845							Bombyliidae	genome	2	1
GCA_932273835.1	idSarVari1.1	Sarcophaga variegata	236851	718455953	2022-03-10	7365154							Sarcophagidae	genome	4	1
GCA_963855945.1	idTheNobi1.1	Thereva nobilitata	1774267	829198642	2023-12-15	7272000							Therevidae	genome	2	1
GCA_959613345.1	idTolCing1.1	Tolmerus cingulatus	2884231	279967973	2023-07-23	7098638							Asilidae	genome	2	1
GCA_963402855.1	idOrmOchr111.1	Ormia ochracea	309002	330927102	2023-08-28	6941951							Tachinidae	genome	4	1
GCA_947538895.1	idNeoCyan1.1	Neoitamus cyanurus	468767	365493643	2022-12-09	6868000							Asilidae	genome	2	1
GCA_963854165.1	idSylCinc2.1	Sylvicola cinctus	1552766	179135169	2023-12-14	6712941							Anisopodidae	genome	1	2
GCA_964211845.1	idRhaLine2.1	Rhagio lineola	1822558	1654958868	2024-07-31	6661105							Rhagionidae	genome	2	1
GCA_965113145.1	idMinFasc2.hap1.1	Minettia fasciata	1824969	683088595	2025-01-24	6643566							Lauxaniidae	genome	5	1
GCA_964034945.1	idChrAsil3.1	Chrysopilus asiliformis	1822507	429048661	2024-04-27	6560707							Rhagionidae	genome	2	1
GCA_958298945.2	idAthIbis2.2	Atherix ibis	2025112	670410102	2024-06-06	6552895							Athericidae	genome	2	1
GCA_964274935.1	idChrVidu2.1	Chrysops viduatus	798133	312354284	2024-11-08	6301467							Tabanidae	genome	2	1
GCA_951394055.1	idVilCing2.1	Villa cingulata	2753613	412588003	2023-05-13	5759920							Bombyliidae	genome	2	1
GCA_963971155.1	idAntAnth1.1	Anthrax anthrax	2725500	334620656	2024-03-04	5737487							Bombyliidae	genome	2	1
GCA_963675445.1	idLinVulp1.1	Linnaemya vulpina	1776471	554026350	2023-12-07	5718539							Tachinidae	genome	4	1
GCA_920105625.2	idCluTigr1.2	Clusia tigrina	576317	1216377468	2022-10-25	5698505							Clusiidae	genome	5	1
GCA_963920525.1	idDicObli2.1	Dichetophora obliterata	1226583	1312793690	2023-12-22	5385265							Sciomyzidae	genome	5	1
GCA_964036015.1	idLepBrev1.hap1.1	Leptarthrus brevirostris	468750	850813615	2024-05-10	5289418							Asilidae	genome	2	1
GCA_963942445.1	idArgLeuc1.1	Argyra leucocephala	377538	917377706	2024-02-09	4990337							Dolichopodidae	genome	2	1
GCA_028476595.1	CAF_Oro_1.0	Obolodiplosis robiniae	225063	199532299	2023-02-06	4659485							Cecidomyiidae	genome	1	2
GCA_949318255.1	idPolLabi1.1	Pollenia labialis	1266491	907951187	2023-04-08	4568754							Polleniidae	genome	4	1
GCA_963854835.1	idMegDoli1.1	Megamerina dolium	3037404	500511240	2023-12-15	4493370							Megamerinidae	genome	5	1
GCA_951394425.1	idTipUnca1.1	Tipula unca	2867263	692206499	2023-06-16	4468842							Tipulidae	genome	1	2
GCA_965151645.1	idTipFasc1.hap1.1	Tipula fascipennis	2719107	1137007198	2025-02-15	4457978							Tipulidae	genome	1	2
GCA_949987735.1	idLeuObtu2.1	Leucophora obtusa	2588525	1289838286	2023-05-03	4345626							Anthomyiidae	genome	4	1
GCA_963932195.1	idEmpLivi1.1	Empis livida	178772	291246278	2024-02-07	4318076							Empididae	genome	2	1
GCA_963422695.1	idXylAter1.1	Xylophagus ater	1689122	459280769	2023-09-13	4315000							Xylophagidae	genome	2	1
GCA_947095585.1	idNepScut1.1	Nephrocerus scutellatus	566305	613373670	2022-10-21	4302369							Pipunculidae	genome	3	1
GCA_963971225.1	idMelOmis1.1	Melieria omissa	1262360	490542112	2024-03-04	4091810							Ulidiidae	genome	5	1
GCA_937654795.1	idCisGlob1.1	Cistogaster globosa	1918221	837758165	2022-05-03	4072864							Tachinidae	genome	4	1
GCA_040938175.1	ASM4093817v1	Scathophaga stercoraria	95463	548000852	2024-07-30	4060505							Scathophagidae	genome	4	1
GCA_958299015.1	idTetFerr1.1	Tetanocera ferruginea	320963	790366674	2023-07-06	3935007							Sciomyzidae	genome	5	1
GCA_963583895.1	idMelRora1.1	Melanophora roralis	1606788	565116889	2023-11-05	3908477							Rhinophoridae	genome	4	1
GCA_014635995.1	ASM1463599v1	Sarcophaga peregrina	7386	560735179	2020-09-21	3839545							Sarcophagidae	genome	4	1
GCA_944452675.1	idTacLuri1.1	Tachina lurida	631329	899158429	2022-07-01	3838872							Tachinidae	genome	4	1
GCA_965152755.1	idLeiWinh2.1	Leia winthemii	1343502	466284415	2025-02-19	3817325							Mycetophilidae	genome	1	2
GCA_964659615.1	idSuiAffi2.hap1.1	Suillia affinis	2882903	380730153	2025-01-02	3794944							Heleomyzidae	genome	5	1
GCA_963662105.1	idLycPlat1.1	Meiosimyza platycephala	1825006	457167958	2023-12-06	3721000							Lauxaniidae	genome	5	1
GCA_963680825.1	idLycDeci1.1	Meiosimyza decipiens	1262309	436389685	2023-12-06	3705653							Lauxaniidae	genome	5	1
GCA_963924295.1	idDioRufi1.1	Dioctria rufipes	468723	1451570944	2024-01-22	3623881							Asilidae	genome	2	1
GCA_947095535.1	idPoeNobi2.1	Poecilobothrus nobilitatus	369887	943969335	2022-10-22	3616594							Dolichopodidae	genome	2	1
GCA_965234165.1	idGeoTrip2.1	Geomyza tripunctata	500269	223303114	2025-04-06	3582598							Opomyzidae	genome	5	1
GCA_963932295.1	idTipLate1.1	Tipula lateralis	2025111	701319157	2024-02-07	3514814							Tipulidae	genome	1	2
GCA_963691655.1	idToxMuli2.1	Toxonevra muliebris	2725530	491416689	2023-12-07	3471243							Pallopteridae	genome	5	1
GCA_949710015.1	idCraPall2.1	Crataerina pallida	452744	177048515	2023-03-19	3466619							Hippoboscidae	genome	4	1
GCA_947311025.1	idLypDubi1.1	Lypha dubia	1776473	645045364	2022-11-29	3454164							Tachinidae	genome	4	1
GCA_947397855.1	idTheSoli1.1	Thelaira solivaga	1918187	429338799	2022-12-04	3407366							Tachinidae	genome	4	1
GCA_943735915.1	idPheCory1.1	Pherbina coryleti	1096077	862951653	2022-06-24	3328242							Sciomyzidae	genome	5	1
GCA_958295665.1	idTipVern1.1	Tipula vernalis	2741129	1272252786	2023-07-06	3311925							Tipulidae	genome	1	2
GCA_947310385.1	idNepAppe1.1	Nephrotoma appendiculata	2741127	1138043649	2022-11-29	3235052							Tipulidae	genome	1	2
GCA_951804985.1	idDryAnil2.1	Dryomyza anilis	169445	656604018	2023-06-02	3171071							Dryomyzidae	genome	5	1
GCA_963668005.1	idMelCras1.1	Melieria crassipennis	1335495	413994783	2023-12-10	3041392							Ulidiidae	genome	5	1
GCA_963457695.1	idNerComm1.1	Neria commutata	1851132	273058117	2023-09-20	3039449							Micropezidae	genome	5	1
GCA_927399465.1	idSarCaer1.1	Sarcophaga caerulescens	596942	597302449	2022-02-03	3015626							Sarcophagidae	genome	4	1
GCA_965234975.1	idIliLine1.hap2.1	Ilione lineata	1226587	1270433494	2025-04-06	2916825							Sciomyzidae	genome	5	1
GCA_956483585.1	idGymViri1.1	Gymnocheta viridis	631317	600300880	2023-07-14	2916000							Tachinidae	genome	4	1
GCA_964204755.1	idSciPlat2.1	Sciapus platypterus	377571	1000090144	2024-07-27	2881579							Dolichopodidae	genome	2	1
GCA_932526605.1	idNepFlae1.1	Nephrotoma flavescens	2719080	1051332770	2022-03-23	2873576							Tipulidae	genome	1	2
GCA_949127995.1	idSuiVari3.1	Suillia variegata	1230148	263967968	2023-03-12	2752696							Heleomyzidae	genome	5	1
GCA_963682025.1	idCorImpu1.1	Cordilura impudica	1118052	1489345213	2023-12-07	2714469							Scathophagidae	genome	4	1
GCA_914767935.1	idCorMarg1.1	Coremacera marginata	1226616	979662365	2021-09-16	2710321							Sciomyzidae	genome	5	1
GCA_963971445.1	idOrnChlo1.1	Ornithomya chloropus	352856	193173666	2024-03-07	2666834							Hippoboscidae	genome	4	1
GCA_963942525.1	idPtyCont2.1	Ptychoptera contaminata	1572538	204075021	2024-02-09	2631978							Ptychopteridae	genome	1	2
GCA_965140195.1	idDolVirg1.hap1.1	Dolichopus virgultorum	2998528	817464019	2025-02-13	2615359							Dolichopodidae	genome	2	1
GCA_958295655.1	idPalScut3.1	Palloptera scutellata	2849646	415641791	2023-07-06	2526921							Pallopteridae	genome	5	1
GCA_963969385.1	idPhiAlbi1.1	Philonicus albiceps	468783	253917290	2024-02-27	2495341							Asilidae	genome	2	1
GCA_963971475.1	idChrCaec1.1	Chrysops caecutiens	1547359	333688536	2024-03-07	2487246							Tabanidae	genome	2	1
GCA_964251855.1	idNeuQuad1.1	Neurigona quadrifasciata	240896	582530976	2024-08-31	2424071							Dolichopodidae	genome	2	1
GCA_963082725.1	idPedRivo1.1	Pedicia rivosa	2882575	279514828	2023-08-09	2378111							Pediciidae	genome	1	2
GCA_965234885.1	idLonLute3.1	Lonchoptera lutea	92596	406202705	2025-04-06	2363033							Lonchopteridae	genome	3	1
GCA_949748255.1	idEusHist1.1	Eustalomyia histrio	2881975	871323355	2023-04-05	2313576							Anthomyiidae	genome	4	1
GCA_963921195.1	idPegInfi2.1	Pegoplata infirma	559701	1384369787	2024-01-05	2300000							Anthomyiidae	genome	4	1
GCA_949987705.1	idTheUnic2.1	Thereva unica	2867258	910144949	2023-04-29	2150359							Therevidae	genome	2	1
GCA_963691935.1	idNepGues1.1	Nephrotoma guestfalica	2881093	916045370	2023-12-10	2123086							Tipulidae	genome	1	2
GCA_933228675.1	idStoLuna1.1	Stomorhina lunata	1606781	728083889	2022-03-23	2030918							Rhiniidae	genome	4	1
GCA_963978525.1	idOrnFrin1.1	Ornithomya fringillina	352855	172795544	2024-03-10	1968350							Hippoboscidae	genome	4	1
GCA_961205885.1	idPtyAlbi3.1	Ptychoptera albimana	1902997	197858972	2023-07-28	1860529							Ptychopteridae	genome	1	2
GCA_963556165.1	idTipHelv1.1	Tipula helvola	2867262	1204747486	2023-12-07	1860264							Tipulidae	genome	1	2
GCA_951812925.1	idCalSimi1.1	Calliopum simillimum	1824995	690496230	2023-07-14	1796794							Lauxaniidae	genome	5	1
GCA_043165165.1	ASM4316516v1	Liriomyza trifolii	198433	117612815	2024-10-16	1736353							Agromyzidae	genome	5	1
GCA_964194425.1	idNemNiti2.1	Nemopoda nitidula	292387	178447113	2024-06-28	1669000							Sepsidae	genome	5	1
GCA_956483635.1	idPanRudi1.1	Panzeria rudis	1918131	852218079	2023-07-14	1593398							Tachinidae	genome	4	1
GCA_964056695.1	idMelPict1.hap1.1	Melieria picta	3037405	423818532	2024-05-18	1577180							Ulidiidae	genome	5	1
GCA_951394025.1	idHetRotu1.1	Heteromyza rotundicornis	2867252	333412527	2023-05-13	1478352							Heleomyzidae	genome	5	1
GCA_958336335.1	idDilFebr1.1	Dilophus febrilis	52734	305558315	2023-07-14	1419977							Bibionidae	genome	1	2
GCA_963082835.1	idLepCyli1.1	Leptogaster cylindrica	468752	196627333	2023-08-09	1374445							Asilidae	genome	2	1
GCA_965197115.1	idTipScri1.hap2.1	Tipula scripta	2736688	599163531	2025-03-10	1309589							Tipulidae	genome	1	2
GCA_947389925.1	idCoePili4.1	Coelopa pilipes	169500	262952336	2022-12-04	1280259							Coelopidae	genome	5	1
GCA_030463065.1	ASM3046306v1	Aphidoletes aphidimyza	95972	191431736	2023-07-18	1214705							Cecidomyiidae	genome	1	2
GCA_963556175.1	idTipConf1.1	Tipula confusa	2881124	728102519	2023-12-07	1211439							Tipulidae	genome	1	2
GCA_020466095.1	Cory_1.0	Chlorops oryzae	1046848	445960279	2021-10-15	1175937							Chloropidae	genome	5	1
GCA_048857165.1	ASM4885716v1	Anastoechus asiaticus	3380438	512143072	2025-03-24	1163576							Bombyliidae	genome	2	1
GCA_963920725.1	idRhaLaev1.1	Rhamphomyia laevipes	2867109	394510686	2023-12-25	1144504							Empididae	genome	2	1
GCA_965218485.1	idOryLuct2.1	Orygma luctuosum	169492	265353850	2025-03-23	1074702							Sepsidae	genome	5	1
GCA_021018905.1	ASM2101890v1	Sitodiplosis mosellana	263140	180693642	2021-12-02	988708							Cecidomyiidae	genome	1	2
GCA_949752835.1	idEmpSter1.1	Empis stercorea	2484550	342119506	2023-04-04	934403							Empididae	genome	2	1
GCA_964263875.1	idAntGrac1.hap1.1	Anthomyza gracilis	500284	576401750	2024-09-15	912725							Anthomyzidae	genome	5	1
GCA_963930735.1	idDioLine1.1	Dioctria linearis	1717392	1613167115	2024-01-31	806677							Asilidae	genome	2	1
GCA_963966595.1	idPhyRufi1.1	Physocephala rufipes	1219160	243305359	2024-02-24	765721							Conopidae	genome	5	1
GCA_949629155.1	idMyoTest1.1	Myopa testacea	2867102	243330331	2023-03-16	713800							Conopidae	genome	5	1
GCA_021234595.1	iDiv_DRa_1.0	Delia radicum	30064	1324421129	2021-12-20	557018							Anthomyiidae	genome	4	1
GCA_963082915.1	idDolGris1.1	Dolichopus griseipennis	327083	897527385	2023-08-09	532831							Dolichopodidae	genome	2	1
GCA_949628195.1	idPhaObes1.1	Phasia obesa	1918144	876805420	2023-04-08	472295							Tachinidae	genome	4	1
GCA_964007475.1	idHybCuli1.1	Hybos culiciformis	1262239	342558751	2024-03-19	431149							Hybotidae	genome	2	1
GCA_017309665.1	UL_Cfrigida_v1.1	Coelopa frigida	169498	230965604	2021-03-09	313772							Coelopidae	genome	5	1
GCA_963693315.1	idDioGlab1.1	Diogma glabrata	2715158	1328682309	2023-12-11	282781							Cylindrotomidae	genome	1	2
GCF_024334085.1	ASM2433408v1	Lutzomyia longipalpis	7200	147838017	2022-07-20	1092454	0.966819	0.956469	0.0103501	0.00182648	0.0313546	diptera_odb10	Psychodidae	proteome	1	2
GCA_000001215.4	Release 6 plus ISO1 MT	Drosophila melanogaster	7227	143706478	2014-08-01	21485538							Drosophilidae	proteome	10	1
GCF_002204515.2	AaegL5.0	Aedes aegypti	7159	1278715314	2017-06-22	11758062	0.992999	0.953729	0.0392694	0.00182648	0.00517504	diptera_odb10	Culicidae	proteome	1	8
GCF_943734735.2	idAnoGambNW_F1_1	Anopheles gambiae	7165	264451381	2022-09-09	10625458	0.994825	0.992085	0.00273973	0.000913242	0.0042618	diptera_odb10	Culicidae	proteome	1	4
GCF_035046485.1	AalbF5	Aedes albopictus	7160	1344147842	2024-01-04	1015000	0.981126	0.905936	0.0751903	0.00182648	0.0170472	diptera_odb10	Culicidae	proteome	1	7
GCF_023373825.1	ASM2337382v1	Bactrocera dorsalis	27457	530310706	2022-05-16	1523498	0.989954	0.983562	0.00639269	0.00152207	0.00852359	diptera_odb10	Tephritidae	proteome	5	1
GCF_016746395.2	Prin_Dsim_3.1	Drosophila simulans	7240	131663590	2021-10-05	22319025	0.998478	0.994216	0.0042618	0.000304414	0.00121766	diptera_odb10	Drosophilidae	proteome	9	1
GCF_013141755.1	UCI_ANSTEP_V1.0	Anopheles stephensi	30069	243460342	2020-06-09	38117870	0.993607	0.950989	0.042618	0.000913242	0.00547945	diptera_odb10	Culicidae	proteome	1	4
GCF_015732765.1	VPISU_Cqui_1.0_pri_paternal	Culex quinquefasciatus	7176	573214445	2020-12-04	2875282	0.952511	0.939422	0.0130898	0.00395738	0.0435312	diptera_odb10	Culicidae	proteome	1	5
GCF_016801865.2	TS_CPP_V2	Culex pipiens pallens	42434	566339288	2022-08-05	794805	0.95038	0.899543	0.0508371	0.00517504	0.0444444	diptera_odb10	Culicidae	proteome	1	5
GCF_009870125.1	UCI_Dpse_MV25	Drosophila pseudoobscura	7237	163266851	2020-03-03	30706867	0.994521	0.983866	0.0106545	0.00334855	0.0021309	diptera_odb10	Drosophilidae	proteome	7	1
GCA_905115235.1	iHerIll2.2.curated.20191125	Hermetia illucens	343691	1004932590	2020-11-21	16011611							Stratiomyidae	proteome	2	1
GCF_017639315.1	ASM1763931v2	Drosophila ananassae	7217	213817545	2021-07-16	26427416	0.996043	0.993303	0.00273973	0.000304414	0.00365297	diptera_odb10	Drosophilidae	proteome	8	1
GCF_043229965.1	CBGP_Dsuzu_IsoJpt1.0	Drosophila suzukii	28584	282295391	2024-10-17	6316160	0.994825	0.988128	0.00669711	0.00243531	0.00273973	diptera_odb10	Drosophilidae	proteome	8	1
GCF_028554725.1	idZeuCucr1.2	Zeugodacus cucurbitae	28588	439243742	2023-02-09	74843483	0.995129	0.988737	0.00639269	0.000304414	0.00456621	diptera_odb10	Tephritidae	proteome	5	1
GCF_030788295.1	Dvir_AGI_RSII-ME	Drosophila virilis	7244	189440335	2023-08-21	29144718	0.996347	0.97656	0.0197869	0.00243531	0.00121766	diptera_odb10	Drosophilidae	proteome	6	1
GCF_028408465.1	idAnaLude1.1	Anastrepha ludens	28586	820766187	2023-02-06	78300995	0.995738	0.989345	0.00639269	0.000608828	0.00365297	diptera_odb10	Tephritidae	proteome	5	1
GCF_016746365.2	Prin_Dyak_Tai18E2_2.1	Drosophila yakuba	7245	147883098	2021-07-30	18744361	0.998174	0.995738	0.00243531	0.000608828	0.00121766	diptera_odb10	Drosophilidae	proteome	9	1
GCF_943734845.2	idAnoFuneDA-416_04	Anopheles funestus	62324	250698078	2022-06-24	24104831	0.993912	0.991476	0.00243531	0.000304414	0.00578387	diptera_odb10	Culicidae	proteome	1	4
GCA_917627325.4	PGI_CHIRRI_v4	Chironomus riparius	315576	191837449	2022-10-18	19590381							Chironomidae	proteome	1	3
GCF_943734745.1	idAnoDarlMG_H_01	Anopheles darlingi	43151	181637336	2022-06-24	19203082	0.990563	0.98417	0.00639269	0.00121766	0.00821918	diptera_odb10	Culicidae	proteome	1	4
GCF_003369915.1	D.miranda_PacBio2.1	Drosophila miranda	7229	287096000	2019-09-23	11978448	0.99726	0.855403	0.141857	0.000913242	0.00182648	diptera_odb10	Drosophilidae	proteome	7	1
GCF_016920715.1	AaraD3	Anopheles arabiensis	7173	256807969	2021-03-10	23935993	0.99239	0.985693	0.00669711	0.000913242	0.00669711	diptera_odb10	Culicidae	proteome	1	4
GCF_004382195.2	ASM438219v2	Drosophila sechellia	7238	153084571	2019-04-16	19907079							Drosophilidae	proteome	9	1
GCF_943734685.1	AcolN3	Anopheles coluzzii	1518534	262602229	2022-06-24	18767309	0.991172	0.989345	0.00182648	0.00152207	0.00730594	diptera_odb10	Culicidae	proteome	1	4
GCF_042242935.1	idBacOlea1	Bactrocera oleae	104688	468767170	2024-09-25	75106396	0.993912	0.987215	0.00669711	0.00334855	0.00273973	diptera_odb10	Tephritidae	proteome	5	1
GCF_004382145.1	ASM438214v1	Drosophila mauritiana	7226	152298302	2019-04-16	22120385	0.999391	0.994521	0.00487062	0.000304414	0.000304414	diptera_odb10	Drosophilidae	proteome	9	1
GCF_945859705.1	idEpiBalt1.1	Episyrphus balteatus	286459	535345329	2022-09-13	5909399	0.984475	0.971994	0.012481	0.000913242	0.0146119	diptera_odb10	Syrphidae	proteome	3	1
GCF_016617805.1	CSIRO_BtryS06_freeze2	Bactrocera tryoni	59916	570642875	2021-01-19	350910	0.992085	0.980518	0.0115677	0.00304414	0.00487062	diptera_odb10	Tephritidae	proteome	5	1
GCA_018290095.1	Pv_5.2	Polypedilum vanderplanki	319348	118968711	2021-05-13	219078							Chironomidae	proteome	1	3
GCF_943734665.1	idAnoAquaMG_Q_19	Anopheles aquasalis	42839	176573000	2022-06-24	38496358	0.993303	0.987215	0.00608828	0.000608828	0.00608828	diptera_odb10	Culicidae	proteome	1	4
GCF_958450345.1	idCalVici1.1	Calliphora vicina	7373	706524439	2023-07-18	35250151	0.996347	0.989954	0.00639269	0.000608828	0.00304414	diptera_odb10	Calliphoridae	proteome	4	1
GCF_008121235.1	UCBerk_Dsub_1.0	Drosophila subobscura	7241	126232139	2019-08-28	11370518	0.997565	0.990868	0.00669711	0.00121766	0.00121766	diptera_odb10	Drosophilidae	proteome	7	1
GCF_018902025.1	UCI_dwil_1.1	Drosophila willistoni	7260	246985538	2021-06-16	9079863	0.996043	0.985084	0.0109589	0.000304414	0.00365297	diptera_odb10	Drosophilidae	proteome	7	1
GCF_024763615.1	Ppap_2.1	Phlebotomus papatasi	29031	351607531	2022-08-30	926603	0.959817	0.944901	0.0149163	0.00456621	0.0356164	diptera_odb10	Psychodidae	proteome	1	2
GCF_027943255.1	idAnaObli1_1.0	Anastrepha obliqua	95512	836742189	2023-01-24	92569129	0.996043	0.978691	0.0173516	0.000913242	0.00304414	diptera_odb10	Tephritidae	proteome	5	1
GCF_013758885.1	VT_AalbS3_pri_1.0	Anopheles albimanus	7167	172602732	2020-08-06	25000043	0.992085	0.986606	0.00547945	0.00152207	0.00639269	diptera_odb10	Culicidae	proteome	1	4
GCF_029784165.1	ASM2978416v1	Wyeomyia smithii	174621	769230131	2023-04-19	2828848	0.967732	0.958904	0.00882801	0.00487062	0.0273973	diptera_odb10	Culicidae	proteome	1	5
GCF_017562075.2	AmerM5.1	Anopheles merus	30066	294364394	2021-03-24	2729089	0.991476	0.929072	0.0624049	0.00182648	0.00669711	diptera_odb10	Culicidae	proteome	1	4
GCF_014529535.1	BU_Bcop_v1	Bradysia coprophila	38358	309728657	2020-09-11	2330419	0.969559	0.931507	0.0380518	0.00182648	0.0286149	diptera_odb10	Sciaridae	proteome	1	2
GCF_024139115.2	GZ_Asu_2	Armigeres subalbatus	124917	1335741332	2023-12-29	2070622	0.99239	0.920548	0.0718417	0.00121766	0.00639269	diptera_odb10	Culicidae	proteome	1	6
GCF_963082655.1	idStoCalc2.1	Stomoxys calcitrans	35570	1070934565	2023-08-09	1592967	0.994216	0.985084	0.00913242	0.000608828	0.00517504	diptera_odb10	Muscidae	proteome	4	1
GCF_022045245.1	ASM2204524v1	Lucilia cuprina	7375	409159265	2022-02-08	65274	0.970776	0.962862	0.00791476	0.0149163	0.0143075	diptera_odb10	Calliphoridae	proteome	4	1
GCF_002237135.1	ASM223713v2	Teleopsis dalmanni	139649	623660103	2020-11-06	62489	0.982344	0.700761	0.281583	0.00334855	0.0143075	diptera_odb10	Diopsidae	proteome	5	1
GCF_943737925.1	idAnoNiliSN_F5_01	Anopheles nili	185578	195220701	2022-06-24	37444657	0.98691	0.982953	0.00395738	0.00152207	0.0115677	diptera_odb10	Culicidae	proteome	1	4
GCF_025231255.1	RU_DBia_V1.1	Drosophila biarmipes	125945	193597863	2022-09-16	26917925	0.998478	0.995738	0.00273973		0.00152207	diptera_odb10	Drosophilidae	proteome	8	1
GCF_009650485.2	ASM965048v2	Drosophila albomicans	7291	167525814	2022-08-16	25786103	0.998174	0.990868	0.00730594	0.000304414	0.00152207	diptera_odb10	Drosophilidae	proteome	6	1
GCF_943734655.1	idSabCyanKW18_F2	Sabethes cyaneus	53552	676043992	2022-09-15	22692164	0.984475	0.973516	0.0109589	0.00243531	0.0130898	diptera_odb10	Culicidae	proteome	1	5
GCF_030179905.1	DbipHiC1v2	Drosophila bipectinata	42026	191877550	2023-06-12	18718568	0.995434	0.982648	0.0127854	0.00304414	0.00152207	diptera_odb10	Drosophilidae	proteome	8	1
GCF_016746245.2	Prin_Dsan_1.1	Drosophila santomea	129105	146800522	2021-07-30	10765947	0.999391	0.996956	0.00243531		0.000608828	diptera_odb10	Drosophilidae	proteome	9	1
GCF_945859685.1	idEupCoro1.1	Eupeodes corollae	290404	648195582	2022-09-13	2287194	0.984779	0.974429	0.0103501	0.00182648	0.0133942	diptera_odb10	Syrphidae	proteome	3	1
GCF_943734725.1	idAnoMarsDA_429_01	Anopheles marshallii	1521116	225712104	2022-06-24	32607359	0.996043	0.992085	0.00395738	0.000304414	0.00365297	diptera_odb10	Culicidae	proteome	1	4
GCF_943734705.1	idAnoCousDA_361_x.2	Anopheles coustani	139045	269983652	2023-04-08	27992483	0.994521	0.986301	0.00821918	0.000608828	0.00487062	diptera_odb10	Culicidae	proteome	1	4
GCF_943734765.1	idAnoZiCoDA_A2_x.2	Anopheles ziemanni	345580	269983652	2023-04-08	27992483	0.993303	0.984779	0.00852359	0.000913242	0.00578387	diptera_odb10	Culicidae	proteome	1	4
GCF_030179895.1	DkikHiC1v2	Drosophila kikkawai	30033	188497101	2023-06-12	27867843	0.996347	0.985997	0.0103501	0.00304414	0.000608828	diptera_odb10	Drosophilidae	proteome	8	1
GCF_943734695.1	idAnoMacuDA_375_x	Anopheles maculipalpis	1496333	224059441	2022-06-24	22618715	0.994521	0.990563	0.00395738	0.00121766	0.0042618	diptera_odb10	Culicidae	proteome	1	4
GCF_030179915.1	DtakHiC1v2	Drosophila takahashii	29030	195929306	2023-06-12	16603674	0.996347	0.990259	0.00608828	0.00273973	0.000913242	diptera_odb10	Drosophilidae	proteome	8	1
GCF_014743375.2	RU_Dsub_v1.1	Drosophila subpulchrella	1486046	265153789	2020-10-02	11590999	0.998174	0.989345	0.00882801	0.000304414	0.00152207	diptera_odb10	Drosophilidae	proteome	8	1
GCF_943734755.1	idAnoMoucSN_F20_07	Anopheles moucheti	186751	271316723	2022-06-24	4743928	0.990259	0.985693	0.00456621	0.000913242	0.00882801	diptera_odb10	Culicidae	proteome	1	4
GCF_040869045.1	ASM4086904v1	Eurosta solidaginis	178769	1907801847	2024-07-26	3666893	0.978995	0.965297	0.0136986	0.0042618	0.0167428	diptera_odb10	Tephritidae	proteome	5	1
GCA_025200985.1	Dgunungcola_SK_2	Drosophila gunungcola	103775	189841955	2022-09-15	3022255							Drosophilidae	proteome	8	1
GCF_023558435.1	ASM2355843v2	Drosophila sulfurigaster albostrigata	89887	168251146	2022-05-31	33386403	0.997565	0.989954	0.00761035		0.00243531	diptera_odb10	Drosophilidae	proteome	6	1
GCF_023558535.2	ASM2355853v2	Drosophila nasuta	42062	171766801	2022-05-31	20479040							Drosophilidae	proteome	6	1
GCA_048544405.1	UofC_Mab_1	Megaselia abdita	88686	592824975	2025-03-12	12329021							Phoridae	proteome	3	1
GCF_016746235.2	Prin_Dtei_1.1	Drosophila teissieri	7243	149494471	2021-08-03	6375862	0.997869	0.984779	0.0130898	0.000608828	0.00152207	diptera_odb10	Drosophilidae	proteome	9	1
GCF_036172545.1	AGI_CSIRO_Cbre_v1	Culicoides brevitarsis	469753	129492607	2024-01-31	3474000	0.918721	0.892846	0.0258752	0.00578387	0.0754947	diptera_odb10	Ceratopogonidae	proteome	1	3
GCF_011750605.1	ASM1175060v1	Drosophila busckii	30019	118492362	2020-03-26	1002992	0.980518	0.973212	0.00730594	0.00365297	0.0158295	diptera_odb10	Drosophilidae	proteome	6	1
GCF_024586455.1	APGP_CSIRO_Bneo_wtdbg2-racon-allhic-juicebox.fasta_v2	Bactrocera neohumeralis	98809	577326612	2022-08-09	986177	0.988128	0.982344	0.00578387	0.00152207	0.0103501	diptera_odb10	Tephritidae	proteome	5	1
GCF_029784155.1	ASM2978415v1	Uranotaenia lowii	190385	1077644186	2023-04-19	600000	0.957382	0.849619	0.107763	0.0109589	0.0316591	diptera_odb10	Culicidae	proteome	1	5
GCF_943734635.1	idAnoCruzAS_RS32_06	Anopheles cruzii	68878	184069349	2022-06-24	343635	0.988737	0.968037	0.0207002	0.00273973	0.00852359	diptera_odb10	Culicidae	proteome	1	4
GCF_943735745.2	idAnoBellAS_SP24_06.2	Anopheles bellator	139047	169575294	2023-04-08	196687	0.990259	0.979909	0.0103501	0.00395738	0.00578387	diptera_odb10	Culicidae	proteome	1	4
GCA_040893045.1	Dmadeirensis_assembly01	Drosophila madeirensis	30013	135508623	2024-03-07	24201710							Drosophilidae	proteome	7	1
GCF_030247185.1	Malgen_1.1	Malaya genurostris	325434	831262279	2023-07-10	7566576	0.98417	0.963775	0.0203957	0.000304414	0.0155251	diptera_odb10	Culicidae	proteome	1	5
GCF_029784135.1	ASM2978413v1	Toxorhynchites rutilus septentrionalis	329112	903034419	2023-04-19	3797918	0.989345	0.978691	0.0106545	0.000913242	0.00974125	diptera_odb10	Culicidae	proteome	1	4
GCF_004354385.1	UK_Dinn_1.0	Drosophila innubila	198719	167978031	2019-03-19	3071820	0.997565	0.991172	0.00639269	0.00121766	0.00121766	diptera_odb10	Drosophilidae	proteome	6	1
GCF_030247195.1	ASM3024719v1	Topomyia yanbarensis	2498891	1168159140	2023-06-12	2783074	0.982344	0.925114	0.0572298	0.00365297	0.014003	diptera_odb10	Culicidae	proteome	1	5
GCA_029228625.1	FCFRP_Bhyg_1.0	Pseudolycoriella hygida	35572	609270041	2023-03-20	37916							Sciaridae	proteome	1	2
GCA_000005575.1	AgamP3	Anopheles gambiae str. PEST	180454	265011681	2006-10-16	85548							Culicidae	proteome	1	4
