# Supplementary material for: Recently Evolved, Stage‐Specific Genes Are Enriched at Life‐Stage Transitions in Flies
Source: J Exp Zool B Mol Dev Evol. 2025 Jul 15;344(7):428–41. doi: 10.1002/jez.b.23317 (PMC12576388; doi:10.1002/jez.b.23317)
Supplement: Supplementary file 12 — Supporting table 7.xlsx. [file JEZ-344-428-s011.xlsx]

## Sheet: Drosophila
GeneID	Secondary_ID	ProteinID	chromosome	start	end	bin	strand	Tau	Origin_Arthropoda	Diptera_specific	Specificity	Diptera/stage-specific
43852	a	NP_001014543.1	2R	22136968	22172834	22050000:22200000	+	0.72	1	Conserved	Stage-non-specific	FALSE
42037	abd-A	NP_732176.1	3R	16807214	16830049	16800000:16950000	-	0.647	1	Conserved	Stage-non-specific	FALSE
47763	Abd-B	NP_001303472.1	3R	16927212	16972236	16800000:16950000	-	0.666	1	Conserved	Stage-non-specific	FALSE
45821	Abl	NP_001261962.1	3L	16615866	16647882	16500000:16650000	-	0.549	1	Conserved	Stage-non-specific	FALSE
44793	abo	NP_524784.1	2L	10973443	10975293	10950000:11100000	-	0.816	1	Conserved	Stage-non-specific	FALSE
30981	ac	NP_476824.1	X	370031	370947	300000:450000	+	0.918	1	Conserved	Stage-specific	FALSE
41625	Ace	NP_001163600.1	3R	13222951	13259517	13200000:13350000	-	0.692	1	Conserved	Stage-non-specific	FALSE
48445	Acph-1	NP_733332.1	3R	29991144	29993411	29850000:30000000	-	0.679	1	Conserved	Stage-non-specific	FALSE
42918	nAChRalpha1	NP_001262916.1	3R	24393896	24457157	24300000:24450000	-	0.728	1	Conserved	Stage-non-specific	FALSE
37892	mAChR-A	NP_523844.2	2R	24378630	24390294	24300000:24450000	-	0.664	1	Conserved	Stage-non-specific	FALSE
38545	nAChRbeta1	NP_523927.2	3L	4429349	4435993	4350000:4500000	+	0.68	1	Conserved	Stage-non-specific	FALSE
42919	nAChRalpha2	NP_524482.1	3R	24485428	24491147	24450000:24600000	+	0.606	1	Conserved	Stage-non-specific	FALSE
31521	Act5C	NP_001014725.1	X	5900861	5905399	5850000:6000000	+	0.384	1	Conserved	Stage-non-specific	FALSE
35526	Act42A	NP_523625.1	2R	6013910	6015689	6000000:6150000	-	0.586	1	Conserved	Stage-non-specific	FALSE
37368	Act57B	NP_523800.1	2R	20944021	20946431	20850000:21000000	+	0.697	1	Conserved	Stage-non-specific	FALSE
40444	Act79B	NP_001262200.1	3L	21985210	21987190	21900000:22050000	+	0.961	1	Conserved	Stage-specific	FALSE
48632	Act87E	NP_001287314.1	3R	13425983	13428375	13350000:13500000	+	0.869	1	Conserved	Stage-specific	FALSE
41885	Act88F	NP_524367.1	3R	15439969	15442177	15300000:15450000	+	0.963	1	Conserved	Stage-specific	FALSE
33847	Pfas	NP_477212.1	2L	6041181	6046050	6000000:6150000	-	0.608	1	Conserved	Stage-non-specific	FALSE
33986	Gart	NP_001285698.1	2L	7014623	7023898	6900000:7050000	-	0.901	1	Conserved	Stage-specific	FALSE
3771877	Adh	NP_001027266.1	2L	14615552	14618902	14550000:14700000	+	0.805	1	Conserved	Stage-non-specific	FALSE
3772432	Adhr	NP_001027272.1	2L	14615552	14618902	14550000:14700000	+	0.805	1	Conserved	Stage-non-specific	FALSE
37073	adp	NP_001286563.1	2R	18151704	18154060	18150000:18300000	+	0.585	1	Conserved	Stage-non-specific	FALSE
33208	al	NP_722629.1	2L	378112	387439	300000:450000	+	0.637	1	Conserved	Stage-non-specific	FALSE
42126	Mps1	NP_001262677.1	3R	17671271	17673828	17550000:17700000	+	0.876	1	Conserved	Stage-specific	FALSE
43183	Ald1	NP_001262985.1	3R	26254069	26261591	26250000:26400000	-	0.607	1	Conserved	Stage-non-specific	FALSE
40831	Ama	NP_731114.2	3R	6762593	6765261	6750000:6900000	+	0.857	1	Conserved	Stage-specific	FALSE
35188	amd	NP_476592.1	2L	19110154	19114110	19050000:19200000	+	0.9	1	Conserved	Stage-specific	FALSE
43869	amx	NP_001245591.1	X	9245915	9247336	9150000:9300000	-	0.784	1	Conserved	Stage-non-specific	FALSE
36932	Amy-d	NP_523768.1	2R	17124764	17126369	17100000:17250000	+	0.984	1	Conserved	Stage-specific	FALSE
47764	Amy-p	NP_001286518.1	2R	17118636	17120303	17100000:17250000	-	0.942	1	Conserved	Stage-specific	FALSE
42492	AnxB9	NP_001262796.1	3R	21065241	21070917	21000000:21150000	+	0.511	1	Conserved	Stage-non-specific	FALSE
33019	AnxB10	NP_001162804.1	X	20171445	20173514	20100000:20250000	-	0.773	1	Conserved	Stage-non-specific	FALSE
31252	dyw	NP_570016.1	X	2692732	2693886	2550000:2700000	-	0.995	2	Conserved	Stage-specific	FALSE
43595	Anp	NP_001287605.1	3R	30209948	30210382	30150000:30300000	+	0.998	6	Diptera-specific	Stage-specific	Diptera/stage-specific
33392	aop	NP_001259908.1	2L	2156484	2178754	2100000:2250000	-	0.737	1	Conserved	Stage-non-specific	FALSE
40451	RpLP0	NP_001262202.1	3L	22075867	22077487	22050000:22200000	+	0.354	1	Conserved	Stage-non-specific	FALSE
31002	Appl	NP_001245448.1	X	530501	579044	450000:600000	+	0.599	1	Conserved	Stage-non-specific	FALSE
48224	Aprt	NP_001286908.1	3L	1883795	1885019	1800000:1950000	-	0.546	1	Conserved	Stage-non-specific	FALSE
34648	bru1	NP_001260403.1	2L	12175004	12313438	12150000:12300000	+	0.897	1	Conserved	Stage-specific	FALSE
39745	Arl1	NP_524098.2	3L	15983135	15984362	15900000:16050000	+	0.47	1	Conserved	Stage-non-specific	FALSE
39041	Argk1	NP_729446.1	3L	9048781	9066027	9000000:9150000	-	0.655	1	Conserved	Stage-non-specific	FALSE
31151	arm	NP_001259149.1	X	1891401	1900646	1800000:1950000	-	0.668	1	Conserved	Stage-non-specific	FALSE
44279	arr	NP_524737.2	2R	13453640	13483229	13350000:13500000	-	0.585	1	Conserved	Stage-non-specific	FALSE
35078	Arr1	NP_001246073.1	2L	18078269	18081307	18000000:18150000	+	0.97	1	Conserved	Stage-specific	FALSE
38993	Arr2	NP_523976.1	3L	8647261	8648936	8550000:8700000	-	0.971	1	Conserved	Stage-specific	FALSE
30985	ase	NP_476694.1	X	460747	463176	450000:600000	+	0.878	1	Conserved	Stage-specific	FALSE
42936	ash2	NP_788735.1	3R	24650125	24653376	24600000:24750000	+	0.683	1	Conserved	Stage-non-specific	FALSE
42946	asp	NP_524488.3	3R	24753849	24760513	24750000:24900000	+	0.837	1	Conserved	Stage-non-specific	FALSE
34524	aub	NP_476734.1	2L	10997819	11001476	10950000:11100000	-	0.856	1	Conserved	Stage-specific	FALSE
41446	aurA	NP_476749.1	3R	11963124	11964826	11850000:12000000	+	0.819	1	Conserved	Stage-non-specific	FALSE
43739	awd	NP_001287625.1	3R	31745172	31746077	31650000:31800000	-	0.736	1	Conserved	Stage-non-specific	FALSE
32645	Axs	NP_476777.1	X	16680089	16683895	16650000:16800000	-	0.666	1	Conserved	Stage-non-specific	FALSE
34791	b	NP_001246025.1	2L	13821248	13823979	13800000:13950000	+	0.94	1	Conserved	Stage-specific	FALSE
37973	Dll	NP_001137759.1	2R	24814822	24835667	24750000:24900000	+	0.729	1	Conserved	Stage-non-specific	FALSE
43038	bam	NP_476800.1	3R	25243039	25245109	25200000:25350000	-	0.929	6	Diptera-specific	Stage-specific	Diptera/stage-specific
32703	baz	NP_001036283.1	X	17160006	17200728	17100000:17250000	+	0.631	1	Conserved	Stage-non-specific	FALSE
40830	bcd	NP_788587.1	3R	6755842	6759466	6750000:6900000	-	0.894	1	Conserved	Stage-specific	FALSE
32358	ben	NP_001162752.1	X	13996345	13999805	13950000:14100000	+	0.59	1	Conserved	Stage-non-specific	FALSE
31379	bi	NP_001259238.1	X	4412856	4485647	4350000:4500000	+	0.632	1	Conserved	Stage-non-specific	FALSE
34330	bib	NP_001260313.1	2L	9984645	9995538	9900000:10050000	+	0.864	1	Conserved	Stage-specific	FALSE
45827	bic	NP_476853.1	2R	12870249	12871794	12750000:12900000	+	0.386	1	Conserved	Stage-non-specific	FALSE
34946	BicC	NP_476865.1	2L	16042047	16048757	15900000:16050000	+	0.977	1	Conserved	Stage-specific	FALSE
35051	BicD	NP_001260531.1	2L	17459605	17473215	17400000:17550000	-	0.689	1	Conserved	Stage-non-specific	FALSE
43146	boss	NP_542440.1	3R	25961994	25966948	25950000:26100000	+	0.879	1	Conserved	Stage-specific	FALSE
39744	brm	NP_001261906.1	3L	15970082	15982869	15900000:16050000	-	0.671	1	Conserved	Stage-non-specific	FALSE
39620	Brd	NP_476889.1	3L	14972667	14973198	14850000:15000000	+	0.907	6	Diptera-specific	Stage-specific	Diptera/stage-specific
31358	brn	NP_476901.1	X	4104342	4105791	4050000:4200000	+	0.722	1	Conserved	Stage-non-specific	FALSE
33669	Elba1	NP_523472.2	2L	4683052	4684461	4650000:4800000	-	0.994	5	Conserved	Stage-specific	FALSE
33757	Nin	NP_001260093.1	2L	5271728	5278548	5250000:5400000	-	0.938	1	Conserved	Stage-specific	FALSE
44801	bsk	NP_001162930.1	2L	10247502	10250501	10200000:10350000	-	0.653	1	Conserved	Stage-non-specific	FALSE
31912	btd	NP_511100.1	X	9694186	9697558	9600000:9750000	+	0.86	1	Conserved	Stage-specific	FALSE
45830	bur	NP_001286120.1	2L	21174182	21179683	21150000:21300000	-	0.658	1	Conserved	Stage-non-specific	FALSE
37724	bw	NP_001286769.1	2R	23527805	23538499	23400000:23550000	-	0.675	1	Conserved	Stage-non-specific	FALSE
41144	by	NP_001163569.1	3R	9528238	9533011	9450000:9600000	-	0.769	1	Conserved	Stage-non-specific	FALSE
47765	c(3)G	NP_650490.1	3R	15789473	15792579	15750000:15900000	-	0.777	6	Diptera-specific	Stage-non-specific	FALSE
43518	ca	NP_001287593.1	3R	29806811	29815047	29700000:29850000	+	0.685	1	Conserved	Stage-non-specific	FALSE
34969	cact	NP_001260496.1	2L	16313036	16326207	16200000:16350000	-	0.643	1	Conserved	Stage-non-specific	FALSE
35341	cad	NP_001260641.1	2L	20770731	20783135	20700000:20850000	+	0.904	1	Conserved	Stage-specific	FALSE
36329	Cam	NP_001246276.1	2R	12259398	12278809	12150000:12300000	+	0.459	1	Conserved	Stage-non-specific	FALSE
33611	capu	NP_001137784.1	2L	3872646	3902860	3750000:3900000	-	0.656	1	Conserved	Stage-non-specific	FALSE
32947	car	NP_001259707.1	X	19566019	19569401	19500000:19650000	+	0.728	1	Conserved	Stage-non-specific	FALSE
32132	CkIIbeta	NP_996415.1	X	11792533	11801587	11700000:11850000	+	0.424	1	Conserved	Stage-non-specific	FALSE
40048	Cat	NP_536731.1	3L	18822604	18828188	18750000:18900000	+	0.722	1	Conserved	Stage-non-specific	FALSE
34284	Pka-C1	NP_476977.1	2L	9682315	9699297	9600000:9750000	-	0.44	1	Conserved	Stage-non-specific	FALSE
43644	Pka-C2	NP_733397.2	3R	30695537	30697138	30600000:30750000	-	0.798	1	Conserved	Stage-non-specific	FALSE
43596	CecA1	NP_524588.1	3R	30210874	30211273	30150000:30300000	+	0.96	5	Conserved	Stage-specific	FALSE
43597	CecA2	NP_524589.1	3R	30212156	30212568	30150000:30300000	+	0.96	5	Conserved	Stage-specific	FALSE
43598	CecB	NP_524590.1	3R	30213315	30213797	30150000:30300000	-	0.993	5	Conserved	Stage-specific	FALSE
43599	CecC	NP_524591.1	3R	30216484	30216938	30150000:30300000	+	0.985	6	Diptera-specific	Stage-specific	Diptera/stage-specific
41848	Cp190	NP_524359.2	3R	15270432	15275241	15150000:15300000	-	0.718	2	Conserved	Stage-non-specific	FALSE
33692	Cf2	NP_001350854.1	2L	4876891	4883107	4800000:4950000	-	0.682	6	Diptera-specific	Stage-non-specific	FALSE
34568	salr	NP_001245983.1	2L	11358873	11373636	11250000:11400000	+	0.67	1	Conserved	Stage-non-specific	FALSE
36571	cg	NP_001097306.2	2R	14173693	14182838	14100000:14250000	+	0.568	3	Conserved	Stage-non-specific	FALSE
33727	Col4a1	NP_723044.1	2L	5029609	5037279	4950000:5100000	+	0.802	1	Conserved	Stage-non-specific	FALSE
42249	ChAT	NP_477004.5	3R	18705501	18732344	18600000:18750000	+	0.742	1	Conserved	Stage-non-specific	FALSE
34974	chif	NP_523583.2	2L	16342430	16352628	16200000:16350000	-	0.601	1	Conserved	Stage-non-specific	FALSE
33834	chic	NP_001245905.1	2L	5972115	5981018	5850000:6000000	-	0.61	1	Conserved	Stage-non-specific	FALSE
30973	cin	NP_477030.1	X	255674	258469	150000:300000	+	0.7	1	Conserved	Stage-non-specific	FALSE
34882	ck	NP_001285949.1	2L	15044963	15057862	15000000:15150000	-	0.678	1	Conserved	Stage-non-specific	FALSE
43938	cl	NP_001260098.1	2L	5520135	5521382	5400000:5550000	+	0.433	1	Conserved	Stage-non-specific	FALSE
32537	Chc	NP_001096993.1	X	15827986	15835490	15750000:15900000	-	0.449	1	Conserved	Stage-non-specific	FALSE
33916	eya	NP_723188.1	2L	6527447	6546976	6450000:6600000	-	0.727	1	Conserved	Stage-non-specific	FALSE
117300	clt	NP_536784.1	2R	21617061	21619079	21600000:21750000	-	0.542	1	Conserved	Stage-non-specific	FALSE
31647	cm	NP_001259302.1	X	7009006	7011145	6900000:7050000	-	0.579	1	Conserved	Stage-non-specific	FALSE
35724	cn	NP_523651.4	2R	7782797	7785067	7650000:7800000	-	0.917	1	Conserved	Stage-specific	FALSE
34967	cni	NP_001260495.1	2L	16309292	16310726	16200000:16350000	-	0.476	1	Conserved	Stage-non-specific	FALSE
47091	comt	NP_001259506.1	X	13259021	13262488	13200000:13350000	+	0.656	1	Conserved	Stage-non-specific	FALSE
33937	cort	NP_001260144.1	2L	6674682	6676635	6600000:6750000	-	0.954	1	Conserved	Stage-specific	FALSE
35653	cos	NP_001260765.1	2R	7382176	7387115	7350000:7500000	-	0.71	1	Conserved	Stage-non-specific	FALSE
38999	Cp15	NP_523979.1	3L	8728481	8729066	8700000:8850000	+	1	6	Diptera-specific	Stage-specific	Diptera/stage-specific
39001	Cp16	NP_523981.1	3L	8731944	8732599	8700000:8850000	+	1	6	Diptera-specific	Stage-specific	Diptera/stage-specific
38998	Cp18	NP_523978.1	3L	8726791	8727613	8700000:8850000	+	0.999	6	Diptera-specific	Stage-specific	Diptera/stage-specific
39000	Cp19	NP_523980.1	3L	8729865	8730604	8700000:8850000	+	1	6	Diptera-specific	Stage-specific	Diptera/stage-specific
31787	Cp36	NP_511087.1	X	8479319	8480523	8400000:8550000	+	1	6	Diptera-specific	Stage-specific	Diptera/stage-specific
31788	Cp38	NP_001162703.1	X	8481837	8483311	8400000:8550000	+	1	6	Diptera-specific	Stage-specific	Diptera/stage-specific
47767	crc	NP_001260672.1	2L	21310866	21319527	21300000:21450000	+	0.467	2	Conserved	Stage-non-specific	FALSE
31268	crm	NP_477105.2	X	2734248	2738773	2700000:2850000	-	0.827	1	Conserved	Stage-non-specific	FALSE
31208	crn	NP_477118.1	X	2247594	2249983	2100000:2250000	-	0.635	1	Conserved	Stage-non-specific	FALSE
45278	csw	NP_477131.1	X	2094234	2115701	2100000:2250000	+	0.784	1	Conserved	Stage-non-specific	FALSE
3355131	cta	NP_001036421.1	2L	22981816	22992951	22950000:23100000	+	0.62	1	Conserved	Stage-non-specific	FALSE
33934	cup	NP_001285687.1	2L	6663664	6674780	6600000:6750000	+	0.91	6	Diptera-specific	Stage-specific	Diptera/stage-specific
44510	cv	NP_001284902.1	X	5690002	5693084	5550000:5700000	+	0.5	1	Conserved	Stage-non-specific	FALSE
45280	cv-2	NP_524809.2	2R	21355015	21379464	21300000:21450000	-	0.592	1	Conserved	Stage-non-specific	FALSE
39340	CycA	NP_524030.2	3L	11826719	11833578	11700000:11850000	-	0.814	1	Conserved	Stage-non-specific	FALSE
37618	CycB	NP_726244.1	2R	22803521	22806948	22800000:22950000	-	0.867	1	Conserved	Stage-specific	FALSE
35008	Cyt-b5-r	NP_001260514.1	2L	16788774	16790721	16650000:16800000	-	0.846	1	Conserved	Stage-non-specific	FALSE
39570	D	NP_001261830.1	3L	14175610	14178620	14100000:14250000	-	0.816	1	Conserved	Stage-non-specific	FALSE
41095	D1	NP_524286.1	3R	9238083	9240654	9150000:9300000	-	0.688	6	Diptera-specific	Stage-non-specific	FALSE
39866	Dab	NP_001163455.2	3L	16712126	16724575	16650000:16800000	+	0.539	1	Conserved	Stage-non-specific	FALSE
43662	Sap-r	NP_524597.1	3R	30883464	30889062	30750000:30900000	-	0.815	1	Conserved	Stage-non-specific	FALSE
35190	Ddc	NP_724163.1	2L	19116483	19120306	19050000:19200000	-	0.787	1	Conserved	Stage-non-specific	FALSE
36314	SmF	NP_523708.2	2R	12183844	12184310	12150000:12300000	-	0.695	1	Conserved	Stage-non-specific	FALSE
31691	dec	NP_511072.2	X	7867161	7873222	7800000:7950000	-	0.999	6	Diptera-specific	Stage-specific	Diptera/stage-specific
40832	Dfd	NP_477201.1	3R	6791836	6802428	6750000:6900000	+	0.652	1	Conserved	Stage-non-specific	FALSE
33253	Pkg21D	NP_477213.1	2L	786153	790798	750000:900000	-	0.791	1	Conserved	Stage-non-specific	FALSE
41022	Dhod	NP_477224.1	3R	8651391	8652916	8550000:8700000	-	0.517	1	Conserved	Stage-non-specific	FALSE
36073	Hr3	NP_001334718.1	2R	10203995	10237348	10200000:10350000	-	0.848	1	Conserved	Stage-non-specific	FALSE
45282	dib	NP_524810.2	3L	4062292	4064551	4050000:4200000	+	0.931	1	Conserved	Stage-specific	FALSE
44135	ect	NP_001287019.1	3L	10190276	10201837	10050000:10200000	-	0.924	3	Conserved	Stage-specific	FALSE
48450	Dip-B	NP_001287316.1	3R	13782288	13785676	13650000:13800000	+	0.757	1	Conserved	Stage-non-specific	FALSE
47769	Dip-C	NP_001287306.1	3R	12411809	12413759	12300000:12450000	-	0.637	1	Conserved	Stage-non-specific	FALSE
32579	disco	NP_001033847.1	X	16210598	16216750	16200000:16350000	-	0.652	1	Conserved	Stage-non-specific	FALSE
42313	Delta	NP_001247193.1	3R	19302731	19326217	19200000:19350000	-	0.86	1	Conserved	Stage-specific	FALSE
35259	Lar	NP_001260594.1	2L	19586623	19732069	19650000:19800000	+	0.515	1	Conserved	Stage-non-specific	FALSE
48228	DNaseII	NP_650672.1	3R	18019375	18021161	18000000:18150000	+	0.608	1	Conserved	Stage-non-specific	FALSE
31309	dnc	NP_726846.1	X	3176440	3343767	3150000:3300000	+	0.457	1	Conserved	Stage-non-specific	FALSE
31118	dor	NP_477286.2	X	1665052	1668451	1650000:1800000	+	0.528	1	Conserved	Stage-non-specific	FALSE
39733	Pka-C3	NP_730083.2	3L	15925805	15954797	15900000:16050000	-	0.701	1	Conserved	Stage-non-specific	FALSE
33432	dpp	NP_477311.1	2L	2428372	2459823	2400000:2550000	+	0.658	1	Conserved	Stage-non-specific	FALSE
45285	Dr	NP_477324.1	3R	29556386	29565244	29550000:29700000	+	0.727	1	Conserved	Stage-non-specific	FALSE
32078	dsh	NP_511118.2	X	11355881	11358724	11250000:11400000	+	0.663	1	Conserved	Stage-non-specific	FALSE
45845	Dsk	NP_524845.2	3R	4189692	4190260	4050000:4200000	-	0.811	6	Diptera-specific	Stage-non-specific	FALSE
40940	dsx	NP_001262353.1	3R	7924323	7967408	7800000:7950000	-	0.823	1	Conserved	Stage-non-specific	FALSE
31265	dwg	NP_477338.3	X	2727698	2730042	2700000:2850000	+	0.727	6	Diptera-specific	Stage-non-specific	FALSE
31589	dx	NP_511064.2	X	6533999	6538575	6450000:6600000	+	0.818	1	Conserved	Stage-non-specific	FALSE
42521	e	NP_524431.2	3R	21229839	21237177	21150000:21300000	-	0.975	1	Conserved	Stage-specific	FALSE
41858	ea	NP_524362.2	3R	15328729	15330408	15300000:15450000	+	0.766	1	Conserved	Stage-non-specific	FALSE
32428	eag	NP_001036275.1	X	14955477	15009989	14850000:15000000	+	0.913	1	Conserved	Stage-specific	FALSE
32585	eas	NP_523364.2	X	16278328	16285618	16200000:16350000	+	0.434	1	Conserved	Stage-non-specific	FALSE
44811	E(bx)	NP_001261188.1	3L	233926	246912	150000:300000	-	0.573	1	Conserved	Stage-non-specific	FALSE
31339	ec	NP_001096877.1	X	3811698	3857621	3750000:3900000	+	0.588	1	Conserved	Stage-non-specific	FALSE
38291	ecd	NP_647707.1	3L	2263581	2265857	2250000:2400000	-	0.558	1	Conserved	Stage-non-specific	FALSE
35540	EcR	NP_001163061.1	2R	6087873	6169087	6000000:6150000	-	0.561	1	Conserved	Stage-non-specific	FALSE
33619	ed	NP_001260013.1	2L	4031377	4115749	4050000:4200000	+	0.596	1	Conserved	Stage-non-specific	FALSE
40354	Edg78E	NP_001287140.1	3L	21296763	21297803	21150000:21300000	-	0.995	2	Conserved	Stage-specific	FALSE
40818	Edg84A	NP_524247.1	3R	6684445	6685157	6600000:6750000	+	0.996	1	Conserved	Stage-specific	FALSE
43736	eEF1alpha2	NP_524611.1	3R	31738468	31743306	31650000:31800000	+	0.91	1	Conserved	Stage-specific	FALSE
35422	eEF2	NP_525105.2	2L	21677913	21682164	21600000:21750000	-	0.439	1	Conserved	Stage-non-specific	FALSE
40428	eg	NP_524206.1	3L	21808703	21817600	21750000:21900000	+	0.855	1	Conserved	Stage-specific	FALSE
37757	egl	NP_001286779.1	2R	23734904	23746829	23700000:23850000	-	0.708	1	Conserved	Stage-non-specific	FALSE
42101	Eh	NP_001262668.1	3R	17446642	17448858	17400000:17550000	-	0.982	1	Conserved	Stage-specific	FALSE
39675	MsrA	NP_001261879.1	3L	15511052	15513202	15450000:15600000	+	0.673	1	Conserved	Stage-non-specific	FALSE
37143	Cth	NP_001286578.1	2R	18627918	18629395	18600000:18750000	+	0.534	1	Conserved	Stage-non-specific	FALSE
39962	Eip74EF	NP_001014590.1	3L	17558672	17619325	17550000:17700000	-	0.854	1	Conserved	Stage-specific	FALSE
39999	Eip75B	NP_001246821.1	3L	17950953	18064696	18000000:18150000	-	0.81	1	Conserved	Stage-non-specific	FALSE
38091	emc	NP_523876.2	3L	749400	753492	750000:900000	+	0.699	1	Conserved	Stage-non-specific	FALSE
41697	ems	NP_731868.1	3R	13901853	13904620	13800000:13950000	+	0.768	1	Conserved	Stage-non-specific	FALSE
36240	en	NP_523700.2	2R	11524006	11528210	11400000:11550000	-	0.817	1	Conserved	Stage-non-specific	FALSE
37201	ena	NP_001137709.1	2R	19141632	19163705	19050000:19200000	+	0.582	1	Conserved	Stage-non-specific	FALSE
33351	Eno	NP_722721.1	2L	1724768	1729636	1650000:1800000	-	0.666	1	Conserved	Stage-non-specific	FALSE
36238	E(Pc)	NP_001260897.1	2R	11452043	11465270	11400000:11550000	+	0.649	1	Conserved	Stage-non-specific	FALSE
34595	esc	NP_477431.1	2L	11827204	11829405	11700000:11850000	-	0.867	1	Conserved	Stage-specific	FALSE
43161	E(spl)m8-HLH	NP_524513.1	3R	26040240	26041008	25950000:26100000	+	0.896	1	Conserved	Stage-specific	FALSE
39392	Est-6	NP_001261749.1	3L	12188818	12190705	12150000:12300000	+	0.982	1	Conserved	Stage-specific	FALSE
39393	Est-P	NP_788501.1	3L	12190733	12192528	12150000:12300000	+	0.975	1	Conserved	Stage-specific	FALSE
36039	eve	NP_523670.2	2R	9979319	9980795	9900000:10050000	+	0.967	1	Conserved	Stage-specific	FALSE
32567	exd	NP_001259592.1	X	15992468	15996509	15900000:16050000	+	0.472	1	Conserved	Stage-non-specific	FALSE
37345	exu	NP_001163218.1	2R	20667427	20671083	20550000:20700000	-	0.815	2	Conserved	Stage-non-specific	FALSE
32762	Taf9	NP_523391.3	X	17842161	17843348	17700000:17850000	+	0.653	1	Conserved	Stage-non-specific	FALSE
45848	e(y)2	NP_524846.1	X	11576118	11576620	11550000:11700000	-	0.592	1	Conserved	Stage-non-specific	FALSE
39419	eyg	NP_001014582.1	3L	12462537	12468021	12450000:12600000	-	0.747	1	Conserved	Stage-non-specific	FALSE
39203	E(z)	NP_001261682.1	3L	10634575	10638130	10500000:10650000	-	0.689	1	Conserved	Stage-non-specific	FALSE
36521	tei	NP_001286391.1	2R	13623044	13749367	13650000:13800000	+	0.435	1	Conserved	Stage-non-specific	FALSE
31364	Fas2	NP_001284854.1	X	4132887	4206093	4050000:4200000	-	0.628	1	Conserved	Stage-non-specific	FALSE
35097	Fas3	NP_001097174.1	2L	18320102	18393441	18300000:18450000	+	0.729	1	Conserved	Stage-non-specific	FALSE
39566	Fbp1	NP_524065.1	3L	14094589	14098053	13950000:14100000	-	0.971	1	Conserved	Stage-specific	FALSE
34259	Fbp2	NP_001285777.1	2L	9426784	9427917	9300000:9450000	+	0.925	1	Conserved	Stage-specific	FALSE
31294	Fcp3C	NP_477482.2	X	3173376	3174474	3150000:3300000	-	0.979	3	Conserved	Stage-specific	FALSE
37089	fj	NP_477483.1	2R	18232761	18236311	18150000:18300000	+	0.767	1	Conserved	Stage-non-specific	FALSE
43383	fkh	NP_001263038.1	3R	28580976	28585264	28500000:28650000	-	0.709	1	Conserved	Stage-non-specific	FALSE
36527	fl(2)d	NP_523732.2	2R	13819624	13824553	13800000:13950000	-	0.566	1	Conserved	Stage-non-specific	FALSE
31166	Actn	NP_001259165.1	X	2023822	2042311	1950000:2100000	-	0.785	1	Conserved	Stage-non-specific	FALSE
33110	fliI	NP_525097.1	X	21339741	21345088	21300000:21450000	+	0.722	1	Conserved	Stage-non-specific	FALSE
44289	flw	NP_727418.1	X	10385960	10409817	10350000:10500000	+	0.418	1	Conserved	Stage-non-specific	FALSE
33148	fog	NP_001033860.1	X	22824317	22855194	22800000:22950000	-	0.577	6	Diptera-specific	Stage-non-specific	FALSE
44817	for	NP_477487.1	2L	3622074	3656953	3600000:3750000	-	0.601	1	Conserved	Stage-non-specific	FALSE
41118	FER	NP_524288.3	3R	9367603	9394546	9300000:9450000	-	0.462	1	Conserved	Stage-non-specific	FALSE
32159	gd	NP_001259479.1	X	11985154	11987764	11850000:12000000	-	0.973	1	Conserved	Stage-specific	FALSE
47781	fs(1)K10	NP_477491.1	X	2242138	2246041	2100000:2250000	+	0.605	6	Diptera-specific	Stage-non-specific	FALSE
31084	png	NP_477492.1	X	1356488	1357601	1350000:1500000	-	0.982	1	Conserved	Stage-specific	FALSE
31263	fs(1)Ya	NP_477493.2	X	2724286	2726577	2700000:2850000	+	0.984	5	Conserved	Stage-specific	FALSE
35227	tj	NP_001260582.1	2L	19464267	19467758	19350000:19500000	+	0.885	1	Conserved	Stage-specific	FALSE
47121	dup	NP_001286451.1	2R	15376619	15380988	15300000:15450000	-	0.727	1	Conserved	Stage-non-specific	FALSE
33627	ft	NP_477497.1	2L	4198404	4221796	4200000:4350000	-	0.75	1	Conserved	Stage-non-specific	FALSE
40834	ftz	NP_477498.1	3R	6864324	6866244	6750000:6900000	+	0.971	1	Conserved	Stage-specific	FALSE
40045	ftz-f1	NP_524143.2	3L	18750607	18801309	18750000:18900000	-	0.896	1	Conserved	Stage-specific	FALSE
32855	fu	NP_477499.1	X	18657755	18661204	18600000:18750000	+	0.734	1	Conserved	Stage-non-specific	FALSE
32162	fw	NP_001285146.1	X	11992915	12003914	11850000:12000000	-	0.842	1	Conserved	Stage-non-specific	FALSE
34166	fy	NP_001260250.1	2L	8401476	8403280	8400000:8550000	-	0.65	1	Conserved	Stage-non-specific	FALSE
45307	fz	NP_001261836.1	3L	14274343	14368639	14250000:14400000	+	0.622	1	Conserved	Stage-non-specific	FALSE
34968	fzy	NP_477501.1	2L	16310956	16313097	16200000:16350000	+	0.832	1	Conserved	Stage-non-specific	FALSE
44819	g	NP_524785.2	X	13727204	13736278	13650000:13800000	-	0.737	1	Conserved	Stage-non-specific	FALSE
33839	Gal	NP_608978.2	2L	6003574	6006827	6000000:6150000	-	0.809	1	Conserved	Stage-non-specific	FALSE
32872	bnb	NP_523406.1	X	18794246	18797687	18750000:18900000	-	0.962	6	Diptera-specific	Stage-specific	Diptera/stage-specific
35728	Gapdh1	NP_001033936.1	2R	7791901	7793380	7650000:7800000	-	0.834	1	Conserved	Stage-non-specific	FALSE
32545	Gapdh2	NP_001259584.1	X	15868145	15869661	15750000:15900000	+	0.68	1	Conserved	Stage-non-specific	FALSE
42832	Gdh	NP_524470.4	3R	23935958	23943101	23850000:24000000	-	0.682	1	Conserved	Stage-non-specific	FALSE
3772583	gdl	NP_001027127.1	3L	15509445	15511047	15450000:15600000	+	0.764	1	Conserved	Stage-non-specific	FALSE
38765	Galphai	NP_477502.1	3L	6972750	6980044	6900000:7050000	-	0.679	1	Conserved	Stage-non-specific	FALSE
32544	Gbeta13F	NP_001303567.1	X	15860115	15866175	15750000:15900000	+	0.416	1	Conserved	Stage-non-specific	FALSE
39536	DCTN1-p150	NP_524061.1	3L	13929387	13934656	13800000:13950000	+	0.739	1	Conserved	Stage-non-specific	FALSE
40875	Gld	NP_001350861.1	3R	7252063	7265703	7200000:7350000	-	0.891	1	Conserved	Stage-specific	FALSE
34193	Glt	NP_001245946.1	2L	8672698	8676804	8550000:8700000	+	0.725	1	Conserved	Stage-non-specific	FALSE
39615	gnu	NP_648726.1	3L	14802380	14803360	14700000:14850000	-	0.981	6	Diptera-specific	Stage-specific	Diptera/stage-specific
36104	Galphao	NP_523684.2	2R	10437985	10465701	10350000:10500000	+	0.593	1	Conserved	Stage-non-specific	FALSE
37805	Galphas	NP_001163283.1	2R	23942538	23946936	23850000:24000000	+	0.576	1	Conserved	Stage-non-specific	FALSE
36782	Got1	NP_725534.1	2R	16138352	16141928	16050000:16200000	+	0.515	1	Conserved	Stage-non-specific	FALSE
33373	Got2	NP_722745.1	2L	1984512	1987758	1950000:2100000	-	0.62	1	Conserved	Stage-non-specific	FALSE
33824	Gpdh1	NP_001260112.1	2L	5943643	5948968	5850000:6000000	+	0.872	1	Conserved	Stage-specific	FALSE
45871	grau	NP_788422.1	2R	21009764	21011921	21000000:21150000	-	0.55	1	Conserved	Stage-non-specific	FALSE
34171	grk	NP_476568.2	2L	8431086	8433598	8400000:8550000	-	0.698	1	Conserved	Stage-non-specific	FALSE
40962	grn	NP_001262366.1	3R	8147368	8181444	8100000:8250000	-	0.683	1	Conserved	Stage-non-specific	FALSE
43162	gro	NP_996298.1	3R	26041736	26049911	25950000:26100000	+	0.732	1	Conserved	Stage-non-specific	FALSE
33172	Gs1	NP_001162839.1	2L	132077	134472	0:150000	+	0.81	1	Conserved	Stage-non-specific	FALSE
32087	Gs2	NP_001285121.1	X	11422832	11430197	11400000:11550000	+	0.811	1	Conserved	Stage-non-specific	FALSE
38004	gsb-n	NP_523862.1	2R	25040383	25052331	24900000:25050000	-	0.841	1	Conserved	Stage-non-specific	FALSE
38005	gsb	NP_523863.1	2R	25061964	25064643	25050000:25200000	+	0.913	1	Conserved	Stage-specific	FALSE
41503	GstD1	NP_001034042.1	3R	12367817	12369268	12300000:12450000	-	0.638	1	Conserved	Stage-non-specific	FALSE
31227	gt	NP_525049.1	X	2427113	2428967	2400000:2550000	-	0.944	1	Conserved	Stage-specific	FALSE
38995	hry	NP_001014577.1	3L	8675759	8679253	8550000:8700000	+	0.624	1	Conserved	Stage-non-specific	FALSE
42445	H	NP_732533.1	3R	20621938	20628915	20550000:20700000	+	0.709	2	Conserved	Stage-non-specific	FALSE
33841	H2.0	NP_523488.2	2L	6013059	6019402	6000000:6150000	-	0.714	1	Conserved	Stage-non-specific	FALSE
33334	halo	NP_001137765.1	2L	1517533	1518148	1500000:1650000	-	0.987	6	Diptera-specific	Stage-specific	Diptera/stage-specific
39202	hay	NP_001137931.1	3L	10631079	10633969	10500000:10650000	+	0.566	1	Conserved	Stage-non-specific	FALSE
41032	hb	NP_731267.1	3R	8690980	8697822	8550000:8700000	-	0.86	1	Conserved	Stage-specific	FALSE
34992	her	NP_001260506.1	2L	16677185	16679691	16650000:16800000	+	0.647	2	Conserved	Stage-non-specific	FALSE
45875	Hex-A	NP_524848.1	X	9585675	9589813	9450000:9600000	+	0.566	1	Conserved	Stage-non-specific	FALSE
44008	Hex-C	NP_524674.1	2R	15218837	15220329	15150000:15300000	-	0.844	1	Conserved	Stage-non-specific	FALSE
31120	hfw	NP_001259135.1	X	1669570	1673608	1650000:1800000	+	0.504	1	Conserved	Stage-non-specific	FALSE
43229	His2Av	NP_001262997.1	3R	26866929	26869220	26850000:27000000	+	0.714	1	Conserved	Stage-non-specific	FALSE
35169	hook	NP_476573.1	2L	19030844	19033498	18900000:19050000	-	0.406	1	Conserved	Stage-non-specific	FALSE
31988	Hmr	NP_572637.2	X	10590920	10595855	10500000:10650000	-	0.763	4	Conserved	Stage-non-specific	FALSE
38871	Hn	NP_001261542.1	3L	7760453	7763166	7650000:7800000	+	0.666	1	Conserved	Stage-non-specific	FALSE
43385	Hrb98DE	NP_524543.1	3R	28599834	28605777	28500000:28650000	+	0.682	1	Conserved	Stage-non-specific	FALSE
39542	Hsc70-1	NP_524063.1	3L	13974061	13977761	13950000:14100000	+	0.913	1	Conserved	Stage-specific	FALSE
41609	Hsc70-2	NP_524339.1	3R	13044759	13047388	12900000:13050000	+	0.783	1	Conserved	Stage-non-specific	FALSE
32133	Hsc70-3	NP_001285139.1	X	11801696	11807117	11700000:11850000	-	0.571	1	Conserved	Stage-non-specific	FALSE
36583	Hsc70-5	NP_001286414.1	2R	14252598	14256192	14250000:14400000	-	0.497	1	Conserved	Stage-non-specific	FALSE
37068	Hsf	NP_001036555.1	2R	18130303	18134634	18000000:18150000	-	0.699	1	Conserved	Stage-non-specific	FALSE
3772576	Hsp22	NP_001027114.1	3L	9372931	9374964	9300000:9450000	+	0.907	1	Conserved	Stage-specific	FALSE
39077	Hsp23	NP_001246694.1	3L	9381882	9382765	9300000:9450000	+	0.903	1	Conserved	Stage-specific	FALSE
39075	Hsp26	NP_001287000.1	3L	9376418	9377427	9300000:9450000	-	0.815	1	Conserved	Stage-non-specific	FALSE
39078	Hsp27	NP_001287001.1	3L	9384063	9385694	9300000:9450000	+	0.832	1	Conserved	Stage-non-specific	FALSE
39076	Hsp67Ba	NP_523998.1	3L	9377802	9379534	9300000:9450000	-	0.908	1	Conserved	Stage-specific	FALSE
3771872	CG4456	NP_001027116.1	3L	9372722	9374964	9300000:9450000	+	0.906	1	Conserved	Stage-specific	FALSE
39071	Hsp67Bc	NP_523994.1	3L	9371511	9372497	9300000:9450000	-	0.845	1	Conserved	Stage-non-specific	FALSE
42852	Hsp68	NP_524474.1	3R	24055080	24057310	24000000:24150000	-	0.86	1	Conserved	Stage-specific	FALSE
38389	Hsp83	NP_001261362.1	3L	3192969	3197059	3150000:3300000	+	0.751	1	Conserved	Stage-non-specific	FALSE
41273	hth	NP_476576.1	3R	10507561	10639568	10500000:10650000	-	0.599	1	Conserved	Stage-non-specific	FALSE
40248	Ide	NP_524182.3	3L	20371672	20375896	20250000:20400000	-	0.363	1	Conserved	Stage-non-specific	FALSE
44291	Idh	NP_001137910.2	3L	8356404	8360906	8250000:8400000	-	0.671	1	Conserved	Stage-non-specific	FALSE
32661	if	NP_001162777.1	X	16752189	16783434	16650000:16800000	-	0.76	1	Conserved	Stage-non-specific	FALSE
45879	ImpE1	NP_001261577.1	3L	8372405	8391171	8250000:8400000	+	0.865	1	Conserved	Stage-specific	FALSE
38432	ImpE2	NP_476580.1	3L	3510974	3512681	3450000:3600000	-	0.933	6	Diptera-specific	Stage-specific	Diptera/stage-specific
48239	ImpE3	NP_524908.1	3R	8028453	8029546	7950000:8100000	-	0.964	4	Conserved	Stage-specific	FALSE
39499	ImpL1	NP_729885.1	3L	13382765	13383999	13350000:13500000	+	0.885	6	Diptera-specific	Stage-specific	Diptera/stage-specific
38513	ImpL2	NP_728961.2	3L	4224006	4236147	4200000:4350000	-	0.77	1	Conserved	Stage-non-specific	FALSE
45880	Ldh	NP_001261474.1	3L	6259105	6262694	6150000:6300000	-	0.743	2	Conserved	Stage-non-specific	FALSE
40246	in	NP_788548.1	3L	20367198	20370259	20250000:20400000	+	0.694	1	Conserved	Stage-non-specific	FALSE
37629	inaD	NP_001246470.1	2R	22855688	22858794	22800000:22950000	-	0.895	1	Conserved	Stage-specific	FALSE
36239	inv	NP_523699.3	2R	11474465	11509695	11400000:11550000	+	0.681	1	Conserved	Stage-non-specific	FALSE
45881	ix	NP_610677.1	2R	11359437	11360163	11250000:11400000	-	0.635	1	Conserved	Stage-non-specific	FALSE
43569	janA	NP_788762.1	3R	30038622	30039533	30000000:30150000	-	0.706	1	Conserved	Stage-non-specific	FALSE
43568	janB	NP_476584.2	3R	30037984	30038728	30000000:30150000	-	0.813	1	Conserved	Stage-non-specific	FALSE
35853	Jon44E	NP_001286203.1	2R	8691448	8692844	8550000:8700000	+	0.924	1	Conserved	Stage-specific	FALSE
36057	Jra	NP_001260844.1	2R	10096480	10098556	10050000:10200000	+	0.458	1	Conserved	Stage-non-specific	FALSE
45883	kar	NP_001189213.1	3R	12682186	12689367	12600000:12750000	-	0.655	1	Conserved	Stage-non-specific	FALSE
3772082	kay	NP_001027577.2	3R	29765995	29794113	29700000:29850000	+	0.641	1	Conserved	Stage-non-specific	FALSE
35084	kel	NP_476589.4	2L	18129884	18138083	18000000:18150000	-	0.545	1	Conserved	Stage-non-specific	FALSE
36810	Khc	NP_476590.1	2R	16266960	16271971	16200000:16350000	-	0.579	1	Conserved	Stage-non-specific	FALSE
45884	kkv	NP_524233.1	3R	5378093	5392866	5250000:5400000	-	0.784	1	Conserved	Stage-non-specific	FALSE
38067	klar	NP_001261211.1	3L	434083	540614	450000:600000	-	0.533	1	Conserved	Stage-non-specific	FALSE
45318	kn	NP_001097317.1	2R	14772650	14807061	14700000:14850000	-	0.682	1	Conserved	Stage-non-specific	FALSE
40287	kni	NP_001287130.1	3L	20692330	20695378	20550000:20700000	-	0.821	1	Conserved	Stage-non-specific	FALSE
47137	knk	NP_649981.1	3R	10122365	10125664	10050000:10200000	-	0.848	1	Conserved	Stage-non-specific	FALSE
40285	knrl	NP_001303368.1	3L	20597141	20620659	20550000:20700000	-	0.7	1	Conserved	Stage-non-specific	FALSE
44830	kto	NP_524786.1	3L	19836614	19844944	19800000:19950000	+	0.659	1	Conserved	Stage-non-specific	FALSE
38012	Kr	NP_001261181.1	2R	25226611	25231394	25200000:25350000	+	0.89	1	Conserved	Stage-specific	FALSE
31205	kz	NP_001284815.1	X	2237858	2242035	2100000:2250000	-	0.618	1	Conserved	Stage-non-specific	FALSE
31010	Mybbp1A	NP_476593.2	X	629773	633633	600000:750000	+	0.648	1	Conserved	Stage-non-specific	FALSE
31239	egh	NP_001284829.1	X	2588503	2599111	2550000:2700000	+	0.557	1	Conserved	Stage-non-specific	FALSE
32069	l(1)10Bb	NP_511117.1	X	11324294	11325308	11250000:11400000	-	0.638	1	Conserved	Stage-non-specific	FALSE
33118	Ddx56	NP_001285517.1	X	21385518	21387946	21300000:21450000	-	0.562	1	Conserved	Stage-non-specific	FALSE
48481	Grip91	NP_524919.2	X	13736570	13744683	13650000:13800000	-	0.829	1	Conserved	Stage-non-specific	FALSE
32083	dlg1	NP_001162718.1	X	11369665	11409776	11250000:11400000	+	0.403	1	Conserved	Stage-non-specific	FALSE
33836	ifc	NP_476594.1	2L	5986348	5988854	5850000:6000000	+	0.594	1	Conserved	Stage-non-specific	FALSE
33835	eIF4A	NP_001245907.1	2L	5981764	5985909	5850000:6000000	+	0.373	1	Conserved	Stage-non-specific	FALSE
34793	Arpc1	NP_476596.1	2L	13827941	13829741	13800000:13950000	-	0.344	1	Conserved	Stage-non-specific	FALSE
34790	Sos	NP_476597.2	2L	13813816	13819824	13800000:13950000	+	0.576	1	Conserved	Stage-non-specific	FALSE
48775	Pgant35A	NP_652069.2	2L	14359252	14361411	14250000:14400000	+	0.645	1	Conserved	Stage-non-specific	FALSE
49424	CIAPIN1	NP_524938.1	2L	15036293	15038861	15000000:15150000	-	0.76	1	Conserved	Stage-non-specific	FALSE
34888	stc	NP_476599.1	2L	15113480	15118069	15000000:15150000	+	0.696	1	Conserved	Stage-non-specific	FALSE
34906	wor	NP_476601.1	2L	15423297	15425580	15300000:15450000	-	0.881	1	Conserved	Stage-specific	FALSE
48782	Mtr4	NP_524929.1	2L	15752263	15755900	15750000:15900000	+	0.675	1	Conserved	Stage-non-specific	FALSE
34927	Gli	NP_476602.1	2L	15756002	15762758	15750000:15900000	-	0.507	1	Conserved	Stage-non-specific	FALSE
34925	ND-B17	NP_609765.1	2L	15749319	15751078	15750000:15900000	-	0.519	1	Conserved	Stage-non-specific	FALSE
48785	wek	NP_001260472.1	2L	15766133	15768349	15750000:15900000	-	0.689	1	Conserved	Stage-non-specific	FALSE
34950	Ca-alpha1D	NP_723952.2	2L	16165831	16190540	16050000:16200000	+	0.803	1	Conserved	Stage-non-specific	FALSE
49165	Cyp303a1	NP_001285977.1	2L	16294183	16296969	16200000:16350000	+	0.97	1	Conserved	Stage-specific	FALSE
34956	crp	NP_001285976.1	2L	16263556	16287730	16200000:16350000	-	0.642	1	Conserved	Stage-non-specific	FALSE
49425	mRpL4	NP_524939.1	2L	16328059	16329132	16200000:16350000	-	0.414	1	Conserved	Stage-non-specific	FALSE
49427	l(2)37Bb	NP_536791.1	2L	19049843	19051612	19050000:19200000	-	0.396	1	Conserved	Stage-non-specific	FALSE
48805	Catsup	NP_524931.1	2L	19041862	19043614	18900000:19050000	+	0.476	1	Conserved	Stage-non-specific	FALSE
35184	Lim3	NP_001260559.1	2L	19079256	19108427	19050000:19200000	-	0.673	1	Conserved	Stage-non-specific	FALSE
49168	Phb1	NP_001163012.2	2L	19121345	19123869	19050000:19200000	-	0.462	1	Conserved	Stage-non-specific	FALSE
35189	CG10561	NP_476608.1	2L	19114401	19116570	19050000:19200000	+	0.737	1	Conserved	Stage-non-specific	FALSE
35235	swm	NP_001260586.1	2L	19493251	19497978	19350000:19500000	+	0.672	1	Conserved	Stage-non-specific	FALSE
36420	AspRS	NP_001260930.1	2R	12877004	12883168	12750000:12900000	+	0.651	1	Conserved	Stage-non-specific	FALSE
33156	l(2)gl	NP_001245801.1	2L	9839	21376	0:150000	-	0.631	1	Conserved	Stage-non-specific	FALSE
48844	CG5504	NP_995932.1	2R	23706913	23709026	23700000:23850000	+	0.435	1	Conserved	Stage-non-specific	FALSE
38248	dre4	NP_476610.2	3L	1871574	1876312	1800000:1950000	-	0.758	1	Conserved	Stage-non-specific	FALSE
48903	l(3)73Ah	NP_001246797.1	3L	16588475	16590132	16500000:16650000	+	0.767	1	Conserved	Stage-non-specific	FALSE
39855	Prosbeta6	NP_524115.1	3L	16609400	16610418	16500000:16650000	-	0.713	1	Conserved	Stage-non-specific	FALSE
40861	sas	NP_001262337.1	3R	7162808	7183702	7050000:7200000	+	0.603	1	Conserved	Stage-non-specific	FALSE
49762	l(3)87Df	NP_524942.1	3R	13030913	13031598	12900000:13050000	+	0.459	1	Conserved	Stage-non-specific	FALSE
43673	dco	NP_001263132.1	3R	31054085	31061210	31050000:31200000	-	0.755	1	Conserved	Stage-non-specific	FALSE
41181	hyd	NP_001287262.1	3R	9714623	9725615	9600000:9750000	-	0.558	1	Conserved	Stage-non-specific	FALSE
38701	l(3)mbn	NP_729143.2	3L	6123934	6128807	6000000:6150000	-	0.96	1	Conserved	Stage-specific	FALSE
43288	l(3)mbt	NP_733209.1	3R	27266326	27273273	27150000:27300000	-	0.678	1	Conserved	Stage-non-specific	FALSE
39429	sti	NP_001261768.1	3L	12507998	12514815	12450000:12600000	-	0.792	1	Conserved	Stage-non-specific	FALSE
43819	pho	NP_524630.1	4	1172469	1181628	1050000:1200000	-	0.543	1	Conserved	Stage-non-specific	FALSE
40817	lab	NP_476613.1	3R	6661427	6678590	6600000:6750000	-	0.66	1	Conserved	Stage-non-specific	FALSE
34910	lace	NP_001285957.1	2L	15499127	15505018	15450000:15600000	+	0.646	1	Conserved	Stage-non-specific	FALSE
33782	Lam	NP_001245892.1	2L	5542480	5546642	5400000:5550000	+	0.724	1	Conserved	Stage-non-specific	FALSE
38723	LanA	NP_476617.1	3L	6203831	6218022	6150000:6300000	-	0.732	1	Conserved	Stage-non-specific	FALSE
35817	Lcp1	NP_001260801.1	2R	8430115	8431243	8400000:8550000	-	0.998	2	Conserved	Stage-specific	FALSE
35818	Lcp2	NP_001260802.1	2R	8433797	8434785	8400000:8550000	-	0.999	2	Conserved	Stage-specific	FALSE
35819	Lcp3	NP_001260803.1	2R	8435310	8436095	8400000:8550000	+	1	2	Conserved	Stage-specific	FALSE
35820	Lcp4	NP_001260804.1	2R	8437647	8438495	8400000:8550000	+	0.996	2	Conserved	Stage-specific	FALSE
45894	lds	NP_524850.2	3R	7920431	7924491	7800000:7950000	+	0.847	1	Conserved	Stage-non-specific	FALSE
44522	robo2	NP_001259868.1	2L	1380086	1420453	1350000:1500000	-	0.803	1	Conserved	Stage-non-specific	FALSE
45325	lin	NP_524815.1	2R	8914524	8918234	8850000:9000000	+	0.802	1	Conserved	Stage-non-specific	FALSE
30983	l(1)sc	NP_476623.1	X	409721	410817	300000:450000	+	0.944	1	Conserved	Stage-specific	FALSE
32199	Lsp1alpha	NP_511138.2	X	12490291	12492982	12450000:12600000	+	0.99	1	Conserved	Stage-specific	FALSE
33274	Lsp1beta	NP_001285556.1	2L	898500	901316	750000:900000	+	0.989	1	Conserved	Stage-specific	FALSE
38015	Lsp1gamma	NP_523868.1	3L	66430	68995	0:150000	+	0.99	1	Conserved	Stage-specific	FALSE
45326	Lsp2	NP_001287042.1	3L	12129393	12131869	12000000:12150000	+	0.854	1	Conserved	Stage-specific	FALSE
3355130	lt	NP_001036415.2	2L	22924795	22943135	22800000:22950000	+	0.595	1	Conserved	Stage-non-specific	FALSE
35940	Rab32	NP_525109.1	2R	9177864	9186342	9150000:9300000	-	0.612	1	Conserved	Stage-non-specific	FALSE
35825	Mal-A2	NP_476625.2	2R	8453627	8455782	8400000:8550000	+	0.732	1	Conserved	Stage-non-specific	FALSE
35824	Mal-A1	NP_476627.3	2R	8449664	8451904	8400000:8550000	-	0.838	1	Conserved	Stage-non-specific	FALSE
35826	Mal-A3	NP_476628.2	2R	8455909	8457892	8400000:8550000	-	0.816	1	Conserved	Stage-non-specific	FALSE
45328	sens	NP_524818.1	3L	13396228	13401125	13350000:13500000	-	0.917	1	Conserved	Stage-specific	FALSE
44835	m	NP_572747.1	X	11754273	11769508	11700000:11850000	+	0.957	1	Conserved	Stage-specific	FALSE
43154	Kaz-m1	NP_001262980.1	3R	26014721	26016487	25950000:26100000	+	0.813	2	Conserved	Stage-non-specific	FALSE
31009	RpL36	NP_001284750.1	X	628338	629483	600000:750000	-	0.589	1	Conserved	Stage-non-specific	FALSE
32700	RpS5a	NP_001285360.1	X	17143588	17148264	17100000:17250000	-	0.415	1	Conserved	Stage-non-specific	FALSE
43155	E(spl)m2-BFM	NP_524508.1	3R	26016514	26017470	25950000:26100000	-	0.771	6	Diptera-specific	Stage-non-specific	FALSE
33214	RpLP1	NP_001259822.1	2L	419952	420864	300000:450000	+	0.241	1	Conserved	Stage-non-specific	FALSE
43156	E(spl)m3-HLH	NP_524509.2	3R	26021823	26023127	25950000:26100000	+	0.859	1	Conserved	Stage-specific	FALSE
42761	RpS3	NP_001287481.1	3R	23358812	23360207	23250000:23400000	+	0.345	1	Conserved	Stage-non-specific	FALSE
43573	RpL32	NP_733339.1	3R	30045229	30046161	30000000:30150000	-	0.331	1	Conserved	Stage-non-specific	FALSE
43157	E(spl)m4-BFM	NP_524510.1	3R	26023821	26024579	25950000:26100000	-	0.905	5	Conserved	Stage-specific	FALSE
43158	E(spl)m5-HLH	NP_524511.1	3R	26028854	26029735	25950000:26100000	-	0.923	1	Conserved	Stage-specific	FALSE
43159	E(spl)m6-BFM	NP_524512.2	3R	26032911	26034047	25950000:26100000	+	0.861	6	Diptera-specific	Stage-specific	Diptera/stage-specific
43160	E(spl)m7-HLH	NP_536753.1	3R	26037038	26038019	25950000:26100000	+	0.867	1	Conserved	Stage-specific	FALSE
38669	Rcc1	NP_523943.1	3L	5930262	5932773	5850000:6000000	-	0.788	1	Conserved	Stage-non-specific	FALSE
33045	mal	NP_001285493.1	X	20429675	20433210	20400000:20550000	+	0.81	1	Conserved	Stage-non-specific	FALSE
36555	mam	NP_001286401.1	2R	13991203	14060356	13950000:14100000	+	0.64	1	Conserved	Stage-non-specific	FALSE
43765	Map205	NP_733465.1	3R	32055279	32068441	31950000:32100000	-	0.624	6	Diptera-specific	Stage-non-specific	FALSE
34954	twe	NP_001260491.1	2L	16259414	16261877	16200000:16350000	-	0.793	1	Conserved	Stage-non-specific	FALSE
31373	mei-9	NP_001284859.1	X	4314230	4318801	4200000:4350000	-	0.813	1	Conserved	Stage-non-specific	FALSE
3772646	mei-218	NP_001027068.1	X	17135985	17142990	17100000:17250000	-	0.611	2	Conserved	Stage-non-specific	FALSE
37523	mei-S332	NP_001286705.1	2R	22122101	22124566	22050000:22200000	+	0.591	6	Diptera-specific	Stage-non-specific	FALSE
47173	Men	NP_524880.2	3R	12713103	12722442	12600000:12750000	-	0.742	1	Conserved	Stage-non-specific	FALSE
32114	Met	NP_001285132.1	X	11616124	11621280	11550000:11700000	+	0.443	1	Conserved	Stage-non-specific	FALSE
43153	E(spl)malpha-BFM	NP_524506.1	3R	26010893	26011568	25950000:26100000	+	0.828	5	Conserved	Stage-non-specific	FALSE
43152	E(spl)mbeta-HLH	NP_524505.2	3R	26005046	26006023	25950000:26100000	-	0.635	1	Conserved	Stage-non-specific	FALSE
43150	E(spl)mdelta-HLH	NP_524503.2	3R	25997621	25998633	25950000:26100000	+	0.882	1	Conserved	Stage-specific	FALSE
43151	E(spl)mgamma-HLH	NP_524504.2	3R	25999851	26000761	25950000:26100000	+	0.905	1	Conserved	Stage-specific	FALSE
37402	mago	NP_476636.1	2R	21128577	21129737	21000000:21150000	+	0.711	1	Conserved	Stage-non-specific	FALSE
43323	Mlc1	NP_001287569.1	3R	27657078	27660177	27600000:27750000	-	0.836	1	Conserved	Stage-non-specific	FALSE
43587	Mlc2	NP_524586.1	3R	30171438	30174551	30150000:30300000	-	0.861	1	Conserved	Stage-specific	FALSE
35523	mle	NP_476641.1	2R	5974857	5980778	5850000:6000000	-	0.612	1	Conserved	Stage-non-specific	FALSE
38779	msl-3	NP_523951.1	3L	7123213	7125533	7050000:7200000	-	0.713	1	Conserved	Stage-non-specific	FALSE
39625	mnd	NP_524074.1	3L	14985100	14991667	14850000:15000000	+	0.466	1	Conserved	Stage-non-specific	FALSE
43764	mod	NP_001247401.1	3R	32052060	32054974	31950000:32100000	+	0.601	6	Diptera-specific	Stage-non-specific	FALSE
49228	mod(mdg4)	NP_788698.1	3R	21370101	21377401	21300000:21450000	-	0.734	1	Conserved	Stage-non-specific	FALSE
41942	mor	NP_524373.1	3R	15968134	15972913	15900000:16050000	-	0.712	1	Conserved	Stage-non-specific	FALSE
37894	Rpn8	NP_001261167.1	2R	24400028	24404527	24300000:24450000	+	0.705	1	Conserved	Stage-non-specific	FALSE
36468	Mp20	NP_001014522.2	2R	13246670	13248880	13200000:13350000	+	0.773	1	Conserved	Stage-non-specific	FALSE
45906	mr	NP_611862.1	2R	23972431	23975408	23850000:24000000	+	0.693	1	Conserved	Stage-non-specific	FALSE
43232	ms(3)K81	NP_651510.1	3R	26875852	26876562	26850000:27000000	+	0.776	6	Diptera-specific	Stage-non-specific	FALSE
40367	sa	NP_649311.1	3L	21405425	21406738	21300000:21450000	-	0.805	1	Conserved	Stage-non-specific	FALSE
33817	Acp26Aa	NP_476644.1	2L	5892883	5893896	5850000:6000000	-	0.994	6	Diptera-specific	Stage-specific	Diptera/stage-specific
33816	Acp26Ab	NP_001285646.1	2L	5892298	5892862	5850000:6000000	-	0.989	6	Diptera-specific	Stage-specific	Diptera/stage-specific
41693	Mst87F	NP_001287317.1	3R	13827151	13828008	13800000:13950000	-	0.821		Conserved	Stage-non-specific	FALSE
47854	Mst98Ca	NP_524899.1	3R	28291338	28292656	28200000:28350000	+	0.82	6	Diptera-specific	Stage-non-specific	FALSE
41202	MtnA	NP_001262438.1	3R	9783407	9784370	9750000:9900000	-	0.761	6	Diptera-specific	Stage-non-specific	FALSE
42424	MtnB	NP_001287425.1	3R	20503102	20503746	20400000:20550000	-	0.822	6	Diptera-specific	Stage-non-specific	FALSE
38257	mu2	NP_523887.2	3L	1942734	1947475	1800000:1950000	-	0.725	1	Conserved	Stage-non-specific	FALSE
44839	mud	NP_727769.3	X	14247732	14258595	14250000:14400000	+	0.788	2	Conserved	Stage-non-specific	FALSE
48309	mus101	NP_524909.1	X	13722246	13727113	13650000:13800000	+	0.92	1	Conserved	Stage-specific	FALSE
3772069	mus201	NP_001027230.1	2L	8438169	8442342	8400000:8550000	+	0.745	1	Conserved	Stage-non-specific	FALSE
47186	PolZ1	NP_524881.2	2R	7793625	7801044	7650000:7800000	+	0.858	1	Conserved	Stage-specific	FALSE
38905	mus301	NP_648178.1	3L	8137808	8142014	8100000:8250000	+	0.929	1	Conserved	Stage-specific	FALSE
40003	mus304	NP_524135.3	3L	18109814	18112847	18000000:18150000	+	0.816	4	Conserved	Stage-non-specific	FALSE
41571	PolQ	NP_524333.1	3R	12705523	12712299	12600000:12750000	-	0.83	1	Conserved	Stage-non-specific	FALSE
41366	Blm	NP_524319.2	3R	11736810	11741783	11700000:11850000	-	0.891	1	Conserved	Stage-specific	FALSE
38809	mus312	NP_729234.2	3L	7329132	7333471	7200000:7350000	+	0.534	1	Conserved	Stage-non-specific	FALSE
32543	Myb	NP_511170.1	X	15854832	15857823	15750000:15900000	-	0.578	1	Conserved	Stage-non-specific	FALSE
45338	na	NP_001096981.2	X	14266367	14277416	14250000:14400000	+	0.573	1	Conserved	Stage-non-specific	FALSE
48971	Atpalpha	NP_732572.1	3R	20948714	20976239	20850000:21000000	+	0.439	1	Conserved	Stage-non-specific	FALSE
42799	nau	NP_476650.1	3R	23712814	23718357	23700000:23850000	-	0.785	1	Conserved	Stage-non-specific	FALSE
43517	ncd	NP_001287592.1	3R	29804290	29807127	29700000:29850000	-	0.723	1	Conserved	Stage-non-specific	FALSE
38738	ndl	NP_523947.2	3L	6593938	6603366	6450000:6600000	-	0.982	1	Conserved	Stage-specific	FALSE
45908	nec	NP_524851.1	2R	7156477	7158241	7050000:7200000	-	0.788	1	Conserved	Stage-non-specific	FALSE
45339	net	NP_001259789.1	2L	82421	87387	0:150000	-	0.827	1	Conserved	Stage-non-specific	FALSE
41085	neur	NP_476652.1	3R	9020348	9039471	9000000:9150000	-	0.839	1	Conserved	Stage-non-specific	FALSE
31300	ng1	NP_476655.1	X	3242412	3242934	3150000:3300000	+	0.999	6	Diptera-specific	Stage-specific	Diptera/stage-specific
33271	ninaA	NP_476656.1	2L	877302	878270	750000:900000	+	0.964	1	Conserved	Stage-specific	FALSE
41678	ninaB	NP_650307.2	3R	13700565	13703164	13650000:13800000	+	0.876	1	Conserved	Stage-specific	FALSE
34012	ninaC	NP_523503.2	2L	7377702	7384344	7350000:7500000	+	0.925	1	Conserved	Stage-specific	FALSE
326160	ninaD	NP_724087.1	2L	18081628	18083608	18000000:18150000	+	0.785	1	Conserved	Stage-non-specific	FALSE
42367	ninaE	NP_524407.1	3R	19886255	19888206	19800000:19950000	-	0.97	1	Conserved	Stage-specific	FALSE
42547	slou	NP_001262808.1	3R	21548661	21557182	21450000:21600000	-	0.66	1	Conserved	Stage-non-specific	FALSE
44843	nkd	NP_524788.2	3L	19003741	19045449	18900000:19050000	-	0.699	1	Conserved	Stage-non-specific	FALSE
32107	nod	NP_001285129.1	X	11580772	11585750	11550000:11700000	+	0.941	1	Conserved	Stage-specific	FALSE
42297	nanos	NP_476658.1	3R	19157238	19160202	19050000:19200000	+	0.979	1	Conserved	Stage-specific	FALSE
34263	numb	NP_001260291.1	2L	9437469	9464184	9450000:9600000	+	0.48	1	Conserved	Stage-non-specific	FALSE
33583	odd	NP_722922.1	2L	3604224	3606756	3600000:3750000	-	0.811	1	Conserved	Stage-non-specific	FALSE
33507	okr	NP_476661.1	2L	2989594	2992759	2850000:3000000	-	0.777	1	Conserved	Stage-non-specific	FALSE
40605	opa	NP_001368991.1	3R	4852813	4869979	4800000:4950000	+	0.913	1	Conserved	Stage-specific	FALSE
43943	or	NP_536793.1	2R	23967939	23968943	23850000:24000000	+	0.485	1	Conserved	Stage-non-specific	FALSE
41066	osk	NP_731295.1	3R	8935126	8938395	8850000:9000000	+	0.968	5	Conserved	Stage-specific	FALSE
34850	osp	NP_001162975.1	2L	14599196	14689340	14550000:14700000	-	0.764	1	Conserved	Stage-non-specific	FALSE
31789	otu	NP_511089.2	X	8485008	8489535	8400000:8550000	-	0.966	1	Conserved	Stage-specific	FALSE
31429	ovo	NP_001162673.1	X	5048273	5070929	4950000:5100000	+	0.9	1	Conserved	Stage-specific	FALSE
39494	SP	NP_524057.2	3L	13301635	13301922	13200000:13350000	+	0.996	6	Diptera-specific	Stage-specific	Diptera/stage-specific
38879	pbl	NP_523965.2	3L	7896109	7911954	7800000:7950000	-	0.789	1	Conserved	Stage-non-specific	FALSE
40358	Pc	NP_524199.1	3L	21306138	21318020	21300000:21450000	-	0.798	1	Conserved	Stage-non-specific	FALSE
37069	Pcl	NP_001261067.1	2R	18135426	18139990	18000000:18150000	+	0.836	1	Conserved	Stage-non-specific	FALSE
33985	Pcp	NP_476673.1	2L	7021682	7022470	6900000:7050000	+	0.988	2	Conserved	Stage-specific	FALSE
31204	pcx	NP_001259183.2	X	2225296	2238045	2100000:2250000	+	0.581	1	Conserved	Stage-non-specific	FALSE
31391	peb	NP_001014722.1	X	4617564	4627206	4500000:4650000	+	0.72	1	Conserved	Stage-non-specific	FALSE
32713	CG10598	NP_573206.1	X	17225157	17226867	17100000:17250000	-	0.903	6	Diptera-specific	Stage-specific	Diptera/stage-specific
41662	CG9757	NP_001262537.1	3R	13611583	13612433	13500000:13650000	-	0.905	6	Diptera-specific	Stage-specific	Diptera/stage-specific
37662	Fib	NP_523817.1	2R	23072909	23074725	22950000:23100000	-	0.624	1	Conserved	Stage-non-specific	FALSE
43745	CG2150	NP_651892.1	3R	31763304	31764772	31650000:31800000	-	0.971	3	Conserved	Stage-specific	FALSE
37131	Pepck1	NP_523784.2	2R	18536767	18539416	18450000:18600000	+	0.586	1	Conserved	Stage-non-specific	FALSE
31251	per	NP_001259194.1	X	2685580	2692780	2550000:2700000	+	0.781	1	Conserved	Stage-non-specific	FALSE
36060	Pfk	NP_001246234.1	2R	10109740	10117457	10050000:10200000	+	0.806	1	Conserved	Stage-non-specific	FALSE
35886	Pgi	NP_523663.1	2R	8910900	8914069	8850000:9000000	-	0.674	1	Conserved	Stage-non-specific	FALSE
44010	Pgm1	NP_524675.1	3L	16126018	16128531	16050000:16200000	-	0.575	1	Conserved	Stage-non-specific	FALSE
31221	Raf	NP_001096867.3	X	2295466	2343870	2250000:2400000	+	0.671	1	Conserved	Stage-non-specific	FALSE
35735	phr	NP_523653.2	2R	7825289	7827319	7800000:7950000	+	0.796	1	Conserved	Stage-non-specific	FALSE
31303	Pig1	NP_476677.2	X	3248600	3249289	3150000:3300000	-	0.936	6	Diptera-specific	Stage-specific	Diptera/stage-specific
34404	pim	NP_001260334.1	2L	10362989	10364092	10350000:10500000	+	0.788	6	Diptera-specific	Stage-non-specific	FALSE
40104	pip	NP_788536.1	3L	19298623	19337609	19200000:19350000	-	0.785	1	Conserved	Stage-non-specific	FALSE
45343	pk	NP_724538.1	2R	7150703	7223378	7050000:7200000	+	0.739	1	Conserved	Stage-non-specific	FALSE
48311	Pkc53E	NP_725626.1	2R	16924655	16945126	16800000:16950000	+	0.697	1	Conserved	Stage-non-specific	FALSE
43428	Pkc98E	NP_001287577.1	3R	29039156	29049148	28950000:29100000	+	0.463	1	Conserved	Stage-non-specific	FALSE
44848	plu	NP_476683.1	2R	20262958	20263684	20250000:20400000	-	0.953		Conserved	Stage-specific	FALSE
31194	pn	NP_476684.1	X	2181211	2182916	2100000:2250000	+	0.791	1	Conserved	Stage-non-specific	FALSE
44849	pnr	NP_476685.1	3R	16026079	16041796	15900000:16050000	+	0.804	1	Conserved	Stage-non-specific	FALSE
42757	pnt	NP_524461.2	3R	23290231	23346167	23250000:23400000	-	0.74	1	Conserved	Stage-non-specific	FALSE
40232	polo	NP_001014592.1	3L	20309654	20313466	20250000:20400000	+	0.738	1	Conserved	Stage-non-specific	FALSE
40990	Poxm	NP_001036687.1	3R	8319025	8333792	8250000:8400000	-	0.676	1	Conserved	Stage-non-specific	FALSE
48531	Pp1-13C	NP_524921.1	X	15359101	15361061	15300000:15450000	-	0.785	1	Conserved	Stage-non-specific	FALSE
42922	Pp1alpha-96A	NP_001262919.1	3R	24518270	24522331	24450000:24600000	+	0.428	1	Conserved	Stage-non-specific	FALSE
43872	Ppn	NP_788752.2	3R	28520665	28540324	28500000:28650000	-	0.77	1	Conserved	Stage-non-specific	FALSE
31582	PpV	NP_001259272.1	X	6371065	6372915	6300000:6450000	-	0.682	1	Conserved	Stage-non-specific	FALSE
48532	PpY-55A	NP_001286554.1	2R	17955396	17956570	17850000:18000000	-	0.827	1	Conserved	Stage-non-specific	FALSE
35292	pr	NP_724244.1	2L	20073719	20075458	19950000:20100000	-	0.538	1	Conserved	Stage-non-specific	FALSE
34629	prd	NP_723721.1	2L	12082995	12085827	12000000:12150000	-	0.937	1	Conserved	Stage-specific	FALSE
39002	Prm	NP_523982.2	3L	8732858	8745310	8700000:8850000	-	0.834	1	Conserved	Stage-non-specific	FALSE
44529	CG2841	NP_001284821.1	X	2344949	2366356	2250000:2400000	-	0.592	1	Conserved	Stage-non-specific	FALSE
37415	Pu	NP_726038.1	2R	21175315	21182608	21150000:21300000	+	0.901	1	Conserved	Stage-specific	FALSE
41094	pum	NP_001262403.1	3R	9066343	9237682	9150000:9300000	-	0.675	1	Conserved	Stage-non-specific	FALSE
41772	put	NP_001262575.1	3R	14619030	14625703	14550000:14700000	-	0.559	1	Conserved	Stage-non-specific	FALSE
44011	pwn	NP_610267.2	2R	7282572	7300806	7200000:7350000	+	0.856	1	Conserved	Stage-specific	FALSE
37573	px	NP_726208.1	2R	22494297	22562065	22500000:22650000	-	0.496	1	Conserved	Stage-non-specific	FALSE
35058	qua	NP_001246066.1	2L	17486806	17497208	17400000:17550000	-	0.827	1	Conserved	Stage-non-specific	FALSE
32640	r	NP_001285343.1	X	16655359	16668712	16650000:16800000	+	0.527	1	Conserved	Stage-non-specific	FALSE
43873	ras	NP_001356940.1	X	10744502	10749097	10650000:10800000	+	0.683	1	Conserved	Stage-non-specific	FALSE
41140	Ras85D	NP_476699.1	3R	9510561	9513067	9450000:9600000	-	0.565	1	Conserved	Stage-non-specific	FALSE
38494	Ras64B	NP_523917.2	3L	4139076	4141398	4050000:4200000	+	0.474	1	Conserved	Stage-non-specific	FALSE
44851	raw	NP_001188733.1	2L	8709880	8740660	8700000:8850000	-	0.653	1	Conserved	Stage-non-specific	FALSE
31381	rb	NP_001162664.2	X	4535635	4540626	4500000:4650000	-	0.611	1	Conserved	Stage-non-specific	FALSE
32340	rdgB	NP_001259535.1	X	13762752	13779488	13650000:13800000	+	0.647	1	Conserved	Stage-non-specific	FALSE
49241	rec	NP_001262615.1	3R	15823019	15832632	15750000:15900000	-	0.738	1	Conserved	Stage-non-specific	FALSE
35246	ref(2)P	NP_001014491.1	2L	19542468	19545548	19500000:19650000	+	0.589	1	Conserved	Stage-non-specific	FALSE
42261	Rh2	NP_524398.1	3R	18899423	18901019	18900000:19050000	+	0.954	1	Conserved	Stage-specific	FALSE
42398	Rh3	NP_524411.1	3R	20081060	20082450	19950000:20100000	-	0.944	1	Conserved	Stage-specific	FALSE
39887	Rh4	NP_476701.1	3L	16852527	16862517	16800000:16950000	-	0.931	1	Conserved	Stage-specific	FALSE
44855	rib	NP_001261085.1	2R	19270078	19281396	19200000:19350000	+	0.869	1	Conserved	Stage-specific	FALSE
34819	rk	NP_476702.1	2L	13982743	14001248	13950000:14100000	-	0.826	1	Conserved	Stage-non-specific	FALSE
3354888	rl	NP_001015122.1	2R	1071462	1125927	1050000:1200000	+	0.582	1	Conserved	Stage-non-specific	FALSE
42493	r-l	NP_524427.1	3R	21070557	21073319	21000000:21150000	-	0.695	1	Conserved	Stage-non-specific	FALSE
40739	Rm62	NP_524243.2	3R	6000426	6008579	6000000:6150000	-	0.551	1	Conserved	Stage-non-specific	FALSE
43719	rod	NP_476705.1	3R	31580951	31588244	31500000:31650000	+	0.817	1	Conserved	Stage-non-specific	FALSE
35110	amos	NP_477446.1	2L	18596136	18596921	18450000:18600000	-	0.945	1	Conserved	Stage-specific	FALSE
36855	RpLP2	NP_523764.1	2R	16586129	16586732	16500000:16650000	+	0.58	1	Conserved	Stage-non-specific	FALSE
48312	Polr2F	NP_524910.1	3R	5371795	5372397	5250000:5400000	+	0.579	1	Conserved	Stage-non-specific	FALSE
32100	Polr2A	NP_511124.1	X	11562800	11570326	11550000:11700000	-	0.644	1	Conserved	Stage-non-specific	FALSE
33210	Polr1B	NP_476708.1	2L	404285	407969	300000:450000	+	0.55	1	Conserved	Stage-non-specific	FALSE
43349	RpL4	NP_524538.2	3R	27922821	27924888	27900000:28050000	+	0.403	1	Conserved	Stage-non-specific	FALSE
31290	rst	NP_001284835.1	X	2950399	2973834	2850000:3000000	-	0.67	1	Conserved	Stage-non-specific	FALSE
39297	rt	NP_524025.2	3L	11584122	11587770	11550000:11700000	-	0.823	1	Conserved	Stage-non-specific	FALSE
44856	ru	NP_524790.1	3L	1370628	1387437	1350000:1500000	+	0.822	1	Conserved	Stage-non-specific	FALSE
33059	run	NP_001285501.1	X	20690670	20697321	20550000:20700000	+	0.878	1	Conserved	Stage-specific	FALSE
32406	rut	NP_511156.2	X	14787478	14826073	14700000:14850000	-	0.553	1	Conserved	Stage-non-specific	FALSE
31535	rux	NP_001245540.1	X	6035753	6037800	6000000:6150000	-	0.591	6	Diptera-specific	Stage-non-specific	FALSE
41605	ry	NP_524337.1	3R	13032528	13038020	12900000:13050000	+	0.483	2	Conserved	Stage-non-specific	FALSE
33281	S	NP_523450.1	2L	1049674	1077815	1050000:1200000	-	0.726	2	Conserved	Stage-non-specific	FALSE
44858	sad	NP_650123.1	3R	11877235	11879754	11850000:12000000	+	0.855	1	Conserved	Stage-specific	FALSE
34570	sala	NP_001245985.1	2L	11484707	11486949	11400000:11550000	+	0.799	6	Diptera-specific	Stage-non-specific	FALSE
35731	sax	NP_001246193.1	2R	7806484	7810067	7800000:7950000	+	0.584	1	Conserved	Stage-non-specific	FALSE
41958	Sb	NP_001287355.1	3R	16116161	16145284	16050000:16200000	+	0.917	1	Conserved	Stage-specific	FALSE
43944	sbr	NP_524660.1	X	10832752	10847092	10800000:10950000	-	0.466	1	Conserved	Stage-non-specific	FALSE
36411	sca	NP_476710.2	2R	12780541	12802010	12750000:12900000	+	0.913	1	Conserved	Stage-specific	FALSE
43327	Sce	NP_477509.1	3R	27680431	27682029	27600000:27750000	-	0.631	1	Conserved	Stage-non-specific	FALSE
41168	Scm	NP_001247006.1	3R	9633359	9637611	9600000:9750000	-	0.788	1	Conserved	Stage-non-specific	FALSE
40833	Scr	NP_001368995.1	3R	6823120	6849981	6750000:6900000	-	0.634	1	Conserved	Stage-non-specific	FALSE
32536	sd	NP_001368984.1	X	15804370	15827682	15750000:15900000	+	0.632	1	Conserved	Stage-non-specific	FALSE
35223	RanGAP	NP_001260578.1	2L	19441959	19447317	19350000:19500000	+	0.769	1	Conserved	Stage-non-specific	FALSE
37843	sei	NP_001286814.1	2R	24047411	24053035	24000000:24150000	+	0.574	1	Conserved	Stage-non-specific	FALSE
43544	Jon99Cii	NP_524554.1	3R	29923754	29924615	29850000:30000000	-	0.897	1	Conserved	Stage-specific	FALSE
43543	Jon99Ciii	NP_001287598.1	3R	29922216	29923455	29850000:30000000	+	0.92	1	Conserved	Stage-specific	FALSE
43545	Jon99Ci	NP_524555.1	3R	29925226	29926189	29850000:30000000	-	0.906	1	Conserved	Stage-specific	FALSE
32007	sesB	NP_727448.1	X	10780893	10786958	10650000:10800000	-	0.803	1	Conserved	Stage-non-specific	FALSE
32039	sev	NP_511114.2	X	11071441	11086299	10950000:11100000	-	0.571	1	Conserved	Stage-non-specific	FALSE
31248	sgg	NP_001259193.1	X	2633952	2679553	2550000:2700000	+	0.464	1	Conserved	Stage-non-specific	FALSE
33701	Sgs1	NP_523475.3	2L	4937409	4941423	4800000:4950000	+	0.998	6	Diptera-specific	Stage-specific	Diptera/stage-specific
39288	Sgs3	NP_524024.1	3L	11512221	11513402	11400000:11550000	+	0.998	6	Diptera-specific	Stage-specific	Diptera/stage-specific
31304	Sgs4	NP_476717.4	X	3250089	3251040	3150000:3300000	+	0.998	6	Diptera-specific	Stage-specific	Diptera/stage-specific
42114	Sgs5	NP_524388.1	3R	17595362	17596112	17550000:17700000	+	0.998	6	Diptera-specific	Stage-specific	Diptera/stage-specific
47198	Sgs7	NP_476718.1	3L	11509861	11510247	11400000:11550000	+	0.998	6	Diptera-specific	Stage-specific	Diptera/stage-specific
39285	Sgs8	NP_476719.2	3L	11508967	11509394	11400000:11550000	-	0.99	6	Diptera-specific	Stage-specific	Diptera/stage-specific
36213	sha	NP_001137645.1	2R	11324314	11336463	11250000:11400000	+	0.922	1	Conserved	Stage-specific	FALSE
33599	Shaw	NP_001137782.1	2L	3718185	3729145	3600000:3750000	+	0.664	1	Conserved	Stage-non-specific	FALSE
39592	shd	NP_001261843.1	3L	14614458	14622205	14550000:14700000	+	0.903	1	Conserved	Stage-specific	FALSE
31617	shf	NP_001284963.1	X	6771463	6779659	6750000:6900000	-	0.836	1	Conserved	Stage-non-specific	FALSE
37386	shg	NP_476722.1	2R	21049654	21057197	21000000:21150000	-	0.61	1	Conserved	Stage-non-specific	FALSE
45928	shi	NP_001259588.1	X	15892116	15906716	15750000:15900000	+	0.324	1	Conserved	Stage-non-specific	FALSE
36171	shn	NP_001260883.1	2R	11159086	11217394	11100000:11250000	+	0.378	1	Conserved	Stage-non-specific	FALSE
45360	shu	NP_611837.1	2R	23841461	23843286	23700000:23850000	-	0.95	1	Conserved	Stage-specific	FALSE
39884	sina	NP_001287089.1	3L	16853751	16858712	16800000:16950000	+	0.638	1	Conserved	Stage-non-specific	FALSE
32068	sisA	NP_511116.2	X	11321579	11322357	11250000:11400000	-	0.888	6	Diptera-specific	Stage-specific	Diptera/stage-specific
43906	skd	NP_730591.2	3L	20992814	21027434	21000000:21150000	-	0.704	1	Conserved	Stage-non-specific	FALSE
32601	sl	NP_476726.2	X	16350315	16356482	16350000:16500000	+	0.65	1	Conserved	Stage-non-specific	FALSE
33117	slgA	NP_001245796.1	X	21374002	21385159	21300000:21450000	+	0.608	1	Conserved	Stage-non-specific	FALSE
42940	slo	NP_001262924.1	3R	24662491	24711595	24600000:24750000	+	0.798	1	Conserved	Stage-non-specific	FALSE
33607	slp1	NP_476730.1	2L	3825675	3827099	3750000:3900000	+	0.883	1	Conserved	Stage-specific	FALSE
37254	sm	NP_001246428.1	2R	19517864	19631508	19500000:19650000	-	0.778	1	Conserved	Stage-non-specific	FALSE
33196	smo	NP_523443.1	2L	277582	282167	150000:300000	+	0.779	1	Conserved	Stage-non-specific	FALSE
31717	sn	NP_001162697.1	X	7964024	7986601	7950000:8100000	+	0.712	1	Conserved	Stage-non-specific	FALSE
34908	sna	NP_476732.1	2L	15476593	15478260	15450000:15600000	-	0.836	1	Conserved	Stage-non-specific	FALSE
31442	snf	NP_511045.1	X	5309242	5310501	5250000:5400000	+	0.594	1	Conserved	Stage-non-specific	FALSE
41607	snk	NP_001097766.1	3R	13040165	13042770	12900000:13050000	-	0.828	1	Conserved	Stage-non-specific	FALSE
39581	stwl	NP_001261839.1	3L	14402930	14409939	14400000:14550000	-	0.761	1	Conserved	Stage-non-specific	FALSE
35662	so	NP_476733.1	2R	7419350	7434872	7350000:7500000	+	0.572	1	Conserved	Stage-non-specific	FALSE
39251	Sod1	NP_476735.1	3L	11112281	11113740	11100000:11250000	-	0.558	1	Conserved	Stage-non-specific	FALSE
32498	sog	NP_001259576.1	X	15603283	15633434	15600000:15750000	-	0.739	1	Conserved	Stage-non-specific	FALSE
44014	sol	NP_476738.3	X	21350280	21357912	21300000:21450000	+	0.625	1	Conserved	Stage-non-specific	FALSE
45931	spir	NP_724254.1	2L	20311219	20348386	20250000:20400000	+	0.673	1	Conserved	Stage-non-specific	FALSE
43577	spn-A	NP_524583.1	3R	30054696	30056037	30000000:30150000	-	0.792	1	Conserved	Stage-non-specific	FALSE
41746	spn-B	NP_476740.1	3R	14328051	14329608	14250000:14400000	+	0.871	1	Conserved	Stage-specific	FALSE
318579	spn-D	NP_733200.1	3R	27165716	27167122	27150000:27300000	+	0.846	1	Conserved	Stage-non-specific	FALSE
41919	spn-E	NP_476741.1	3R	15837419	15844415	15750000:15900000	+	0.934	1	Conserved	Stage-specific	FALSE
38631	spo	NP_001286943.1	3L	5590083	5592571	5550000:5700000	-	0.96	1	Conserved	Stage-specific	FALSE
43256	spz	NP_524526.1	3R	27064990	27070070	27000000:27150000	-	0.79	1	Conserved	Stage-non-specific	FALSE
42162	sr	NP_001262693.1	3R	18090803	18135583	18000000:18150000	+	0.805	1	Conserved	Stage-non-specific	FALSE
34132	Btk	NP_001097121.1	2L	8258373	8301079	8250000:8400000	-	0.587	1	Conserved	Stage-non-specific	FALSE
41944	srp	NP_732100.2	3R	15986152	16004085	15900000:16050000	+	0.608	1	Conserved	Stage-non-specific	FALSE
43571	Sry-alpha	NP_001303490.1	3R	30039719	30043071	30000000:30150000	+	0.97	2	Conserved	Stage-specific	FALSE
43570	Sry-beta	NP_001303451.1	3R	30039719	30043071	30000000:30150000	+	0.97	6	Diptera-specific	Stage-specific	Diptera/stage-specific
43572	Sry-delta	NP_524581.1	3R	30043341	30044886	30000000:30150000	+	0.59	2	Conserved	Stage-non-specific	FALSE
41988	ss	NP_001163629.2	3R	16374434	16403690	16350000:16500000	-	0.614	1	Conserved	Stage-non-specific	FALSE
31554	sqh	NP_001284928.1	X	6223061	6225140	6150000:6300000	-	0.544	1	Conserved	Stage-non-specific	FALSE
39836	st	NP_524108.1	3L	16497651	16500460	16350000:16500000	+	0.655	1	Conserved	Stage-non-specific	FALSE
31106	sta	NP_001284785.1	X	1481797	1483413	1350000:1500000	-	0.351	1	Conserved	Stage-non-specific	FALSE
37065	stau	NP_476751.1	2R	18117896	18125779	18000000:18150000	-	0.549	1	Conserved	Stage-non-specific	FALSE
43466	stg	NP_001263066.1	3R	29251826	29255800	29250000:29400000	-	0.755	1	Conserved	Stage-non-specific	FALSE
36380	stil	NP_476752.1	2R	12570367	12571883	12450000:12600000	+	0.869	3	Conserved	Stage-specific	FALSE
44870	sub	NP_001286548.1	2R	17745500	17748078	17700000:17850000	-	0.811	1	Conserved	Stage-non-specific	FALSE
33379	Su(dx)	NP_001259898.1	2L	2037714	2044372	1950000:2100000	+	0.629	1	Conserved	Stage-non-specific	FALSE
3354994	su(f)	NP_001015241.3	X	23096771	23101431	22950000:23100000	+	0.569	1	Conserved	Stage-non-specific	FALSE
41740	su(Hw)	NP_001247098.1	3R	14304455	14308589	14250000:14400000	-	0.633	1	Conserved	Stage-non-specific	FALSE
31012	su(sable)	NP_001284753.1	X	635890	643760	600000:750000	+	0.557	2	Conserved	Stage-non-specific	FALSE
41627	Su(var)3-7	NP_524342.3	3R	13264364	13270038	13200000:13350000	+	0.758	6	Diptera-specific	Stage-non-specific	FALSE
34119	Su(var)205	NP_476755.1	2L	8209626	8211122	8100000:8250000	-	0.783	1	Conserved	Stage-non-specific	FALSE
35927	Su(var)2-10	NP_724749.1	2R	9116122	9122000	9000000:9150000	+	0.755	1	Conserved	Stage-non-specific	FALSE
31054	su(w[a])	NP_476756.2	X	1012779	1046040	900000:1050000	+	0.562	1	Conserved	Stage-non-specific	FALSE
41491	svp	NP_001369011.1	3R	12258737	12302785	12150000:12300000	+	0.514	1	Conserved	Stage-non-specific	FALSE
44160	sw	NP_477075.2	X	20227961	20236382	20100000:20250000	-	0.457	1	Conserved	Stage-non-specific	FALSE
31580	swa	NP_511060.2	X	6363418	6365708	6300000:6450000	-	0.944	6	Diptera-specific	Stage-specific	Diptera/stage-specific
31716	sws	NP_511075.3	X	7956820	7968236	7950000:8100000	-	0.666	1	Conserved	Stage-non-specific	FALSE
36080	Syb	NP_001137633.1	2R	10249435	10252417	10200000:10350000	-	0.478	1	Conserved	Stage-non-specific	FALSE
42649	CCT1	NP_524450.2	3R	22489105	22491439	22350000:22500000	-	0.673	1	Conserved	Stage-non-specific	FALSE
47208	term	NP_524882.2	3L	18592303	18593771	18450000:18600000	-	0.994	6	Diptera-specific	Stage-specific	Diptera/stage-specific
37476	Tbp	NP_523805.1	2R	21686192	21687642	21600000:21750000	-	0.797	1	Conserved	Stage-non-specific	FALSE
37042	thr	NP_001286552.1	2R	17861273	17865963	17850000:18000000	-	0.751	6	Diptera-specific	Stage-non-specific	FALSE
38504	tipE	NP_523920.1	3L	4188499	4193788	4050000:4200000	+	0.671	2	Conserved	Stage-non-specific	FALSE
31228	tko	NP_001245490.1	X	2442313	2443976	2400000:2550000	-	0.477	1	Conserved	Stage-non-specific	FALSE
33753	tkv	NP_787990.1	2L	5219000	5271384	5100000:5250000	-	0.534	1	Conserved	Stage-non-specific	FALSE
42945	tld	NP_524487.2	3R	24749731	24753510	24750000:24900000	+	0.884	1	Conserved	Stage-specific	FALSE
43656	tll	NP_524596.1	3R	30852315	30854400	30750000:30900000	+	0.911	1	Conserved	Stage-specific	FALSE
41852	Tm1	NP_732006.2	3R	15278220	15308779	15150000:15300000	+	0.734	1	Conserved	Stage-non-specific	FALSE
37455	Egfr	NP_476759.1	2R	21522420	21559977	21450000:21600000	+	0.612	1	Conserved	Stage-non-specific	FALSE
35717	tor	NP_476762.1	2R	7705183	7709184	7650000:7800000	-	0.876	1	Conserved	Stage-specific	FALSE
39849	tra	NP_524114.1	3L	16590059	16591050	16500000:16650000	-	0.691	6	Diptera-specific	Stage-non-specific	FALSE
36619	tra2	NP_476764.1	2R	14602004	14604337	14550000:14700000	-	0.57	1	Conserved	Stage-non-specific	FALSE
40165	trc	NP_001262071.1	3L	19830864	19834304	19800000:19950000	-	0.565	1	Conserved	Stage-non-specific	FALSE
45368	Treh	NP_726025.1	2R	21074018	21088945	21000000:21150000	+	0.611	2	Conserved	Stage-non-specific	FALSE
34376	trk	NP_476767.2	2L	10271443	10272324	10200000:10350000	-	0.849	1	Conserved	Stage-non-specific	FALSE
43542	trp	NP_476768.1	3R	29914521	29920289	29850000:30000000	-	0.941	1	Conserved	Stage-specific	FALSE
41737	trx	NP_476769.1	3R	14263358	14286903	14250000:14400000	-	0.459	1	Conserved	Stage-non-specific	FALSE
48316	alphaTry	NP_476771.1	2R	11344260	11345119	11250000:11400000	-	0.958	1	Conserved	Stage-specific	FALSE
32160	tsg	NP_511135.1	X	11988062	11988948	11850000:12000000	-	0.98	1	Conserved	Stage-specific	FALSE
35430	tsh	NP_523615.2	2L	21828593	21837011	21750000:21900000	+	0.643	1	Conserved	Stage-non-specific	FALSE
42564	tsl	NP_001262810.1	3R	21778114	21782536	21750000:21900000	-	0.68	2	Conserved	Stage-non-specific	FALSE
48317	ttk	NP_001189329.1	3R	31713867	31735392	31650000:31800000	+	0.763	1	Conserved	Stage-non-specific	FALSE
40554	tub	NP_001189164.1	3R	4387742	4389813	4350000:4500000	+	0.759	2	Conserved	Stage-non-specific	FALSE
40848	alphaTub84B	NP_476772.1	3R	7086599	7088839	7050000:7200000	+	0.55	1	Conserved	Stage-non-specific	FALSE
40904	alphaTub84D	NP_524264.1	3R	7530753	7532732	7500000:7650000	+	0.737	1	Conserved	Stage-non-specific	FALSE
41183	alphaTub85E	NP_524297.1	3R	9731221	9733250	9600000:9750000	-	0.615	1	Conserved	Stage-non-specific	FALSE
41124	betaTub85D	NP_524290.2	3R	9408383	9410282	9300000:9450000	-	0.798	1	Conserved	Stage-non-specific	FALSE
43359	betaTub97EF	NP_001163753.1	3R	27967008	27988384	27900000:28050000	-	0.706	1	Conserved	Stage-non-specific	FALSE
37417	tud	NP_476773.1	2R	21183322	21192913	21150000:21300000	+	0.6	1	Conserved	Stage-non-specific	FALSE
35851	ptc	NP_523661.2	2R	8649649	8665223	8550000:8700000	+	0.776	1	Conserved	Stage-non-specific	FALSE
35147	tup	NP_001286068.1	2L	18859507	18881261	18750000:18900000	-	0.675	1	Conserved	Stage-non-specific	FALSE
37655	twi	NP_001033967.1	2R	22985374	23048325	22950000:23100000	+	0.927	1	Conserved	Stage-specific	FALSE
33629	RpL40	NP_001260018.1	2L	4227699	4228561	4200000:4350000	+	0.248	1	Conserved	Stage-non-specific	FALSE
34420	RpS27A	NP_476778.1	2L	10408352	10410456	10350000:10500000	+	0.458	1	Conserved	Stage-non-specific	FALSE
38456	Ubi-p63E	NP_001261383.1	3L	3899259	3903184	3900000:4050000	-	0.525	1	Conserved	Stage-non-specific	FALSE
42034	Ubx	NP_536752.1	3R	16656623	16734426	16650000:16800000	-	0.688	1	Conserved	Stage-non-specific	FALSE
34060	Uro	NP_476779.1	2L	7780085	7781415	7650000:7800000	+	0.964	2	Conserved	Stage-specific	FALSE
33225	ush	NP_001259829.1	2L	476220	540560	450000:600000	+	0.708	1	Conserved	Stage-non-specific	FALSE
31165	usp	NP_001259168.1	X	2038798	2042311	1950000:2100000	-	0.787	1	Conserved	Stage-non-specific	FALSE
32026	v	NP_511113.1	X	10923972	10925631	10800000:10950000	+	0.763	1	Conserved	Stage-non-specific	FALSE
32569	vap	NP_001285314.1	X	15999951	16005812	15900000:16050000	-	0.434	1	Conserved	Stage-non-specific	FALSE
36421	vg	NP_001401005.1	2R	12884201	12899385	12750000:12900000	+	0.693	1	Conserved	Stage-non-specific	FALSE
47869	vir	NP_524900.1	2R	23360192	23366355	23250000:23400000	-	0.721	1	Conserved	Stage-non-specific	FALSE
35289	vls	NP_610019.2	2L	20064261	20065679	19950000:20100000	-	0.757	2	Conserved	Stage-non-specific	FALSE
33829	Vm26Aa	NP_001260115.1	2L	5959596	5960340	5850000:6000000	-	1	6	Diptera-specific	Stage-specific	Diptera/stage-specific
33827	Vm26Ab	NP_001285648.1	2L	5957004	5957639	5850000:6000000	+	1	6	Diptera-specific	Stage-specific	Diptera/stage-specific
34758	Vm34Ca	NP_476785.1	2L	13411141	13411631	13350000:13500000	-	1	6	Diptera-specific	Stage-specific	Diptera/stage-specific
38657	vn	NP_523942.2	3L	5813338	5845664	5700000:5850000	-	0.607	1	Conserved	Stage-non-specific	FALSE
31271	w	NP_476787.1	X	2790599	2796466	2700000:2850000	-	0.752	1	Conserved	Stage-non-specific	FALSE
40009	hid	NP_001262010.1	3L	18167745	18185641	18150000:18300000	-	0.729	6	Diptera-specific	Stage-non-specific	FALSE
37206	wbl	NP_001286609.1	2R	19249395	19250917	19200000:19350000	+	0.844	1	Conserved	Stage-non-specific	FALSE
30980	y	NP_476792.1	X	356509	361245	300000:450000	+	0.846	2	Conserved	Stage-non-specific	FALSE
31939	Yp1	NP_001285071.1	X	10053811	10055498	10050000:10200000	+	1	1	Conserved	Stage-specific	FALSE
32339	Yp3	NP_001285228.1	X	13759546	13761547	13650000:13800000	+	0.999	1	Conserved	Stage-specific	FALSE
41656	yrt	NP_650291.1	3R	13428867	13434984	13350000:13500000	-	0.588	1	Conserved	Stage-non-specific	FALSE
31230	z	NP_001259190.1	X	2447769	2450550	2400000:2550000	+	0.57	6	Diptera-specific	Stage-non-specific	FALSE
39673	Z600	NP_524083.2	3L	15509061	15509513	15450000:15600000	+	0.994	6	Diptera-specific	Stage-specific	Diptera/stage-specific
40828	zen	NP_476793.1	3R	6752864	6754194	6750000:6900000	-	0.99	1	Conserved	Stage-specific	FALSE
40827	zen2	NP_476794.1	3R	6743135	6744136	6600000:6750000	-	0.978	1	Conserved	Stage-specific	FALSE
38002	uzip	NP_001286875.1	2R	25012062	25031737	24900000:25050000	+	0.572	2	Conserved	Stage-non-specific	FALSE
32974	Zw	NP_523411.1	X	19667252	19672353	19650000:19800000	+	0.738	1	Conserved	Stage-non-specific	FALSE
32584	Prosalpha4	NP_525092.1	X	16276270	16277587	16200000:16350000	+	0.735	1	Conserved	Stage-non-specific	FALSE
42003	Dhfr	NP_001036720.1	3R	16481167	16481878	16350000:16500000	+	0.605	1	Conserved	Stage-non-specific	FALSE
37890	bs	NP_001286837.1	2R	24342861	24376473	24300000:24450000	+	0.638	1	Conserved	Stage-non-specific	FALSE
31802	oc	NP_001356934.1	X	8630159	8650681	8550000:8700000	-	0.649	1	Conserved	Stage-non-specific	FALSE
49260	Pp1-87B	NP_524937.1	3R	12423621	12425917	12300000:12450000	-	0.533	1	Conserved	Stage-non-specific	FALSE
34411	Cdk1	NP_476797.1	2L	10384739	10386262	10350000:10500000	-	0.773	1	Conserved	Stage-non-specific	FALSE
42453	Cdk2	NP_001163666.1	3R	20735623	20738414	20700000:20850000	+	0.827	1	Conserved	Stage-non-specific	FALSE
39873	Nrt	NP_001189121.1	3L	16766072	16777465	16650000:16800000	+	0.823	1	Conserved	Stage-non-specific	FALSE
42536	tin	NP_524433.1	3R	21378977	21381970	21300000:21450000	+	0.945	1	Conserved	Stage-specific	FALSE
41853	Tm2	NP_001262592.1	3R	15310193	15315197	15300000:15450000	+	0.757	1	Conserved	Stage-non-specific	FALSE
42920	nAChRbeta2	NP_524483.1	3R	24509228	24515106	24450000:24600000	-	0.656	1	Conserved	Stage-non-specific	FALSE
48986	boca	NP_724578.1	2R	7565873	7566738	7500000:7650000	-	0.542	1	Conserved	Stage-non-specific	FALSE
35694	blow	NP_001163073.2	2R	7580488	7587079	7500000:7650000	-	0.686	6	Diptera-specific	Stage-non-specific	FALSE
31652	nullo	NP_511067.3	X	7049476	7050321	6900000:7050000	+	0.984	6	Diptera-specific	Stage-specific	Diptera/stage-specific
38418	kst	NP_001097492.2	3L	3336860	3368133	3300000:3450000	+	0.559	1	Conserved	Stage-non-specific	FALSE
37196	5-HT1A	NP_001356890.1	2R	19067155	19121958	19050000:19200000	+	0.723	1	Conserved	Stage-non-specific	FALSE
32314	up	NP_001162742.1	X	13593474	13602578	13500000:13650000	-	0.756	1	Conserved	Stage-non-specific	FALSE
30982	sc	NP_476803.1	X	396060	397497	300000:450000	+	0.826	1	Conserved	Stage-non-specific	FALSE
43367	Mst98Cb	NP_524539.1	3R	28292798	28293863	28200000:28350000	+	0.838	6	Diptera-specific	Stage-non-specific	FALSE
40889	Mst84Da	NP_524256.1	3R	7365850	7366262	7350000:7500000	+	0.849	6	Diptera-specific	Stage-non-specific	FALSE
40888	Mst84Db	NP_524255.2	3R	7365160	7365627	7350000:7500000	-	0.813	6	Diptera-specific	Stage-non-specific	FALSE
40887	Mst84Dc	NP_001097701.1	3R	7364254	7364673	7350000:7500000	-	0.823	6	Diptera-specific	Stage-non-specific	FALSE
40886	Mst84Dd	NP_524253.1	3R	7363307	7363773	7350000:7500000	-	0.798	6	Diptera-specific	Stage-non-specific	FALSE
45959	mts	NP_001285724.1	2L	7827650	7833576	7800000:7950000	+	0.56	1	Conserved	Stage-non-specific	FALSE
40459	Csp	NP_001287144.1	3L	22267382	22273745	22200000:22350000	+	0.533	1	Conserved	Stage-non-specific	FALSE
38009	Ebp	NP_001261178.1	2R	25175126	25176715	25050000:25200000	-	0.997	6	Diptera-specific	Stage-specific	Diptera/stage-specific
43275	Ser	NP_001287558.1	3R	27172090	27194267	27150000:27300000	-	0.714	1	Conserved	Stage-non-specific	FALSE
44540	ct	NP_524764.1	X	7608428	7678859	7500000:7650000	+	0.579	1	Conserved	Stage-non-specific	FALSE
32603	nonA	NP_727962.1	X	16361569	16371547	16350000:16500000	+	0.593	1	Conserved	Stage-non-specific	FALSE
39677	mex1	NP_001189110.1	3L	15517424	15519592	15450000:15600000	-	0.7	6	Diptera-specific	Stage-non-specific	FALSE
48535	Hrb87F	NP_001163602.1	3R	13656846	13660531	13650000:13800000	-	0.663	1	Conserved	Stage-non-specific	FALSE
37183	DptA	NP_476808.1	2R	18865765	18866260	18750000:18900000	+	0.851	6	Diptera-specific	Stage-specific	Diptera/stage-specific
33473	Syt1	NP_523460.2	2L	2772327	2799979	2700000:2850000	-	0.65	1	Conserved	Stage-non-specific	FALSE
39054	Rdl	NP_001261617.1	3L	9145838	9182149	9150000:9300000	-	0.769	1	Conserved	Stage-non-specific	FALSE
43235	T48	NP_001262999.1	3R	26881734	26910997	26850000:27000000	+	0.593	2	Conserved	Stage-non-specific	FALSE
35975	Wnt2	NP_476810.1	2R	9494166	9503188	9450000:9600000	+	0.684	1	Conserved	Stage-non-specific	FALSE
37481	HmgD	NP_001163244.1	2R	21701458	21716727	21600000:21750000	+	0.788	1	Conserved	Stage-non-specific	FALSE
34500	porin	NP_001033899.1	2L	10847227	10850848	10800000:10950000	-	0.44	1	Conserved	Stage-non-specific	FALSE
32608	mei-41	NP_523369.2	X	16391698	16399850	16350000:16500000	+	0.841	1	Conserved	Stage-non-specific	FALSE
31425	Ptp4E	NP_001162669.1	X	4939128	4955916	4800000:4950000	+	0.621	1	Conserved	Stage-non-specific	FALSE
43469	Ptp99A	NP_651691.4	3R	29377646	29487131	29400000:29550000	+	0.479	1	Conserved	Stage-non-specific	FALSE
32115	Ptp10D	NP_996413.2	X	11622015	11677338	11550000:11700000	+	0.559	1	Conserved	Stage-non-specific	FALSE
45374	fwd	NP_001356971.1	3L	305393	319884	300000:450000	-	0.435	1	Conserved	Stage-non-specific	FALSE
35293	neb	NP_476817.1	2L	20075757	20089698	19950000:20100000	+	0.752	1	Conserved	Stage-non-specific	FALSE
38135	Klp61F	NP_476818.1	3L	1241568	1245910	1200000:1350000	-	0.726	1	Conserved	Stage-non-specific	FALSE
39068	Klp67A	NP_001286999.1	3L	9362636	9367046	9300000:9450000	-	0.761	1	Conserved	Stage-non-specific	FALSE
38611	Klp64D	NP_523934.1	3L	5356864	5359392	5250000:5400000	-	0.525	1	Conserved	Stage-non-specific	FALSE
39332	Klp68D	NP_001261726.1	3L	11795614	11798875	11700000:11850000	+	0.76	1	Conserved	Stage-non-specific	FALSE
43310	Klp98A	NP_524532.2	3R	27547775	27559145	27450000:27600000	-	0.462	1	Conserved	Stage-non-specific	FALSE
43687	bnk	NP_524604.2	3R	31193362	31194389	31050000:31200000	+	0.993	6	Diptera-specific	Stage-specific	Diptera/stage-specific
39158	RasGAP1	NP_001261664.1	3L	9839093	9855285	9750000:9900000	-	0.546	1	Conserved	Stage-non-specific	FALSE
32473	shtd	NP_573025.2	X	15455544	15462441	15450000:15600000	-	0.785	1	Conserved	Stage-non-specific	FALSE
34673	pdm2	NP_001285877.1	2L	12657165	12686306	12600000:12750000	+	0.901	1	Conserved	Stage-specific	FALSE
42738	unk	NP_001303430.1	3R	23149653	23157862	23100000:23250000	-	0.58	1	Conserved	Stage-non-specific	FALSE
39682	CrebA	NP_524087.3	3L	15535395	15553214	15450000:15600000	+	0.725	1	Conserved	Stage-non-specific	FALSE
31201	Vinc	NP_001284813.1	X	2214347	2222567	2100000:2250000	-	0.614	1	Conserved	Stage-non-specific	FALSE
44879	rhi	NP_536794.1	2R	17628491	17633516	17550000:17700000	-	0.841	1	Conserved	Stage-non-specific	FALSE
45961	Pep	NP_524858.1	3L	17638103	17645036	17550000:17700000	-	0.732	1	Conserved	Stage-non-specific	FALSE
47218	RpS14a	NP_524884.1	X	7933742	7934677	7800000:7950000	+	0.246	1	Conserved	Stage-non-specific	FALSE
47219	RpS14b	NP_001284995.1	X	7934898	7935792	7800000:7950000	+	0.407	1	Conserved	Stage-non-specific	FALSE
34792	PolG1	NP_476821.1	2L	13823980	13827772	13800000:13950000	-	0.792	1	Conserved	Stage-non-specific	FALSE
3772064	PolG2	NP_001027262.1	2L	13831482	13833105	13800000:13950000	-	0.454	1	Conserved	Stage-non-specific	FALSE
45962	msopa	NP_001262203.1	3L	22082720	22083367	22050000:22200000	+	0.988	6	Diptera-specific	Stage-specific	Diptera/stage-specific
34364	me31B	NP_523533.2	2L	10239341	10242172	10200000:10350000	+	0.901	1	Conserved	Stage-specific	FALSE
38125	LysB	NP_001261245.1	3L	1207371	1207981	1200000:1350000	+	0.97	1	Conserved	Stage-specific	FALSE
38128	LysE	NP_476827.2	3L	1212827	1213406	1200000:1350000	+	0.871	1	Conserved	Stage-specific	FALSE
38129	LysP	NP_476828.1	3L	1218082	1218696	1200000:1350000	-	0.974	1	Conserved	Stage-specific	FALSE
38130	LysS	NP_476829.1	3L	1227747	1228238	1200000:1350000	+	0.949	1	Conserved	Stage-specific	FALSE
38122	LysX	NP_523881.1	3L	1194739	1195302	1050000:1200000	-	0.922	1	Conserved	Stage-specific	FALSE
32595	Cyp1	NP_523366.2	X	16317673	16320370	16200000:16350000	-	0.647	1	Conserved	Stage-non-specific	FALSE
36384	Galphaq	NP_725192.2	2R	12612740	12623197	12600000:12750000	+	0.547	1	Conserved	Stage-non-specific	FALSE
40610	Ubc6	NP_001246916.1	3R	4948755	4952682	4950000:5100000	-	0.445	1	Conserved	Stage-non-specific	FALSE
40464	Ten-m	NP_001262211.1	3L	22293044	22407863	22350000:22500000	-	0.55	1	Conserved	Stage-non-specific	FALSE
32275	mew	NP_001285196.1	X	13214409	13258490	13200000:13350000	-	0.396	1	Conserved	Stage-non-specific	FALSE
36289	Polr3B	NP_523706.1	2R	12039041	12042623	12000000:12150000	+	0.638	1	Conserved	Stage-non-specific	FALSE
39856	Su(P)	NP_524116.2	3L	16610662	16612199	16500000:16650000	-	0.5	1	Conserved	Stage-non-specific	FALSE
33386	Glyp	NP_001027219.1	2L	2130813	2137296	2100000:2250000	+	0.799	1	Conserved	Stage-non-specific	FALSE
47220	Fur1	NP_001262954.1	3R	25347431	25473058	25350000:25500000	-	0.541	1	Conserved	Stage-non-specific	FALSE
43236	Ets97D	NP_001263000.1	3R	26910775	26912886	26850000:27000000	-	0.759	1	Conserved	Stage-non-specific	FALSE
32130	dy	NP_511130.2	X	11769769	11778784	11700000:11850000	-	0.981	1	Conserved	Stage-specific	FALSE
36428	Mdr49	NP_523724.2	2R	12940323	12946347	12900000:13050000	-	0.856	1	Conserved	Stage-specific	FALSE
38726	Mdr65	NP_476831.1	3L	6240500	6245746	6150000:6300000	-	0.813	1	Conserved	Stage-non-specific	FALSE
38484	Gad1	NP_001261396.1	3L	4074077	4088744	4050000:4200000	-	0.747	1	Conserved	Stage-non-specific	FALSE
38495	Akh	NP_523918.1	3L	4141467	4142070	4050000:4200000	+	0.625	3	Conserved	Stage-non-specific	FALSE
42117	Edg91	NP_524390.2	3R	17610856	17611511	17550000:17700000	-	0.944	6	Diptera-specific	Stage-specific	Diptera/stage-specific
39871	Dbp73D	NP_476833.1	3L	16728496	16730818	16650000:16800000	-	0.575	1	Conserved	Stage-non-specific	FALSE
33608	slp2	NP_476834.1	2L	3836840	3839185	3750000:3900000	+	0.833	1	Conserved	Stage-non-specific	FALSE
39833	aos	NP_524107.2	3L	16470386	16483650	16350000:16500000	-	0.643	1	Conserved	Stage-non-specific	FALSE
43669	5-HT7	NP_001263131.1	3R	30968236	31016875	30900000:31050000	-	0.735	1	Conserved	Stage-non-specific	FALSE
38493	Rop	NP_001261404.1	3L	4136359	4138996	4050000:4200000	-	0.314	1	Conserved	Stage-non-specific	FALSE
41247	Syn	NP_731459.2	3R	10190689	10222442	10200000:10350000	+	0.666	1	Conserved	Stage-non-specific	FALSE
2768671	Pxd	NP_001163633.1	3R	17014576	17027987	16950000:17100000	+	0.943	1	Conserved	Stage-specific	FALSE
36905	Cbp53E	NP_001286511.1	2R	16973927	16996057	16950000:17100000	+	0.832	1	Conserved	Stage-non-specific	FALSE
47873	bgcn	NP_523832.2	2R	23853270	23858921	23850000:24000000	-	0.76	1	Conserved	Stage-non-specific	FALSE
33218	ex	NP_001259823.1	2L	431227	448701	300000:450000	+	0.653	1	Conserved	Stage-non-specific	FALSE
33500	Rrp1	NP_001137776.1	2L	2969773	2972508	2850000:3000000	-	0.809	1	Conserved	Stage-non-specific	FALSE
41670	B52	NP_001014619.2	3R	13661311	13666891	13650000:13800000	+	0.696	1	Conserved	Stage-non-specific	FALSE
39700	Eig71Ea	NP_524088.2	3L	15649126	15649661	15600000:15750000	-	0.982	6	Diptera-specific	Stage-specific	Diptera/stage-specific
39701	Eig71Eb	NP_001189113.1	3L	15649936	15650541	15600000:15750000	+	0.984	6	Diptera-specific	Stage-specific	Diptera/stage-specific
39703	Eig71Ec	NP_524090.2	3L	15651479	15652254	15600000:15750000	-	0.994	6	Diptera-specific	Stage-specific	Diptera/stage-specific
39704	Eig71Ed	NP_524091.1	3L	15652537	15653096	15600000:15750000	+	0.993	6	Diptera-specific	Stage-specific	Diptera/stage-specific
39706	Eig71Ee	NP_524092.2	3L	15654472	15656010	15600000:15750000	-	0.997	6	Diptera-specific	Stage-specific	Diptera/stage-specific
39707	Eig71Ef	NP_524093.2	3L	15656655	15657390	15600000:15750000	-	0.989	6	Diptera-specific	Stage-specific	Diptera/stage-specific
39708	Eig71Eg	NP_524094.2	3L	15657628	15658149	15600000:15750000	+	0.988	6	Diptera-specific	Stage-specific	Diptera/stage-specific
41363	pros	NP_001247045.1	3R	11328480	11407627	11250000:11400000	+	0.707	1	Conserved	Stage-non-specific	FALSE
41801	CycC	NP_476848.1	3R	14889004	14890205	14850000:15000000	-	0.681	1	Conserved	Stage-non-specific	FALSE
32604	Fur2	NP_727963.1	X	16373086	16381782	16350000:16500000	+	0.748	1	Conserved	Stage-non-specific	FALSE
43650	zfh1	NP_733401.3	3R	30765926	30789202	30750000:30900000	+	0.597	1	Conserved	Stage-non-specific	FALSE
43795	zfh2	NP_524623.2	4	501810	540874	450000:600000	+	0.753	1	Conserved	Stage-non-specific	FALSE
33204	Plc21C	NP_995605.1	2L	305935	355566	300000:450000	+	0.496	1	Conserved	Stage-non-specific	FALSE
42210	gl	NP_001262708.1	3R	18367927	18372738	18300000:18450000	-	0.744	1	Conserved	Stage-non-specific	FALSE
38742	GluRIA	NP_476855.1	3L	6624032	6635059	6600000:6750000	+	0.728	1	Conserved	Stage-non-specific	FALSE
33788	GluRIIA	NP_523484.2	2L	5555072	5558994	5550000:5700000	+	0.675	1	Conserved	Stage-non-specific	FALSE
43551	TkR99D	NP_001263092.1	3R	29950796	29969447	29850000:30000000	-	0.673	1	Conserved	Stage-non-specific	FALSE
40148	Gbeta76C	NP_523720.2	3L	19687637	19689992	19650000:19800000	+	0.938	1	Conserved	Stage-specific	FALSE
41767	Cys	NP_476856.1	3R	14569103	14569644	14550000:14700000	-	0.818	4	Conserved	Stage-non-specific	FALSE
38168	rho	NP_001261255.1	3L	1463811	1468944	1350000:1500000	+	0.642	1	Conserved	Stage-non-specific	FALSE
38244	Rap1	NP_001189023.1	3L	1859115	1862239	1800000:1950000	-	0.654	1	Conserved	Stage-non-specific	FALSE
36497	drk	NP_476858.1	2R	13495222	13502841	13350000:13500000	-	0.597	1	Conserved	Stage-non-specific	FALSE
47874	Zw10	NP_524901.2	X	2604197	2606824	2550000:2700000	+	0.857	1	Conserved	Stage-specific	FALSE
42737	hh	NP_001034065.1	3R	23128169	23141906	23100000:23250000	-	0.717	1	Conserved	Stage-non-specific	FALSE
45382	ogre	NP_001245557.1	X	6973620	6991318	6900000:7050000	-	0.645	1	Conserved	Stage-non-specific	FALSE
31293	N	NP_001245510.1	X	3134870	3172221	3150000:3300000	+	0.756	1	Conserved	Stage-non-specific	FALSE
30998	svr	NP_001284744.1	X	496446	509072	450000:600000	+	0.469	1	Conserved	Stage-non-specific	FALSE
32367	yl	NP_996433.1	X	14193214	14199958	14100000:14250000	+	0.976	1	Conserved	Stage-specific	FALSE
45973	fs(1)N	NP_569901.1	X	1322513	1329438	1200000:1350000	+	0.972	1	Conserved	Stage-specific	FALSE
42226	fru	NP_001163648.1	3R	18414273	18545586	18450000:18600000	-	0.864	1	Conserved	Stage-specific	FALSE
31185	Pgd	NP_001259175.1	X	2145136	2148566	2100000:2250000	+	0.627	1	Conserved	Stage-non-specific	FALSE
31187	wapl	NP_001284804.1	X	2149936	2158983	2100000:2250000	-	0.809	1	Conserved	Stage-non-specific	FALSE
31722	fs(1)h	NP_001259321.1	X	8037808	8061436	7950000:8100000	-	0.576	1	Conserved	Stage-non-specific	FALSE
44885	mys	NP_001284997.1	X	8061645	8070237	7950000:8100000	+	0.37	1	Conserved	Stage-non-specific	FALSE
41612	sim	NP_524340.2	3R	13057755	13078124	13050000:13200000	+	0.775	1	Conserved	Stage-non-specific	FALSE
31474	Mlc-c	NP_001245533.1	X	5619136	5622539	5550000:5700000	-	0.556	1	Conserved	Stage-non-specific	FALSE
36697	Xpc	NP_725451.1	2R	15311510	15318239	15300000:15450000	+	0.657	1	Conserved	Stage-non-specific	FALSE
40819	Ccp84Ag	NP_649677.1	3R	6686728	6688039	6600000:6750000	+	0.931	1	Conserved	Stage-specific	FALSE
40820	Ccp84Af	NP_649678.1	3R	6689602	6690239	6600000:6750000	-	0.962	1	Conserved	Stage-specific	FALSE
40821	Ccp84Ae	NP_649679.1	3R	6690887	6691758	6600000:6750000	-	0.959	2	Conserved	Stage-specific	FALSE
40822	Ccp84Ad	NP_649680.1	3R	6692732	6693527	6600000:6750000	+	0.927	2	Conserved	Stage-specific	FALSE
40823	Ccp84Ac	NP_649681.1	3R	6695148	6696271	6600000:6750000	-	0.935	2	Conserved	Stage-specific	FALSE
40824	Ccp84Ab	NP_649682.1	3R	6701968	6702877	6600000:6750000	-	0.876	2	Conserved	Stage-specific	FALSE
40825	Ccp84Aa	NP_649683.1	3R	6704084	6704903	6600000:6750000	+	0.911	1	Conserved	Stage-specific	FALSE
36897	inaC	NP_476863.1	2R	16898535	16901575	16800000:16950000	+	0.924	1	Conserved	Stage-specific	FALSE
45976	retn	NP_788434.1	2R	23632610	23654820	23550000:23700000	+	0.873	1	Conserved	Stage-specific	FALSE
44887	mdy	NP_609813.1	2L	16816660	16826964	16800000:16950000	+	0.794	1	Conserved	Stage-non-specific	FALSE
49505	fs(2)ltoPP43	NP_524940.1	2L	19792773	19795851	19650000:19800000	-	0.716	4	Conserved	Stage-non-specific	FALSE
31848	His3.3B	NP_001259374.1	X	9152523	9156669	9150000:9300000	-	0.601	1	Conserved	Stage-non-specific	FALSE
31357	Xpac	NP_476866.1	X	4102955	4104197	4050000:4200000	-	0.724	1	Conserved	Stage-non-specific	FALSE
34881	Su(H)	NP_001285948.1	2L	15039488	15043334	15000000:15150000	+	0.777	1	Conserved	Stage-non-specific	FALSE
33968	Hrb27C	NP_001162897.1	2L	6920704	6932057	6900000:7050000	+	0.544	1	Conserved	Stage-non-specific	FALSE
36283	otk	NP_523705.2	2R	12001473	12019846	12000000:12150000	-	0.781	1	Conserved	Stage-non-specific	FALSE
40180	Ac76E	NP_001246838.1	3L	19939287	19977960	19950000:20100000	+	0.733	1	Conserved	Stage-non-specific	FALSE
32723	B-H2	NP_523386.1	X	17314581	17324175	17250000:17400000	+	0.635	1	Conserved	Stage-non-specific	FALSE
41741	Polr2I	NP_001247099.1	3R	14309089	14310178	14250000:14400000	+	0.639	1	Conserved	Stage-non-specific	FALSE
31840	Bx42	NP_001259370.1	X	9103870	9106604	9000000:9150000	-	0.658	1	Conserved	Stage-non-specific	FALSE
34844	elB	NP_523566.4	2L	14390628	14409549	14400000:14550000	-	0.611	1	Conserved	Stage-non-specific	FALSE
43767	ci	NP_524617.3	4	47710	57041	0:150000	-	0.798	1	Conserved	Stage-non-specific	FALSE
44889	ph-d	NP_524794.2	X	2115727	2123286	2100000:2250000	-	0.692	1	Conserved	Stage-non-specific	FALSE
31181	ph-p	NP_476871.2	X	2126210	2138371	2100000:2250000	-	0.594	1	Conserved	Stage-non-specific	FALSE
42537	bap	NP_732637.1	3R	21388880	21390449	21300000:21450000	+	0.863	1	Conserved	Stage-specific	FALSE
42544	C15	NP_476873.2	3R	21499986	21512814	21450000:21600000	+	0.657	1	Conserved	Stage-non-specific	FALSE
32080	hop	NP_511119.2	X	11360930	11368098	11250000:11400000	-	0.725	1	Conserved	Stage-non-specific	FALSE
40345	Eip78C	NP_001246862.1	3L	21226609	21266503	21150000:21300000	+	0.947	1	Conserved	Stage-specific	FALSE
34309	RpS2	NP_001260303.1	2L	9896265	9897552	9750000:9900000	-	0.396	1	Conserved	Stage-non-specific	FALSE
34264	Gdi	NP_001245953.1	2L	9491176	9494876	9450000:9600000	-	0.554	1	Conserved	Stage-non-specific	FALSE
34521	piwi	NP_001285825.1	2L	10982205	10987420	10950000:11100000	-	0.95	1	Conserved	Stage-specific	FALSE
44543	enc	NP_001261376.1	3L	3818679	3842326	3750000:3900000	+	0.73	1	Conserved	Stage-non-specific	FALSE
42289	cdi	NP_524401.2	3R	19044882	19094270	19050000:19200000	-	0.531	1	Conserved	Stage-non-specific	FALSE
44018	cas	NP_524677.1	3R	5712975	5716805	5700000:5850000	-	0.825	1	Conserved	Stage-non-specific	FALSE
38469	scrt	NP_001261390.1	3L	3983896	3994003	3900000:4050000	+	0.646	1	Conserved	Stage-non-specific	FALSE
42752	orb	NP_001262870.1	3R	23260610	23280856	23250000:23400000	-	0.841	1	Conserved	Stage-non-specific	FALSE
42944	tok	NP_001287510.1	3R	24719697	24749125	24600000:24750000	+	0.783	1	Conserved	Stage-non-specific	FALSE
38447	Scsalpha1	NP_001189044.1	3L	3814211	3818383	3750000:3900000	+	0.703	1	Conserved	Stage-non-specific	FALSE
47877	tws	NP_001287269.1	3R	10126129	10139772	10050000:10200000	-	0.812	1	Conserved	Stage-non-specific	FALSE
33581	sob	NP_476882.1	2L	3578013	3580769	3450000:3600000	-	0.669	1	Conserved	Stage-non-specific	FALSE
33602	bowl	NP_001245861.1	2L	3771700	3784121	3750000:3900000	+	0.681	1	Conserved	Stage-non-specific	FALSE
38471	FoxL1	NP_001246609.1	3L	4018878	4021279	3900000:4050000	+	0.849	1	Conserved	Stage-non-specific	FALSE
43011	fd96Cb	NP_524496.1	3R	25095012	25096099	25050000:25200000	+	0.763	1	Conserved	Stage-non-specific	FALSE
40935	Prat	NP_001246972.1	3R	7909598	7911779	7800000:7950000	-	0.625	1	Conserved	Stage-non-specific	FALSE
43231	Rb97D	NP_001014671.1	3R	26872129	26875742	26850000:27000000	-	0.537	1	Conserved	Stage-non-specific	FALSE
36059	14-3-3zeta	NP_001014515.1	2R	10099677	10109687	10050000:10200000	+	0.495	1	Conserved	Stage-non-specific	FALSE
40993	Arl2	NP_476886.1	3R	8341100	8341872	8250000:8400000	+	0.499	1	Conserved	Stage-non-specific	FALSE
47878	Eip63F-1	NP_524902.2	3L	3909973	3935617	3900000:4050000	-	0.77	1	Conserved	Stage-non-specific	FALSE
40607	Gnf1	NP_001014605.1	3R	4906622	4910081	4800000:4950000	+	0.852	1	Conserved	Stage-specific	FALSE
44544	Hnf4	NP_723413.1	2L	8687226	8709611	8550000:8700000	-	0.609	1	Conserved	Stage-non-specific	FALSE
34430	TfIIB	NP_001260349.1	2L	10431338	10433116	10350000:10500000	+	0.604	1	Conserved	Stage-non-specific	FALSE
38006	gol	NP_001163300.1	2R	25072627	25084347	25050000:25200000	-	0.584	1	Conserved	Stage-non-specific	FALSE
35881	Ggamma1	NP_523662.1	2R	8901404	8904791	8850000:9000000	+	0.396	1	Conserved	Stage-non-specific	FALSE
32458	Top1	NP_001014742.1	X	15319479	15328029	15300000:15450000	+	0.69	1	Conserved	Stage-non-specific	FALSE
39433	eIF2beta	NP_524043.1	3L	12525093	12526731	12450000:12600000	-	0.324	1	Conserved	Stage-non-specific	FALSE
32813	upd1	NP_001097015.1	X	18305354	18309291	18300000:18450000	-	0.887	6	Diptera-specific	Stage-specific	Diptera/stage-specific
32818	por	NP_001259679.1	X	18377521	18379854	18300000:18450000	-	0.726	1	Conserved	Stage-non-specific	FALSE
32857	phtm	NP_001285414.1	X	18685766	18688433	18600000:18750000	+	0.844	1	Conserved	Stage-non-specific	FALSE
40201	gig	NP_524177.1	3L	20129181	20139010	20100000:20250000	+	0.575	1	Conserved	Stage-non-specific	FALSE
48552	Sam-S	NP_524923.1	2L	106903	114432	0:150000	+	0.552	1	Conserved	Stage-non-specific	FALSE
44021	nmd	NP_001285801.1	2L	10302173	10303947	10200000:10350000	-	0.62	1	Conserved	Stage-non-specific	FALSE
41565	Su(fu)	NP_536750.2	3R	12689873	12691468	12600000:12750000	-	0.665	1	Conserved	Stage-non-specific	FALSE
40133	ash1	NP_001246834.1	3L	19590773	19598755	19500000:19650000	-	0.672	1	Conserved	Stage-non-specific	FALSE
45994	fs(1)M3	NP_572284.4	X	5958207	5964247	5850000:6000000	-	0.962	1	Conserved	Stage-specific	FALSE
31938	Yp2	NP_001285070.1	X	10050951	10052636	10050000:10200000	-	1	1	Conserved	Stage-specific	FALSE
32602	U2af50	NP_001245708.1	X	16356696	16359039	16350000:16500000	-	0.668	1	Conserved	Stage-non-specific	FALSE
30975	ewg	NP_001245444.1	X	268509	279718	150000:300000	-	0.681	1	Conserved	Stage-non-specific	FALSE
39088	RpS17	NP_524002.1	3L	9428795	9429821	9300000:9450000	-	0.302	1	Conserved	Stage-non-specific	FALSE
49070	Mbs	NP_001246786.1	3L	16051959	16082026	16050000:16200000	+	0.427	1	Conserved	Stage-non-specific	FALSE
43812	ey	NP_001014693.1	4	697689	721173	600000:750000	+	0.527	1	Conserved	Stage-non-specific	FALSE
43825	sv	NP_524633.3	4	1088798	1113317	1050000:1200000	+	0.769	1	Conserved	Stage-non-specific	FALSE
40129	Shal	NP_001097646.1	3L	19566851	19584568	19500000:19650000	-	0.637	1	Conserved	Stage-non-specific	FALSE
41166	Calr	NP_001262430.1	3R	9628691	9630851	9600000:9750000	-	0.591	1	Conserved	Stage-non-specific	FALSE
36127	Rab3	NP_001356961.1	2R	10721335	10729203	10650000:10800000	-	0.7	1	Conserved	Stage-non-specific	FALSE
46000	scw	NP_001286088.1	2L	19699379	19700968	19650000:19800000	-	0.981	1	Conserved	Stage-specific	FALSE
34352	RpL7	NP_001285794.1	2L	10201004	10202321	10200000:10350000	+	0.302	1	Conserved	Stage-non-specific	FALSE
43439	yem	NP_001263054.1	3R	29118330	29122879	29100000:29250000	-	0.904	1	Conserved	Stage-specific	FALSE
37822	Sox14	NP_001286801.1	2R	23978801	23985177	23850000:24000000	+	0.851	1	Conserved	Stage-specific	FALSE
36575	Sox15	NP_523739.2	2R	14201390	14212413	14100000:14250000	-	0.661	1	Conserved	Stage-non-specific	FALSE
36003	trpl	NP_476895.1	2R	9753697	9765518	9750000:9900000	+	0.952	1	Conserved	Stage-specific	FALSE
33565	msl-2	NP_523467.1	2L	3462218	3466112	3450000:3600000	-	0.666	1	Conserved	Stage-non-specific	FALSE
35121	msl-1	NP_001286054.1	2L	18683720	18688800	18600000:18750000	-	0.779	1	Conserved	Stage-non-specific	FALSE
36431	Psc	NP_001286368.1	2R	12965997	12980994	12900000:13050000	-	0.651	1	Conserved	Stage-non-specific	FALSE
38746	ple	NP_001286955.1	3L	6713356	6719525	6600000:6750000	-	0.953	1	Conserved	Stage-specific	FALSE
37603	robo1	NP_476899.1	2R	22692524	22700970	22650000:22800000	-	0.672	1	Conserved	Stage-non-specific	FALSE
43749	faf	NP_524612.2	3R	31777020	31790681	31650000:31800000	+	0.68	1	Conserved	Stage-non-specific	FALSE
40185	fln	NP_001262084.1	3L	19989551	19991220	19950000:20100000	-	0.96	2	Conserved	Stage-specific	FALSE
37886	nvy	NP_001261166.1	2R	24275734	24291084	24150000:24300000	+	0.551	1	Conserved	Stage-non-specific	FALSE
37889	slbo	NP_001286836.1	2R	24331522	24334307	24300000:24450000	-	0.922	2	Conserved	Stage-specific	FALSE
38433	Eip63E	NP_001261373.1	3L	3515751	3610521	3450000:3600000	+	0.502	1	Conserved	Stage-non-specific	FALSE
43398	wdn	NP_476900.1	3R	28807983	28811337	28800000:28950000	-	0.77	6	Diptera-specific	Stage-non-specific	FALSE
35788	Pabp2	NP_476902.1	2R	8131431	8134374	8100000:8250000	+	0.627	1	Conserved	Stage-non-specific	FALSE
42848	Rox8	NP_001262897.1	3R	24043056	24048265	24000000:24150000	-	0.688	1	Conserved	Stage-non-specific	FALSE
36454	Orc3	NP_476904.1	2R	13202728	13206547	13200000:13350000	-	0.684	1	Conserved	Stage-non-specific	FALSE
37290	PCNA	NP_476905.1	2R	20261754	20262883	20250000:20400000	-	0.782	1	Conserved	Stage-non-specific	FALSE
38700	Ets65A	NP_001303373.1	3L	6097617	6123913	6000000:6150000	+	0.681	1	Conserved	Stage-non-specific	FALSE
43334	Ets98B	NP_524535.2	3R	27736538	27748366	27600000:27750000	+	0.762	1	Conserved	Stage-non-specific	FALSE
34604	Crys	NP_001285854.1	2L	11944129	11947131	11850000:12000000	+	0.993	1	Conserved	Stage-specific	FALSE
43814	bt	NP_001162825.1	4	724400	776474	750000:900000	+	0.783	1	Conserved	Stage-non-specific	FALSE
31188	Cyp4d1	NP_476907.2	X	2159145	2162180	2100000:2250000	-	0.863	1	Conserved	Stage-specific	FALSE
41550	Vha55	NP_001163597.1	3R	12623762	12627829	12600000:12750000	-	0.704	1	Conserved	Stage-non-specific	FALSE
35253	spi	NP_001027281.1	2L	19567900	19577315	19500000:19650000	-	0.718	1	Conserved	Stage-non-specific	FALSE
42834	GluProRS	NP_524471.2	3R	23952136	23958391	23850000:24000000	-	0.566	1	Conserved	Stage-non-specific	FALSE
34982	dac	NP_723971.1	2L	16466512	16485998	16350000:16500000	-	0.663	1	Conserved	Stage-non-specific	FALSE
44315	pie	NP_001260348.1	2L	10420625	10422780	10350000:10500000	-	0.909	1	Conserved	Stage-specific	FALSE
40370	Aef1	NP_001262157.1	3L	21433422	21438639	21300000:21450000	+	0.747	6	Diptera-specific	Stage-non-specific	FALSE
35864	gcl	NP_724708.1	2R	8724258	8728999	8700000:8850000	+	0.827	1	Conserved	Stage-non-specific	FALSE
43278	PolA2	NP_733206.3	3R	27239163	27241228	27150000:27300000	+	0.88	1	Conserved	Stage-specific	FALSE
34847	noc	NP_001285932.1	2L	14490859	14494019	14400000:14550000	+	0.638	1	Conserved	Stage-non-specific	FALSE
38590	Con	NP_001246635.1	3L	4936758	5079033	4950000:5100000	-	0.713	1	Conserved	Stage-non-specific	FALSE
49779	PpD3	NP_001262433.1	3R	9747875	9751094	9600000:9750000	+	0.716	1	Conserved	Stage-non-specific	FALSE
44148	PpD5	NP_524707.1	2R	22041667	22042945	21900000:22050000	-	0.829	1	Conserved	Stage-non-specific	FALSE
49780	PpD6	NP_524947.1	2L	3109672	3110998	3000000:3150000	+	0.779	1	Conserved	Stage-non-specific	FALSE
32820	betaCOP	NP_523400.1	X	18381549	18385242	18300000:18450000	-	0.528	1	Conserved	Stage-non-specific	FALSE
47894	hbn	NP_788420.1	2R	20954668	20960909	20850000:21000000	-	0.817	1	Conserved	Stage-non-specific	FALSE
45396	E5	NP_524825.1	3R	13867345	13874916	13800000:13950000	-	0.756	1	Conserved	Stage-non-specific	FALSE
42541	lbl	NP_001262805.1	3R	21409979	21434133	21300000:21450000	-	0.689	1	Conserved	Stage-non-specific	FALSE
44317	CanB	NP_001245531.1	X	5332499	5334449	5250000:5400000	+	0.611	1	Conserved	Stage-non-specific	FALSE
43670	CanA1	NP_001247378.2	3R	31039374	31046821	30900000:31050000	+	0.842	1	Conserved	Stage-non-specific	FALSE
30986	Cyp4g1	NP_525031.1	X	467057	469335	450000:600000	-	0.967	1	Conserved	Stage-specific	FALSE
48335	GstD2	NP_524912.1	3R	12371971	12372704	12300000:12450000	+	0.818	1	Conserved	Stage-non-specific	FALSE
48336	GstD3	NP_788656.1	3R	12373068	12373813	12300000:12450000	+	0.829	1	Conserved	Stage-non-specific	FALSE
48337	GstD4	NP_524913.1	3R	12374100	12374824	12300000:12450000	+	0.807	1	Conserved	Stage-non-specific	FALSE
48338	GstD5	NP_524914.3	3R	12375733	12376572	12300000:12450000	+	0.868	1	Conserved	Stage-specific	FALSE
48340	GstD7	NP_525114.1	3R	12378500	12379255	12300000:12450000	+	0.944	1	Conserved	Stage-specific	FALSE
48341	GstD8	NP_524916.1	3R	12380008	12380815	12300000:12450000	+	0.807	1	Conserved	Stage-non-specific	FALSE
40664	Itpr	NP_730941.1	3R	5517117	5539411	5400000:5550000	+	0.588	1	Conserved	Stage-non-specific	FALSE
36780	Jhe	NP_001163166.1	2R	16119793	16122773	16050000:16200000	+	0.931	1	Conserved	Stage-specific	FALSE
251984	Jheh1	NP_611385.1	2R	18853434	18855087	18750000:18900000	-	0.759	1	Conserved	Stage-non-specific	FALSE
37628	RpL23	NP_523813.1	2R	22854383	22855694	22800000:22950000	+	0.505	1	Conserved	Stage-non-specific	FALSE
35199	gammaTub37C	NP_001260565.1	2L	19183863	19185726	19050000:19200000	-	0.984	1	Conserved	Stage-specific	FALSE
44149	mAcon1	NP_001097186.2	2L	21168570	21173185	21150000:21300000	+	0.771	1	Conserved	Stage-non-specific	FALSE
39717	comm	NP_001261891.1	3L	15721511	15728430	15600000:15750000	-	0.774	4	Conserved	Stage-non-specific	FALSE
35800	dpn	NP_476923.1	2R	8228971	8232330	8100000:8250000	-	0.809	1	Conserved	Stage-non-specific	FALSE
43604	heca	NP_788768.1	3R	30277932	30372382	30300000:30450000	+	0.663	1	Conserved	Stage-non-specific	FALSE
35949	hig	NP_724773.1	2R	9227785	9247249	9150000:9300000	-	0.545	1	Conserved	Stage-non-specific	FALSE
40972	RPA1	NP_524274.1	3R	8262120	8264451	8250000:8400000	-	0.801	1	Conserved	Stage-non-specific	FALSE
32838	Wnt5	NP_001285407.1	X	18501401	18505405	18450000:18600000	-	0.643	1	Conserved	Stage-non-specific	FALSE
44150	RpS15Aa	NP_001162738.1	X	13335637	13337705	13200000:13350000	-	0.483	1	Conserved	Stage-non-specific	FALSE
36878	Sod2	NP_001286503.1	2R	16772785	16773915	16650000:16800000	-	0.53	1	Conserved	Stage-non-specific	FALSE
40517	alpha-Cat	NP_524219.1	3L	23318646	23338100	23250000:23400000	-	0.636	1	Conserved	Stage-non-specific	FALSE
43829	ATPsynbeta	NP_001259081.1	4	1031484	1034917	900000:1050000	+	0.647	1	Conserved	Stage-non-specific	FALSE
35917	Dbp45A	NP_476927.1	2R	9087834	9089802	9000000:9150000	+	0.55	1	Conserved	Stage-non-specific	FALSE
47895	Nmdmc	NP_476929.1	3R	9042508	9050555	9000000:9150000	-	0.765	1	Conserved	Stage-non-specific	FALSE
39861	Galphaf	NP_524118.1	3L	16662557	16667934	16650000:16800000	-	0.681	1	Conserved	Stage-non-specific	FALSE
46008	Gel	NP_524865.2	3R	4235217	4241057	4200000:4350000	+	0.715	1	Conserved	Stage-non-specific	FALSE
36927	GstS1	NP_001261040.1	2R	17093246	17099501	16950000:17100000	-	0.914	1	Conserved	Stage-specific	FALSE
37480	HmgZ	NP_001286694.1	2R	21697488	21707861	21600000:21750000	-	0.731	1	Conserved	Stage-non-specific	FALSE
39445	Klc	NP_001261780.1	3L	12746616	12750056	12600000:12750000	-	0.432	1	Conserved	Stage-non-specific	FALSE
36363	Lac	NP_523713.2	2R	12453190	12465630	12450000:12600000	+	0.626	1	Conserved	Stage-non-specific	FALSE
32554	Lcch3	NP_996469.1	X	15925105	15928529	15900000:16050000	+	0.648	1	Conserved	Stage-non-specific	FALSE
36582	Mdr50	NP_523740.3	2R	14246966	14252597	14100000:14250000	+	0.905	1	Conserved	Stage-specific	FALSE
38153	Myo61F	NP_476934.2	3L	1318480	1329617	1200000:1350000	+	0.76	1	Conserved	Stage-non-specific	FALSE
3355109	Parp1	NP_001104452.1	3R	3461351	3587054	3450000:3600000	-	0.8	1	Conserved	Stage-non-specific	FALSE
41668	Rbp4	NP_476935.1	3R	13654556	13656394	13650000:13800000	-	0.795	1	Conserved	Stage-non-specific	FALSE
33498	Rbp9	NP_001259974.1	2L	2954762	2968434	2850000:3000000	+	0.825	1	Conserved	Stage-non-specific	FALSE
34149	RpS13	NP_001033885.1	2L	8363477	8364662	8250000:8400000	-	0.295	1	Conserved	Stage-non-specific	FALSE
31872	Dsor1	NP_511098.1	X	9247342	9250037	9150000:9300000	+	0.79	1	Conserved	Stage-non-specific	FALSE
37767	Ssrp	NP_523830.2	2R	23806361	23809004	23700000:23850000	-	0.772	1	Conserved	Stage-non-specific	FALSE
39765	Taf4	NP_001137958.1	3L	16113212	16121651	16050000:16200000	+	0.7	1	Conserved	Stage-non-specific	FALSE
40790	TfIIFalpha	NP_524246.1	3R	6380467	6382604	6300000:6450000	+	0.732	1	Conserved	Stage-non-specific	FALSE
34102	Trf	NP_476939.1	2L	8072895	8073948	7950000:8100000	+	0.648	1	Conserved	Stage-non-specific	FALSE
33397	Uch	NP_001188681.1	2L	2212738	2214211	2100000:2250000	-	0.776	1	Conserved	Stage-non-specific	FALSE
31701	bys	NP_511074.1	X	7901880	7903643	7800000:7950000	+	0.498	1	Conserved	Stage-non-specific	FALSE
31298	ng2	NP_476941.2	X	3240026	3240571	3150000:3300000	-	0.999	6	Diptera-specific	Stage-specific	Diptera/stage-specific
31299	ng3	NP_525060.1	X	3241491	3242084	3150000:3300000	-	1	6	Diptera-specific	Stage-specific	Diptera/stage-specific
35197	brat	NP_001188842.2	2L	19133816	19179758	19050000:19200000	+	0.579	1	Conserved	Stage-non-specific	FALSE
32256	hep	NP_001368982.1	X	13079205	13090434	13050000:13200000	-	0.607	1	Conserved	Stage-non-specific	FALSE
35200	pigeon	NP_476946.1	2L	19186043	19189938	19050000:19200000	+	0.792	2	Conserved	Stage-non-specific	FALSE
40616	corto	NP_001246921.1	3R	5077779	5087072	4950000:5100000	-	0.59	2	Conserved	Stage-non-specific	FALSE
34250	Cks30A	NP_476947.1	2L	9330763	9331981	9300000:9450000	+	0.817	1	Conserved	Stage-non-specific	FALSE
32551	CycD	NP_523355.2	X	15906822	15909676	15900000:16050000	-	0.756	1	Conserved	Stage-non-specific	FALSE
36001	dap	NP_476948.1	2R	9712321	9716256	9600000:9750000	+	0.878	4	Conserved	Stage-specific	FALSE
38428	CycJ	NP_523903.1	3L	3466428	3468098	3450000:3600000	+	0.96	1	Conserved	Stage-specific	FALSE
47249	woc	NP_001097946.1	3R	27256595	27264055	27150000:27300000	-	0.725	1	Conserved	Stage-non-specific	FALSE
31718	Tbh	NP_001284996.1	X	7995697	8027394	7950000:8100000	+	0.707	1	Conserved	Stage-non-specific	FALSE
38146	Rac1	NP_001261247.1	3L	1300879	1302683	1200000:1350000	-	0.425	1	Conserved	Stage-non-specific	FALSE
36288	128up	NP_536733.1	2R	12037298	12038851	12000000:12150000	+	0.537	1	Conserved	Stage-non-specific	FALSE
41720	140up	NP_001262561.1	3R	14124163	14125548	14100000:14250000	-	0.45	1	Conserved	Stage-non-specific	FALSE
32981	Cdc42	NP_001245762.1	X	19697091	19699938	19650000:19800000	+	0.409	1	Conserved	Stage-non-specific	FALSE
35991	Map60	NP_476952.1	2R	9590867	9592744	9450000:9600000	+	0.74	6	Diptera-specific	Stage-non-specific	FALSE
40506	Arf1	NP_001097667.1	3L	22868380	22872231	22800000:22950000	-	0.55	1	Conserved	Stage-non-specific	FALSE
43950	Cds	NP_001286976.1	3L	8127762	8131675	8100000:8250000	+	0.455	1	Conserved	Stage-non-specific	FALSE
39899	Ogdh	NP_001097629.1	3L	16954822	16968724	16950000:17100000	+	0.731	1	Conserved	Stage-non-specific	FALSE
40813	Taf1	NP_001246952.1	3R	6646889	6656048	6600000:6750000	+	0.646	1	Conserved	Stage-non-specific	FALSE
47900	Taf5	NP_476957.1	2R	10877312	10879673	10800000:10950000	-	0.649	1	Conserved	Stage-non-specific	FALSE
47901	betaTry	NP_001286314.1	2R	11346325	11347395	11250000:11400000	+	0.98	1	Conserved	Stage-specific	FALSE
48343	deltaTry	NP_523694.2	2R	11355319	11356128	11250000:11400000	+	0.973	1	Conserved	Stage-specific	FALSE
41957	Akt	NP_732113.3	3R	16099228	16105670	16050000:16200000	+	0.426	1	Conserved	Stage-non-specific	FALSE
32987	AP-1-2beta	NP_523415.1	X	19731004	19734581	19650000:19800000	+	0.494	1	Conserved	Stage-non-specific	FALSE
34924	CycE	NP_001246037.1	2L	15727581	15748150	15600000:15750000	-	0.878	1	Conserved	Stage-specific	FALSE
32858	Cyp18a1	NP_523403.2	X	18688538	18693042	18600000:18750000	-	0.889	1	Conserved	Stage-specific	FALSE
36047	Def	NP_523672.1	2R	10054178	10054576	10050000:10200000	-	0.894	4	Conserved	Stage-specific	FALSE
38784	Acbp2	NP_523952.2	3L	7131863	7133463	7050000:7200000	+	0.79	1	Conserved	Stage-non-specific	FALSE
36635	Dro	NP_001246324.1	2R	14745961	14746714	14700000:14850000	+	0.832	6	Diptera-specific	Stage-non-specific	FALSE
42160	htl	NP_524394.2	3R	18045216	18052984	18000000:18150000	-	0.588	1	Conserved	Stage-non-specific	FALSE
47251	SrpRalpha	NP_524887.2	X	11126877	11129087	11100000:11250000	-	0.678	1	Conserved	Stage-non-specific	FALSE
35368	Itgbn	NP_001303333.1	2L	21053033	21058044	21000000:21150000	+	0.852	1	Conserved	Stage-specific	FALSE
36615	LamC	NP_001260974.1	2R	14570810	14575771	14550000:14700000	-	0.809	1	Conserved	Stage-non-specific	FALSE
34449	Lrr47	NP_001260355.1	2L	10517335	10519269	10500000:10650000	+	0.77	1	Conserved	Stage-non-specific	FALSE
40665	Nmdar1	NP_730940.1	3R	5508842	5523328	5400000:5550000	-	0.729	1	Conserved	Stage-non-specific	FALSE
40942	Os-C	NP_001163543.1	3R	7978959	7979614	7950000:8100000	+	0.941	6	Diptera-specific	Stage-specific	Diptera/stage-specific
40738	Obp83b	NP_524242.2	3R	5976177	5976817	5850000:6000000	-	0.96	4	Conserved	Stage-specific	FALSE
38885	RNaseX25	NP_523966.2	3L	7970588	7972449	7950000:8100000	+	0.621	1	Conserved	Stage-non-specific	FALSE
34367	Ror	NP_476962.1	2L	10251843	10254686	10200000:10350000	+	0.768	1	Conserved	Stage-non-specific	FALSE
39108	RpS9	NP_001287008.1	3L	9509793	9511531	9450000:9600000	-	0.554	1	Conserved	Stage-non-specific	FALSE
36985	RpL18A	NP_523774.1	2R	17546406	17547462	17400000:17550000	-	0.311	1	Conserved	Stage-non-specific	FALSE
37292	RpS18	NP_476964.1	2R	20263979	20264848	20250000:20400000	+	0.518	1	Conserved	Stage-non-specific	FALSE
32635	RpS19a	NP_001285338.1	X	16637894	16639249	16500000:16650000	+	0.421	1	Conserved	Stage-non-specific	FALSE
37895	SerT	NP_001369117.1	2R	24404595	24411074	24300000:24450000	-	0.698	1	Conserved	Stage-non-specific	FALSE
37447	Sdc	NP_001163238.2	2R	21392402	21481176	21300000:21450000	-	0.526	1	Conserved	Stage-non-specific	FALSE
32607	TH1	NP_001285326.1	X	16388820	16391438	16350000:16500000	-	0.695	1	Conserved	Stage-non-specific	FALSE
40134	Taf6	NP_524161.2	3L	19599088	19601382	19500000:19650000	+	0.615	1	Conserved	Stage-non-specific	FALSE
41290	TfIIFbeta	NP_524305.2	3R	10766622	10767804	10650000:10800000	-	0.757	1	Conserved	Stage-non-specific	FALSE
34883	TfIIS	NP_001260457.1	2L	15058919	15060757	15000000:15150000	-	0.624	1	Conserved	Stage-non-specific	FALSE
36195	TpnC47D	NP_001286310.1	2R	11273845	11275286	11250000:11400000	-	0.747	1	Conserved	Stage-non-specific	FALSE
39916	TpnC73F	NP_001287091.1	3L	17046063	17048390	16950000:17100000	+	0.637	1	Conserved	Stage-non-specific	FALSE
49080	epsilonTry	NP_525112.1	2R	11345237	11346066	11250000:11400000	-	0.905	1	Conserved	Stage-specific	FALSE
38958	mtrm	NP_648223.1	3L	8413012	8414103	8400000:8550000	+	0.983	6	Diptera-specific	Stage-specific	Diptera/stage-specific
40975	ato	NP_731223.1	3R	8278052	8279274	8250000:8400000	+	0.949	1	Conserved	Stage-specific	FALSE
37205	cora	NP_523791.2	2R	19229063	19243751	19200000:19350000	+	0.623	1	Conserved	Stage-non-specific	FALSE
37999	emp	NP_726504.2	2R	24976456	24986070	24900000:25050000	-	0.714	1	Conserved	Stage-non-specific	FALSE
41968	mtSSB	NP_536744.2	3R	16204194	16205250	16200000:16350000	-	0.721	1	Conserved	Stage-non-specific	FALSE
43283	pll	NP_001263008.1	3R	27251131	27253182	27150000:27300000	-	0.658	1	Conserved	Stage-non-specific	FALSE
39491	trn	NP_001261796.1	3L	13114271	13118077	13050000:13200000	+	0.757	1	Conserved	Stage-non-specific	FALSE
34007	Wnt4	NP_001260187.1	2L	7255419	7277171	7200000:7350000	-	0.719	1	Conserved	Stage-non-specific	FALSE
37449	Fkbp14	NP_001246448.1	2R	21487167	21497929	21450000:21600000	-	0.687	1	Conserved	Stage-non-specific	FALSE
46015	tutl	NP_001303307.1	2L	4283148	4323781	4200000:4350000	+	0.475	1	Conserved	Stage-non-specific	FALSE
46017	hlk	NP_001163065.1	2R	6721101	6740672	6600000:6750000	-	0.743	1	Conserved	Stage-non-specific	FALSE
46020	NAT1	NP_001033943.2	2R	12915994	12923734	12900000:13050000	+	0.458	1	Conserved	Stage-non-specific	FALSE
47253	dmGlut	NP_620115.2	2L	12027438	12034122	12000000:12150000	+	0.727	1	Conserved	Stage-non-specific	FALSE
37729	Dcp-1	NP_476974.1	2R	23551313	23553547	23550000:23700000	+	0.748	1	Conserved	Stage-non-specific	FALSE
46027	kermit	NP_001286187.1	2R	8146918	8156654	8100000:8250000	-	0.585	1	Conserved	Stage-non-specific	FALSE
36252	wal	NP_476975.1	2R	11688569	11690863	11550000:11700000	-	0.392	1	Conserved	Stage-non-specific	FALSE
46032	Bka	NP_524867.2	2L	9895287	9896104	9750000:9900000	+	0.489	1	Conserved	Stage-non-specific	FALSE
46035	Ccs	NP_001163108.1	2R	10121486	10122574	10050000:10200000	-	0.532	1	Conserved	Stage-non-specific	FALSE
45398	Aldh-III	NP_724562.2	2R	7466879	7477162	7350000:7500000	-	0.426	1	Conserved	Stage-non-specific	FALSE
47905	l(2)03659	NP_001260823.1	2R	9390165	9395281	9300000:9450000	+	0.856	1	Conserved	Stage-specific	FALSE
46038	Phb2	NP_001097372.1	2R	18819467	18822250	18750000:18900000	+	0.458	1	Conserved	Stage-non-specific	FALSE
33262	dock	NP_001259845.1	2L	825969	833241	750000:900000	+	0.488	1	Conserved	Stage-non-specific	FALSE
46058	Prosbeta1	NP_652031.2	2R	16013805	16014787	15900000:16050000	-	0.685	1	Conserved	Stage-non-specific	FALSE
46059	Sply	NP_652032.1	2R	17088441	17091958	16950000:17100000	-	0.8	1	Conserved	Stage-non-specific	FALSE
33226	lwr	NP_001259833.1	2L	540599	542580	450000:600000	-	0.676	1	Conserved	Stage-non-specific	FALSE
46066	l(2)05714	NP_723031.1	2L	4970135	4973921	4950000:5100000	-	0.607	2	Conserved	Stage-non-specific	FALSE
44154	Hmgs	NP_001286488.1	2R	16336090	16341242	16200000:16350000	+	0.824	1	Conserved	Stage-non-specific	FALSE
46069	ATPsynG	NP_001036353.1	2L	10975522	10976399	10950000:11100000	-	0.539	1	Conserved	Stage-non-specific	FALSE
44155	CG10939	NP_524712.1	2R	17394593	17405171	17250000:17400000	+	0.444	1	Conserved	Stage-non-specific	FALSE
36308	CCT5	NP_523707.1	2R	12174802	12177516	12150000:12300000	+	0.673	1	Conserved	Stage-non-specific	FALSE
46074	DCTN3-p24	NP_001261148.1	2R	23061420	23062593	22950000:23100000	-	0.407	4	Conserved	Stage-non-specific	FALSE
46080	Sec61beta	NP_652037.1	2R	14618771	14619681	14550000:14700000	+	0.621	1	Conserved	Stage-non-specific	FALSE
46085	MFS14	NP_001286591.1	2R	18796975	18803727	18750000:18900000	-	0.592	1	Conserved	Stage-non-specific	FALSE
46091	Nup214	NP_652039.2	2R	22918937	22924742	22800000:22950000	-	0.687	1	Conserved	Stage-non-specific	FALSE
46121	Pfdn2	NP_001261696.1	3L	11073292	11074388	10950000:11100000	-	0.42	1	Conserved	Stage-non-specific	FALSE
38593	Srp54k	NP_523931.1	3L	5152678	5154777	5100000:5250000	+	0.438	1	Conserved	Stage-non-specific	FALSE
40593	atms	NP_001262263.1	3R	4750035	4777490	4650000:4800000	+	0.724	1	Conserved	Stage-non-specific	FALSE
39212	simj	NP_001261685.1	3L	10664739	10690734	10650000:10800000	+	0.547	1	Conserved	Stage-non-specific	FALSE
42300	sqz	NP_524403.1	3R	19164211	19170576	19050000:19200000	+	0.602	1	Conserved	Stage-non-specific	FALSE
42502	ppan	NP_476979.1	3R	21116254	21117899	21000000:21150000	+	0.601	1	Conserved	Stage-non-specific	FALSE
40699	Xe7	NP_730984.1	3R	5665139	5669334	5550000:5700000	-	0.483	1	Conserved	Stage-non-specific	FALSE
44029	Ref1	NP_651968.1	3R	7077904	7080387	7050000:7200000	-	0.671	1	Conserved	Stage-non-specific	FALSE
46140	Hmbs	NP_612103.1	3L	1334889	1339415	1200000:1350000	+	0.603	1	Conserved	Stage-non-specific	FALSE
45399	TrpRS	NP_524826.1	3R	9265027	9266904	9150000:9300000	-	0.501	1	Conserved	Stage-non-specific	FALSE
43672	Chchd3	NP_651838.1	3R	31052616	31053915	31050000:31200000	-	0.499	2	Conserved	Stage-non-specific	FALSE
46156	Gug	NP_001261581.1	3L	8449922	8472669	8400000:8550000	+	0.606	1	Conserved	Stage-non-specific	FALSE
46158	l(3)04053	NP_649414.1	3L	22738602	22741388	22650000:22800000	-	0.782	6	Diptera-specific	Stage-non-specific	FALSE
47260	l(3)05822	NP_001262702.1	3R	18288866	18298879	18150000:18300000	-	0.668	1	Conserved	Stage-non-specific	FALSE
46187	sinu	NP_647971.3	3L	5559470	5561598	5550000:5700000	-	0.731	1	Conserved	Stage-non-specific	FALSE
46194	Spn	NP_001246578.1	3L	2505245	2554292	2400000:2550000	-	0.591	1	Conserved	Stage-non-specific	FALSE
44030	msn	NP_524679.3	3L	2554847	2586540	2550000:2700000	-	0.553	1	Conserved	Stage-non-specific	FALSE
46201	l(3)07882	NP_001303435.1	3R	17535533	17539963	17400000:17550000	-	0.692	1	Conserved	Stage-non-specific	FALSE
39768	SsRbeta	NP_524103.2	3L	16129617	16130983	16050000:16200000	+	0.663	1	Conserved	Stage-non-specific	FALSE
40859	Sas-4	NP_649701.2	3R	7151367	7154219	7050000:7200000	+	0.815	2	Conserved	Stage-non-specific	FALSE
35340	dia	NP_001246113.1	2L	20758144	20768053	20700000:20850000	+	0.367	1	Conserved	Stage-non-specific	FALSE
38174	cue	NP_612113.2	3L	1503226	1517271	1500000:1650000	-	0.8	1	Conserved	Stage-non-specific	FALSE
46234	fbl	NP_524870.1	3L	20384429	20391913	20250000:20400000	+	0.407	1	Conserved	Stage-non-specific	FALSE
39049	bol	NP_001261614.1	3L	9097629	9134405	9000000:9150000	-	0.752	1	Conserved	Stage-non-specific	FALSE
34286	pelo	NP_476982.1	2L	9700810	9708883	9600000:9750000	+	0.666	1	Conserved	Stage-non-specific	FALSE
37617	blw	NP_726243.1	2R	22799099	22802180	22800000:22950000	+	0.755	1	Conserved	Stage-non-specific	FALSE
41785	eff	NP_001262578.1	3R	14732414	14741319	14700000:14850000	-	0.479	1	Conserved	Stage-non-specific	FALSE
48571	heph	NP_001247399.1	3R	31846987	32015520	31800000:31950000	-	0.69	1	Conserved	Stage-non-specific	FALSE
42889	jar	NP_001014650.2	3R	24252826	24271233	24150000:24300000	-	0.635	1	Conserved	Stage-non-specific	FALSE
45401	ox	NP_476985.1	2R	12757133	12757529	12750000:12900000	-	0.628	2	Conserved	Stage-non-specific	FALSE
46243	poe	NP_001260222.1	2L	8054322	8071624	7950000:8100000	-	0.538	1	Conserved	Stage-non-specific	FALSE
47942	scat	NP_524905.1	2L	9431405	9435341	9300000:9450000	+	0.714	1	Conserved	Stage-non-specific	FALSE
37785	ken	NP_523833.1	2R	23870273	23877442	23850000:24000000	+	0.831	1	Conserved	Stage-non-specific	FALSE
49529	ms(2)35Ci	NP_723911.2	2L	15292468	15294136	15150000:15300000	+	0.812	6	Diptera-specific	Stage-non-specific	FALSE
48572	Hsp60B	NP_524925.1	2L	728362	730564	600000:750000	+	0.79	1	Conserved	Stage-non-specific	FALSE
34192	Sema1a	NP_001260265.1	2L	8542147	8672041	8550000:8700000	+	0.693	1	Conserved	Stage-non-specific	FALSE
36846	Sema2a	NP_477507.1	2R	16500178	16533459	16500000:16650000	+	0.603	1	Conserved	Stage-non-specific	FALSE
46246	Pglym87	NP_652041.2	3R	12231645	12232729	12150000:12300000	-	0.817	1	Conserved	Stage-non-specific	FALSE
34329	RpL13	NP_001033891.1	2L	9967313	9968645	9900000:10050000	+	0.396	1	Conserved	Stage-non-specific	FALSE
44913	Acam	NP_001163737.1	3R	25811911	25813134	25800000:25950000	+	0.808	1	Conserved	Stage-non-specific	FALSE
35045	Dif	NP_001162998.1	2L	17413248	17433161	17400000:17550000	-	0.701	1	Conserved	Stage-non-specific	FALSE
31249	HLH3B	NP_525055.1	X	2680199	2681723	2550000:2700000	-	0.704	1	Conserved	Stage-non-specific	FALSE
33040	Obp19d	NP_523421.2	X	20419613	20420979	20400000:20550000	+	0.961	4	Conserved	Stage-specific	FALSE
40737	Obp83a	NP_001287190.1	3R	5972155	5975245	5850000:6000000	-	0.953	4	Conserved	Stage-specific	FALSE
34031	Obp28a	NP_523505.1	2L	7496791	7497365	7350000:7500000	-	0.793	4	Conserved	Stage-non-specific	FALSE
39484	RpS4	NP_001287055.1	3L	13041756	13044234	12900000:13050000	+	0.339	1	Conserved	Stage-non-specific	FALSE
49090	RyR	NP_001246211.1	2R	8860364	8888097	8850000:9000000	+	0.801	1	Conserved	Stage-non-specific	FALSE
3355084	Snap25	NP_001036641.1	3L	24074180	24299205	24150000:24300000	+	0.858	1	Conserved	Stage-specific	FALSE
43284	TfIIA-L	NP_476995.1	3R	27251112	27256463	27150000:27300000	+	0.634	1	Conserved	Stage-non-specific	FALSE
41406	Taf12	NP_524320.1	3R	11678386	11679690	11550000:11700000	-	0.631	1	Conserved	Stage-non-specific	FALSE
34293	Taf11	NP_723484.1	2L	9762424	9763262	9750000:9900000	-	0.536	1	Conserved	Stage-non-specific	FALSE
39906	a10	NP_524121.2	3L	17023123	17023741	16950000:17100000	-	0.974	2	Conserved	Stage-specific	FALSE
37744	l(2)efl	NP_001261156.1	2R	23684651	23685543	23550000:23700000	-	0.822	1	Conserved	Stage-non-specific	FALSE
37754	Alg3	NP_523829.2	2R	23705439	23709792	23700000:23850000	-	0.665	1	Conserved	Stage-non-specific	FALSE
35900	babo	NP_476999.1	2R	8952339	8962796	8850000:9000000	+	0.605	1	Conserved	Stage-non-specific	FALSE
34370	Rsf1	NP_001260318.1	2L	10261795	10263554	10200000:10350000	-	0.53	1	Conserved	Stage-non-specific	FALSE
39102	Uch-L5	NP_001261632.1	3L	9475493	9476965	9450000:9600000	-	0.652	1	Conserved	Stage-non-specific	FALSE
39374	vers	NP_648545.1	3L	12116101	12118055	12000000:12150000	+	0.557		Conserved	Stage-non-specific	FALSE
43005	Stt3B	NP_524494.1	3R	25066712	25069637	25050000:25200000	-	0.551	1	Conserved	Stage-non-specific	FALSE
38154	ND-ACP	NP_001261250.1	3L	1329949	1331631	1200000:1350000	+	0.641	1	Conserved	Stage-non-specific	FALSE
46260	ND-SGDH	NP_001261742.1	3L	12137496	12138584	12000000:12150000	-	0.481	1	Conserved	Stage-non-specific	FALSE
41743	Set8	NP_001247100.1	3R	14316038	14320494	14250000:14400000	+	0.752	1	Conserved	Stage-non-specific	FALSE
41851	l(3)neo43	NP_001262589.2	3R	15277981	15278668	15150000:15300000	-	0.328	1	Conserved	Stage-non-specific	FALSE
42177	Ssdp	NP_001262698.1	3R	18192494	18199595	18150000:18300000	-	0.75	1	Conserved	Stage-non-specific	FALSE
47283	SrpRbeta	NP_001261596.1	3L	8718949	8720225	8700000:8850000	-	0.588	1	Conserved	Stage-non-specific	FALSE
36217	etaTry	NP_523692.1	2R	11340513	11341423	11250000:11400000	-	0.761	1	Conserved	Stage-non-specific	FALSE
36218	thetaTry	NP_523693.1	2R	11341714	11342760	11250000:11400000	-	0.893	1	Conserved	Stage-specific	FALSE
36216	zetaTry	NP_523691.1	2R	11339186	11340132	11250000:11400000	-	0.86	1	Conserved	Stage-specific	FALSE
35096	Acp36DE	NP_001286040.1	2L	18356047	18359028	18300000:18450000	-	0.993	6	Diptera-specific	Stage-specific	Diptera/stage-specific
44554	Smyd3	NP_524768.2	X	2606680	2608876	2550000:2700000	-	0.72	1	Conserved	Stage-non-specific	FALSE
33346	cpb	NP_001259877.1	2L	1704902	1706962	1650000:1800000	+	0.554	1	Conserved	Stage-non-specific	FALSE
38232	Cdc37	NP_477006.1	3L	1795392	1797307	1650000:1800000	+	0.505	1	Conserved	Stage-non-specific	FALSE
31192	Cyp4d2	NP_001284806.1	X	2176006	2178728	2100000:2250000	+	0.553	1	Conserved	Stage-non-specific	FALSE
44324	Ms	NP_001262911.1	3R	24341551	24343825	24300000:24450000	+	0.715	2	Conserved	Stage-non-specific	FALSE
34333	Trp1	NP_723510.1	2L	10009381	10013170	9900000:10050000	+	0.719	1	Conserved	Stage-non-specific	FALSE
43951	e(r)	NP_001259363.1	X	8904144	8906248	8850000:9000000	-	0.725	1	Conserved	Stage-non-specific	FALSE
40314	fng	NP_524191.1	3L	20925891	20949512	20850000:21000000	-	0.799	1	Conserved	Stage-non-specific	FALSE
36377	fra	NP_523716.2	2R	12529053	12564184	12450000:12600000	+	0.676	1	Conserved	Stage-non-specific	FALSE
42745	fzo	NP_732840.1	3R	23201644	23204034	23100000:23250000	-	0.832	1	Conserved	Stage-non-specific	FALSE
33659	ine	NP_001162871.1	2L	4468000	4477022	4350000:4500000	-	0.78	1	Conserved	Stage-non-specific	FALSE
36390	Iswi	NP_523719.1	2R	12636671	12640628	12600000:12750000	+	0.81	1	Conserved	Stage-non-specific	FALSE
31240	Klp3A	NP_001284830.1	X	2599158	2604052	2550000:2700000	-	0.726	1	Conserved	Stage-non-specific	FALSE
35305	La	NP_477014.1	2L	20348393	20350012	20250000:20400000	-	0.572	1	Conserved	Stage-non-specific	FALSE
38811	lark	NP_523957.1	3L	7339266	7341893	7200000:7350000	+	0.627	1	Conserved	Stage-non-specific	FALSE
317824	Zyx	NP_652015.1	4	1057365	1065001	1050000:1200000	-	0.597	1	Conserved	Stage-non-specific	FALSE
33529	Mad	NP_001259992.1	2L	3146056	3159643	3150000:3300000	-	0.611	1	Conserved	Stage-non-specific	FALSE
38499	mas	NP_523919.1	3L	4161666	4167464	4050000:4200000	-	0.86	1	Conserved	Stage-specific	FALSE
36032	Mef2	NP_001260842.1	2R	9913496	9958858	9900000:10050000	-	0.599	1	Conserved	Stage-non-specific	FALSE
35796	Mlh1	NP_477022.1	2R	8170274	8172401	8100000:8250000	+	0.779	1	Conserved	Stage-non-specific	FALSE
36705	Pms2	NP_477023.1	2R	15368074	15371520	15300000:15450000	-	0.824	1	Conserved	Stage-non-specific	FALSE
31816	Moe	NP_727290.1	X	8873012	8898332	8850000:9000000	-	0.391	1	Conserved	Stage-non-specific	FALSE
43087	msi	NP_001247303.1	3R	25516118	25608423	25500000:25650000	+	0.604	1	Conserved	Stage-non-specific	FALSE
47954	Mst57Da	NP_524906.1	3R	25831575	25831899	25800000:25950000	-	0.993	6	Diptera-specific	Stage-specific	Diptera/stage-specific
43122	Mst57Db	NP_524499.2	3R	25830720	25830914	25800000:25950000	-	0.996	6	Diptera-specific	Stage-specific	Diptera/stage-specific
43121	Mst57Dc	NP_524498.2	3R	25829321	25829698	25800000:25950000	-	0.993	6	Diptera-specific	Stage-specific	Diptera/stage-specific
42490	Mvl	NP_001262795.1	3R	21051383	21060800	21000000:21150000	-	0.581	1	Conserved	Stage-non-specific	FALSE
37355	insc	NP_477024.1	2R	20821262	20836028	20700000:20850000	-	0.744	1	Conserved	Stage-non-specific	FALSE
38515	pav	NP_477025.1	3L	4242734	4246233	4200000:4350000	+	0.792	1	Conserved	Stage-non-specific	FALSE
39812	Pdh	NP_524105.2	3L	16353233	16354297	16350000:16500000	-	0.933	1	Conserved	Stage-specific	FALSE
326108	EbpII	NP_001286879.1	2R	25173568	25174230	25050000:25200000	-	0.999	6	Diptera-specific	Stage-specific	Diptera/stage-specific
49821	EbpIII	NP_001286808.1	2R	24026172	24027518	24000000:24150000	+	0.89	2	Conserved	Stage-specific	FALSE
47285	repo	NP_477026.1	3R	18236192	18239602	18150000:18300000	+	0.699	1	Conserved	Stage-non-specific	FALSE
34392	RnrL	NP_477027.1	2L	10325026	10327943	10200000:10350000	-	0.9	1	Conserved	Stage-specific	FALSE
36280	RnrS	NP_525111.1	2R	11983145	11985393	11850000:12000000	-	0.845	1	Conserved	Stage-non-specific	FALSE
34222	rost	NP_001260274.1	2L	8985936	8989539	8850000:9000000	-	0.825	2	Conserved	Stage-non-specific	FALSE
40015	rpr	NP_524138.1	3L	18397535	18398435	18300000:18450000	-	0.813	6	Diptera-specific	Stage-non-specific	FALSE
34966	Syx5	NP_523582.4	2L	16307346	16309274	16200000:16350000	+	0.509	1	Conserved	Stage-non-specific	FALSE
33114	Septin1	NP_523430.1	X	21358286	21361688	21300000:21450000	+	0.74	1	Conserved	Stage-non-specific	FALSE
40657	Snr1	NP_730935.1	3R	5470926	5472754	5400000:5550000	+	0.674	1	Conserved	Stage-non-specific	FALSE
33896	Tig	NP_001285670.1	2L	6415179	6423310	6300000:6450000	-	0.742	6	Diptera-specific	Stage-non-specific	FALSE
39349	byn	NP_524031.2	3L	11927693	11935919	11850000:12000000	+	0.796	1	Conserved	Stage-non-specific	FALSE
42880	twin	NP_732964.1	3R	24196893	24221965	24150000:24300000	-	0.661	1	Conserved	Stage-non-specific	FALSE
37841	tsr	NP_477034.1	2R	24044453	24046805	24000000:24150000	-	0.541	1	Conserved	Stage-non-specific	FALSE
33965	Wee1	NP_001260167.1	2L	6911090	6914138	6900000:7050000	-	0.651	1	Conserved	Stage-non-specific	FALSE
43651	wts	NP_733403.1	3R	30789625	30806619	30750000:30900000	-	0.585	1	Conserved	Stage-non-specific	FALSE
41126	alpha-Man-IIa	NP_001262413.1	3R	9412548	9417264	9300000:9450000	+	0.705	1	Conserved	Stage-non-specific	FALSE
32514	Arp6	NP_511165.1	X	15735774	15737120	15600000:15750000	-	0.585	1	Conserved	Stage-non-specific	FALSE
32623	Arp2	NP_001259621.1	X	16548290	16553968	16500000:16650000	-	0.632	1	Conserved	Stage-non-specific	FALSE
36879	Arp53D	NP_477037.2	2R	16774246	16775676	16650000:16800000	+	0.815	1	Conserved	Stage-non-specific	FALSE
41566	Arp1	NP_524331.2	3R	12691743	12694232	12600000:12750000	+	0.378	1	Conserved	Stage-non-specific	FALSE
35913	ana	NP_001163093.1	2R	9062295	9077554	9000000:9150000	+	0.426	6	Diptera-specific	Stage-non-specific	FALSE
43770	Ank	NP_001162819.1	4	115074	129849	0:150000	-	0.507	1	Conserved	Stage-non-specific	FALSE
32120	PhKgamma	NP_511129.3	X	11695137	11704394	11550000:11700000	+	0.541	1	Conserved	Stage-non-specific	FALSE
32724	B-H1	NP_523387.1	X	17397478	17403278	17400000:17550000	+	0.675	1	Conserved	Stage-non-specific	FALSE
31405	ctp	NP_001356933.1	X	4687800	4702034	4650000:4800000	+	0.469	1	Conserved	Stage-non-specific	FALSE
31444	dhd	NP_001284882.1	X	5312171	5313125	5250000:5400000	+	0.986	1	Conserved	Stage-specific	FALSE
38942	Prim1	NP_523972.2	3L	8340314	8344404	8250000:8400000	+	0.805	1	Conserved	Stage-non-specific	FALSE
36461	Dp	NP_477039.1	2R	13222433	13228202	13200000:13350000	+	0.672	1	Conserved	Stage-non-specific	FALSE
42550	E2f1	NP_001262809.1	3R	21620304	21660871	21600000:21750000	-	0.639	1	Conserved	Stage-non-specific	FALSE
41311	Fdh	NP_524310.1	3R	10870906	10872381	10800000:10950000	-	0.743	1	Conserved	Stage-non-specific	FALSE
39070	Fdx1	NP_001189075.1	3L	9370195	9371238	9300000:9450000	-	0.495	1	Conserved	Stage-non-specific	FALSE
31960	Gip	NP_511106.1	X	10328877	10329872	10200000:10350000	-	0.674	1	Conserved	Stage-non-specific	FALSE
40462	Hem	NP_524214.1	3L	22284354	22288195	22200000:22350000	-	0.542	1	Conserved	Stage-non-specific	FALSE
117419	Irbp	NP_536773.1	3R	11410047	11412440	11400000:11550000	+	0.924	1	Conserved	Stage-specific	FALSE
42898	BRWD3	NP_732982.1	3R	24319000	24328619	24300000:24450000	+	0.686	1	Conserved	Stage-non-specific	FALSE
44326	mRpL12	NP_524742.1	3L	8956791	8957584	8850000:9000000	+	0.522	1	Conserved	Stage-non-specific	FALSE
39195	Gem3	NP_001261678.1	3L	10459081	10463101	10350000:10500000	-	0.757	1	Conserved	Stage-non-specific	FALSE
38890	nmo	NP_001356976.1	3L	7979046	8054147	7950000:8100000	+	0.622	1	Conserved	Stage-non-specific	FALSE
33435	oaf	NP_787963.2	2L	2492955	2498846	2400000:2550000	+	0.786	1	Conserved	Stage-non-specific	FALSE
30984	Pgcl	NP_525030.1	X	436139	437448	300000:450000	-	0.859	1	Conserved	Stage-specific	FALSE
37397	Gar1	NP_477043.1	2R	21095958	21097305	21000000:21150000	-	0.627	1	Conserved	Stage-non-specific	FALSE
32624	Pp2B-14D	NP_001245715.1	X	16554627	16560016	16500000:16650000	-	0.821	1	Conserved	Stage-non-specific	FALSE
38326	Pxn	NP_523891.2	3L	2601455	2630064	2550000:2700000	-	0.669	1	Conserved	Stage-non-specific	FALSE
43875	Ret	NP_477044.1	2L	21182446	21198762	21150000:21300000	-	0.78	1	Conserved	Stage-non-specific	FALSE
33406	Ser12	NP_523456.1	2L	2250431	2251275	2250000:2400000	-	0.995	1	Conserved	Stage-specific	FALSE
33073	Ser6	NP_523426.1	X	20962605	20963505	20850000:21000000	-	0.874	1	Conserved	Stage-specific	FALSE
39164	Taf2	NP_001261668.1	3L	9884411	9888683	9750000:9900000	-	0.729	1	Conserved	Stage-non-specific	FALSE
32222	Tis11	NP_001259490.1	X	12659415	12682560	12600000:12750000	+	0.499	1	Conserved	Stage-non-specific	FALSE
40348	AcCoAS	NP_001014599.2	3L	21270722	21280243	21150000:21300000	-	0.802	1	Conserved	Stage-non-specific	FALSE
34256	Aldh	NP_001260290.1	2L	9387389	9391567	9300000:9450000	+	0.854	1	Conserved	Stage-specific	FALSE
34805	Ance	NP_001285915.1	2L	13905645	13909212	13800000:13950000	+	0.525	1	Conserved	Stage-non-specific	FALSE
36636	AttA	NP_523745.1	2R	14747362	14748215	14700000:14850000	+	0.886	4	Conserved	Stage-specific	FALSE
37232	CalpA	NP_001286613.1	2R	19425113	19430564	19350000:19500000	+	0.667	1	Conserved	Stage-non-specific	FALSE
38798	Cdc27	NP_001261503.1	3L	7245481	7249340	7200000:7350000	-	0.67	1	Conserved	Stage-non-specific	FALSE
41170	Dh44	NP_001097725.2	3R	9638182	9650706	9600000:9750000	+	0.694	1	Conserved	Stage-non-specific	FALSE
2768981	Trl	NP_001261846.1	3L	14747929	14761049	14700000:14850000	-	0.567	1	Conserved	Stage-non-specific	FALSE
41860	Fkbp39	NP_524364.2	3R	15331584	15333133	15300000:15450000	-	0.689	1	Conserved	Stage-non-specific	FALSE
37549	Gp150	NP_477049.2	2R	22317662	22329416	22200000:22350000	+	0.538	4	Conserved	Stage-non-specific	FALSE
48581	Hsp70Aa	NP_731651.1	3R	11954163	11956544	11850000:12000000	-	0.87	1	Conserved	Stage-specific	FALSE
44920	Hsp70Ab	NP_524798.2	3R	11958535	11960909	11850000:12000000	+	0.888	1	Conserved	Stage-specific	FALSE
44921	Hsp70Ba	NP_731716.1	3R	12465453	12467776	12450000:12600000	-	0.805	1	Conserved	Stage-non-specific	FALSE
48582	Hsp70Bb	NP_524927.2	3R	12505793	12508139	12450000:12600000	+	0.859	1	Conserved	Stage-specific	FALSE
48583	Hsp70Bc	NP_650209.1	3R	12509076	12511461	12450000:12600000	+	0.85	1	Conserved	Stage-specific	FALSE
34866	ProtA	NP_001285945.1	2L	14879050	14881652	14850000:15000000	-	0.827	5	Conserved	Stage-non-specific	FALSE
34867	ProtB	NP_477051.1	2L	14882101	14883721	14850000:15000000	-	0.822	5	Conserved	Stage-non-specific	FALSE
40186	Nca	NP_788543.1	3L	19991887	19997568	19950000:20100000	+	0.453	1	Conserved	Stage-non-specific	FALSE
36419	Nmda1	NP_523722.1	2R	12877094	12880230	12750000:12900000	-	0.477	1	Conserved	Stage-non-specific	FALSE
35766	Odc1	NP_477052.2	2R	8004824	8006672	7950000:8100000	+	0.764	1	Conserved	Stage-non-specific	FALSE
35767	Odc2	NP_477053.2	2R	8007246	8009062	7950000:8100000	+	0.905	1	Conserved	Stage-specific	FALSE
33238	Ptth	NP_001285550.1	2L	575711	576896	450000:600000	-	0.89	5	Conserved	Stage-specific	FALSE
37235	RpL11	NP_001286614.1	2R	19442342	19443825	19350000:19500000	+	0.462	1	Conserved	Stage-non-specific	FALSE
41938	Sap47	NP_001356918.1	3R	15935100	15962124	15900000:16050000	+	0.532	1	Conserved	Stage-non-specific	FALSE
38196	nSyb	NP_001261269.1	3L	1630348	1637752	1500000:1650000	-	0.618	1	Conserved	Stage-non-specific	FALSE
42854	Syx1A	NP_001189276.1	3R	24101600	24105763	24000000:24150000	-	0.527	1	Conserved	Stage-non-specific	FALSE
42822	TfIIA-S	NP_524467.1	3R	23890388	23891060	23850000:24000000	-	0.668	1	Conserved	Stage-non-specific	FALSE
35473	TpnC41C	NP_001246139.1	2R	5065237	5070210	4950000:5100000	-	0.938	1	Conserved	Stage-specific	FALSE
31186	bcn92	NP_477059.2	X	2148463	2149647	2100000:2250000	-	0.431	1	Conserved	Stage-non-specific	FALSE
34947	beat-Ia	NP_001285975.1	2L	16049965	16081684	16050000:16200000	+	0.808	1	Conserved	Stage-non-specific	FALSE
36051	Cdc2rk	NP_523674.1	2R	10067217	10068702	10050000:10200000	-	0.498	1	Conserved	Stage-non-specific	FALSE
36681	igl	NP_477060.1	2R	15155437	15190292	15150000:15300000	+	0.793	2	Conserved	Stage-non-specific	FALSE
39228	klu	NP_001261690.1	3L	10981171	11009188	10950000:11100000	-	0.74	1	Conserved	Stage-non-specific	FALSE
43952	MED20	NP_001260223.1	2L	8071812	8072848	7950000:8100000	-	0.643	1	Conserved	Stage-non-specific	FALSE
46326	l(2)dtl	NP_524871.1	2R	23702477	23705403	23700000:23850000	+	0.925	1	Conserved	Stage-specific	FALSE
45460	Pex1	NP_652016.1	3L	14071892	14076123	13950000:14100000	+	0.705	1	Conserved	Stage-non-specific	FALSE
45467	mtd	NP_001246928.1	3R	5270116	5350443	5250000:5400000	-	0.6	1	Conserved	Stage-non-specific	FALSE
40030	not	NP_001401041.1	3L	18618305	18622129	18600000:18750000	-	0.722	1	Conserved	Stage-non-specific	FALSE
39572	nuf	NP_001246751.1	3L	14190870	14233250	14100000:14250000	+	0.42	1	Conserved	Stage-non-specific	FALSE
31101	pck	NP_569919.2	X	1470666	1472325	1350000:1500000	+	0.535	1	Conserved	Stage-non-specific	FALSE
36606	phyl	NP_725394.1	2R	14427336	14432337	14400000:14550000	-	0.82	6	Diptera-specific	Stage-non-specific	FALSE
35801	pnut	NP_477064.1	2R	8237271	8240297	8100000:8250000	+	0.61	1	Conserved	Stage-non-specific	FALSE
35564	sced	NP_001260728.1	2R	6657326	6660624	6600000:6750000	+	0.783	6	Diptera-specific	Stage-non-specific	FALSE
36542	shot	NP_725339.1	2R	13864237	13942110	13800000:13950000	-	0.626	1	Conserved	Stage-non-specific	FALSE
34225	alien	NP_001260276.1	2L	8993818	8997379	8850000:9000000	-	0.648	1	Conserved	Stage-non-specific	FALSE
43823	Arf4	NP_001259087.1	4	1124167	1125325	1050000:1200000	+	0.568	1	Conserved	Stage-non-specific	FALSE
36699	Arf6	NP_523751.2	2R	15322501	15325490	15300000:15450000	+	0.423	1	Conserved	Stage-non-specific	FALSE
38451	Awh	NP_001261379.1	3L	3846206	3861692	3750000:3900000	+	0.759	1	Conserved	Stage-non-specific	FALSE
38198	Bgb	NP_001261271.1	3L	1639711	1640952	1500000:1650000	+	0.614	1	Conserved	Stage-non-specific	FALSE
38202	Bro	NP_477066.2	3L	1647869	1648612	1500000:1650000	+	0.986	1	Conserved	Stage-specific	FALSE
36264	Mgtor	NP_001260903.1	2R	11852617	11861202	11850000:12000000	+	0.769	1	Conserved	Stage-non-specific	FALSE
42567	CASK	NP_001262811.1	3R	21783400	21822674	21750000:21900000	-	0.486	1	Conserved	Stage-non-specific	FALSE
36727	Cdk5	NP_477080.1	2R	15569528	15571417	15450000:15600000	-	0.52	1	Conserved	Stage-non-specific	FALSE
36868	Idgf6	NP_001286499.1	2R	16691022	16693751	16650000:16800000	+	0.558	1	Conserved	Stage-non-specific	FALSE
37837	Chi	NP_726403.2	2R	24031538	24033943	24000000:24150000	-	0.611	1	Conserved	Stage-non-specific	FALSE
36491	cnn	NP_001246293.1	2R	13439314	13450475	13350000:13500000	-	0.502	2	Conserved	Stage-non-specific	FALSE
41742	Crz	NP_524350.1	3R	14314854	14315716	14250000:14400000	+	0.687	6	Diptera-specific	Stage-non-specific	FALSE
36546	CtsL1	NP_523735.2	2R	13960675	13967981	13950000:14100000	+	0.619	1	Conserved	Stage-non-specific	FALSE
36663	Cyp6a9	NP_523748.2	2R	14879356	14881372	14850000:15000000	-	0.776	1	Conserved	Stage-non-specific	FALSE
36666	Cyp6a8	NP_523749.2	2R	14887171	14889010	14850000:15000000	-	0.857	1	Conserved	Stage-specific	FALSE
49847	Cyp6a22	NP_001286431.1	2R	14871366	14873705	14850000:15000000	+	0.889	1	Conserved	Stage-specific	FALSE
40164	Deaf1	NP_001262069.1	3L	19818174	19830686	19800000:19950000	+	0.559	1	Conserved	Stage-non-specific	FALSE
35061	Dhc36C	NP_001369131.1	2L	17501401	17525515	17400000:17550000	+	0.785	1	Conserved	Stage-non-specific	FALSE
38226	Dhc62B	NP_995958.2	3L	1759172	1771758	1650000:1800000	-	0.807	1	Conserved	Stage-non-specific	FALSE
43379	Dhc98D	NP_524541.3	3R	28486953	28519398	28500000:28650000	+	0.777	1	Conserved	Stage-non-specific	FALSE
42970	Elal	NP_001262933.1	3R	24865350	24867651	24750000:24900000	+	0.729	6	Diptera-specific	Stage-non-specific	FALSE
42962	Esp	NP_001189282.1	3R	24841935	24850412	24750000:24900000	+	0.799	1	Conserved	Stage-non-specific	FALSE
37214	Fkbp12	NP_523792.2	2R	19290109	19290962	19200000:19350000	+	0.59	1	Conserved	Stage-non-specific	FALSE
43493	Gycalpha99B	NP_477088.2	3R	29682503	29685758	29550000:29700000	+	0.712	1	Conserved	Stage-non-specific	FALSE
43682	Gycbeta100B	NP_524603.2	3R	31134392	31178278	31050000:31200000	+	0.695	1	Conserved	Stage-non-specific	FALSE
41773	His4r	NP_001262576.1	3R	14625755	14626614	14550000:14700000	+	0.63	1	Conserved	Stage-non-specific	FALSE
44339	imd	NP_001286572.1	2R	18409796	18413599	18300000:18450000	-	0.503	2	Conserved	Stage-non-specific	FALSE
44573	MAPk-Ak2	NP_001188547.1	X	5759908	5764203	5700000:5850000	-	0.495	1	Conserved	Stage-non-specific	FALSE
42481	Calx	NP_001247215.1	3R	20978183	21015613	20850000:21000000	+	0.81	1	Conserved	Stage-non-specific	FALSE
39387	Nrx-IV	NP_524034.2	3L	12146519	12156990	12150000:12300000	+	0.73	1	Conserved	Stage-non-specific	FALSE
44038	Hf	NP_788078.1	2L	19966727	19967685	19950000:20100000	-	0.643	6	Diptera-specific	Stage-non-specific	FALSE
42366	Ask1	NP_477089.3	3R	19879719	19886030	19800000:19950000	+	0.507	1	Conserved	Stage-non-specific	FALSE
39443	Ptp69D	NP_524048.2	3L	12734945	12741568	12600000:12750000	+	0.524	1	Conserved	Stage-non-specific	FALSE
35577	Rab2	NP_001260732.1	2R	6696739	6699469	6600000:6750000	+	0.383	1	Conserved	Stage-non-specific	FALSE
33418	Rab5	NP_001259925.1	2L	2359142	2365273	2250000:2400000	-	0.646	1	Conserved	Stage-non-specific	FALSE
38831	Rac2	NP_001261517.1	3L	7432762	7435190	7350000:7500000	-	0.433	1	Conserved	Stage-non-specific	FALSE
41087	Rel	NP_477094.1	3R	9044183	9047977	9000000:9150000	-	0.662	1	Conserved	Stage-non-specific	FALSE
34615	Rh5	NP_001285859.1	2L	12008153	12009832	12000000:12150000	+	0.889	1	Conserved	Stage-specific	FALSE
36775	Rho1	NP_477098.1	2R	16102687	16107229	16050000:16200000	+	0.5	1	Conserved	Stage-non-specific	FALSE
41139	Rlb1	NP_477099.1	3R	9513327	9514827	9450000:9600000	+	0.532	4	Conserved	Stage-non-specific	FALSE
41141	mRpL47	NP_788610.1	3R	9514822	9515908	9450000:9600000	-	0.388	1	Conserved	Stage-non-specific	FALSE
31448	Rnp4F	NP_001096883.3	X	5318928	5322696	5250000:5400000	-	0.775	1	Conserved	Stage-non-specific	FALSE
31588	RpL7A	NP_001284944.1	X	6530897	6533348	6450000:6600000	-	0.407	1	Conserved	Stage-non-specific	FALSE
35590	SdhB	NP_477101.1	2R	6807626	6809172	6750000:6900000	+	0.646	1	Conserved	Stage-non-specific	FALSE
42438	Septin2	NP_524417.1	3R	20586129	20588356	20550000:20700000	-	0.571	1	Conserved	Stage-non-specific	FALSE
31587	Agxt	NP_511062.1	X	6528948	6530726	6450000:6600000	+	0.915	1	Conserved	Stage-specific	FALSE
31781	Sptr	NP_727265.1	X	8463296	8464438	8400000:8550000	-	0.798	1	Conserved	Stage-non-specific	FALSE
33621	Sr-CI	NP_001285599.1	2L	4121702	4124153	4050000:4200000	+	0.658	1	Conserved	Stage-non-specific	FALSE
40171	Su(Tpl)	NP_001163477.1	3L	19889120	19909410	19800000:19950000	-	0.525	1	Conserved	Stage-non-specific	FALSE
38559	Tie	NP_523928.1	3L	4510698	4532145	4500000:4650000	-	0.828	1	Conserved	Stage-non-specific	FALSE
40055	Uggt	NP_524151.2	3L	18872747	18878245	18750000:18900000	+	0.555	1	Conserved	Stage-non-specific	FALSE
34558	Vm32E	NP_001285837.1	2L	11171167	11171665	11100000:11250000	-	1	6	Diptera-specific	Stage-specific	Diptera/stage-specific
34970	CG4278	NP_609790.1	2L	16327069	16328131	16200000:16350000	+	0.527	1	Conserved	Stage-non-specific	FALSE
35287	barr	NP_001286094.1	2L	20058163	20061370	19950000:20100000	-	0.744	1	Conserved	Stage-non-specific	FALSE
32119	bif	NP_001259457.1	X	11678970	11694740	11550000:11700000	+	0.784	2	Conserved	Stage-non-specific	FALSE
42356	bnl	NP_732452.1	3R	19794073	19836817	19800000:19950000	-	0.626	1	Conserved	Stage-non-specific	FALSE
42066	cher	NP_001262659.2	3R	17091533	17125389	17100000:17250000	-	0.753	1	Conserved	Stage-non-specific	FALSE
40374	croc	NP_524202.1	3L	21474133	21476479	21450000:21600000	-	0.82	1	Conserved	Stage-non-specific	FALSE
39826	fax	NP_524106.3	3L	16402796	16411828	16350000:16500000	-	0.617	1	Conserved	Stage-non-specific	FALSE
34277	gcm	NP_001260292.1	2L	9579498	9581745	9450000:9600000	-	0.815	1	Conserved	Stage-non-specific	FALSE
36307	Oda	NP_725104.1	2R	12166295	12174264	12150000:12300000	-	0.344	1	Conserved	Stage-non-specific	FALSE
33781	Hel25E	NP_723089.1	2L	5539326	5542314	5400000:5550000	-	0.75	1	Conserved	Stage-non-specific	FALSE
37187	prod	NP_725841.1	2R	18969404	18971133	18900000:19050000	-	0.667	1	Conserved	Stage-non-specific	FALSE
31518	mof	NP_511051.1	X	5873840	5876853	5850000:6000000	-	0.729	1	Conserved	Stage-non-specific	FALSE
40667	mia	NP_001138010.1	3R	5548115	5551168	5400000:5550000	-	0.663	1	Conserved	Stage-non-specific	FALSE
39441	mirr	NP_001261778.1	3L	12693639	12710249	12600000:12750000	+	0.705	1	Conserved	Stage-non-specific	FALSE
40678	noi	NP_477114.1	3R	5589601	5591459	5550000:5700000	-	0.675	1	Conserved	Stage-non-specific	FALSE
64867	nol	NP_525014.2	3L	11130835	11131402	11100000:11250000	+	0.964	6	Diptera-specific	Stage-specific	Diptera/stage-specific
41136	RhoL	NP_001247003.1	3R	9497101	9502581	9450000:9600000	-	0.582	1	Conserved	Stage-non-specific	FALSE
38424	sty	NP_523902.2	3L	3401153	3424935	3300000:3450000	-	0.451	1	Conserved	Stage-non-specific	FALSE
44046	sun	NP_524682.1	X	15847859	15849258	15750000:15900000	-	0.479	2	Conserved	Stage-non-specific	FALSE
33130	tilB	NP_608460.1	X	22449737	22451463	22350000:22500000	+	0.699	1	Conserved	Stage-non-specific	FALSE
33571	tim	NP_001334730.1	2L	3493986	3508119	3450000:3600000	-	0.945	1	Conserved	Stage-specific	FALSE
31144	Vps26	NP_569952.2	X	1873853	1876474	1800000:1950000	+	0.561	1	Conserved	Stage-non-specific	FALSE
46386	Naglu	NP_001260251.1	2L	8408888	8411868	8400000:8550000	-	0.807	1	Conserved	Stage-non-specific	FALSE
46391	CG11899	NP_652046.1	3R	29200454	29201770	29100000:29250000	+	0.81	1	Conserved	Stage-non-specific	FALSE
34052	Acp1	NP_477115.1	2L	7740562	7741537	7650000:7800000	-	0.913	6	Diptera-specific	Stage-specific	Diptera/stage-specific
32471	Ahcy	NP_001285268.1	X	15450261	15453167	15450000:15600000	+	0.782	1	Conserved	Stage-non-specific	FALSE
3885650	Cp7Fa	NP_001368953.1	X	8470888	8473087	8400000:8550000	+	1	6	Diptera-specific	Stage-specific	Diptera/stage-specific
31785	Cp7Fb	NP_572484.1	X	8473837	8476071	8400000:8550000	+	1	6	Diptera-specific	Stage-specific	Diptera/stage-specific
31786	Cp7Fc	NP_572485.1	X	8477117	8478320	8400000:8550000	+	0.986	6	Diptera-specific	Stage-specific	Diptera/stage-specific
35822	Cyp4e2	NP_001286196.1	2R	8444560	8447164	8400000:8550000	+	0.748	1	Conserved	Stage-non-specific	FALSE
39709	Eig71Eh	NP_648794.3	3L	15658936	15659441	15600000:15750000	-	0.977	6	Diptera-specific	Stage-specific	Diptera/stage-specific
39710	Eig71Ei	NP_001261889.1	3L	15659707	15660351	15600000:15750000	+	0.942	6	Diptera-specific	Stage-specific	Diptera/stage-specific
39711	Eig71Ej	NP_648796.1	3L	15660549	15661015	15600000:15750000	-	0.976	6	Diptera-specific	Stage-specific	Diptera/stage-specific
39712	Eig71Ek	NP_648797.1	3L	15661248	15661809	15600000:15750000	+	0.991	6	Diptera-specific	Stage-specific	Diptera/stage-specific
33736	His3.3A	NP_001260082.1	2L	5055058	5056149	4950000:5100000	+	0.723	1	Conserved	Stage-non-specific	FALSE
35332	Hr38	NP_477119.1	2L	20683462	20714588	20550000:20700000	-	0.92	1	Conserved	Stage-specific	FALSE
40973	Mcm2	NP_477121.1	3R	8264970	8267924	8250000:8400000	+	0.844	1	Conserved	Stage-non-specific	FALSE
40849	Mlp84B	NP_001303418.1	3R	7112850	7117732	7050000:7200000	-	0.696	1	Conserved	Stage-non-specific	FALSE
36708	Mtk	NP_523752.1	2R	15408846	15409113	15300000:15450000	+	0.855	6	Diptera-specific	Stage-specific	Diptera/stage-specific
31849	Ost48	NP_511096.2	X	9156929	9158515	9150000:9300000	-	0.535	1	Conserved	Stage-non-specific	FALSE
43447	Pglym78	NP_001034075.1	3R	29148248	29149901	29100000:29250000	+	0.737	2	Conserved	Stage-non-specific	FALSE
36889	Psi	NP_001401009.1	2R	16861321	16867714	16800000:16950000	-	0.656	1	Conserved	Stage-non-specific	FALSE
36508	Roe1	NP_610886.2	2R	13554077	13555606	13500000:13650000	+	0.414	1	Conserved	Stage-non-specific	FALSE
41844	Set	NP_650438.2	3R	15263552	15265253	15150000:15300000	+	0.768	1	Conserved	Stage-non-specific	FALSE
33532	Hydr2	NP_001245852.1	2L	3163645	3169462	3150000:3300000	+	0.625	1	Conserved	Stage-non-specific	FALSE
40936	Rfk	NP_001287218.1	3R	7912017	7913290	7800000:7950000	-	0.523	1	Conserved	Stage-non-specific	FALSE
40937	kipf	NP_649750.1	3R	7913851	7916550	7800000:7950000	+	0.76	4	Conserved	Stage-non-specific	FALSE
42664	btn	NP_732768.1	3R	22586149	22586625	22500000:22650000	-	0.803	1	Conserved	Stage-non-specific	FALSE
33704	betaggt-I	NP_525100.2	2L	4945579	4948324	4800000:4950000	+	0.608	1	Conserved	Stage-non-specific	FALSE
36223	iotaTry	NP_523695.1	2R	11356720	11357537	11250000:11400000	+	0.871	1	Conserved	Stage-specific	FALSE
44964	Actn3	NP_524801.1	3R	16975885	16977795	16950000:17100000	-	0.855	1	Conserved	Stage-specific	FALSE
44631	Ag5r	NP_001245671.1	X	14784664	14786551	14700000:14850000	-	0.83	1	Conserved	Stage-non-specific	FALSE
42043	AhcyL2	NP_996221.1	3R	16978439	16982158	16950000:17100000	-	0.787	1	Conserved	Stage-non-specific	FALSE
42029	CCT3	NP_001189236.1	3R	16647605	16649978	16500000:16650000	+	0.686	1	Conserved	Stage-non-specific	FALSE
32221	CkIalpha	NP_001162737.1	X	12653626	12657834	12600000:12750000	+	0.499	1	Conserved	Stage-non-specific	FALSE
39721	CkIIalpha-i1	NP_524096.2	3L	15816979	15818621	15750000:15900000	+	0.727	6	Diptera-specific	Stage-non-specific	FALSE
46040	cype	NP_001245885.1	2L	5327227	5327969	5250000:5400000	+	0.577	1	Conserved	Stage-non-specific	FALSE
43663	Cyp4c3	NP_524598.1	3R	30894038	30900688	30750000:30900000	+	0.887	1	Conserved	Stage-specific	FALSE
38841	Cyp4d8	NP_523961.2	3L	7493557	7496197	7350000:7500000	-	0.772	1	Conserved	Stage-non-specific	FALSE
44632	Cyp4e1	NP_524771.1	2R	8447451	8449745	8400000:8550000	+	0.783	1	Conserved	Stage-non-specific	FALSE
34291	Cyp4e3	NP_523527.1	2L	9747839	9750071	9600000:9750000	-	0.952	1	Conserved	Stage-specific	FALSE
45524	Cyp4p1	NP_524828.1	2R	9240041	9242139	9150000:9300000	+	0.847	1	Conserved	Stage-non-specific	FALSE
35635	Cyp9b2	NP_523646.1	2R	7130277	7132139	7050000:7200000	-	0.74	1	Conserved	Stage-non-specific	FALSE
37941	Cyp9c1	NP_523850.1	2R	24631063	24632923	24600000:24750000	+	0.706	1	Conserved	Stage-non-specific	FALSE
40457	Ddx1	NP_524212.2	3L	22263369	22266017	22200000:22350000	+	0.65	1	Conserved	Stage-non-specific	FALSE
45525	eIF4E1	NP_001261626.1	3L	9399618	9402460	9300000:9450000	-	0.653	1	Conserved	Stage-non-specific	FALSE
44965	Fer2LCH	NP_001263106.1	3R	30387804	30390584	30300000:30450000	+	0.471	1	Conserved	Stage-non-specific	FALSE
46415	Fer1HCH	NP_001263104.1	3R	30385573	30388178	30300000:30450000	-	0.448	1	Conserved	Stage-non-specific	FALSE
42571	glec	NP_524443.2	3R	21850694	21856266	21750000:21900000	-	0.605	6	Diptera-specific	Stage-non-specific	FALSE
42036	Glut3	NP_536732.1	3R	16788311	16790021	16650000:16800000	+	0.826	1	Conserved	Stage-non-specific	FALSE
40378	Hr78	NP_001189151.1	3L	21494019	21497494	21450000:21600000	-	0.515	1	Conserved	Stage-non-specific	FALSE
42993	Hr96	NP_524493.1	3R	25025235	25029351	24900000:25050000	+	0.755	1	Conserved	Stage-non-specific	FALSE
32045	Hsp60A	NP_511115.2	X	11108482	11112308	11100000:11250000	+	0.597	1	Conserved	Stage-non-specific	FALSE
36748	Diap2	NP_477127.1	2R	15932170	15934825	15900000:16050000	-	0.401	1	Conserved	Stage-non-specific	FALSE
37798	Nap1	NP_001246485.1	2R	23905175	23907294	23850000:24000000	-	0.664	1	Conserved	Stage-non-specific	FALSE
43149	Nf1	NP_733132.2	3R	25983013	25995737	25950000:26100000	+	0.369	1	Conserved	Stage-non-specific	FALSE
41703	Orc2	NP_731873.1	3R	13964885	13967075	13950000:14100000	+	0.871	1	Conserved	Stage-specific	FALSE
34794	Orc5	NP_477132.1	2L	13829837	13831576	13800000:13950000	+	0.849	1	Conserved	Stage-non-specific	FALSE
37733	Pi3K59F	NP_477133.1	2R	23560492	23564045	23550000:23700000	+	0.523	1	Conserved	Stage-non-specific	FALSE
39329	Pi3K68D	NP_001163420.1	3L	11774650	11790013	11700000:11850000	-	0.574	1	Conserved	Stage-non-specific	FALSE
42446	Pi3K92E	NP_001262770.1	3R	20628972	20634732	20550000:20700000	-	0.522	1	Conserved	Stage-non-specific	FALSE
42828	Rpt2	NP_001287493.1	3R	23929873	23931558	23850000:24000000	-	0.683	1	Conserved	Stage-non-specific	FALSE
40388	Rpn10	NP_001262168.1	3L	21537000	21538582	21450000:21600000	+	0.752	1	Conserved	Stage-non-specific	FALSE
31332	Rala	NP_525063.1	X	3704610	3719635	3600000:3750000	-	0.589	1	Conserved	Stage-non-specific	FALSE
31022	RpL22	NP_477134.1	X	762560	765130	750000:900000	-	0.367	1	Conserved	Stage-non-specific	FALSE
44353	Shark	NP_524743.2	2R	16199426	16202884	16200000:16350000	-	0.788	1	Conserved	Stage-non-specific	FALSE
44052	Shc	NP_524683.2	3L	9427010	9428671	9300000:9450000	+	0.521	1	Conserved	Stage-non-specific	FALSE
38815	Srp19	NP_477135.2	3L	7347310	7348034	7200000:7350000	-	0.452	1	Conserved	Stage-non-specific	FALSE
34120	Ssb-c31a	NP_477136.1	2L	8211347	8211938	8100000:8250000	+	0.649	1	Conserved	Stage-non-specific	FALSE
37909	Ssl	NP_523848.2	2R	24499243	24500267	24450000:24600000	-	0.811	1	Conserved	Stage-non-specific	FALSE
34226	Try29F	NP_001285772.1	2L	8998537	8999816	8850000:9000000	+	0.967	1	Conserved	Stage-specific	FALSE
34487	Ubc2	NP_001260362.1	2L	10765010	10768006	10650000:10800000	-	0.715	1	Conserved	Stage-non-specific	FALSE
39133	Ubc4	NP_001287013.1	3L	9698336	9700481	9600000:9750000	+	0.744	1	Conserved	Stage-non-specific	FALSE
40530	abs	NP_524220.1	3R	4233047	4235041	4200000:4350000	+	0.54	1	Conserved	Stage-non-specific	FALSE
32641	CG15865	NP_573143.1	X	16660898	16664455	16650000:16800000	-	0.828	2	Conserved	Stage-non-specific	FALSE
34965	CG5861	NP_609789.1	2L	16305801	16307298	16200000:16350000	-	0.56	1	Conserved	Stage-non-specific	FALSE
42030	Mettl4	NP_650573.1	3R	16649981	16651157	16650000:16800000	-	0.65	1	Conserved	Stage-non-specific	FALSE
38287	Elp5	NP_001261322.1	3L	2257456	2258922	2250000:2400000	+	0.769	1	Conserved	Stage-non-specific	FALSE
38288	oxt	NP_647705.1	3L	2258839	2262664	2250000:2400000	-	0.754	1	Conserved	Stage-non-specific	FALSE
36678	chn	NP_001246331.1	2R	15115236	15144783	15000000:15150000	+	0.548	1	Conserved	Stage-non-specific	FALSE
44172	RabX1	NP_524713.1	2R	23519839	23523613	23400000:23550000	-	0.733	1	Conserved	Stage-non-specific	FALSE
44637	cutlet	NP_787969.1	2L	3707230	3711748	3600000:3750000	-	0.799	1	Conserved	Stage-non-specific	FALSE
33111	dod	NP_523428.1	X	21345358	21346858	21300000:21450000	+	0.592	1	Conserved	Stage-non-specific	FALSE
44355	drl	NP_001260566.1	2L	19190342	19208621	19050000:19200000	+	0.73	1	Conserved	Stage-non-specific	FALSE
35001	glu	NP_723996.1	2L	16733617	16738388	16650000:16800000	-	0.768	1	Conserved	Stage-non-specific	FALSE
41265	jumu	NP_524302.1	3R	10350182	10361612	10350000:10500000	+	0.767	1	Conserved	Stage-non-specific	FALSE
34688	kek1	NP_001303320.1	2L	12817000	12822787	12750000:12900000	-	0.729	1	Conserved	Stage-non-specific	FALSE
34582	kek2	NP_523551.1	2L	11581937	11626883	11550000:11700000	+	0.597	1	Conserved	Stage-non-specific	FALSE
40660	ksr	NP_001287177.1	3R	5478390	5483906	5400000:5550000	-	0.634	1	Conserved	Stage-non-specific	FALSE
35939	Rme-8	NP_610467.1	2R	9167763	9177261	9150000:9300000	-	0.579	1	Conserved	Stage-non-specific	FALSE
35742	Cul1	NP_523655.1	2R	7916856	7921579	7800000:7950000	+	0.64	1	Conserved	Stage-non-specific	FALSE
42817	mbc	NP_001247267.1	3R	23781765	23801634	23700000:23850000	+	0.619	1	Conserved	Stage-non-specific	FALSE
42026	nonA-l	NP_001262646.1	3R	16640205	16643112	16500000:16650000	+	0.754	1	Conserved	Stage-non-specific	FALSE
33487	RpS21	NP_001259970.1	2L	2856070	2857029	2850000:3000000	+	0.478	1	Conserved	Stage-non-specific	FALSE
37039	olf186-M	NP_611272.1	2R	17846699	17848444	17700000:17850000	+	0.915	1	Conserved	Stage-specific	FALSE
37364	otp	NP_001286654.1	2R	20883625	20903414	20850000:21000000	-	0.625	1	Conserved	Stage-non-specific	FALSE
33112	peng	NP_523429.1	X	21346503	21349843	21300000:21450000	-	0.589	1	Conserved	Stage-non-specific	FALSE
43958	spag	NP_524664.1	2R	24159384	24161503	24150000:24300000	+	0.776	1	Conserved	Stage-non-specific	FALSE
34842	spel1	NP_001014482.2	2L	14362069	14366840	14250000:14400000	+	0.828	1	Conserved	Stage-non-specific	FALSE
39935	tap	NP_524124.1	3L	17359682	17361811	17250000:17400000	+	0.855	1	Conserved	Stage-specific	FALSE
35119	tos	NP_477145.1	2L	18679631	18682075	18600000:18750000	-	0.925	1	Conserved	Stage-specific	FALSE
33109	tty	NP_542443.4	X	21328613	21339676	21300000:21450000	-	0.429	1	Conserved	Stage-non-specific	FALSE
35942	unpg	NP_477146.1	2R	9195205	9199870	9150000:9300000	+	0.771	1	Conserved	Stage-non-specific	FALSE
40909	alpha-Est1	NP_524269.3	3R	7545733	7549124	7500000:7650000	-	0.469	1	Conserved	Stage-non-specific	FALSE
40896	alpha-Est10	NP_001246962.1	3R	7486583	7493845	7350000:7500000	-	0.711	1	Conserved	Stage-non-specific	FALSE
40908	alpha-Est2	NP_001262345.1	3R	7541810	7545230	7500000:7650000	+	0.749	1	Conserved	Stage-non-specific	FALSE
40906	alpha-Est4	NP_524266.1	3R	7536687	7538615	7500000:7650000	-	0.619	1	Conserved	Stage-non-specific	FALSE
40902	alpha-Est6	NP_524262.1	3R	7524567	7528777	7500000:7650000	-	0.82	1	Conserved	Stage-non-specific	FALSE
40901	alpha-Est7	NP_524261.1	3R	7519563	7523753	7500000:7650000	-	0.651	1	Conserved	Stage-non-specific	FALSE
40899	alpha-Est8	NP_524259.2	3R	7509343	7515670	7500000:7650000	-	0.662	1	Conserved	Stage-non-specific	FALSE
40897	alpha-Est9	NP_731165.2	3R	7493921	7505098	7350000:7500000	-	0.807	1	Conserved	Stage-non-specific	FALSE
36203	dare	NP_477150.1	2R	11290994	11293174	11250000:11400000	-	0.696	1	Conserved	Stage-non-specific	FALSE
34162	Acp29AB	NP_523512.2	2L	8392456	8393222	8250000:8400000	-	0.99	6	Diptera-specific	Stage-specific	Diptera/stage-specific
36874	Acp53Ea	NP_477151.1	2R	16749803	16750335	16650000:16800000	-	0.989	6	Diptera-specific	Stage-specific	Diptera/stage-specific
38448	Acp63F	NP_001303386.1	3L	3815839	3816354	3750000:3900000	-	0.967	6	Diptera-specific	Stage-specific	Diptera/stage-specific
40078	Acp76A	NP_524153.1	3L	19050757	19052026	19050000:19200000	-	0.986	1	Conserved	Stage-specific	FALSE
44642	Apc	NP_001263046.1	3R	28832301	28844748	28800000:28950000	-	0.52	1	Conserved	Stage-non-specific	FALSE
42947	AstA	NP_001287511.1	3R	24760530	24765071	24750000:24900000	-	0.73	4	Conserved	Stage-non-specific	FALSE
33526	toc	NP_477153.1	2L	3068345	3144786	3000000:3150000	-	0.584	3	Conserved	Stage-non-specific	FALSE
36645	BEAF-32	NP_523747.1	2R	14770469	14772630	14700000:14850000	+	0.601	1	Conserved	Stage-non-specific	FALSE
35070	CadN	NP_001027277.1	2L	17647053	17778340	17700000:17850000	-	0.606	1	Conserved	Stage-non-specific	FALSE
46456	CanB2	NP_001246192.1	2R	7786010	7789053	7650000:7800000	+	0.653	1	Conserved	Stage-non-specific	FALSE
32627	SMC3	NP_523374.2	X	16588996	16593439	16500000:16650000	-	0.714	1	Conserved	Stage-non-specific	FALSE
39157	Cdk8	NP_536735.2	3L	9837080	9838670	9750000:9900000	-	0.746	1	Conserved	Stage-non-specific	FALSE
33259	Clp	NP_477156.1	2L	819964	821209	750000:900000	+	0.78	1	Conserved	Stage-non-specific	FALSE
44643	Cnx99A	NP_001036767.1	3R	29315254	29319644	29250000:29400000	-	0.532	1	Conserved	Stage-non-specific	FALSE
33883	Cpr	NP_001260128.1	2L	6338836	6346280	6300000:6450000	+	0.586	1	Conserved	Stage-non-specific	FALSE
42971	CycB3	NP_001262934.1	3R	24867934	24870816	24750000:24900000	-	0.804	1	Conserved	Stage-non-specific	FALSE
44058	Ugt36A1	NP_001285591.1	2L	3619097	3621573	3600000:3750000	+	0.689	1	Conserved	Stage-non-specific	FALSE
34328	Dref	NP_001260311.1	2L	9964147	9967229	9900000:10050000	-	0.724	2	Conserved	Stage-non-specific	FALSE
45556	Cyp6a17	NP_001286433.1	2R	14873953	14875739	14850000:15000000	+	0.8	1	Conserved	Stage-non-specific	FALSE
37400	ktub	NP_611549.2	2R	21101928	21123704	21000000:21150000	+	0.775	1	Conserved	Stage-non-specific	FALSE
43294	Hmu	NP_477159.1	3R	27288769	27291592	27150000:27300000	+	0.634	1	Conserved	Stage-non-specific	FALSE
36791	Lis-1	NP_001246361.1	2R	16178826	16185103	16050000:16200000	+	0.515	1	Conserved	Stage-non-specific	FALSE
34526	RpL9	NP_001285826.1	2L	11002758	11004189	10950000:11100000	-	0.338	1	Conserved	Stage-non-specific	FALSE
42866	p38a	NP_001163711.1	3R	24150416	24152321	24150000:24300000	-	0.522	1	Conserved	Stage-non-specific	FALSE
38629	Msr-110	NP_729078.1	3L	5566919	5577348	5550000:5700000	-	0.71	1	Conserved	Stage-non-specific	FALSE
35154	Nak	NP_477165.1	2L	18957732	18968744	18900000:19050000	-	0.546	1	Conserved	Stage-non-specific	FALSE
32398	NetA	NP_001285243.1	X	14604012	14653928	14550000:14700000	-	0.6	1	Conserved	Stage-non-specific	FALSE
32400	NetB	NP_001162753.1	X	14686038	14749376	14700000:14850000	-	0.537	1	Conserved	Stage-non-specific	FALSE
33952	nrv1	NP_001260163.1	2L	6778555	6786861	6750000:6900000	-	0.478	1	Conserved	Stage-non-specific	FALSE
33953	nrv2	NP_001014475.1	2L	6789770	6798862	6750000:6900000	-	0.52	1	Conserved	Stage-non-specific	FALSE
47998	rin	NP_524907.2	3R	13647004	13654527	13650000:13800000	+	0.633	1	Conserved	Stage-non-specific	FALSE
42284	P5cr	NP_524400.2	3R	19028931	19030159	18900000:19050000	+	0.496	1	Conserved	Stage-non-specific	FALSE
33025	Rab10	NP_523419.1	X	20251338	20254691	20250000:20400000	+	0.555	1	Conserved	Stage-non-specific	FALSE
42501	Rab11	NP_477170.1	3R	21111408	21116146	21000000:21150000	+	0.358	1	Conserved	Stage-non-specific	FALSE
34840	Rab14	NP_788056.1	2L	14355145	14358764	14250000:14400000	+	0.317	1	Conserved	Stage-non-specific	FALSE
38930	Rab19	NP_001261575.1	3L	8297018	8298506	8250000:8400000	+	0.365	1	Conserved	Stage-non-specific	FALSE
44360	Rab18	NP_524744.2	X	5670827	5671812	5550000:5700000	-	0.428	1	Conserved	Stage-non-specific	FALSE
42841	Rab7	NP_001247276.1	3R	23993008	23995452	23850000:24000000	+	0.64	1	Conserved	Stage-non-specific	FALSE
34636	Rab6	NP_001285869.1	2L	12107221	12109116	12000000:12150000	-	0.531	1	Conserved	Stage-non-specific	FALSE
31027	Rbf	NP_525036.2	X	797090	801479	750000:900000	-	0.826	1	Conserved	Stage-non-specific	FALSE
37968	Reg-5	NP_477173.1	2R	24788008	24793410	24750000:24900000	-	0.756	1	Conserved	Stage-non-specific	FALSE
35306	RtGEF	NP_001097184.2	2L	20350434	20365254	20250000:20400000	+	0.553	1	Conserved	Stage-non-specific	FALSE
38565	HDAC1	NP_647918.2	3L	4626734	4629467	4500000:4650000	+	0.762	1	Conserved	Stage-non-specific	FALSE
44183	ScpX	NP_524715.2	2L	18831229	18833630	18750000:18900000	+	0.515	1	Conserved	Stage-non-specific	FALSE
31558	Spx	NP_511058.1	X	6255822	6257596	6150000:6300000	+	0.698	1	Conserved	Stage-non-specific	FALSE
39313	TfIIEalpha	NP_524026.1	3L	11682038	11683805	11550000:11700000	+	0.768	1	Conserved	Stage-non-specific	FALSE
38527	TfIIEbeta	NP_523923.1	3L	4287038	4288349	4200000:4350000	+	0.631	1	Conserved	Stage-non-specific	FALSE
40903	Rtnl2	NP_001246964.1	3R	7528864	7530241	7500000:7650000	-	0.828	1	Conserved	Stage-non-specific	FALSE
33710	eIF3i	NP_523478.1	2L	4966367	4967775	4950000:5100000	-	0.498	1	Conserved	Stage-non-specific	FALSE
35922	Vang	NP_001260819.1	2R	9103238	9106796	9000000:9150000	+	0.695	1	Conserved	Stage-non-specific	FALSE
36236	Drip	NP_001260893.1	2R	11411203	11429645	11400000:11550000	-	0.654	1	Conserved	Stage-non-specific	FALSE
37734	apt	NP_001261153.1	2R	23564891	23599526	23550000:23700000	+	0.668	4	Conserved	Stage-non-specific	FALSE
39439	ara	NP_524045.2	3L	12580672	12596018	12450000:12600000	+	0.694	1	Conserved	Stage-non-specific	FALSE
33282	ast	NP_523451.2	2L	1077948	1080803	1050000:1200000	+	0.634	1	Conserved	Stage-non-specific	FALSE
39440	caup	NP_524046.2	3L	12609631	12621798	12600000:12750000	+	0.648	1	Conserved	Stage-non-specific	FALSE
33219	crq	NP_001245823.1	2L	448254	453024	450000:600000	-	0.735	1	Conserved	Stage-non-specific	FALSE
36809	csul	NP_477184.1	2R	16264652	16266959	16200000:16350000	+	0.734	1	Conserved	Stage-non-specific	FALSE
32459	dah	NP_511162.1	X	15328342	15331002	15300000:15450000	+	0.862	1	Conserved	Stage-specific	FALSE
35679	dpa	NP_001286160.1	2R	7496702	7500145	7350000:7500000	-	0.81	1	Conserved	Stage-non-specific	FALSE
40014	grim	NP_524137.2	3L	18302719	18304417	18300000:18450000	-	0.874	6	Diptera-specific	Stage-specific	Diptera/stage-specific
49636	hrg	NP_001261097.1	2R	19663919	19669832	19650000:19800000	-	0.873	1	Conserved	Stage-specific	FALSE
45577	Faa	NP_524830.2	3L	4072032	4073954	4050000:4200000	-	0.755	1	Conserved	Stage-non-specific	FALSE
38610	lama	NP_001261440.1	3L	5343619	5355923	5250000:5400000	-	0.611	1	Conserved	Stage-non-specific	FALSE
35623	lbm	NP_001260757.1	2R	7049238	7051964	7050000:7200000	+	0.754	1	Conserved	Stage-non-specific	FALSE
40489	mael	NP_788566.1	3L	22721203	22726234	22650000:22800000	+	0.818	1	Conserved	Stage-non-specific	FALSE
31006	Vsp37A	NP_001259101.1	X	621530	623051	600000:750000	+	0.585	1	Conserved	Stage-non-specific	FALSE
44978	Tom40	NP_001259313.1	X	7736893	7739978	7650000:7800000	+	0.605	1	Conserved	Stage-non-specific	FALSE
45587	nompA	NP_524831.2	2R	11310335	11318676	11250000:11400000	-	0.848	1	Conserved	Stage-non-specific	FALSE
5740599	pgc	NP_001097411.1	2R	22330200	22332813	22200000:22350000	+	0.977	6	Diptera-specific	Stage-specific	Diptera/stage-specific
35322	phr6-4	NP_001260632.1	2L	20643351	20645791	20550000:20700000	-	0.872	1	Conserved	Stage-specific	FALSE
37007	Sema1b	NP_001163178.1	2R	17672839	17683499	17550000:17700000	-	0.61	1	Conserved	Stage-non-specific	FALSE
43300	side	NP_001247334.1	3R	27375088	27437482	27300000:27450000	-	0.547	1	Conserved	Stage-non-specific	FALSE
39034	smg	NP_001137924.1	3L	8990317	8997989	8850000:9000000	-	0.853	1	Conserved	Stage-specific	FALSE
33726	vkg	NP_001260071.1	2L	5012144	5028191	4950000:5100000	-	0.811	1	Conserved	Stage-non-specific	FALSE
33759	vri	NP_001137792.1	2L	5288944	5311223	5250000:5400000	+	0.815	1	Conserved	Stage-non-specific	FALSE
35966	wun	NP_724787.1	2R	9400531	9413463	9300000:9450000	-	0.604	1	Conserved	Stage-non-specific	FALSE
39122	fry	NP_001246701.1	3L	9631834	9679103	9600000:9750000	-	0.442	1	Conserved	Stage-non-specific	FALSE
42759	ATPsynCF6	NP_001247264.1	3R	23355220	23356064	23250000:23400000	-	0.616	1	Conserved	Stage-non-specific	FALSE
42291	ATPsynD	NP_001287401.1	3R	19095000	19096271	19050000:19200000	+	0.65	1	Conserved	Stage-non-specific	FALSE
34189	Acer	NP_001260258.1	2L	8521933	8525740	8400000:8550000	+	0.626	1	Conserved	Stage-non-specific	FALSE
43671	Alp4	NP_524601.2	3R	31048929	31052540	31050000:31200000	+	0.798	1	Conserved	Stage-non-specific	FALSE
43792	CaMKI	NP_524622.1	4	445504	453947	300000:450000	+	0.542	1	Conserved	Stage-non-specific	FALSE
36854	Cdk4	NP_001286493.1	2R	16579470	16585448	16500000:16650000	+	0.473	1	Conserved	Stage-non-specific	FALSE
37461	PTP-ER	NP_726092.1	2R	21619321	21624446	21600000:21750000	-	0.66	1	Conserved	Stage-non-specific	FALSE
42133	Lgr1	NP_524393.2	3R	17725777	17733207	17700000:17850000	+	0.609	1	Conserved	Stage-non-specific	FALSE
33769	H15	NP_608926.2	2L	5404280	5416593	5400000:5550000	+	0.593	1	Conserved	Stage-non-specific	FALSE
41701	Ipp	NP_731872.1	3R	13958789	13960474	13950000:14100000	+	0.587	1	Conserved	Stage-non-specific	FALSE
35216	Lectin-galC1	NP_001188845.1	2L	19417447	19418274	19350000:19500000	+	0.861	1	Conserved	Stage-specific	FALSE
36651	NaPi-T	NP_001260981.1	2R	14842720	14845874	14700000:14850000	-	0.732	1	Conserved	Stage-non-specific	FALSE
43560	Nlp	NP_001263094.1	3R	30004785	30010352	30000000:30150000	+	0.632	2	Conserved	Stage-non-specific	FALSE
37922	Nurf-38	NP_523849.3	2R	24558967	24561087	24450000:24600000	-	0.526	1	Conserved	Stage-non-specific	FALSE
41845	ATPsynO	NP_524358.2	3R	15265591	15266690	15150000:15300000	+	0.658	1	Conserved	Stage-non-specific	FALSE
41569	Past1	NP_731737.1	3R	12697322	12704875	12600000:12750000	+	0.363	1	Conserved	Stage-non-specific	FALSE
45588	Pdp1	NP_729301.1	3L	7811458	7867369	7800000:7950000	-	0.662	1	Conserved	Stage-non-specific	FALSE
40292	Pitslre	NP_649251.2	3L	20771528	20776931	20700000:20850000	+	0.62	1	Conserved	Stage-non-specific	FALSE
36951	Prosalpha5	NP_477202.2	2R	17412767	17413769	17400000:17550000	+	0.686	1	Conserved	Stage-non-specific	FALSE
33555	Ptpa	NP_523466.2	2L	3377002	3378590	3300000:3450000	+	0.677	1	Conserved	Stage-non-specific	FALSE
36992	Rab4	NP_523777.1	2R	17573462	17574979	17550000:17700000	+	0.404	1	Conserved	Stage-non-specific	FALSE
38075	Reg-2	NP_612043.1	3L	605165	606569	600000:750000	-	0.811	1	Conserved	Stage-non-specific	FALSE
37430	RpL29	NP_477203.1	2R	21293768	21294404	21150000:21300000	+	0.432	1	Conserved	Stage-non-specific	FALSE
42824	sba	NP_001262888.1	3R	23894174	23922973	23850000:24000000	-	0.635	1	Conserved	Stage-non-specific	FALSE
38644	Usp47	NP_523937.2	3L	5752973	5761886	5700000:5850000	+	0.369	1	Conserved	Stage-non-specific	FALSE
37748	angel	NP_477204.1	2R	23694003	23695232	23550000:23700000	+	0.6	1	Conserved	Stage-non-specific	FALSE
38321	dos	NP_523890.2	3L	2589414	2595590	2550000:2700000	+	0.738	1	Conserved	Stage-non-specific	FALSE
40090	fz2	NP_001401042.1	3L	19140975	19235373	19050000:19200000	-	0.561	1	Conserved	Stage-non-specific	FALSE
42428	Stat92E	NP_001262760.1	3R	20535323	20552311	20400000:20550000	-	0.458	1	Conserved	Stage-non-specific	FALSE
33768	nompC	NP_523483.2	2L	5346200	5365760	5250000:5400000	+	0.831	1	Conserved	Stage-non-specific	FALSE
33288	Pino	NP_722679.1	2L	1114654	1128953	1050000:1200000	-	0.88	1	Conserved	Stage-specific	FALSE
34831	Dyrk2	NP_001260456.1	2L	14184478	14234126	14100000:14250000	-	0.71	1	Conserved	Stage-non-specific	FALSE
48373	l(2)k10201	NP_788296.1	2R	9399080	9399899	9300000:9450000	+	0.856	1	Conserved	Stage-specific	FALSE
4379834	stnB	NP_001036318.2	X	22980722	23004648	22950000:23100000	-	0.574	1	Conserved	Stage-non-specific	FALSE
3355164	stnA	NP_001036316.1	X	22980722	23004648	22950000:23100000	-	0.574	2	Conserved	Stage-non-specific	FALSE
44205	spen	NP_722615.1	2L	159032	203397	150000:300000	+	0.441	1	Conserved	Stage-non-specific	FALSE
33982	snRNP-U1-70K	NP_001260173.1	2L	6968711	6971737	6900000:7050000	-	0.646	1	Conserved	Stage-non-specific	FALSE
38824	smid	NP_523959.2	3L	7381614	7385637	7350000:7500000	+	0.712	1	Conserved	Stage-non-specific	FALSE
37356	sktl	NP_001286646.1	2R	20827282	20836028	20700000:20850000	-	0.619	1	Conserved	Stage-non-specific	FALSE
36157	cag	NP_001260876.1	2R	10893034	10894414	10800000:10950000	-	0.618	1	Conserved	Stage-non-specific	FALSE
32796	ari-1	NP_001245736.1	X	18130392	18137784	18000000:18150000	-	0.512	1	Conserved	Stage-non-specific	FALSE
38984	CG5989	NP_648242.1	3L	8602411	8604149	8550000:8700000	-	0.569	1	Conserved	Stage-non-specific	FALSE
38982	Nelf-E	NP_648241.1	3L	8599442	8600879	8550000:8700000	-	0.573	1	Conserved	Stage-non-specific	FALSE
43743	CG2187	NP_001189331.1	3R	31755356	31758637	31650000:31800000	-	0.838	1	Conserved	Stage-non-specific	FALSE
40900	Ubc84D	NP_524260.1	3R	7518820	7519456	7500000:7650000	-	0.801	1	Conserved	Stage-non-specific	FALSE
33201	U2af38	NP_001259814.1	2L	292959	294681	150000:300000	-	0.713	1	Conserved	Stage-non-specific	FALSE
37551	T3dh	NP_477209.2	2R	22329726	22332072	22200000:22350000	-	0.52	1	Conserved	Stage-non-specific	FALSE
43768	RpS3A	NP_001245404.1	4	65225	67207	0:150000	-	0.544	1	Conserved	Stage-non-specific	FALSE
40683	Rga	NP_730966.1	3R	5607275	5613112	5550000:5700000	-	0.488	1	Conserved	Stage-non-specific	FALSE
33959	Rca1	NP_477214.1	2L	6852315	6853866	6750000:6900000	+	0.798	6	Diptera-specific	Stage-non-specific	FALSE
37910	Prosalpha4T2	NP_001286844.1	2R	24500780	24502277	24450000:24600000	-	0.804	1	Conserved	Stage-non-specific	FALSE
35970	Pdk	NP_001097240.1	2R	9426439	9434638	9300000:9450000	+	0.577	1	Conserved	Stage-non-specific	FALSE
32020	Ork1	NP_001285097.1	X	10878054	10891250	10800000:10950000	-	0.929	1	Conserved	Stage-specific	FALSE
31762	ND-75	NP_511083.1	X	8248651	8251687	8250000:8400000	-	0.709	1	Conserved	Stage-non-specific	FALSE
44207	ND-23	NP_524719.1	3R	15836048	15837117	15750000:15900000	-	0.606	1	Conserved	Stage-non-specific	FALSE
39858	Mo25	NP_001261958.1	3L	16613218	16615472	16500000:16650000	-	0.409	1	Conserved	Stage-non-specific	FALSE
41296	Mcm5	NP_524308.2	3R	10788524	10791150	10650000:10800000	+	0.833	1	Conserved	Stage-non-specific	FALSE
40095	Max	NP_001246833.1	3L	19262232	19264184	19200000:19350000	-	0.506	1	Conserved	Stage-non-specific	FALSE
38983	RpL14	NP_523975.1	3L	8601006	8602392	8550000:8700000	+	0.445	1	Conserved	Stage-non-specific	FALSE
44672	Lk6	NP_651986.2	3R	11750931	11764457	11700000:11850000	-	0.546	1	Conserved	Stage-non-specific	FALSE
42707	klg	NP_524454.2	3R	22899284	22961731	22800000:22950000	+	0.699	1	Conserved	Stage-non-specific	FALSE
41432	COX5A	NP_001262488.1	3R	11819359	11820299	11700000:11850000	+	0.687	1	Conserved	Stage-non-specific	FALSE
40684	Atu	NP_524240.1	3R	5613358	5615939	5550000:5700000	+	0.744	1	Conserved	Stage-non-specific	FALSE
39143	ATPsynB	NP_524011.1	3L	9729999	9731224	9600000:9750000	+	0.747	1	Conserved	Stage-non-specific	FALSE
43833	toy	NP_001368990.1	4	989725	1007922	900000:1050000	+	0.51	1	Conserved	Stage-non-specific	FALSE
38816	qm	NP_001163370.1	3L	7348313	7353622	7350000:7500000	+	0.436	1	Conserved	Stage-non-specific	FALSE
35288	lok	NP_477219.1	2L	20061422	20064381	19950000:20100000	+	0.922	1	Conserved	Stage-specific	FALSE
34280	gcm2	NP_609302.1	2L	9608562	9612706	9600000:9750000	+	0.804	1	Conserved	Stage-non-specific	FALSE
40838	dj	NP_731118.3	3R	7059315	7060524	7050000:7200000	+	0.838	6	Diptera-specific	Stage-non-specific	FALSE
33470	colt	NP_477221.1	2L	2768590	2770069	2700000:2850000	-	0.349	1	Conserved	Stage-non-specific	FALSE
34804	Smg5	NP_001285914.1	2L	13898828	13904661	13800000:13950000	-	0.5	1	Conserved	Stage-non-specific	FALSE
41864	Surf4	NP_477222.1	3R	15343653	15346176	15300000:15450000	-	0.558	1	Conserved	Stage-non-specific	FALSE
36489	Ser8	NP_610874.1	2R	13434207	13435045	13350000:13500000	+	0.991	1	Conserved	Stage-specific	FALSE
31917	Ser7	NP_572582.1	X	9865233	9867070	9750000:9900000	+	0.923	1	Conserved	Stage-specific	FALSE
34396	SamDC	NP_477223.2	2L	10339457	10341503	10200000:10350000	+	0.546	1	Conserved	Stage-non-specific	FALSE
42464	RpS20	NP_524421.1	3R	20822181	20823356	20700000:20850000	+	0.395	1	Conserved	Stage-non-specific	FALSE
36617	Polr1A	NP_523743.1	2R	14595611	14601216	14550000:14700000	-	0.552	1	Conserved	Stage-non-specific	FALSE
37586	Cdk9	NP_477226.2	2R	22636063	22637727	22500000:22650000	-	0.584	1	Conserved	Stage-non-specific	FALSE
42891	Orct	NP_001262908.1	3R	24276260	24278792	24150000:24300000	+	0.799	1	Conserved	Stage-non-specific	FALSE
42591	ND-42	NP_001262821.1	3R	22027709	22029393	21900000:22050000	+	0.617	1	Conserved	Stage-non-specific	FALSE
42587	Mitofilin	NP_001262819.1	3R	22019505	22023335	21900000:22050000	-	0.572	1	Conserved	Stage-non-specific	FALSE
36718	Khc-73	NP_001261000.1	2R	15515778	15532259	15450000:15600000	-	0.369	1	Conserved	Stage-non-specific	FALSE
43514	Drice	NP_524551.2	3R	29799658	29801584	29700000:29850000	+	0.658	1	Conserved	Stage-non-specific	FALSE
33653	Gs1l	NP_477228.1	2L	4455137	4456807	4350000:4500000	-	0.694	1	Conserved	Stage-non-specific	FALSE
43709	Gcn2	NP_001263142.1	3R	31395660	31402013	31350000:31500000	+	0.626	1	Conserved	Stage-non-specific	FALSE
42939	Ppox	NP_651278.2	3R	24660197	24661851	24600000:24750000	-	0.6	1	Conserved	Stage-non-specific	FALSE
38961	Cbl	NP_648224.1	3L	8424954	8432246	8400000:8550000	+	0.644	1	Conserved	Stage-non-specific	FALSE
43507	ATPsyngamma	NP_524550.1	3R	29747704	29749163	29700000:29850000	-	0.732	1	Conserved	Stage-non-specific	FALSE
36760	ATPCL	NP_001137674.2	2R	15993531	16001290	15900000:16050000	-	0.56	1	Conserved	Stage-non-specific	FALSE
42186	14-3-3epsilon	NP_732309.1	3R	18242531	18250550	18150000:18300000	+	0.587	1	Conserved	Stage-non-specific	FALSE
38169	stet	NP_788450.1	3L	1475438	1489547	1350000:1500000	-	0.93	1	Conserved	Stage-specific	FALSE
40999	stck	NP_731242.1	3R	8356978	8359964	8250000:8400000	+	0.54	1	Conserved	Stage-non-specific	FALSE
38736	sfl	NP_001401031.1	3L	6495680	6550104	6450000:6600000	+	0.599	1	Conserved	Stage-non-specific	FALSE
44072	Ran	NP_001285111.1	X	11144852	11148716	11100000:11250000	-	0.691	1	Conserved	Stage-non-specific	FALSE
37602	Ppa	NP_001261138.1	2R	22684955	22688987	22650000:22800000	-	0.82	1	Conserved	Stage-non-specific	FALSE
32935	pcm	NP_001162796.1	X	19485759	19492011	19350000:19500000	-	0.721	1	Conserved	Stage-non-specific	FALSE
36632	mspo	NP_001286427.1	2R	14671396	14713622	14550000:14700000	-	0.704	1	Conserved	Stage-non-specific	FALSE
34565	mre11	NP_523547.1	2L	11282090	11284335	11250000:11400000	+	0.614	1	Conserved	Stage-non-specific	FALSE
33119	mst	NP_001285518.1	X	21388977	21391533	21300000:21450000	+	0.872	1	Conserved	Stage-specific	FALSE
40136	lush	NP_001163468.1	3L	19604398	19606090	19500000:19650000	-	0.959	4	Conserved	Stage-specific	FALSE
42672	loco	NP_732773.1	3R	22619968	22639387	22500000:22650000	-	0.527	1	Conserved	Stage-non-specific	FALSE
35771	lig	NP_001260795.1	2R	8067977	8078815	7950000:8100000	+	0.652	1	Conserved	Stage-non-specific	FALSE
40606	laf	NP_001287165.1	3R	4876005	4878533	4800000:4950000	-	0.836	6	Diptera-specific	Stage-non-specific	FALSE
40330	ko	NP_001262135.1	3L	21075581	21131159	21000000:21150000	-	0.789	1	Conserved	Stage-non-specific	FALSE
41770	stumps	NP_731923.2	3R	14577217	14608079	14550000:14700000	+	0.623	1	Conserved	Stage-non-specific	FALSE
50263	geko	NP_524980.1	3L	18139402	18145418	18000000:18150000	+	0.678	2	Conserved	Stage-non-specific	FALSE
33263	drongo	NP_001162848.1	2L	833584	851071	750000:900000	-	0.604	1	Conserved	Stage-non-specific	FALSE
33269	dbe	NP_477240.1	2L	868673	869857	750000:900000	-	0.585	1	Conserved	Stage-non-specific	FALSE
45655	dom	NP_001286676.1	2R	21323430	21341847	21300000:21450000	+	0.594	1	Conserved	Stage-non-specific	FALSE
37546	dve	NP_477242.1	2R	22243963	22286469	22200000:22350000	+	0.574	1	Conserved	Stage-non-specific	FALSE
34592	crol	NP_001245993.1	2L	11794327	11809438	11700000:11850000	-	0.561	3	Conserved	Stage-non-specific	FALSE
37401	Tmtc3	NP_477246.2	2R	21123735	21128510	21000000:21150000	-	0.676	1	Conserved	Stage-non-specific	FALSE
33105	Rpt6	NP_608447.1	X	21316052	21317663	21300000:21450000	+	0.665	1	Conserved	Stage-non-specific	FALSE
36444	TppII	NP_725252.1	2R	13152885	13159141	13050000:13200000	-	0.663	1	Conserved	Stage-non-specific	FALSE
44381	Tim17b2	NP_001285956.1	2L	15484729	15485545	15450000:15600000	+	0.812	1	Conserved	Stage-non-specific	FALSE
37786	TM4SF	NP_001261159.1	2R	23878197	23880860	23850000:24000000	+	0.908	1	Conserved	Stage-specific	FALSE
44219	Sr-CII	NP_001188908.1	2R	12208893	12212155	12150000:12300000	-	0.955	1	Conserved	Stage-specific	FALSE
31913	Sp1	NP_001259388.1	X	9729648	9756369	9600000:9750000	+	0.699	1	Conserved	Stage-non-specific	FALSE
41266	Rfx	NP_001247023.2	3R	10361760	10378068	10350000:10500000	-	0.486	1	Conserved	Stage-non-specific	FALSE
31011	Dredd	NP_477249.3	X	633622	635545	600000:750000	-	0.558	1	Conserved	Stage-non-specific	FALSE
41279	pug	NP_001014614.1	3R	10696534	10703316	10650000:10800000	+	0.713	1	Conserved	Stage-non-specific	FALSE
38017	Pdk1	NP_001261183.1	3L	129450	145895	0:150000	+	0.394	1	Conserved	Stage-non-specific	FALSE
39431	Gcn5	NP_648586.2	3L	12521129	12524014	12450000:12600000	-	0.573	1	Conserved	Stage-non-specific	FALSE
40167	Papss	NP_730460.1	3L	19845293	19860925	19800000:19950000	+	0.785	1	Conserved	Stage-non-specific	FALSE
36445	Nrk	NP_477255.1	2R	13160063	13163484	13050000:13200000	+	0.702	1	Conserved	Stage-non-specific	FALSE
38909	Nmt	NP_523969.1	3L	8176135	8178429	8100000:8250000	-	0.852	1	Conserved	Stage-specific	FALSE
41972	Mst89B	NP_650529.2	3R	16267012	16268433	16200000:16350000	+	0.817	6	Diptera-specific	Stage-non-specific	FALSE
41971	asun	NP_524379.2	3R	16264271	16266891	16200000:16350000	+	0.721	1	Conserved	Stage-non-specific	FALSE
39241	JIL-1	NP_001261697.1	3L	11078752	11093193	10950000:11100000	-	0.527	1	Conserved	Stage-non-specific	FALSE
34981	Idgf3	NP_001285982.1	2L	16450907	16455194	16350000:16500000	+	0.447	1	Conserved	Stage-non-specific	FALSE
34979	Idgf2	NP_477257.2	2L	16447330	16450508	16350000:16500000	+	0.658	1	Conserved	Stage-non-specific	FALSE
34978	Idgf1	NP_477258.1	2L	16445278	16446793	16350000:16500000	+	0.858	1	Conserved	Stage-specific	FALSE
33789	GluRIIB	NP_523485.3	2L	5559342	5563502	5550000:5700000	+	0.803	1	Conserved	Stage-non-specific	FALSE
37233	Fak	NP_001137718.1	2R	19430659	19437259	19350000:19500000	-	0.537	1	Conserved	Stage-non-specific	FALSE
34658	eRF3	NP_001260415.1	2L	12434452	12441279	12300000:12450000	+	0.571	1	Conserved	Stage-non-specific	FALSE
43895	E23	NP_524648.3	2L	3334875	3354829	3300000:3450000	-	0.794	1	Conserved	Stage-non-specific	FALSE
42059	Dad	NP_001369021.1	3R	17054007	17070408	16950000:17100000	+	0.537	1	Conserved	Stage-non-specific	FALSE
41602	CtBP	NP_001262522.1	3R	13011649	13026275	12900000:13050000	+	0.602	1	Conserved	Stage-non-specific	FALSE
34167	emb	NP_001303316.1	2L	8403573	8408853	8400000:8550000	+	0.74	1	Conserved	Stage-non-specific	FALSE
35042	CLIP-190	NP_001368962.1	2L	17384700	17409698	17250000:17400000	+	0.541	1	Conserved	Stage-non-specific	FALSE
36863	Amyrel	NP_477262.1	2R	16651095	16652699	16650000:16800000	-	0.955	1	Conserved	Stage-specific	FALSE
44079	Ag5r2	NP_524689.2	X	14782962	14784052	14700000:14850000	-	0.921	1	Conserved	Stage-specific	FALSE
38340	Acp62F	NP_523892.1	3L	2739750	2740228	2700000:2850000	+	0.974	1	Conserved	Stage-specific	FALSE
41718	Abi	NP_001247091.1	3R	14119262	14122420	14100000:14250000	-	0.546	1	Conserved	Stage-non-specific	FALSE
32228	Paics	NP_572826.1	X	12757036	12760617	12750000:12900000	-	0.778	1	Conserved	Stage-non-specific	FALSE
37929	pio	NP_001163295.1	2R	24581245	24597862	24450000:24600000	+	0.705	1	Conserved	Stage-non-specific	FALSE
33265	kraken	NP_001259847.1	2L	852768	854539	750000:900000	+	0.505	1	Conserved	Stage-non-specific	FALSE
33974	SA1	NP_477268.2	2L	6950421	6954586	6900000:7050000	+	0.674	1	Conserved	Stage-non-specific	FALSE
37367	Rx	NP_726006.3	2R	20916753	20937030	20850000:21000000	+	0.67	1	Conserved	Stage-non-specific	FALSE
34070	Rack1	NP_001260218.1	2L	7825347	7827315	7800000:7950000	-	0.304	1	Conserved	Stage-non-specific	FALSE
36554	RN-tre	NP_652381.1	2R	13984815	13990707	13950000:14100000	-	0.522	1	Conserved	Stage-non-specific	FALSE
35950	Pkn	NP_001097237.1	2R	9252310	9285097	9150000:9300000	-	0.465	1	Conserved	Stage-non-specific	FALSE
33203	Pi3K21B	NP_001259817.1	2L	297880	305233	300000:450000	+	0.737	1	Conserved	Stage-non-specific	FALSE
42985	Osbp	NP_477271.1	3R	24934869	24938222	24900000:25050000	-	0.541	1	Conserved	Stage-non-specific	FALSE
39014	Mcm7	NP_523984.1	3L	8891596	8894310	8850000:9000000	+	0.812	1	Conserved	Stage-non-specific	FALSE
38702	Lcp65Ag2	NP_477272.1	3L	6132990	6133593	6000000:6150000	-	0.847	2	Conserved	Stage-non-specific	FALSE
38703	Lcp65Ag1	NP_477273.1	3L	6134697	6135274	6000000:6150000	-	0.858	2	Conserved	Stage-specific	FALSE
45017	Lcp65Af	NP_477274.1	3L	6136215	6136791	6000000:6150000	-	0.924	2	Conserved	Stage-specific	FALSE
45018	Lcp65Ae	NP_788468.1	3L	6137583	6138118	6000000:6150000	-	0.996	2	Conserved	Stage-specific	FALSE
38707	Lcp65Ad	NP_001261466.1	3L	6143395	6144101	6000000:6150000	+	0.995	2	Conserved	Stage-specific	FALSE
38708	Lcp65Ac	NP_477279.1	3L	6144819	6145393	6000000:6150000	+	0.847	2	Conserved	Stage-non-specific	FALSE
48381	Lcp65Ab2	NP_788469.1	3L	6146674	6147089	6000000:6150000	+	0.999	2	Conserved	Stage-specific	FALSE
48382	Lcp65Ab1	NP_524814.2	3L	6149548	6149960	6000000:6150000	+	1	2	Conserved	Stage-specific	FALSE
38709	Lcp65Aa	NP_477280.1	3L	6151304	6151803	6150000:6300000	+	0.858	2	Conserved	Stage-specific	FALSE
42843	KrT95D	NP_524473.2	3R	23997538	24031827	24000000:24150000	-	0.732	1	Conserved	Stage-non-specific	FALSE
31760	Trxr1	NP_727251.1	X	8242528	8248033	8100000:8250000	+	0.69	1	Conserved	Stage-non-specific	FALSE
39417	ArfGAP1	NP_524040.2	3L	12415026	12417580	12300000:12450000	-	0.585	1	Conserved	Stage-non-specific	FALSE
33636	Atet	NP_001097079.1	2L	4333913	4345776	4200000:4350000	+	0.713	1	Conserved	Stage-non-specific	FALSE
37815	Alas	NP_477281.1	2R	23964772	23966757	23850000:24000000	+	0.685	1	Conserved	Stage-non-specific	FALSE
38710	Acp65Aa	NP_477282.2	3L	6152050	6152745	6150000:6300000	-	0.993	2	Conserved	Stage-specific	FALSE
36643	Spred	NP_001260979.1	2R	14759646	14769423	14700000:14850000	-	0.469	1	Conserved	Stage-non-specific	FALSE
34059	CG7179	NP_723315.3	2L	7775804	7778029	7650000:7800000	-	0.779	1	Conserved	Stage-non-specific	FALSE
48071	Su(z)12	NP_730465.1	3L	19918242	19923462	19800000:19950000	-	0.72	1	Conserved	Stage-non-specific	FALSE
33708	Jon25Bi	NP_001033873.1	2L	4954279	4955144	4950000:5100000	-	0.922	1	Conserved	Stage-specific	FALSE
42015	Scp2	NP_524381.1	3R	16574543	16583663	16500000:16650000	-	0.82	1	Conserved	Stage-non-specific	FALSE
3355102	Scp1	NP_001015389.1	2R	2932595	2968052	2850000:3000000	-	0.962	1	Conserved	Stage-specific	FALSE
32338	Rtc1	NP_572919.1	X	13757179	13758598	13650000:13800000	+	0.522	1	Conserved	Stage-non-specific	FALSE
41347	RpL3	NP_524316.1	3R	11221894	11225173	11100000:11250000	+	0.373	1	Conserved	Stage-non-specific	FALSE
43664	Ptx1	NP_001138130.2	3R	30912754	30930682	30900000:31050000	+	0.654	1	Conserved	Stage-non-specific	FALSE
36408	Dgkepsilon	NP_001286362.1	2R	12757546	12759724	12750000:12900000	+	0.435	1	Conserved	Stage-non-specific	FALSE
32032	C901	NP_572673.1	X	10964032	10967134	10950000:11100000	-	0.912	1	Conserved	Stage-specific	FALSE
41862	SerRS-m	NP_001262599.1	3R	15340667	15343218	15300000:15450000	+	0.638	1	Conserved	Stage-non-specific	FALSE
43901	chb	NP_524651.2	3L	21172853	21183278	21150000:21300000	+	0.467	1	Conserved	Stage-non-specific	FALSE
34527	Nup154	NP_001285827.1	2L	11004820	11010921	10950000:11100000	+	0.73	1	Conserved	Stage-non-specific	FALSE
31017	sdk	NP_001284756.1	X	686834	749496	600000:750000	+	0.594	1	Conserved	Stage-non-specific	FALSE
32789	scu	NP_523396.1	X	18091259	18092853	18000000:18150000	+	0.692	1	Conserved	Stage-non-specific	FALSE
31778	org-1	NP_001285019.1	X	8447691	8455069	8400000:8550000	-	0.711	1	Conserved	Stage-non-specific	FALSE
39879	nudC	NP_001246805.1	3L	16804994	16819532	16800000:16950000	+	0.596	1	Conserved	Stage-non-specific	FALSE
42379	mira	NP_477291.1	3R	19931799	19935120	19800000:19950000	-	0.837	6	Diptera-specific	Stage-non-specific	FALSE
45680	Tapdelta	NP_001286315.1	2R	11370300	11371335	11250000:11400000	-	0.539	1	Conserved	Stage-non-specific	FALSE
47396	mTor	NP_001260427.1	2L	13004480	13013197	12900000:13050000	+	0.448	1	Conserved	Stage-non-specific	FALSE
47399	Reph	NP_722945.2	2L	3803545	3810671	3750000:3900000	+	0.684	5	Conserved	Stage-non-specific	FALSE
47408	Vps28	NP_001260796.1	2R	8078869	8080041	7950000:8100000	-	0.431	1	Conserved	Stage-non-specific	FALSE
44086	DCTN2-p50	NP_524690.1	2R	8891832	8893339	8850000:9000000	+	0.47	1	Conserved	Stage-non-specific	FALSE
48387	Ttc7	NP_652063.1	2R	6209782	6214122	6150000:6300000	-	0.666	1	Conserved	Stage-non-specific	FALSE
35399	l(2)k14505	NP_001260668.1	2L	21261168	21262411	21150000:21300000	+	0.498	1	Conserved	Stage-non-specific	FALSE
44226	Xbp1	NP_726032.4	2R	21143545	21145750	21000000:21150000	+	0.495	1	Conserved	Stage-non-specific	FALSE
33234	Nle	NP_477294.2	2L	566366	568121	450000:600000	-	0.576	1	Conserved	Stage-non-specific	FALSE
45021	Zfrp8	NP_001286828.1	2R	24133989	24135405	24000000:24150000	+	0.52	1	Conserved	Stage-non-specific	FALSE
47457	ytr	NP_001286785.1	2R	23847161	23851480	23700000:23850000	-	0.724	1	Conserved	Stage-non-specific	FALSE
44390	RFeSP	NP_001259876.1	2L	1612429	1614160	1500000:1650000	-	0.736	1	Conserved	Stage-non-specific	FALSE
44701	Coprox	NP_001285697.1	2L	6964421	6965887	6900000:7050000	+	0.727	1	Conserved	Stage-non-specific	FALSE
44228	ND-PDSW	NP_651972.1	2L	3466157	3467334	3450000:3600000	+	0.663	1	Conserved	Stage-non-specific	FALSE
37661	l(2)k09913	NP_001286754.1	2R	23067196	23071875	22950000:23100000	+	0.498	1	Conserved	Stage-non-specific	FALSE
44087	Rs1	NP_001286188.1	2R	8163564	8167769	8100000:8250000	+	0.604	1	Conserved	Stage-non-specific	FALSE
45682	eIF3h	NP_524834.2	2L	5051193	5053094	4950000:5100000	-	0.346	1	Conserved	Stage-non-specific	FALSE
35847	Vps25	NP_610398.1	2R	8625451	8626180	8550000:8700000	+	0.458	1	Conserved	Stage-non-specific	FALSE
36953	l(2)k01209	NP_725672.2	2R	17420407	17425679	17400000:17550000	+	0.431	1	Conserved	Stage-non-specific	FALSE
44391	Nnp-1	NP_651976.1	2L	13363308	13366189	13350000:13500000	-	0.679	1	Conserved	Stage-non-specific	FALSE
44702	Vha36-1	NP_651987.1	2R	15541435	15542498	15450000:15600000	+	0.645	1	Conserved	Stage-non-specific	FALSE
33644	l(2)k05819	NP_722974.1	2L	4394196	4400487	4350000:4500000	+	0.622	1	Conserved	Stage-non-specific	FALSE
47611	Gpo1	NP_001097332.1	2R	15857752	15862755	15750000:15900000	-	0.849	1	Conserved	Stage-non-specific	FALSE
35016	Cse1	NP_523588.2	2L	16821156	16825207	16800000:16950000	-	0.88	1	Conserved	Stage-specific	FALSE
35592	ubl	NP_610239.1	2R	6810011	6810530	6750000:6900000	-	0.596	1	Conserved	Stage-non-specific	FALSE
44703	lolal	NP_001163186.1	2R	18154095	18158192	18150000:18300000	-	0.729	1	Conserved	Stage-non-specific	FALSE
46662	l(2)09851	NP_001260713.1	2R	5754517	5756327	5700000:5850000	+	0.533	1	Conserved	Stage-non-specific	FALSE
42273	dnk	NP_001262722.1	3R	18980995	18982749	18900000:19050000	+	0.786	1	Conserved	Stage-non-specific	FALSE
37987	CG3760	NP_726501.1	2R	24938181	24939769	24900000:25050000	+	0.406	1	Conserved	Stage-non-specific	FALSE
42020	CG10340	NP_650565.2	3R	16613398	16614391	16500000:16650000	-	0.419	1	Conserved	Stage-non-specific	FALSE
43741	CG1910	NP_651888.1	3R	31747643	31751894	31650000:31800000	+	0.758	6	Diptera-specific	Stage-non-specific	FALSE
32821	Tsf1	NP_001285404.1	X	18387084	18390344	18300000:18450000	+	0.921	1	Conserved	Stage-specific	FALSE
41313	Sodh2	NP_524311.1	3R	10876384	10878257	10800000:10950000	+	0.784	1	Conserved	Stage-non-specific	FALSE
43797	Pur-alpha	NP_001259062.1	4	558016	567257	450000:600000	+	0.614	1	Conserved	Stage-non-specific	FALSE
36041	Pka-R2	NP_523671.1	2R	9993890	10026042	9900000:10050000	-	0.74	1	Conserved	Stage-non-specific	FALSE
38717	D19B	NP_477297.1	3L	6182176	6184920	6150000:6300000	-	0.491	5	Conserved	Stage-non-specific	FALSE
49815	Cht4	NP_524962.2	2R	21065379	21067087	21000000:21150000	-	0.909	1	Conserved	Stage-specific	FALSE
38223	Cht2	NP_001246550.1	3L	1752328	1755934	1650000:1800000	-	0.832	1	Conserved	Stage-non-specific	FALSE
39396	Ak1	NP_729792.1	3L	12200322	12204082	12150000:12300000	-	0.896	1	Conserved	Stage-specific	FALSE
32485	Ac13E	NP_001259575.1	X	15510877	15554278	15450000:15600000	-	0.527	1	Conserved	Stage-non-specific	FALSE
32792	Taf8	NP_523397.1	X	18101970	18103482	18000000:18150000	+	0.783	1	Conserved	Stage-non-specific	FALSE
37027	HLH54F	NP_477302.1	2R	17757405	17760517	17700000:17850000	+	0.731	1	Conserved	Stage-non-specific	FALSE
36382	Sin3A	NP_001246282.1	2R	12575240	12592917	12450000:12600000	-	0.556	1	Conserved	Stage-non-specific	FALSE
31404	Pp2C1	NP_001284867.1	X	4679988	4686903	4650000:4800000	-	0.633	1	Conserved	Stage-non-specific	FALSE
33023	Peritrophin-A	NP_523418.1	X	20244647	20248203	20100000:20250000	+	0.833	1	Conserved	Stage-non-specific	FALSE
40145	Oat	NP_649139.1	3L	19647280	19649851	19500000:19650000	-	0.768	1	Conserved	Stage-non-specific	FALSE
31680	Hira	NP_572401.2	X	7722119	7725917	7650000:7800000	+	0.862	1	Conserved	Stage-specific	FALSE
41943	Hel89B	NP_001287351.1	3R	15973298	15983451	15900000:16050000	+	0.536	1	Conserved	Stage-non-specific	FALSE
43026	Cad96Ca	NP_651349.1	3R	25197571	25208283	25200000:25350000	-	0.765	1	Conserved	Stage-non-specific	FALSE
35418	Df31	NP_001027388.1	2L	21626309	21629932	21600000:21750000	-	0.727	6	Diptera-specific	Stage-non-specific	FALSE
38718	D19A	NP_477304.1	3L	6185830	6189123	6150000:6300000	-	0.613	1	Conserved	Stage-non-specific	FALSE
40429	CycH	NP_524207.1	3L	21821997	21823309	21750000:21900000	+	0.779	1	Conserved	Stage-non-specific	FALSE
44409	Cbp80	NP_524750.2	X	4650015	4658259	4650000:4800000	+	0.697	1	Conserved	Stage-non-specific	FALSE
42166	Cbp20	NP_524396.1	3R	18164661	18165439	18150000:18300000	+	0.572	1	Conserved	Stage-non-specific	FALSE
39377	yps	NP_524033.2	3L	12121274	12125150	12000000:12150000	-	0.467	1	Conserved	Stage-non-specific	FALSE
35609	vimar	NP_995767.1	2R	6975285	6985712	6900000:7050000	-	0.658	1	Conserved	Stage-non-specific	FALSE
40580	rpk	NP_001246909.1	3R	4645981	4648884	4500000:4650000	+	0.844	1	Conserved	Stage-non-specific	FALSE
37559	qkr58E-3	NP_001246460.1	2R	22409208	22411545	22350000:22500000	-	0.494	1	Conserved	Stage-non-specific	FALSE
37562	qkr58E-2	NP_001286724.1	2R	22415560	22419001	22350000:22500000	+	0.584	1	Conserved	Stage-non-specific	FALSE
37561	qkr58E-1	NP_523809.2	2R	22412556	22415518	22350000:22500000	-	0.709	1	Conserved	Stage-non-specific	FALSE
36966	qkr54B	NP_001261050.1	2R	17469624	17475129	17400000:17550000	+	0.685	1	Conserved	Stage-non-specific	FALSE
38058	mth	NP_728521.1	3L	343378	346957	300000:450000	-	0.682	1	Conserved	Stage-non-specific	FALSE
38785	melt	NP_523953.2	3L	7134516	7143074	7050000:7200000	+	0.63	1	Conserved	Stage-non-specific	FALSE
40675	CRMP	NP_730954.2	3R	5571108	5579189	5550000:5700000	+	0.733	1	Conserved	Stage-non-specific	FALSE
38872	Clk	NP_001014576.1	3L	7763233	7775603	7650000:7800000	-	0.828	1	Conserved	Stage-non-specific	FALSE
37858	gek	NP_523837.2	2R	24092079	24098636	24000000:24150000	-	0.493	1	Conserved	Stage-non-specific	FALSE
44233	fray	NP_001303449.2	3R	18573091	18589459	18450000:18600000	+	0.723	1	Conserved	Stage-non-specific	FALSE
318856	dtr	NP_724335.2	2L	21361216	21367288	21300000:21450000	+	0.837	1	Conserved	Stage-non-specific	FALSE
40162	cyc	NP_524168.2	3L	19813770	19815938	19800000:19950000	-	0.887	1	Conserved	Stage-specific	FALSE
39493	caps	NP_001303391.1	3L	13228692	13279642	13200000:13350000	+	0.54	1	Conserved	Stage-non-specific	FALSE
44235	bon	NP_001262765.1	3R	20593139	20612540	20550000:20700000	+	0.688	1	Conserved	Stage-non-specific	FALSE
39085	aay	NP_524001.2	3L	9423253	9424781	9300000:9450000	+	0.469	1	Conserved	Stage-non-specific	FALSE
31127	a6	NP_001259141.1	X	1693615	1695889	1650000:1800000	-	0.679	6	Diptera-specific	Stage-non-specific	FALSE
35998	Uba1	NP_477310.2	2R	9688289	9693328	9600000:9750000	-	0.677	1	Conserved	Stage-non-specific	FALSE
36306	SmD3	NP_725106.1	2R	12168731	12170003	12150000:12300000	+	0.698	1	Conserved	Stage-non-specific	FALSE
43904	AMPKalpha	NP_477313.1	X	1375536	1378896	1350000:1500000	+	0.404	1	Conserved	Stage-non-specific	FALSE
37849	RpL39	NP_477314.1	2R	24061853	24062431	24000000:24150000	-	0.528	1	Conserved	Stage-non-specific	FALSE
35746	rnh1	NP_477315.1	2R	7931054	7932380	7800000:7950000	-	0.614	1	Conserved	Stage-non-specific	FALSE
36915	RhoGEF2	NP_477317.1	2R	17027190	17044653	16950000:17100000	+	0.492	1	Conserved	Stage-non-specific	FALSE
39628	Prosbeta2	NP_524076.2	3L	14999951	15001319	15000000:15150000	+	0.671	1	Conserved	Stage-non-specific	FALSE
36018	Prosalpha7	NP_724834.1	2R	9846636	9847836	9750000:9900000	-	0.65	1	Conserved	Stage-non-specific	FALSE
45031	Pp4-19C	NP_001285489.1	X	20421087	20424002	20400000:20550000	-	0.704	1	Conserved	Stage-non-specific	FALSE
43193	Pdf	NP_524517.1	3R	26455462	26456141	26400000:26550000	-	0.641	4	Conserved	Stage-non-specific	FALSE
43215	amon	NP_477318.1	3R	26697697	26714159	26700000:26850000	-	0.7	1	Conserved	Stage-non-specific	FALSE
36017	Orc6	NP_477319.1	2R	9845458	9846485	9750000:9900000	-	0.841	2	Conserved	Stage-non-specific	FALSE
37970	Orc4	NP_477320.1	2R	24795740	24797414	24750000:24900000	-	0.813	1	Conserved	Stage-non-specific	FALSE
39959	Jon74E	NP_001189126.2	3L	17548077	17549127	17400000:17550000	-	0.926	1	Conserved	Stage-specific	FALSE
42435	EloB	NP_524416.1	3R	20578222	20579850	20550000:20700000	-	0.416	1	Conserved	Stage-non-specific	FALSE
43839	eIF4G1	NP_001096852.1	4	915297	930715	900000:1050000	-	0.58	1	Conserved	Stage-non-specific	FALSE
37149	edl	NP_523786.2	2R	18667527	18673536	18600000:18750000	-	0.714	1	Conserved	Stage-non-specific	FALSE
31331	Mnt	NP_001162651.1	X	3671801	3701672	3600000:3750000	+	0.75	1	Conserved	Stage-non-specific	FALSE
31329	Parg	NP_001245511.1	X	3668837	3671502	3600000:3750000	-	0.776	1	Conserved	Stage-non-specific	FALSE
35378	Dap160	NP_001246118.1	2L	21134439	21142347	21000000:21150000	-	0.437	1	Conserved	Stage-non-specific	FALSE
40111	Chd3	NP_649111.1	3L	19447173	19450238	19350000:19500000	+	0.886	1	Conserved	Stage-specific	FALSE
34767	B4	NP_001260445.1	2L	13500624	13549328	13500000:13650000	-	0.623	1	Conserved	Stage-non-specific	FALSE
34531	Acp32CD	NP_001285829.1	2L	11015620	11016571	10950000:11100000	+	0.983	6	Diptera-specific	Stage-specific	Diptera/stage-specific
35419	Ac3	NP_610116.2	2L	21632587	21647964	21600000:21750000	+	0.554	1	Conserved	Stage-non-specific	FALSE
44095	fus	NP_524691.1	2R	15657318	15676669	15600000:15750000	-	0.562	1	Conserved	Stage-non-specific	FALSE
31557	Rbcn-3A	NP_572302.2	X	6240745	6255487	6150000:6300000	-	0.591	1	Conserved	Stage-non-specific	FALSE
37804	Taldo	NP_523835.2	2R	23940410	23942114	23850000:24000000	+	0.619	1	Conserved	Stage-non-specific	FALSE
41643	Lip3	NP_477331.1	3R	13370240	13371904	13350000:13500000	-	0.966	1	Conserved	Stage-specific	FALSE
43973	Lip1	NP_001285811.1	2L	10699408	10701544	10650000:10800000	-	0.877	1	Conserved	Stage-specific	FALSE
31780	Es2	NP_572480.1	X	8461479	8463349	8400000:8550000	+	0.757	1	Conserved	Stage-non-specific	FALSE
31184	D2hgdh	NP_569982.1	X	2141489	2144937	2100000:2250000	+	0.7	1	Conserved	Stage-non-specific	FALSE
31157	Ocrl	NP_001259153.1	X	1922981	1927524	1800000:1950000	+	0.678	1	Conserved	Stage-non-specific	FALSE
31153	mip130	NP_569958.2	X	1908239	1920318	1800000:1950000	+	0.632	1	Conserved	Stage-non-specific	FALSE
31155	Rbcn-3B	NP_001284797.1	X	1908920	1916825	1800000:1950000	+	0.441	1	Conserved	Stage-non-specific	FALSE
31154	Edem1	NP_001259152.1	X	1903704	1908827	1800000:1950000	-	0.555	1	Conserved	Stage-non-specific	FALSE
31156	eIF2Bepsilon	NP_569961.2	X	1920166	1922874	1800000:1950000	-	0.573	1	Conserved	Stage-non-specific	FALSE
31142	CG14803	NP_569950.1	X	1868870	1872408	1800000:1950000	+	0.792	1	Conserved	Stage-non-specific	FALSE
31146	CG14805	NP_569954.1	X	1877317	1879077	1800000:1950000	+	0.62	1	Conserved	Stage-non-specific	FALSE
31139	Gcna	NP_569947.2	X	1862009	1865835	1800000:1950000	-	0.962	1	Conserved	Stage-specific	FALSE
31141	Pex5	NP_726771.1	X	1866832	1869061	1800000:1950000	-	0.473	1	Conserved	Stage-non-specific	FALSE
31143	Pgam5	NP_569951.1	X	1872400	1873565	1800000:1950000	-	0.663	1	Conserved	Stage-non-specific	FALSE
31149	trr	NP_726773.2	X	1881313	1889950	1800000:1950000	-	0.602	1	Conserved	Stage-non-specific	FALSE
31150	mRpL16	NP_001259148.1	X	1890256	1891482	1800000:1950000	+	0.364	1	Conserved	Stage-non-specific	FALSE
2768908	CG3857	NP_996330.1	X	1937700	1940040	1800000:1950000	-	0.65	1	Conserved	Stage-non-specific	FALSE
31160	CG3587	NP_569965.1	X	1940307	1941536	1800000:1950000	+	0.651	1	Conserved	Stage-non-specific	FALSE
31158	CG11596	NP_726779.1	X	1927683	1930517	1800000:1950000	+	0.745	1	Conserved	Stage-non-specific	FALSE
31211	CG3078	NP_001356930.1	X	2254403	2259863	2250000:2400000	-	0.524	1	Conserved	Stage-non-specific	FALSE
31209	CG3191	NP_001245486.2	X	2250145	2251993	2250000:2400000	-	0.705	1	Conserved	Stage-non-specific	FALSE
31217	CG2865	NP_001259184.1	X	2278031	2293411	2250000:2400000	-	0.502	3	Conserved	Stage-non-specific	FALSE
31213	CG3071	NP_569993.1	X	2262837	2264825	2250000:2400000	+	0.673	1	Conserved	Stage-non-specific	FALSE
31214	CG2924	NP_001284819.1	X	2264657	2270761	2250000:2400000	-	0.683	1	Conserved	Stage-non-specific	FALSE
31215	Grp170	NP_001162645.1	X	2271008	2275068	2250000:2400000	-	0.481	1	Conserved	Stage-non-specific	FALSE
31119	CG3740	NP_569932.1	X	1668406	1669297	1650000:1800000	-	0.613	1	Conserved	Stage-non-specific	FALSE
31121	CG32809	NP_001245466.1	X	1673110	1692768	1650000:1800000	-	0.616	1	Conserved	Stage-non-specific	FALSE
30996	CG17778	NP_001284741.1	X	494614	496369	450000:600000	+	0.921	4	Conserved	Stage-specific	FALSE
46717	arg	NP_524875.1	X	509435	528028	450000:600000	+	0.625	1	Conserved	Stage-non-specific	FALSE
30994	CG3156	NP_569844.2	X	487878	490725	450000:600000	+	0.496	1	Conserved	Stage-non-specific	FALSE
30995	CG17896	NP_569845.2	X	490787	493495	450000:600000	-	0.805	1	Conserved	Stage-non-specific	FALSE
31189	CG3630	NP_001259177.1	X	2162196	2172281	2100000:2250000	+	0.884	1	Conserved	Stage-specific	FALSE
45706	Cyp4d14	NP_001259179.1	X	2173415	2175315	2100000:2250000	-	0.889	1	Conserved	Stage-specific	FALSE
31195	Nmd3	NP_477332.1	X	2182818	2184668	2100000:2250000	-	0.581	1	Conserved	Stage-non-specific	FALSE
31163	PIG-K	NP_569968.2	X	2007911	2009364	1950000:2100000	-	0.697	1	Conserved	Stage-non-specific	FALSE
31198	Mct1	NP_001284810.1	X	2189188	2205373	2100000:2250000	+	0.497	1	Conserved	Stage-non-specific	FALSE
45707	FarO	NP_652021.1	X	2201820	2203866	2100000:2250000	-	0.778	1	Conserved	Stage-non-specific	FALSE
40333	Ac78C	NP_001262138.1	3L	21136447	21171930	21150000:21300000	-	0.889	1	Conserved	Stage-specific	FALSE
251414	zpg	NP_001261478.1	3L	6604366	6606032	6600000:6750000	-	0.968	1	Conserved	Stage-specific	FALSE
44096	wit	NP_001261395.1	3L	4064152	4071717	4050000:4200000	-	0.753	1	Conserved	Stage-non-specific	FALSE
3771960	waw	NP_001027089.1	X	21363028	21373145	21300000:21450000	+	0.651	1	Conserved	Stage-non-specific	FALSE
34885	vig	NP_523572.1	2L	15062931	15070316	15000000:15150000	-	0.551	1	Conserved	Stage-non-specific	FALSE
32757	unc-4	NP_001285389.1	X	17768569	17778708	17700000:17850000	+	0.595	1	Conserved	Stage-non-specific	FALSE
43905	syd	NP_524652.1	3L	7916650	7936120	7800000:7950000	-	0.33	1	Conserved	Stage-non-specific	FALSE
44724	san	NP_524779.1	2R	11360706	11361871	11250000:11400000	+	0.726	1	Conserved	Stage-non-specific	FALSE
44097	sns	NP_001036532.1	2R	8798489	8856091	8700000:8850000	+	0.757	1	Conserved	Stage-non-specific	FALSE
44238	sip1	NP_001285636.1	2L	5721051	5723944	5700000:5850000	+	0.609	1	Conserved	Stage-non-specific	FALSE
44098	rasp	NP_523898.1	3L	3162180	3163852	3150000:3300000	+	0.751	1	Conserved	Stage-non-specific	FALSE
36963	robl	NP_523771.1	2R	17456472	17457129	17400000:17550000	+	0.517	1	Conserved	Stage-non-specific	FALSE
44432	IKKbeta	NP_524751.3	3R	16046347	16049421	15900000:16050000	-	0.612	1	Conserved	Stage-non-specific	FALSE
34504	aurB	NP_477336.1	2L	10856797	10858094	10800000:10950000	-	0.81	1	Conserved	Stage-non-specific	FALSE
44433	Hs2st	NP_477339.1	2L	19442833	19444750	19350000:19500000	-	0.641	1	Conserved	Stage-non-specific	FALSE
36862	gprs	NP_725599.2	2R	16641243	16651125	16500000:16650000	+	0.731	1	Conserved	Stage-non-specific	FALSE
37778	gbb	NP_001286786.1	2R	23851562	23853247	23850000:24000000	+	0.756	1	Conserved	Stage-non-specific	FALSE
38976	foi	NP_001261584.1	3L	8525244	8534503	8400000:8550000	+	0.708	1	Conserved	Stage-non-specific	FALSE
32721	Fim	NP_728074.1	X	17285704	17301929	17250000:17400000	-	0.394	1	Conserved	Stage-non-specific	FALSE
49638	drm	NP_001285590.1	2L	3539247	3548423	3450000:3600000	+	0.707	1	Conserved	Stage-non-specific	FALSE
35207	dnt	NP_001260567.1	2L	19338669	19363227	19350000:19500000	-	0.724	1	Conserved	Stage-non-specific	FALSE
64880	chico	NP_001188772.1	2L	10242512	10247078	10200000:10350000	-	0.454	1	Conserved	Stage-non-specific	FALSE
36813	cato	NP_477344.1	2R	16277685	16278396	16200000:16350000	-	0.928	1	Conserved	Stage-specific	FALSE
31665	brk	NP_511069.3	X	7307939	7311132	7200000:7350000	+	0.678	3	Conserved	Stage-non-specific	FALSE
3772670	bbx	NP_001027087.1	X	21363028	21373145	21300000:21450000	+	0.654	1	Conserved	Stage-non-specific	FALSE
43402	WASp	NP_001263045.1	3R	28824506	28832024	28800000:28950000	-	0.463	1	Conserved	Stage-non-specific	FALSE
43974	trio	NP_651960.2	3L	995982	1034875	900000:1050000	-	0.412	1	Conserved	Stage-non-specific	FALSE
34312	Srp54	NP_477347.1	2L	9912911	9915044	9900000:10050000	+	0.682	1	Conserved	Stage-non-specific	FALSE
40836	Sodh1	NP_001287203.1	3R	7052335	7054541	7050000:7200000	+	0.878	1	Conserved	Stage-specific	FALSE
34708	Sirt1	NP_477351.1	2L	13165564	13169551	13050000:13200000	+	0.624	1	Conserved	Stage-non-specific	FALSE
45040	Spn43Ab	NP_001027395.1	2R	7151662	7153642	7050000:7200000	-	0.832	1	Conserved	Stage-non-specific	FALSE
45041	Spn43Aa	NP_524805.1	2R	7147692	7149289	7050000:7200000	+	0.922	1	Conserved	Stage-specific	FALSE
43978	Plap	NP_001245829.1	2L	1167172	1170365	1050000:1200000	-	0.674	1	Conserved	Stage-non-specific	FALSE
36865	Picot	NP_725600.1	2R	16655323	16667675	16650000:16800000	-	0.766	1	Conserved	Stage-non-specific	FALSE
34358	Npc1a	NP_001188769.1	2L	10213812	10221216	10200000:10350000	-	0.729	1	Conserved	Stage-non-specific	FALSE
41747	NK7.1	NP_001247103.1	3R	14329413	14372951	14250000:14400000	-	0.562	1	Conserved	Stage-non-specific	FALSE
41020	Mkk4	NP_001163551.1	3R	8646172	8650796	8550000:8700000	-	0.602	1	Conserved	Stage-non-specific	FALSE
42253	Mekk1	NP_732373.1	3R	18733106	18743594	18600000:18750000	-	0.756	1	Conserved	Stage-non-specific	FALSE
44728	MED6	NP_001163577.1	3R	9766031	9768984	9750000:9900000	-	0.589	1	Conserved	Stage-non-specific	FALSE
33202	Stip1	NP_477354.1	2L	295122	297449	150000:300000	+	0.709	1	Conserved	Stage-non-specific	FALSE
31081	MTPAP	NP_001259129.1	X	1344872	1349357	1200000:1350000	-	0.611	1	Conserved	Stage-non-specific	FALSE
31080	Tsp2A	NP_001188523.1	X	1346553	1348143	1200000:1350000	+	0.726	1	Conserved	Stage-non-specific	FALSE
31079	Naa30A	NP_726727.1	X	1342106	1344770	1200000:1350000	+	0.511	1	Conserved	Stage-non-specific	FALSE
31083	CG11417	NP_569906.1	X	1354014	1356473	1350000:1500000	+	0.724	1	Conserved	Stage-non-specific	FALSE
31082	CG12773	NP_001284773.1	X	1349623	1353981	1350000:1500000	-	0.579	1	Conserved	Stage-non-specific	FALSE
31078	CG11409	NP_001284772.1	X	1329518	1341587	1200000:1350000	-	0.828	3	Conserved	Stage-non-specific	FALSE
35381	E2f2	NP_001286115.1	2L	21154293	21156749	21150000:21300000	-	0.662	1	Conserved	Stage-non-specific	FALSE
42199	Dlc90F	NP_477356.1	3R	18299229	18300044	18150000:18300000	+	0.633	1	Conserved	Stage-non-specific	FALSE
41965	Bin1	NP_001303440.1	3R	16186156	16189564	16050000:16200000	-	0.665	1	Conserved	Stage-non-specific	FALSE
44437	Sec13	NP_001287480.1	3R	23356278	23358531	23250000:23400000	+	0.525	1	Conserved	Stage-non-specific	FALSE
46719	dlt	NP_728672.1	3L	1789631	1795328	1650000:1800000	-	0.671	1	Conserved	Stage-non-specific	FALSE
38795	Neos	NP_001261502.1	3L	7241628	7243139	7200000:7350000	+	0.665	1	Conserved	Stage-non-specific	FALSE
41675	flfl	NP_731849.2	3R	13683921	13693905	13650000:13800000	+	0.681	1	Conserved	Stage-non-specific	FALSE
44438	mEFTu1	NP_001163144.1	2R	13507557	13509332	13500000:13650000	+	0.478	1	Conserved	Stage-non-specific	FALSE
42663	Dph5	NP_524452.4	3R	22582028	22583225	22500000:22650000	-	0.758	1	Conserved	Stage-non-specific	FALSE
35054	fws	NP_001246059.1	2L	17478442	17481029	17400000:17550000	-	0.7	1	Conserved	Stage-non-specific	FALSE
44250	Cpsf160	NP_995833.1	2R	14497347	14503488	14400000:14550000	-	0.75	1	Conserved	Stage-non-specific	FALSE
43809	Slip1	NP_651933.1	4	663621	669884	600000:750000	+	0.569	1	Conserved	Stage-non-specific	FALSE
36290	Drep1	NP_001260909.1	2R	12044612	12050172	12000000:12150000	+	0.752	1	Conserved	Stage-non-specific	FALSE
43864	RpL10	NP_001262233.1	3L	23093190	23095471	22950000:23100000	-	0.485	1	Conserved	Stage-non-specific	FALSE
34952	PRL-1	NP_001260487.1	2L	16245835	16257606	16200000:16350000	-	0.49	1	Conserved	Stage-non-specific	FALSE
36726	Flo1	NP_725476.1	2R	15566271	15569404	15450000:15600000	-	0.599	1	Conserved	Stage-non-specific	FALSE
3354919	Dbp80	NP_001263168.1	3L	27279316	27422159	27300000:27450000	+	0.568	1	Conserved	Stage-non-specific	FALSE
252479	DIP2	NP_612019.2	3L	250229	257954	150000:300000	-	0.448	1	Conserved	Stage-non-specific	FALSE
43981	DIP1	NP_728449.1	X	21624796	21630148	21600000:21750000	-	0.622	2	Conserved	Stage-non-specific	FALSE
43775	Crk	NP_651908.1	4	210224	213165	150000:300000	+	0.59	1	Conserved	Stage-non-specific	FALSE
40221	Clc	NP_001163480.1	3L	20241053	20243735	20100000:20250000	+	0.424	1	Conserved	Stage-non-specific	FALSE
41150	AP-1mu	NP_649906.1	3R	9557712	9559525	9450000:9600000	-	0.552	1	Conserved	Stage-non-specific	FALSE
36125	stan	NP_001260871.1	2R	10673345	10721138	10650000:10800000	+	0.697	1	Conserved	Stage-non-specific	FALSE
43499	Pcd	NP_477360.2	3R	29723163	29724226	29700000:29850000	+	0.744	1	Conserved	Stage-non-specific	FALSE
34780	p38b	NP_477361.1	2L	13780689	13782611	13650000:13800000	+	0.593	1	Conserved	Stage-non-specific	FALSE
40242	kin17	NP_649212.2	3L	20356807	20358331	20250000:20400000	+	0.582	1	Conserved	Stage-non-specific	FALSE
40160	Kap-alpha1	NP_524167.1	3L	19807232	19810398	19800000:19950000	+	0.628	1	Conserved	Stage-non-specific	FALSE
31124	b6	NP_477365.1	X	1686624	1690187	1650000:1800000	+	0.894	2	Conserved	Stage-specific	FALSE
40934	Taf7	NP_649748.1	3R	7907333	7909721	7800000:7950000	+	0.631	1	Conserved	Stage-non-specific	FALSE
40816	agt	NP_001303422.1	3R	6658806	6660100	6600000:6750000	-	0.763	1	Conserved	Stage-non-specific	FALSE
43826	Actbeta	NP_651942.2	4	1077331	1084796	1050000:1200000	-	0.705	1	Conserved	Stage-non-specific	FALSE
33499	Ts	NP_001285570.1	2L	2968293	2969638	2850000:3000000	-	0.876	1	Conserved	Stage-specific	FALSE
38721	Tnpo	NP_001261472.1	3L	6193480	6200385	6150000:6300000	+	0.704	1	Conserved	Stage-non-specific	FALSE
31791	PIP82	NP_572487.3	X	8525387	8529698	8400000:8550000	-	0.932	6	Diptera-specific	Stage-specific	Diptera/stage-specific
38029	NitFhit	NP_525122.1	3L	203730	205309	150000:300000	+	0.513	1	Conserved	Stage-non-specific	FALSE
33495	NTPase	NP_001259972.1	2L	2880704	2885850	2850000:3000000	-	0.472	1	Conserved	Stage-non-specific	FALSE
36130	Mat1	NP_610605.1	2R	10738617	10739829	10650000:10800000	-	0.825	1	Conserved	Stage-non-specific	FALSE
41269	Irp-1B	NP_524303.2	3R	10408618	10412869	10350000:10500000	-	0.659	1	Conserved	Stage-non-specific	FALSE
42689	Irp-1A	NP_477371.1	3R	22721320	22724587	22650000:22800000	-	0.715	1	Conserved	Stage-non-specific	FALSE
42350	GluClalpha	NP_001287408.1	3R	19730715	19775231	19650000:19800000	+	0.69	1	Conserved	Stage-non-specific	FALSE
31261	CG2701	NP_570025.1	X	2717638	2720327	2700000:2850000	-	0.6	1	Conserved	Stage-non-specific	FALSE
31267	CG2712	NP_570028.1	X	2732469	2734402	2700000:2850000	+	0.81	6	Diptera-specific	Stage-non-specific	FALSE
31269	Syx4	NP_525057.2	X	2739089	2744076	2700000:2850000	-	0.617	1	Conserved	Stage-non-specific	FALSE
31001	CG4293	NP_001033816.1	X	527941	530291	450000:600000	-	0.637	1	Conserved	Stage-non-specific	FALSE
31196	CG3457	NP_001284809.1	X	2187820	2188919	2100000:2250000	+	0.846	6	Diptera-specific	Stage-non-specific	FALSE
31090	Rilpl	NP_001259133.1	X	1393054	1397337	1350000:1500000	+	0.504	1	Conserved	Stage-non-specific	FALSE
44736	CG3719	NP_651990.1	X	1378885	1380480	1350000:1500000	-	0.455	1	Conserved	Stage-non-specific	FALSE
31086	ssx	NP_569908.1	X	1370580	1375257	1350000:1500000	+	0.595	1	Conserved	Stage-non-specific	FALSE
30979	CG3777	NP_001284733.1	X	279703	350504	300000:450000	+	0.82	4	Conserved	Stage-non-specific	FALSE
31260	CG2694	NP_726827.1	X	2714079	2717654	2700000:2850000	+	0.929	1	Conserved	Stage-specific	FALSE
31253	Spg7	NP_570017.1	X	2694392	2698211	2550000:2700000	-	0.705	1	Conserved	Stage-non-specific	FALSE
31254	Lint-O	NP_001284832.1	X	2698701	2701033	2550000:2700000	+	0.869	1	Conserved	Stage-specific	FALSE
31255	Ugalt	NP_001138149.1	X	2701124	2703852	2700000:2850000	-	0.713	1	Conserved	Stage-non-specific	FALSE
31257	CG2680	NP_570021.2	X	2706151	2707427	2700000:2850000	-	0.772	1	Conserved	Stage-non-specific	FALSE
31256	eIF2Bbeta	NP_570020.1	X	2704571	2706217	2700000:2850000	+	0.316	1	Conserved	Stage-non-specific	FALSE
31258	CG2681	NP_570022.2	X	2708684	2711668	2700000:2850000	+	0.791	1	Conserved	Stage-non-specific	FALSE
31259	CG2685	NP_570023.1	X	2711756	2713960	2700000:2850000	-	0.701	1	Conserved	Stage-non-specific	FALSE
44441	Bem46	NP_477372.1	2L	2988116	2990075	2850000:3000000	+	0.679	1	Conserved	Stage-non-specific	FALSE
32008	Ant2	NP_001259432.1	X	10778954	10786907	10650000:10800000	-	0.77	1	Conserved	Stage-non-specific	FALSE
34807	Acyp	NP_001285916.1	2L	13912083	13912652	13800000:13950000	+	0.835	1	Conserved	Stage-non-specific	FALSE
35682	az2	NP_610289.2	2R	7510622	7512749	7500000:7650000	-	0.797	1	Conserved	Stage-non-specific	FALSE
37542	ari-2	NP_477374.1	2R	22212835	22217264	22200000:22350000	+	0.531	1	Conserved	Stage-non-specific	FALSE
37782	Cpes	NP_001286788.1	2R	23862962	23865398	23850000:24000000	-	0.741	1	Conserved	Stage-non-specific	FALSE
37787	CG4882	NP_001286791.1	2R	23880817	23882927	23850000:24000000	-	0.372	2	Conserved	Stage-non-specific	FALSE
37784	Mtpbeta	NP_477378.1	2R	23866648	23868603	23850000:24000000	-	0.68	1	Conserved	Stage-non-specific	FALSE
45739	SuUR	NP_524835.1	3L	11064991	11069025	10950000:11100000	+	0.734	6	Diptera-specific	Stage-non-specific	FALSE
44108	Optix	NP_001260793.1	2R	8031283	8042529	7950000:8100000	+	0.621	1	Conserved	Stage-non-specific	FALSE
34419	Ip259	NP_001260347.1	2L	10408352	10409610	10350000:10500000	+	0.545	1	Conserved	Stage-non-specific	FALSE
36209	Fpps	NP_477380.1	2R	11305511	11307528	11250000:11400000	-	0.686	1	Conserved	Stage-non-specific	FALSE
31128	CG3795	NP_001284790.1	X	1708806	1710182	1650000:1800000	-	0.8	1	Conserved	Stage-non-specific	FALSE
31105	rush	NP_001284784.1	X	1478552	1481420	1350000:1500000	+	0.405	1	Conserved	Stage-non-specific	FALSE
31103	Rab27	NP_726743.1	X	1473884	1476974	1350000:1500000	-	0.807	1	Conserved	Stage-non-specific	FALSE
31102	CG14780	NP_569920.2	X	1472522	1473727	1350000:1500000	+	0.826	1	Conserved	Stage-non-specific	FALSE
31392	Alms1b	NP_001259240.1	X	4627380	4630936	4500000:4650000	-	0.742	4	Conserved	Stage-non-specific	FALSE
31393	Alms1a	NP_572175.3	X	4631052	4636004	4500000:4650000	-	0.62	4	Conserved	Stage-non-specific	FALSE
31111	Mur2B	NP_001284789.1	X	1523554	1668788	1500000:1650000	-	0.887	1	Conserved	Stage-specific	FALSE
31129	Scgdelta	NP_001162639.2	X	1735945	1754065	1650000:1800000	-	0.803	1	Conserved	Stage-non-specific	FALSE
31110	inc	NP_001284786.1	X	1483479	1517615	1500000:1650000	+	0.453	1	Conserved	Stage-non-specific	FALSE
36316	Cyp6g1	NP_001286335.1	2R	12185667	12188431	12150000:12300000	+	0.862	1	Conserved	Stage-specific	FALSE
39961	CycT	NP_001261992.1	3L	17551004	17557788	17550000:17700000	-	0.657	1	Conserved	Stage-non-specific	FALSE
42092	CREG	NP_001247152.1	3R	17393272	17394640	17250000:17400000	-	0.927	2	Conserved	Stage-specific	FALSE
43490	Bub3	NP_001287587.1	3R	29674007	29675421	29550000:29700000	-	0.786	1	Conserved	Stage-non-specific	FALSE
32268	Bap60	NP_511143.2	X	13157445	13159508	13050000:13200000	-	0.728	1	Conserved	Stage-non-specific	FALSE
35773	slv	NP_001260797.1	2R	8080559	8083357	7950000:8100000	-	0.536	1	Conserved	Stage-non-specific	FALSE
36808	fidipidine	NP_523760.1	2R	16262284	16264619	16200000:16350000	-	0.523	1	Conserved	Stage-non-specific	FALSE
44254	bab2	NP_523879.2	3L	1140429	1177276	1050000:1200000	-	0.662	1	Conserved	Stage-non-specific	FALSE
31664	unc-119	NP_001284978.1	X	7288367	7291298	7200000:7350000	-	0.641	1	Conserved	Stage-non-specific	FALSE
39857	CG4101	NP_648908.1	3L	16612486	16612950	16500000:16650000	+	0.578	2	Conserved	Stage-non-specific	FALSE
43912	SF1	NP_524654.2	3R	17540421	17545148	17400000:17550000	+	0.652	1	Conserved	Stage-non-specific	FALSE
37493	PpN58A	NP_477384.1	2R	21881352	21882533	21750000:21900000	-	0.821	1	Conserved	Stage-non-specific	FALSE
42821	Pli	NP_001097890.1	3R	23860162	23890052	23850000:24000000	-	0.535	1	Conserved	Stage-non-specific	FALSE
37963	Lcp9	NP_523854.1	2R	24779979	24780428	24750000:24900000	-	0.999	2	Conserved	Stage-specific	FALSE
39877	eIF3e	NP_477385.1	3L	16785242	16786941	16650000:16800000	-	0.543	1	Conserved	Stage-non-specific	FALSE
49802	BomS2	NP_725776.1	2R	18386602	18387030	18300000:18450000	+	0.884	6	Diptera-specific	Stage-specific	Diptera/stage-specific
43913	Gk1	NP_524655.1	3L	202098	205844	150000:300000	-	0.646	1	Conserved	Stage-non-specific	FALSE
33942	AkhR	NP_995639.1	2L	6711286	6716186	6600000:6750000	-	0.794	1	Conserved	Stage-non-specific	FALSE
35129	Faf2	NP_001286057.1	2L	18706010	18708688	18600000:18750000	-	0.532	1	Conserved	Stage-non-specific	FALSE
31396	CG3062	NP_572177.2	X	4641269	4644868	4500000:4650000	-	0.792	2	Conserved	Stage-non-specific	FALSE
31399	Torsin	NP_001284866.1	X	4648592	4650032	4500000:4650000	-	0.638	1	Conserved	Stage-non-specific	FALSE
31028	CG13359	NP_569861.1	X	801669	803470	750000:900000	-	0.784	6	Diptera-specific	Stage-non-specific	FALSE
31025	CG13360	NP_569859.1	X	787855	790089	750000:900000	-	0.949	2	Conserved	Stage-specific	FALSE
31026	CG16989	NP_001284761.2	X	793147	797061	750000:900000	+	0.564	1	Conserved	Stage-non-specific	FALSE
31177	CG4025	NP_569979.1	X	2076966	2078455	1950000:2100000	+	0.382	1	Conserved	Stage-non-specific	FALSE
31170	Sik2	NP_569972.1	X	2055310	2061915	1950000:2100000	-	0.651	1	Conserved	Stage-non-specific	FALSE
[truncated: 10,156 more rows]

## Sheet: Aedes
GeneID	Symbol	ProteinID	chromosome	start	end	bin	strand	Tau	Origin_Arthropoda	Diptera_specific	Specificity	Diptera/stage-specific
110673976	LOC110673976	XP_001654215.1	2	390836453	390837973	390000000:391200000	+	0.977	6	Diptera-specific	Stage-specific	Diptera/stage-specific
110673978	LOC110673978	XP_001651766.1	2	472327700	472328389	471600000:472800000	-	0.946	2	Conserved	Stage-specific	FALSE
110673980	LOC110673980	XP_021701277.1	2	304938708	304951350	304800000:306000000	-	0.974	1	Conserved	Stage-specific	FALSE
110673981	LOC110673981	XP_021704594.1	3	26410955	26457958	26400000:27600000	+	0.703	1	Conserved	Stage-non-specific	FALSE
110673983	LOC110673983	XP_021693821.1	1	290825031	290825838	290400000:291600000	+	0.626	1	Conserved	Stage-non-specific	FALSE
110673987	LOC110673987	XP_021706322.1	1	148128623	148130187	147600000:148800000	+	0.928	1	Conserved	Stage-specific	FALSE
110673989	LOC110673989	XP_021702718.1	2	395254274	395268319	394800000:396000000	-	0.904	1	Conserved	Stage-specific	FALSE
110673991	LOC110673991	XP_021697350.1	1	86044899	86065265	85200000:86400000	+	0.766	1	Conserved	Stage-non-specific	FALSE
110673992	LOC110673992	XP_001662038.2	3	337613213	337615309	337200000:338400000	+	0.538	1	Conserved	Stage-non-specific	FALSE
110673993	LOC110673993	XP_021702005.1	2	352201627	352267114	351600000:352800000	-	0.607	1	Conserved	Stage-non-specific	FALSE
110673998	LOC110673998	XP_021702275.1	1	121731861	121741059	121200000:122400000	-	0.89	1	Conserved	Stage-specific	FALSE
110674002	LOC110674002	XP_021711205.1	1	189817824	189826292	189600000:190800000	+	0.763	1	Conserved	Stage-non-specific	FALSE
110674003	LOC110674003	XP_021708830.1	3	382282054	382292724	381600000:382800000	-	0.8	1	Conserved	Stage-non-specific	FALSE
110674007	LOC110674007	XP_021708435.1	3	347316912	347345060	346800000:348000000	-	0.82	1	Conserved	Stage-non-specific	FALSE
110674008	LOC110674008	XP_021698617.1	2	157649936	157699944	157200000:158400000	-	0.867	1	Conserved	Stage-specific	FALSE
110674010	LOC110674010	XP_021703463.1	2	431897403	431909914	430800000:432000000	-	0.849	1	Conserved	Stage-non-specific	FALSE
110674011	LOC110674011	XP_021710984.1	1	187954382	188195482	187200000:188400000	-	0.918	1	Conserved	Stage-specific	FALSE
110674013	LOC110674013	XP_021700086.1	2	231711083	231731388	231600000:232800000	-	0.567	1	Conserved	Stage-non-specific	FALSE
110674020	LOC110674020	XP_021699984.1	2	228526618	228537309	228000000:229200000	+	0.65	2	Conserved	Stage-non-specific	FALSE
110674025	LOC110674025	XP_021692948.1	1	230282258	230469905	229200000:230400000	-	0.742	1	Conserved	Stage-non-specific	FALSE
110674034	LOC110674034	XP_021692979.1	1	235091604	235096303	234000000:235200000	-	0.707	2	Conserved	Stage-non-specific	FALSE
110674037	LOC110674037	XP_021693012.1	1	237641672	237643334	237600000:238800000	-	0.969	1	Conserved	Stage-specific	FALSE
110674038	LOC110674038	XP_021693022.1	1	238741506	239611501	238800000:240000000	-	0.7	1	Conserved	Stage-non-specific	FALSE
110674049	LOC110674049	XP_021693079.1	1	243740223	243743863	243600000:244800000	-	0.453	1	Conserved	Stage-non-specific	FALSE
110674054	LOC110674054	XP_021693086.1	1	245523863	245962665	244800000:246000000	+	0.88	1	Conserved	Stage-specific	FALSE
110674056	LOC110674056	XP_021693092.1	1	246279549	246319726	246000000:247200000	-	0.975	1	Conserved	Stage-specific	FALSE
110674066	LOC110674066	XP_021693135.1	1	247846998	247847822	247200000:248400000	-	0.988	6	Diptera-specific	Stage-specific	Diptera/stage-specific
110674067	LOC110674067	XP_021693140.1	1	61667603	61698064	61200000:62400000	+	0.787	4	Conserved	Stage-non-specific	FALSE
110674084	LOC110674084	XP_021693264.1	1	254718927	254831384	254400000:255600000	-	0.872	5	Conserved	Stage-specific	FALSE
110674086	LOC110674086	XP_021693300.1	1	255455486	255570215	254400000:255600000	-	0.827	6	Diptera-specific	Stage-non-specific	FALSE
110674096	LOC110674096	XP_021693383.1	1	262692349	262725782	261600000:262800000	-	0.925	4	Conserved	Stage-specific	FALSE
110674097	LOC110674097	XP_021693385.1	1	262807593	262821999	262800000:264000000	-	0.911	3	Conserved	Stage-specific	FALSE
110674098	LOC110674098	XP_021693387.1	1	263488525	263490746	262800000:264000000	-	0.902	3	Conserved	Stage-specific	FALSE
110674119	LOC110674119	XP_021693512.1	1	271355020	271357045	271200000:272400000	-	0.903	1	Conserved	Stage-specific	FALSE
110674120	LOC110674120	XP_021693514.1	1	271502905	271506080	271200000:272400000	-	0.951	6	Diptera-specific	Stage-specific	Diptera/stage-specific
110674122	LOC110674122	XP_021693515.1	1	271521680	271534338	271200000:272400000	-	0.931	5	Conserved	Stage-specific	FALSE
110674133	LOC110674133	XP_021693569.1	1	276082927	276091641	276000000:277200000	-	0.982	2	Conserved	Stage-specific	FALSE
110674146	LOC110674146	XP_021693643.1	1	279387201	279389658	278400000:279600000	+	0.896	5	Conserved	Stage-specific	FALSE
110674148	LOC110674148	XP_021693649.1	1	280147157	280149418	279600000:280800000	-	0.966	1	Conserved	Stage-specific	FALSE
110674150	LOC110674150	XP_021693651.1	1	280172798	280176289	279600000:280800000	-	0.93	1	Conserved	Stage-specific	FALSE
110674151	LOC110674151	XP_021693653.1	1	280177257	280179533	279600000:280800000	+	0.974	1	Conserved	Stage-specific	FALSE
110674152	LOC110674152	XP_021693654.1	1	280188751	280190941	279600000:280800000	-	0.984	1	Conserved	Stage-specific	FALSE
110674153	LOC110674153	XP_021693655.1	1	280191649	280194003	279600000:280800000	+	0.966	1	Conserved	Stage-specific	FALSE
110674159	LOC110674159	XP_021693684.1	1	282500334	282502273	282000000:283200000	+	0.866	4	Conserved	Stage-specific	FALSE
110674160	LOC110674160	XP_021693697.1	1	284443532	284457461	284400000:285600000	+	0.678	1	Conserved	Stage-non-specific	FALSE
110674162	LOC110674162	XP_021693707.1	1	284519819	284525607	284400000:285600000	-	0.669	1	Conserved	Stage-non-specific	FALSE
110674163	LOC110674163	XP_021693719.1	1	284636252	284637810	284400000:285600000	-	0.547	1	Conserved	Stage-non-specific	FALSE
110674164	LOC110674164	XP_021693738.1	1	285530970	285543361	284400000:285600000	-	0.486	1	Conserved	Stage-non-specific	FALSE
110674166	LOC110674166	XP_021693781.1	1	286974178	286975847	286800000:288000000	+	0.702	1	Conserved	Stage-non-specific	FALSE
110674174	LOC110674174	XP_021693809.1	1	38279862	38281770	37200000:38400000	-	0.764	6	Diptera-specific	Stage-non-specific	FALSE
110674175	LOC110674175	XP_021693810.1	1	289399748	289443716	289200000:290400000	-	0.732	1	Conserved	Stage-non-specific	FALSE
110674192	LOC110674192	XP_021693913.1	1	295448617	295463485	295200000:296400000	-	0.899	1	Conserved	Stage-specific	FALSE
110674205	LOC110674205	XP_021693943.1	1	300132300	300790483	300000000:301200000	+	0.743	1	Conserved	Stage-non-specific	FALSE
110674208	LOC110674208	XP_021694007.1	1	301596879	301598057	301200000:302400000	+	0.73	6	Diptera-specific	Stage-non-specific	FALSE
110674209	LOC110674209	XP_021694013.1	1	301561983	301565860	301200000:302400000	+	0.599	6	Diptera-specific	Stage-non-specific	FALSE
110674215	LOC110674215	XP_021694055.1	1	302509420	302510572	302400000:303600000	-	0.883	1	Conserved	Stage-specific	FALSE
110674216	LOC110674216	XP_021694057.1	1	302680454	302723617	302400000:303600000	-	0.96	6	Diptera-specific	Stage-specific	Diptera/stage-specific
110674220	LOC110674220	XP_021694063.1	1	303097451	303098236	302400000:303600000	+	0.922	6	Diptera-specific	Stage-specific	Diptera/stage-specific
110674221	LOC110674221	XP_021694064.1	1	303081730	303097246	302400000:303600000	-	0.888	1	Conserved	Stage-specific	FALSE
110674225	LOC110674225	XP_021694088.1	1	64955511	65211863	64800000:66000000	-	0.825	6	Diptera-specific	Stage-non-specific	FALSE
110674229	LOC110674229	XP_021694111.1	1	305242624	305245527	304800000:306000000	+	0.814	1	Conserved	Stage-non-specific	FALSE
110674230	LOC110674230	XP_021694122.1	1	305539693	305541373	304800000:306000000	+	0.97	6	Diptera-specific	Stage-specific	Diptera/stage-specific
110674237	LOC110674237	XP_021694140.1	1	306539616	306540168	306000000:307200000	+	0.997	6	Diptera-specific	Stage-specific	Diptera/stage-specific
110674239	LOC110674239	XP_021694150.1	1	307203595	307205024	307200000:308400000	-	0.93	1	Conserved	Stage-specific	FALSE
110674241	LOC110674241	XP_021694157.1	1	65315932	65335835	64800000:66000000	+	0.742	1	Conserved	Stage-non-specific	FALSE
110674250	LOC110674250	XP_021694203.1	1	310438636	310440610	309600000:310800000	+	0.946	1	Conserved	Stage-specific	FALSE
110674263	LOC110674263	XP_021694223.1	1	56674108	56677430	56400000:57600000	-	0.901	2	Conserved	Stage-specific	FALSE
110674266	LOC110674266	XP_021694231.1	1	73082036	73158148	72000000:73200000	+	0.714	2	Conserved	Stage-non-specific	FALSE
110674274	LOC110674274	XP_021694240.1	1	91814757	91816085	91200000:92400000	-	0.896	1	Conserved	Stage-specific	FALSE
110674283	LOC110674283	XP_021694251.1	1	120291233	120307974	120000000:121200000	-	0.685	1	Conserved	Stage-non-specific	FALSE
110674289	LOC110674289	XP_021694260.1	1	142292338	142346148	141600000:142800000	+	0.768	1	Conserved	Stage-non-specific	FALSE
110674297	LOC110674297	XP_021694270.1	1	171313405	171313992	170400000:171600000	-	0.925	6	Diptera-specific	Stage-specific	Diptera/stage-specific
110674320	LOC110674320	XP_021694300.1	1	212124598	212325135	211200000:212400000	+	0.896	6	Diptera-specific	Stage-specific	Diptera/stage-specific
110674341	LOC110674341	XP_021694329.1	1	66478306	66480184	66000000:67200000	-	0.988	6	Diptera-specific	Stage-specific	Diptera/stage-specific
110674346	LOC110674346	XP_021694333.1	1	66497170	66499126	66000000:67200000	-	0.833	6	Diptera-specific	Stage-non-specific	FALSE
110674354	LOC110674354	XP_021694334.1	1	8502201	8503859	8400000:9600000	-	0.936	6	Diptera-specific	Stage-specific	Diptera/stage-specific
110674366	LOC110674366	XP_021694338.1	1	20276261	20286275	19200000:20400000	-	0.931	1	Conserved	Stage-specific	FALSE
110674371	LOC110674371	XP_021694341.1	1	22081945	22095411	21600000:22800000	-	1	3	Conserved	Stage-specific	FALSE
110674442	LOC110674442	XP_021694359.1	1	78611507	78612460	78000000:79200000	+	0.939	6	Diptera-specific	Stage-specific	Diptera/stage-specific
110674453	LOC110674453	XP_021694361.1	1	93106576	93107512	92400000:93600000	-	0.97	1	Conserved	Stage-specific	FALSE
110674465	LOC110674465	XP_021694367.1	1	100689456	100690066	99600000:100800000	+	0.842	6	Diptera-specific	Stage-non-specific	FALSE
110674467	LOC110674467	XP_021694368.1	1	101325635	101340068	100800000:102000000	-	0.994	4	Conserved	Stage-specific	FALSE
110674472	LOC110674472	XP_021694369.1	1	105930150	105931838	105600000:106800000	+	0.997	5	Conserved	Stage-specific	FALSE
110674481	LOC110674481	XP_021694372.1	1	116455117	116455999	116400000:117600000	-	0.988	6	Diptera-specific	Stage-specific	Diptera/stage-specific
110674569	LOC110674569	XP_021694390.1	1	67431308	67484530	67200000:68400000	-	0.851	6	Diptera-specific	Stage-specific	Diptera/stage-specific
110674612	LOC110674612	XP_021694399.1	1	215313670	215314607	214800000:216000000	-	0.972	1	Conserved	Stage-specific	FALSE
110674643	LOC110674643	XP_021694411.1	1	240685634	240686780	240000000:241200000	-	0.996	6	Diptera-specific	Stage-specific	Diptera/stage-specific
110674671	LOC110674671	XP_021694417.1	1	267375396	267376301	266400000:267600000	+	0.905	1	Conserved	Stage-specific	FALSE
110674672	LOC110674672	XP_021694418.1	1	267791687	267793064	267600000:268800000	+	0.999	5	Conserved	Stage-specific	FALSE
110674673	LOC110674673	XP_021694421.1	1	269189984	269192203	268800000:270000000	-	0.992	6	Diptera-specific	Stage-specific	Diptera/stage-specific
110674691	LOC110674691	XP_021694427.1	1	299728298	299729080	298800000:300000000	+	0.953	4	Conserved	Stage-specific	FALSE
110674708	LOC110674708	XP_021694452.1	1	423991	437892	0:1200000	+	0.778	1	Conserved	Stage-non-specific	FALSE
110674709	LOC110674709	XP_021694453.1	1	453067	455570	0:1200000	-	0.865	1	Conserved	Stage-specific	FALSE
110674718	LOC110674718	XP_021694472.1	1	67720909	68130414	67200000:68400000	-	0.682	1	Conserved	Stage-non-specific	FALSE
110674731	LOC110674731	XP_021694530.1	1	8348256	8352706	7200000:8400000	-	0.893	1	Conserved	Stage-specific	FALSE
110674735	LOC110674735	XP_021694562.1	1	10302975	10304701	9600000:10800000	-	0.685	1	Conserved	Stage-non-specific	FALSE
110674739	LOC110674739	XP_021694575.1	1	68637632	68641732	68400000:69600000	-	0.587	2	Conserved	Stage-non-specific	FALSE
110674745	LOC110674745	XP_021694651.1	1	13145939	13159171	12000000:13200000	-	0.919	6	Diptera-specific	Stage-specific	Diptera/stage-specific
110674749	LOC110674749	XP_021694695.1	1	14940402	14982417	14400000:15600000	+	0.764	1	Conserved	Stage-non-specific	FALSE
110674760	LOC110674760	XP_021694723.1	1	16613050	16643915	15600000:16800000	-	0.63	1	Conserved	Stage-non-specific	FALSE
110674761	LOC110674761	XP_021694726.1	1	68874377	69051438	68400000:69600000	+	0.749	4	Conserved	Stage-non-specific	FALSE
110674766	LOC110674766	XP_021694740.1	1	18041636	18108037	18000000:19200000	-	0.774	1	Conserved	Stage-non-specific	FALSE
110674772	LOC110674772	XP_021694752.1	1	18789646	18849520	18000000:19200000	+	0.716	1	Conserved	Stage-non-specific	FALSE
110674775	LOC110674775	XP_021694756.1	1	18860846	18879307	18000000:19200000	-	0.585	6	Diptera-specific	Stage-non-specific	FALSE
110674776	LOC110674776	XP_021694762.1	1	19163671	19164485	18000000:19200000	-	0.975	2	Conserved	Stage-specific	FALSE
110674785	LOC110674785	XP_021694812.1	1	21607096	21608448	21600000:22800000	+	0.991	6	Diptera-specific	Stage-specific	Diptera/stage-specific
110674786	LOC110674786	XP_021694815.1	1	21508471	21530418	20400000:21600000	-	0.941	6	Diptera-specific	Stage-specific	Diptera/stage-specific
110674789	LOC110674789	XP_021694816.1	1	22031295	22044589	21600000:22800000	+	0.963	6	Diptera-specific	Stage-specific	Diptera/stage-specific
110674791	LOC110674791	XP_021694823.1	1	69131674	69132494	68400000:69600000	-	0.853	6	Diptera-specific	Stage-specific	Diptera/stage-specific
110674795	LOC110674795	XP_021694845.1	1	23524328	23525872	22800000:24000000	-	0.548	1	Conserved	Stage-non-specific	FALSE
110674796	LOC110674796	XP_021694846.1	1	23523485	23524341	22800000:24000000	+	0.392	1	Conserved	Stage-non-specific	FALSE
110674797	LOC110674797	XP_021694847.1	1	23563431	23564871	22800000:24000000	-	0.576	1	Conserved	Stage-non-specific	FALSE
110674813	LOC110674813	XP_021694898.1	1	26254006	26282424	25200000:26400000	+	0.571	1	Conserved	Stage-non-specific	FALSE
110674815	LOC110674815	XP_021694924.1	1	27084887	27101420	26400000:27600000	-	0.658	6	Diptera-specific	Stage-non-specific	FALSE
110674823	LOC110674823	XP_021694962.1	1	29238410	29239097	28800000:30000000	-	0.593	2	Conserved	Stage-non-specific	FALSE
110674824	LOC110674824	XP_021694969.1	1	29314706	29316692	28800000:30000000	-	0.815	6	Diptera-specific	Stage-non-specific	FALSE
110674831	LOC110674831	XP_021694990.1	1	30323495	30325276	30000000:31200000	-	0.935	2	Conserved	Stage-specific	FALSE
110674832	LOC110674832	XP_021694993.1	1	69928780	69929296	69600000:70800000	+	0.999	6	Diptera-specific	Stage-specific	Diptera/stage-specific
110674834	LOC110674834	XP_021695001.1	1	31197569	31224113	31200000:32400000	-	0.579	1	Conserved	Stage-non-specific	FALSE
110674836	LOC110674836	XP_021695005.1	1	31637424	31692333	31200000:32400000	+	0.763	1	Conserved	Stage-non-specific	FALSE
110674839	LOC110674839	XP_021695039.1	1	32783575	32785458	32400000:33600000	-	0.562	1	Conserved	Stage-non-specific	FALSE
110674840	LOC110674840	XP_021695042.1	1	33197583	33198519	32400000:33600000	+	0.953	6	Diptera-specific	Stage-specific	Diptera/stage-specific
110674860	LOC110674860	XP_021695063.1	1	34884894	34886232	34800000:36000000	+	0.95	4	Conserved	Stage-specific	FALSE
110674861	LOC110674861	XP_021695065.1	1	34924620	34926223	34800000:36000000	-	0.976	4	Conserved	Stage-specific	FALSE
110674862	LOC110674862	XP_021695067.1	1	35265899	35344611	34800000:36000000	-	0.819	1	Conserved	Stage-non-specific	FALSE
110674873	LOC110674873	XP_021695127.1	1	38298673	38332005	37200000:38400000	-	0.728	6	Diptera-specific	Stage-non-specific	FALSE
110674877	LOC110674877	XP_021695151.1	1	39772399	39773142	39600000:40800000	+	0.931	4	Conserved	Stage-specific	FALSE
110675101	LOC110675101	XP_021695178.1	2	100577973	100578916	99600000:100800000	-	0.937	6	Diptera-specific	Stage-specific	Diptera/stage-specific
110675102	LOC110675102	XP_021695179.1	2	100628389	100629033	99600000:100800000	-	0.921	4	Conserved	Stage-specific	FALSE
110675110	LOC110675110	XP_021695180.1	2	102367995	102368570	102000000:103200000	+	0.907	6	Diptera-specific	Stage-specific	Diptera/stage-specific
110675119	LOC110675119	XP_021695189.1	2	100754814	100770423	99600000:100800000	-	0.915	1	Conserved	Stage-specific	FALSE
110675122	LOC110675122	XP_021695192.1	2	103684509	103685687	103200000:104400000	-	0.828	1	Conserved	Stage-non-specific	FALSE
110675124	LOC110675124	XP_021695195.1	2	112121287	112122645	111600000:112800000	-	0.92	4	Conserved	Stage-specific	FALSE
110675143	LOC110675143	XP_021695216.1	2	153324498	153346751	152400000:153600000	-	0.646	5	Conserved	Stage-non-specific	FALSE
110675149	LOC110675149	XP_021695223.1	2	173017197	173019221	172800000:174000000	-	0.889	6	Diptera-specific	Stage-specific	Diptera/stage-specific
110675150	LOC110675150	XP_021695225.1	1	71459913	71461038	70800000:72000000	-	0.601	1	Conserved	Stage-non-specific	FALSE
110675159	LOC110675159	XP_021695241.1	2	204118463	204119014	204000000:205200000	+	0.689	6	Diptera-specific	Stage-non-specific	FALSE
110675186	LOC110675186	XP_021695285.1	2	300504043	300510736	300000000:301200000	-	0.851	1	Conserved	Stage-specific	FALSE
110675201	LOC110675201	XP_021695306.1	2	330270026	330270766	330000000:331200000	+	0.911	6	Diptera-specific	Stage-specific	Diptera/stage-specific
110675210	LOC110675210	XP_021695316.1	2	351058667	351059884	350400000:351600000	-	0.656	1	Conserved	Stage-non-specific	FALSE
110675216	LOC110675216	XP_021695331.1	2	375465995	375466475	374400000:375600000	+	0.987	5	Conserved	Stage-specific	FALSE
110675217	LOC110675217	XP_021695332.1	2	375500830	375501375	374400000:375600000	+	0.988	5	Conserved	Stage-specific	FALSE
110675223	LOC110675223	XP_021695341.1	2	408449378	408732949	408000000:409200000	-	0.837	1	Conserved	Stage-non-specific	FALSE
110675237	LOC110675237	XP_021695378.1	2	431523042	431524413	430800000:432000000	+	0.933	1	Conserved	Stage-specific	FALSE
110675241	LOC110675241	XP_021695385.1	2	447549852	447551034	446400000:447600000	+	0.872	1	Conserved	Stage-specific	FALSE
110675242	LOC110675242	XP_021695386.1	2	449971876	449972522	448800000:450000000	-	0.857	5	Conserved	Stage-specific	FALSE
110675243	LOC110675243	XP_021695387.1	2	449993447	449994156	448800000:450000000	+	0.869	3	Conserved	Stage-specific	FALSE
110675246	LOC110675246	XP_021695390.1	1	72465654	72485268	72000000:73200000	+	0.758	6	Diptera-specific	Stage-non-specific	FALSE
110675253	LOC110675253	XP_021695392.1	2	468120977	468279157	468000000:469200000	-	0.757	1	Conserved	Stage-non-specific	FALSE
110675256	LOC110675256	XP_021695395.1	2	470892375	470907929	470400000:471600000	+	0.919	6	Diptera-specific	Stage-specific	Diptera/stage-specific
110675257	LOC110675257	XP_021695397.1	2	474158884	474224670	474000000:475200000	-	0.927	1	Conserved	Stage-specific	FALSE
110675265	LOC110675265	XP_021695436.1	2	107892828	107893750	106800000:108000000	-	0.899	1	Conserved	Stage-specific	FALSE
110675279	LOC110675279	XP_021695455.1	2	2975054	2976116	2400000:3600000	+	0.972	6	Diptera-specific	Stage-specific	Diptera/stage-specific
110675280	LOC110675280	XP_021695456.1	2	2956967	2958048	2400000:3600000	-	0.991	6	Diptera-specific	Stage-specific	Diptera/stage-specific
110675281	LOC110675281	XP_021695457.1	2	3589297	3590454	2400000:3600000	-	0.94	6	Diptera-specific	Stage-specific	Diptera/stage-specific
110675282	LOC110675282	XP_021695458.1	2	2932348	3618091	2400000:3600000	+	0.908	6	Diptera-specific	Stage-specific	Diptera/stage-specific
110675288	LOC110675288	XP_021695482.1	1	73184933	73185821	72000000:73200000	+	0.557	1	Conserved	Stage-non-specific	FALSE
110675293	LOC110675293	XP_021695488.1	1	73193379	73194108	72000000:73200000	-	0.75	1	Conserved	Stage-non-specific	FALSE
110675294	LOC110675294	XP_021695487.1	2	4435111	4449939	3600000:4800000	+	0.9	1	Conserved	Stage-specific	FALSE
110675295	LOC110675295	XP_021695490.1	2	4602462	4603833	3600000:4800000	-	0.958	6	Diptera-specific	Stage-specific	Diptera/stage-specific
110675306	LOC110675306	XP_021695512.1	2	6441051	6442241	6000000:7200000	-	0.962	1	Conserved	Stage-specific	FALSE
110675310	LOC110675310	XP_021695528.1	2	6654882	6656529	6000000:7200000	+	0.956	6	Diptera-specific	Stage-specific	Diptera/stage-specific
110675318	LOC110675318	XP_021695560.1	1	73504102	73523184	73200000:74400000	+	0.85	1	Conserved	Stage-specific	FALSE
110675326	LOC110675326	XP_021695581.1	2	130523023	130523912	129600000:130800000	-	0.983	6	Diptera-specific	Stage-specific	Diptera/stage-specific
110675339	LOC110675339	XP_021695627.1	2	141110453	141111488	140400000:141600000	+	0.966	1	Conserved	Stage-specific	FALSE
110675343	LOC110675343	XP_021695639.1	2	15279774	15282312	14400000:15600000	-	0.839	1	Conserved	Stage-non-specific	FALSE
110675348	LOC110675348	XP_021695720.1	1	74008298	74009392	73200000:74400000	-	0.985	6	Diptera-specific	Stage-specific	Diptera/stage-specific
110675366	LOC110675366	XP_021695788.1	2	19283757	19284953	19200000:20400000	+	0.531	5	Conserved	Stage-non-specific	FALSE
110675370	LOC110675370	XP_021695836.1	2	20838031	20872418	20400000:21600000	+	0.799	3	Conserved	Stage-non-specific	FALSE
110675376	LOC110675376	XP_021695875.1	2	21746603	21748276	21600000:22800000	-	0.46	1	Conserved	Stage-non-specific	FALSE
110675386	LOC110675386	XP_021695922.1	1	76392673	76393763	75600000:76800000	-	0.849	1	Conserved	Stage-non-specific	FALSE
110675397	LOC110675397	XP_021696008.1	2	25739743	25933757	25200000:26400000	-	0.605	1	Conserved	Stage-non-specific	FALSE
110675398	LOC110675398	XP_021696016.1	2	26023944	26031878	25200000:26400000	-	0.938	4	Conserved	Stage-specific	FALSE
110675399	LOC110675399	XP_021696017.1	2	26059789	26060697	25200000:26400000	-	0.916	6	Diptera-specific	Stage-specific	Diptera/stage-specific
110675401	LOC110675401	XP_021696020.1	2	26066924	26067915	25200000:26400000	+	0.925	6	Diptera-specific	Stage-specific	Diptera/stage-specific
110675403	LOC110675403	XP_021696024.1	2	26168017	26169346	25200000:26400000	-	0.783	1	Conserved	Stage-non-specific	FALSE
110675408	LOC110675408	XP_021696036.1	2	26730244	26735355	26400000:27600000	+	0.585	1	Conserved	Stage-non-specific	FALSE
110675420	LOC110675420	XP_021696077.1	2	29326343	29331634	28800000:30000000	-	0.704	1	Conserved	Stage-non-specific	FALSE
110675422	LOC110675422	XP_021696083.1	2	29433217	29535288	28800000:30000000	+	0.766	1	Conserved	Stage-non-specific	FALSE
110675428	LOC110675428	XP_021696097.1	2	173054333	173056058	172800000:174000000	-	0.871	6	Diptera-specific	Stage-specific	Diptera/stage-specific
110675429	LOC110675429	XP_021696126.1	2	31239409	31240506	31200000:32400000	+	0.956	4	Conserved	Stage-specific	FALSE
110675440	LOC110675440	XP_021696178.1	2	178097662	178098194	177600000:178800000	+	0.938	2	Conserved	Stage-specific	FALSE
110675441	LOC110675441	XP_021696179.1	2	34363058	34363524	33600000:34800000	-	1	6	Diptera-specific	Stage-specific	Diptera/stage-specific
110675453	LOC110675453	XP_021696232.1	2	36151788	36152879	36000000:37200000	-	0.996	6	Diptera-specific	Stage-specific	Diptera/stage-specific
110675454	LOC110675454	XP_021696233.1	2	36219094	36220133	36000000:37200000	+	0.951	6	Diptera-specific	Stage-specific	Diptera/stage-specific
110675455	LOC110675455	XP_021696234.1	2	36233176	36234197	36000000:37200000	-	0.918	6	Diptera-specific	Stage-specific	Diptera/stage-specific
110675456	LOC110675456	XP_021696235.1	2	36246647	36248034	36000000:37200000	+	0.882	6	Diptera-specific	Stage-specific	Diptera/stage-specific
110675466	LOC110675466	XP_021696266.1	2	37472237	37472756	37200000:38400000	-	0.959	2	Conserved	Stage-specific	FALSE
110675468	LOC110675468	XP_021696268.1	2	37589851	37590814	37200000:38400000	-	0.93	5	Conserved	Stage-specific	FALSE
110675471	LOC110675471	XP_021696282.1	2	191312577	191313301	190800000:192000000	-	0.944	6	Diptera-specific	Stage-specific	Diptera/stage-specific
110675476	LOC110675476	XP_021696298.1	2	39519862	39526805	38400000:39600000	-	0.946	6	Diptera-specific	Stage-specific	Diptera/stage-specific
110675484	LOC110675484	XP_021696302.1	2	197784651	197786472	196800000:198000000	-	0.944	6	Diptera-specific	Stage-specific	Diptera/stage-specific
110675487	LOC110675487	XP_021696306.1	2	199326244	199326787	199200000:200400000	-	0.716	1	Conserved	Stage-non-specific	FALSE
110675493	LOC110675493	XP_021696321.1	2	41898386	41900216	40800000:42000000	-	0.539	1	Conserved	Stage-non-specific	FALSE
110675495	LOC110675495	XP_021696330.1	2	42002985	42003498	42000000:43200000	-	0.918	6	Diptera-specific	Stage-specific	Diptera/stage-specific
110675498	LOC110675498	XP_021696371.1	2	44163666	44177918	43200000:44400000	-	0.831	1	Conserved	Stage-non-specific	FALSE
110675502	LOC110675502	XP_021696417.1	2	45342897	45362417	44400000:45600000	-	0.991	6	Diptera-specific	Stage-specific	Diptera/stage-specific
110675503	LOC110675503	XP_021696419.1	2	45450018	45461332	44400000:45600000	-	0.922	6	Diptera-specific	Stage-specific	Diptera/stage-specific
110675513	LOC110675513	XP_021696461.1	2	205954710	205956417	205200000:206400000	+	0.969	6	Diptera-specific	Stage-specific	Diptera/stage-specific
110675519	LOC110675519	XP_021696488.1	2	49066776	49068705	48000000:49200000	+	0.781	1	Conserved	Stage-non-specific	FALSE
110675521	LOC110675521	XP_021696504.1	2	49242254	49243733	49200000:50400000	-	0.692	1	Conserved	Stage-non-specific	FALSE
110675538	LOC110675538	XP_021696530.1	2	52119819	52121247	51600000:52800000	-	0.943	4	Conserved	Stage-specific	FALSE
110675561	LOC110675561	XP_021696569.1	2	55692958	55712526	55200000:56400000	-	0.891	1	Conserved	Stage-specific	FALSE
110675562	LOC110675562	XP_021696575.1	2	55990910	55992681	55200000:56400000	+	0.898	1	Conserved	Stage-specific	FALSE
110675563	LOC110675563	XP_021696580.1	2	56382511	56383480	55200000:56400000	-	0.77	5	Conserved	Stage-non-specific	FALSE
110675564	LOC110675564	XP_021696581.1	2	56383852	56388078	55200000:56400000	+	0.925	6	Diptera-specific	Stage-specific	Diptera/stage-specific
110675571	LOC110675571	XP_021696593.1	2	57079065	57080289	56400000:57600000	+	0.797	6	Diptera-specific	Stage-non-specific	FALSE
110675573	LOC110675573	XP_021696595.1	2	57063786	57078703	56400000:57600000	+	0.884	6	Diptera-specific	Stage-specific	Diptera/stage-specific
110675574	LOC110675574	XP_021696596.1	2	57502274	57502885	56400000:57600000	+	0.982	6	Diptera-specific	Stage-specific	Diptera/stage-specific
110675577	LOC110675577	XP_021696604.1	2	57810574	57811417	57600000:58800000	-	0.937	6	Diptera-specific	Stage-specific	Diptera/stage-specific
110675578	LOC110675578	XP_021696609.1	2	57956852	57961921	57600000:58800000	-	0.89	6	Diptera-specific	Stage-specific	Diptera/stage-specific
110675582	LOC110675582	XP_021696631.1	2	58624727	58760364	57600000:58800000	-	0.639	1	Conserved	Stage-non-specific	FALSE
110675593	LOC110675593	XP_021696708.1	1	45502539	45503809	44400000:45600000	-	0.732	1	Conserved	Stage-non-specific	FALSE
110675599	LOC110675599	XP_021696718.1	1	81594295	81596844	80400000:81600000	+	0.953	1	Conserved	Stage-specific	FALSE
110675601	LOC110675601	XP_021696720.1	2	63380966	63393930	62400000:63600000	+	0.788	5	Conserved	Stage-non-specific	FALSE
110675606	LOC110675606	XP_021696725.1	2	245054629	245055608	244800000:246000000	+	0.813	6	Diptera-specific	Stage-non-specific	FALSE
110675607	LOC110675607	XP_021696743.1	2	64214636	64215487	63600000:64800000	-	0.972	4	Conserved	Stage-specific	FALSE
110675609	LOC110675609	XP_021696764.1	2	64822152	64823541	64800000:66000000	-	0.781	1	Conserved	Stage-non-specific	FALSE
110675610	LOC110675610	XP_021696765.1	2	64848268	64849052	64800000:66000000	-	0.909	1	Conserved	Stage-specific	FALSE
110675611	LOC110675611	XP_021696766.1	2	64872866	64874255	64800000:66000000	+	0.9	1	Conserved	Stage-specific	FALSE
110675613	LOC110675613	XP_021696773.1	2	65194660	65206568	64800000:66000000	+	0.711	1	Conserved	Stage-non-specific	FALSE
110675614	LOC110675614	XP_021696805.1	1	45490968	45491763	44400000:45600000	+	0.696	1	Conserved	Stage-non-specific	FALSE
110675616	LOC110675616	XP_021696781.1	2	65750361	65918796	64800000:66000000	-	0.653	6	Diptera-specific	Stage-non-specific	FALSE
110675632	LOC110675632	XP_021696837.1	2	69071870	69074653	68400000:69600000	-	0.953	1	Conserved	Stage-specific	FALSE
110675634	LOC110675634	XP_021696901.1	1	45501809	45502618	44400000:45600000	+	0.751	1	Conserved	Stage-non-specific	FALSE
110675637	LOC110675637	XP_021696872.1	2	70670085	70671346	69600000:70800000	+	0.652	6	Diptera-specific	Stage-non-specific	FALSE
110675643	LOC110675643	XP_021696899.1	2	72227085	72244667	72000000:73200000	-	0.746	1	Conserved	Stage-non-specific	FALSE
110675654	LOC110675654	XP_021696910.1	2	270310724	270312248	270000000:271200000	+	1	6	Diptera-specific	Stage-specific	Diptera/stage-specific
110675656	LOC110675656	XP_021696914.1	2	74416768	74510464	74400000:75600000	-	0.754	1	Conserved	Stage-non-specific	FALSE
110675666	LOC110675666	XP_021696954.1	1	83346608	83347580	82800000:84000000	+	0.926	6	Diptera-specific	Stage-specific	Diptera/stage-specific
110675667	LOC110675667	XP_021696955.1	2	76171723	76188459	75600000:76800000	+	0.413	1	Conserved	Stage-non-specific	FALSE
110675671	LOC110675671	XP_021696988.1	2	276163626	276165539	276000000:277200000	-	0.966	6	Diptera-specific	Stage-specific	Diptera/stage-specific
110675672	LOC110675672	XP_021696989.1	2	277369945	277371343	277200000:278400000	+	0.883	6	Diptera-specific	Stage-specific	Diptera/stage-specific
110675681	LOC110675681	XP_021697014.1	2	78694083	78700963	78000000:79200000	-	0.63	2	Conserved	Stage-non-specific	FALSE
110675682	LOC110675682	XP_021697019.1	2	78710457	78712306	78000000:79200000	+	0.652	5	Conserved	Stage-non-specific	FALSE
110675699	LOC110675699	XP_021697042.1	2	82746459	82747010	81600000:82800000	-	0.918	6	Diptera-specific	Stage-specific	Diptera/stage-specific
110675711	LOC110675711	XP_021697101.1	2	84999390	85031176	84000000:85200000	-	0.936	3	Conserved	Stage-specific	FALSE
110675720	LOC110675720	XP_021697122.1	2	86249613	86250491	85200000:86400000	+	0.888	6	Diptera-specific	Stage-specific	Diptera/stage-specific
110675722	LOC110675722	XP_021697123.1	2	86317807	86318580	85200000:86400000	-	0.905	4	Conserved	Stage-specific	FALSE
110675723	LOC110675723	XP_021697124.1	2	86325928	86326676	85200000:86400000	-	0.972	6	Diptera-specific	Stage-specific	Diptera/stage-specific
110675724	LOC110675724	XP_021697125.1	2	86366250	86366837	85200000:86400000	-	0.95	6	Diptera-specific	Stage-specific	Diptera/stage-specific
110675725	LOC110675725	XP_021697126.1	2	86358941	86359579	85200000:86400000	+	0.982	6	Diptera-specific	Stage-specific	Diptera/stage-specific
110675726	LOC110675726	XP_021697127.1	2	86367133	86367677	85200000:86400000	+	0.934	6	Diptera-specific	Stage-specific	Diptera/stage-specific
110675727	LOC110675727	XP_021697128.1	2	86371566	86372089	85200000:86400000	-	0.91	6	Diptera-specific	Stage-specific	Diptera/stage-specific
110675728	LOC110675728	XP_021697129.1	2	86372395	86373009	85200000:86400000	+	0.933	6	Diptera-specific	Stage-specific	Diptera/stage-specific
110675733	LOC110675733	XP_021697146.1	2	86785817	86797933	86400000:87600000	-	0.872	2	Conserved	Stage-specific	FALSE
110675736	LOC110675736	XP_021697157.1	1	84321353	84363443	84000000:85200000	-	0.86	3	Conserved	Stage-specific	FALSE
110675740	LOC110675740	XP_021697182.1	1	45550654	45578708	44400000:45600000	+	0.458	1	Conserved	Stage-non-specific	FALSE
110675741	LOC110675741	XP_021697169.1	1	84298555	84321535	84000000:85200000	+	0.96	6	Diptera-specific	Stage-specific	Diptera/stage-specific
110675757	LOC110675757	XP_021697175.1	2	315911410	315925353	315600000:316800000	+	0.937	4	Conserved	Stage-specific	FALSE
110675779	LOC110675779	XP_021697233.1	1	85371749	85437078	85200000:86400000	-	0.775	6	Diptera-specific	Stage-non-specific	FALSE
110675781	LOC110675781	XP_021697241.1	2	92974061	92990493	92400000:93600000	+	0.806	1	Conserved	Stage-non-specific	FALSE
110675782	LOC110675782	XP_021697245.1	2	93272520	93322785	92400000:93600000	-	0.826	1	Conserved	Stage-non-specific	FALSE
110675792	LOC110675792	XP_021697286.1	2	325160300	325160891	324000000:325200000	-	0.933	6	Diptera-specific	Stage-specific	Diptera/stage-specific
110675803	LOC110675803	XP_021697301.1	2	96392904	96450277	96000000:97200000	+	0.652	1	Conserved	Stage-non-specific	FALSE
110675809	LOC110675809	XP_021697326.1	2	97326896	97355449	97200000:98400000	-	0.865	1	Conserved	Stage-specific	FALSE
110675810	LOC110675810	XP_021697327.1	2	97366284	97368282	97200000:98400000	+	0.492	1	Conserved	Stage-non-specific	FALSE
110675811	LOC110675811	XP_021697329.1	2	97368226	97368815	97200000:98400000	-	0.644	1	Conserved	Stage-non-specific	FALSE
110675820	LOC110675820	XP_021697366.1	2	99269020	99334065	98400000:99600000	+	0.782	1	Conserved	Stage-non-specific	FALSE
110675827	LOC110675827	XP_021697395.1	2	100384751	100386008	99600000:100800000	+	0.784	4	Conserved	Stage-non-specific	FALSE
110675836	LOC110675836	XP_021697399.1	2	100764272	100787199	99600000:100800000	-	0.816	6	Diptera-specific	Stage-non-specific	FALSE
110675839	LOC110675839	XP_021697403.1	1	86131571	86191709	85200000:86400000	-	0.644	1	Conserved	Stage-non-specific	FALSE
110675897	LOC110675897	XP_021697568.1	2	107128707	107153777	106800000:108000000	-	0.692	4	Conserved	Stage-non-specific	FALSE
110675903	LOC110675903	XP_021697594.1	2	108501265	108501988	108000000:109200000	-	0.643	1	Conserved	Stage-non-specific	FALSE
110675912	LOC110675912	XP_021697621.1	2	110621373	110630662	110400000:111600000	-	0.91	2	Conserved	Stage-specific	FALSE
110675914	LOC110675914	XP_021697629.1	2	110837212	110858599	110400000:111600000	-	0.91	2	Conserved	Stage-specific	FALSE
110675915	LOC110675915	XP_021697633.1	2	110995157	111054128	110400000:111600000	+	0.749	1	Conserved	Stage-non-specific	FALSE
110675918	LOC110675918	XP_021697636.1	2	111121169	111141636	110400000:111600000	-	0.86	4	Conserved	Stage-specific	FALSE
110675919	LOC110675919	XP_021697651.1	2	111328111	111328860	110400000:111600000	-	0.57	1	Conserved	Stage-non-specific	FALSE
110675929	LOC110675929	XP_021697697.1	2	112731907	112733862	111600000:112800000	-	0.918	6	Diptera-specific	Stage-specific	Diptera/stage-specific
110675930	LOC110675930	XP_021697699.1	2	369437581	369439673	368400000:369600000	+	0.98	4	Conserved	Stage-specific	FALSE
110675941	LOC110675941	XP_021697712.1	2	374414103	374415083	374400000:375600000	+	0.954	4	Conserved	Stage-specific	FALSE
110675944	LOC110675944	XP_021697715.1	2	114019231	114020331	114000000:115200000	+	0.999	1	Conserved	Stage-specific	FALSE
110675945	LOC110675945	XP_021697716.1	2	379175340	379176212	378000000:379200000	+	0.999	6	Diptera-specific	Stage-specific	Diptera/stage-specific
110675946	LOC110675946	XP_021697718.1	2	379194688	379195869	378000000:379200000	-	0.973	6	Diptera-specific	Stage-specific	Diptera/stage-specific
110675957	LOC110675957	XP_021697752.1	2	115678031	115707305	115200000:116400000	+	0.578	1	Conserved	Stage-non-specific	FALSE
110675966	LOC110675966	XP_021697809.1	2	118833448	118835234	118800000:120000000	+	0.847	6	Diptera-specific	Stage-non-specific	FALSE
110675968	LOC110675968	XP_021697811.1	2	118885668	118887004	118800000:120000000	-	0.865	6	Diptera-specific	Stage-specific	Diptera/stage-specific
110675977	LOC110675977	XP_021697855.1	2	122131185	122324825	121200000:122400000	-	0.891	1	Conserved	Stage-specific	FALSE
110675982	LOC110675982	XP_021697883.1	2	123216452	123230639	122400000:123600000	-	0.997	6	Diptera-specific	Stage-specific	Diptera/stage-specific
110675983	LOC110675983	XP_021697895.1	2	123811189	123829840	123600000:124800000	-	0.474	1	Conserved	Stage-non-specific	FALSE
110676001	LOC110676001	XP_021697925.1	2	125694076	125695420	124800000:126000000	-	0.999	6	Diptera-specific	Stage-specific	Diptera/stage-specific
110676014	LOC110676014	XP_021698026.1	2	128474970	128476177	128400000:129600000	+	0.866	6	Diptera-specific	Stage-specific	Diptera/stage-specific
110676017	LOC110676017	XP_021698042.1	2	129267921	129269649	128400000:129600000	-	0.997	2	Conserved	Stage-specific	FALSE
110676020	LOC110676020	XP_021698053.1	1	91587865	91656376	91200000:92400000	+	0.778	1	Conserved	Stage-non-specific	FALSE
110676030	LOC110676030	XP_021698114.1	2	132653747	132655288	132000000:133200000	-	0.597	1	Conserved	Stage-non-specific	FALSE
110676045	LOC110676045	XP_021698198.1	2	135872831	135873494	135600000:136800000	+	0.447	1	Conserved	Stage-non-specific	FALSE
110676047	LOC110676047	XP_021698221.1	2	428795538	428796163	428400000:429600000	+	0.933	6	Diptera-specific	Stage-specific	Diptera/stage-specific
110676048	LOC110676048	XP_021698224.1	2	428975431	428976043	428400000:429600000	-	0.965	6	Diptera-specific	Stage-specific	Diptera/stage-specific
110676049	LOC110676049	XP_021698225.1	2	428995006	428995609	428400000:429600000	+	0.977	6	Diptera-specific	Stage-specific	Diptera/stage-specific
110676050	LOC110676050	XP_021698226.1	2	429203103	429203755	428400000:429600000	-	0.956	6	Diptera-specific	Stage-specific	Diptera/stage-specific
110676063	LOC110676063	XP_021698250.1	2	140376957	140377887	139200000:140400000	+	0.989	1	Conserved	Stage-specific	FALSE
110676075	LOC110676075	XP_021698268.1	2	449977619	449978333	448800000:450000000	+	0.872	5	Conserved	Stage-specific	FALSE
110676076	LOC110676076	XP_021698269.1	2	450125467	450126219	450000000:451200000	-	0.967	4	Conserved	Stage-specific	FALSE
110676078	LOC110676078	XP_021698272.1	2	453180756	453183668	452400000:453600000	-	0.879	6	Diptera-specific	Stage-specific	Diptera/stage-specific
110676083	LOC110676083	XP_021698281.1	2	143663120	143683926	142800000:144000000	+	0.917	1	Conserved	Stage-specific	FALSE
110676084	LOC110676084	XP_021698282.1	2	143684493	143797443	142800000:144000000	-	0.72	1	Conserved	Stage-non-specific	FALSE
110676091	LOC110676091	XP_021698314.1	1	92831824	92847326	92400000:93600000	+	0.528	1	Conserved	Stage-non-specific	FALSE
110676106	LOC110676106	XP_021698339.1	2	147203124	147205661	146400000:147600000	+	0.912	1	Conserved	Stage-specific	FALSE
110676109	LOC110676109	XP_021698350.1	2	147393054	147409734	146400000:147600000	-	0.765	1	Conserved	Stage-non-specific	FALSE
110676114	LOC110676114	XP_021698397.1	2	149835251	149870948	148800000:150000000	-	0.838	4	Conserved	Stage-non-specific	FALSE
110676121	LOC110676121	XP_021698436.1	2	151345473	151355916	151200000:152400000	+	0.823	1	Conserved	Stage-non-specific	FALSE
110676126	LOC110676126	XP_021698471.1	2	152587010	152651919	152400000:153600000	-	0.76	1	Conserved	Stage-non-specific	FALSE
110676127	LOC110676127	XP_021698473.1	2	152769062	152774544	152400000:153600000	+	0.927	6	Diptera-specific	Stage-specific	Diptera/stage-specific
110676128	LOC110676128	XP_021698476.1	2	152826819	152853081	152400000:153600000	-	0.865	6	Diptera-specific	Stage-specific	Diptera/stage-specific
110676130	LOC110676130	XP_021698482.1	2	152998317	153022969	152400000:153600000	-	0.829	6	Diptera-specific	Stage-non-specific	FALSE
110676131	LOC110676131	XP_021698493.1	2	153267669	153287726	152400000:153600000	-	0.6	1	Conserved	Stage-non-specific	FALSE
110676135	LOC110676135	XP_021698500.1	1	93878728	93880460	93600000:94800000	+	0.899	1	Conserved	Stage-specific	FALSE
110676139	LOC110676139	XP_021698547.1	2	155094330	155104409	154800000:156000000	-	0.699	1	Conserved	Stage-non-specific	FALSE
110676143	LOC110676143	XP_021698575.1	2	155834980	155835520	154800000:156000000	+	0.896	6	Diptera-specific	Stage-specific	Diptera/stage-specific
110676144	LOC110676144	XP_021698576.1	2	155841498	155842000	154800000:156000000	-	0.897	6	Diptera-specific	Stage-specific	Diptera/stage-specific
110676145	LOC110676145	XP_021698579.1	2	155874123	155874695	154800000:156000000	+	0.981	6	Diptera-specific	Stage-specific	Diptera/stage-specific
110676147	LOC110676147	XP_021698581.1	2	155937473	155938165	154800000:156000000	+	0.953	6	Diptera-specific	Stage-specific	Diptera/stage-specific
110676148	LOC110676148	XP_021698582.1	2	155948131	155949142	154800000:156000000	-	0.827	6	Diptera-specific	Stage-non-specific	FALSE
110676149	LOC110676149	XP_021698586.1	2	156109471	156110907	156000000:157200000	-	0.921	6	Diptera-specific	Stage-specific	Diptera/stage-specific
110676151	LOC110676151	XP_021698587.1	2	156140995	156143508	156000000:157200000	-	0.841	6	Diptera-specific	Stage-non-specific	FALSE
110676152	LOC110676152	XP_021698588.1	2	156190356	156204334	156000000:157200000	-	0.943	6	Diptera-specific	Stage-specific	Diptera/stage-specific
110676157	LOC110676157	XP_021698621.1	1	94802420	94898069	94800000:96000000	-	0.83	5	Conserved	Stage-non-specific	FALSE
110676173	LOC110676173	XP_021698680.1	2	161719791	161720730	160800000:162000000	-	0.934	6	Diptera-specific	Stage-specific	Diptera/stage-specific
110676188	LOC110676188	XP_021698771.1	2	168658592	168659049	168000000:169200000	+	0.978	6	Diptera-specific	Stage-specific	Diptera/stage-specific
110676189	LOC110676189	XP_021698773.1	2	168774040	168775022	168000000:169200000	-	0.962	6	Diptera-specific	Stage-specific	Diptera/stage-specific
110676190	LOC110676190	XP_021698774.1	2	168816376	168823086	168000000:169200000	+	0.944	6	Diptera-specific	Stage-specific	Diptera/stage-specific
110676199	LOC110676199	XP_021698825.1	2	170683081	170684051	170400000:171600000	+	0.653	1	Conserved	Stage-non-specific	FALSE
110676201	LOC110676201	XP_021698831.1	2	171337781	171339741	170400000:171600000	+	0.787	2	Conserved	Stage-non-specific	FALSE
110676219	LOC110676219	XP_021698899.1	2	174869338	174889368	174000000:175200000	+	0.895	6	Diptera-specific	Stage-specific	Diptera/stage-specific
110676221	LOC110676221	XP_021698909.1	1	97530314	97531144	97200000:98400000	+	0.884	6	Diptera-specific	Stage-specific	Diptera/stage-specific
110676223	LOC110676223	XP_021698919.1	2	176190580	176195088	175200000:176400000	-	0.482	1	Conserved	Stage-non-specific	FALSE
110676224	LOC110676224	XP_021698930.1	2	176299430	176315079	175200000:176400000	+	0.234	1	Conserved	Stage-non-specific	FALSE
110676227	LOC110676227	XP_021698958.1	2	177736797	177740024	177600000:178800000	-	0.998	6	Diptera-specific	Stage-specific	Diptera/stage-specific
110676230	LOC110676230	XP_021698967.1	2	178635268	178638868	177600000:178800000	+	0.669	6	Diptera-specific	Stage-non-specific	FALSE
110676231	LOC110676231	XP_021698969.1	2	178905912	178922114	178800000:180000000	+	0.994	2	Conserved	Stage-specific	FALSE
110676232	LOC110676232	XP_021698972.1	2	178988630	178995883	178800000:180000000	+	0.516	1	Conserved	Stage-non-specific	FALSE
110676235	LOC110676235	XP_021698994.1	2	179368025	179557276	178800000:180000000	-	0.467	1	Conserved	Stage-non-specific	FALSE
110676240	LOC110676240	XP_021699028.1	1	98220116	98222709	97200000:98400000	-	0.839	6	Diptera-specific	Stage-non-specific	FALSE
110676244	LOC110676244	XP_021699030.1	2	182485211	182488525	182400000:183600000	+	0.597	1	Conserved	Stage-non-specific	FALSE
110676249	LOC110676249	XP_021699084.1	1	98530989	98549473	98400000:99600000	+	0.648	1	Conserved	Stage-non-specific	FALSE
110676261	LOC110676261	XP_021699137.1	1	98669421	98671782	98400000:99600000	-	0.64	6	Diptera-specific	Stage-non-specific	FALSE
110676273	LOC110676273	XP_021699204.1	1	98856912	98869747	98400000:99600000	+	0.508	1	Conserved	Stage-non-specific	FALSE
110676274	LOC110676274	XP_021699205.1	2	191778678	191781309	190800000:192000000	-	0.725	1	Conserved	Stage-non-specific	FALSE
110676279	LOC110676279	XP_021699240.1	2	193068139	193069131	192000000:193200000	-	0.822	1	Conserved	Stage-non-specific	FALSE
110676280	LOC110676280	XP_021699248.1	2	193559219	193559908	193200000:194400000	-	0.92	6	Diptera-specific	Stage-specific	Diptera/stage-specific
110676281	LOC110676281	XP_021699249.1	2	193611235	193612096	193200000:194400000	+	0.928	6	Diptera-specific	Stage-specific	Diptera/stage-specific
110676292	LOC110676292	XP_021699291.1	2	196010183	196041373	195600000:196800000	+	0.773	2	Conserved	Stage-non-specific	FALSE
110676293	LOC110676293	XP_021699294.1	2	196081374	196082020	195600000:196800000	+	0.974	1	Conserved	Stage-specific	FALSE
110676294	LOC110676294	XP_021699295.1	2	196078052	196078742	195600000:196800000	+	0.93	1	Conserved	Stage-specific	FALSE
110676296	LOC110676296	XP_021699310.1	1	99043518	99047117	98400000:99600000	+	0.764	1	Conserved	Stage-non-specific	FALSE
110676297	LOC110676297	XP_021699336.1	2	196785521	196786218	195600000:196800000	+	0.723	1	Conserved	Stage-non-specific	FALSE
110676299	LOC110676299	XP_021699356.1	2	197772055	197773539	196800000:198000000	+	0.737	2	Conserved	Stage-non-specific	FALSE
110676300	LOC110676300	XP_021699367.1	1	100638569	100639678	99600000:100800000	+	0.93	6	Diptera-specific	Stage-specific	Diptera/stage-specific
110676303	LOC110676303	XP_021699374.1	2	199104339	199106058	198000000:199200000	-	0.974	6	Diptera-specific	Stage-specific	Diptera/stage-specific
110676304	LOC110676304	XP_021699379.1	2	199136361	199137425	198000000:199200000	+	0.472	1	Conserved	Stage-non-specific	FALSE
110676307	LOC110676307	XP_021699388.1	2	200020815	200028863	199200000:200400000	-	0.737	1	Conserved	Stage-non-specific	FALSE
110676312	LOC110676312	XP_021699405.1	2	200786729	200808940	200400000:201600000	+	0.744	6	Diptera-specific	Stage-non-specific	FALSE
110676314	LOC110676314	XP_021699408.1	2	200823379	200828190	200400000:201600000	+	0.623	1	Conserved	Stage-non-specific	FALSE
110676327	LOC110676327	XP_021699471.1	2	205129819	205131377	204000000:205200000	+	0.535	1	Conserved	Stage-non-specific	FALSE
110676328	LOC110676328	XP_021699490.1	2	205837976	205850399	205200000:206400000	-	0.917	6	Diptera-specific	Stage-specific	Diptera/stage-specific
110676353	LOC110676353	XP_021699569.1	2	211764961	211782321	211200000:212400000	-	0.804	6	Diptera-specific	Stage-non-specific	FALSE
110676364	LOC110676364	XP_021699607.1	2	213517612	213520578	212400000:213600000	-	0.78	1	Conserved	Stage-non-specific	FALSE
110676370	LOC110676370	XP_021699636.1	2	214553521	214566663	213600000:214800000	+	0.679	3	Conserved	Stage-non-specific	FALSE
110676375	LOC110676375	XP_021699654.1	2	215384972	215627309	214800000:216000000	-	0.93	1	Conserved	Stage-specific	FALSE
110676378	LOC110676378	XP_021699721.1	2	218761581	218794258	218400000:219600000	-	0.662	3	Conserved	Stage-non-specific	FALSE
110676379	LOC110676379	XP_021699724.1	2	218797541	218863432	218400000:219600000	+	0.844	1	Conserved	Stage-non-specific	FALSE
110676393	LOC110676393	XP_021699804.1	2	221975452	221988226	220800000:222000000	-	0.889	2	Conserved	Stage-specific	FALSE
110676394	LOC110676394	XP_021699809.1	2	222434700	222461096	222000000:223200000	+	0.856	4	Conserved	Stage-specific	FALSE
110676395	LOC110676395	XP_021699815.1	2	222572440	222723961	222000000:223200000	-	0.633	6	Diptera-specific	Stage-non-specific	FALSE
110676417	LOC110676417	XP_021699960.1	2	227824420	227857213	226800000:228000000	+	0.5	1	Conserved	Stage-non-specific	FALSE
110676428	LOC110676428	XP_021699985.1	2	228969617	228997661	228000000:229200000	-	0.995	6	Diptera-specific	Stage-specific	Diptera/stage-specific
110676431	LOC110676431	XP_021699991.1	2	229048126	229183391	228000000:229200000	+	0.992	5	Conserved	Stage-specific	FALSE
110676455	LOC110676455	XP_021700084.1	2	231686802	231710020	231600000:232800000	-	0.905	1	Conserved	Stage-specific	FALSE
110676462	LOC110676462	XP_021700108.1	2	232116048	232127039	231600000:232800000	-	0.723	1	Conserved	Stage-non-specific	FALSE
110676505	LOC110676505	XP_021700286.1	2	241468967	241498439	241200000:242400000	+	0.838	6	Diptera-specific	Stage-non-specific	FALSE
110676515	LOC110676515	XP_021700390.1	2	245966743	245970643	244800000:246000000	+	0.584	1	Conserved	Stage-non-specific	FALSE
110676520	LOC110676520	XP_021700445.1	2	247936402	247938507	247200000:248400000	-	0.949	6	Diptera-specific	Stage-specific	Diptera/stage-specific
110676532	LOC110676532	XP_021700486.1	2	251098223	251098655	250800000:252000000	+	0.661	5	Conserved	Stage-non-specific	FALSE
110676534	LOC110676534	XP_021700497.1	2	252056975	252284285	252000000:253200000	-	0.84	1	Conserved	Stage-non-specific	FALSE
110676540	LOC110676540	XP_021700504.1	2	253693194	253719546	253200000:254400000	+	0.662	2	Conserved	Stage-non-specific	FALSE
110676547	LOC110676547	XP_021700527.1	2	256334356	256336244	255600000:256800000	+	0.786	1	Conserved	Stage-non-specific	FALSE
110676550	LOC110676550	XP_021700543.1	2	257567832	257573531	256800000:258000000	-	0.557	1	Conserved	Stage-non-specific	FALSE
110676553	LOC110676553	XP_021700576.1	2	259837511	259846608	259200000:260400000	+	0.878	5	Conserved	Stage-specific	FALSE
110676558	LOC110676558	XP_021700624.1	2	262193050	262193967	261600000:262800000	-	0.956	6	Diptera-specific	Stage-specific	Diptera/stage-specific
110676562	LOC110676562	XP_021700652.1	2	262941011	262956154	262800000:264000000	-	0.667	1	Conserved	Stage-non-specific	FALSE
110676568	LOC110676568	XP_021700678.1	2	264610455	264634064	264000000:265200000	+	0.932	1	Conserved	Stage-specific	FALSE
110676586	LOC110676586	XP_021700755.1	2	270211900	270213088	270000000:271200000	+	0.92	5	Conserved	Stage-specific	FALSE
110676589	LOC110676589	XP_021700761.1	2	270530377	270531946	270000000:271200000	-	0.947	6	Diptera-specific	Stage-specific	Diptera/stage-specific
110676601	LOC110676601	XP_021700806.1	2	274408632	274425261	273600000:274800000	-	0.697	1	Conserved	Stage-non-specific	FALSE
110676605	LOC110676605	XP_021700842.1	2	23759210	23760265	22800000:24000000	+	0.806	6	Diptera-specific	Stage-non-specific	FALSE
110676609	LOC110676609	XP_021700847.1	2	277292547	277293191	277200000:278400000	-	0.989	5	Conserved	Stage-specific	FALSE
110676623	LOC110676623	XP_021700931.1	2	283734870	283747569	283200000:284400000	-	0.413	3	Conserved	Stage-non-specific	FALSE
110676624	LOC110676624	XP_021700933.1	2	26050645	26051540	25200000:26400000	-	0.95	6	Diptera-specific	Stage-specific	Diptera/stage-specific
110676625	LOC110676625	XP_021700934.1	2	26071514	26072745	25200000:26400000	-	0.934	6	Diptera-specific	Stage-specific	Diptera/stage-specific
110676626	LOC110676626	XP_021700936.1	2	26090675	26091696	25200000:26400000	+	0.923	6	Diptera-specific	Stage-specific	Diptera/stage-specific
110676635	LOC110676635	XP_021700979.1	2	288514040	288515564	288000000:289200000	-	0.979	2	Conserved	Stage-specific	FALSE
110676645	LOC110676645	XP_021701051.1	2	291443499	291449972	290400000:291600000	+	0.976	6	Diptera-specific	Stage-specific	Diptera/stage-specific
110676660	LOC110676660	XP_021701103.1	1	111903700	111907687	111600000:112800000	+	0.645	6	Diptera-specific	Stage-non-specific	FALSE
110676661	LOC110676661	XP_021701104.1	2	294140445	294156077	294000000:295200000	+	0.933	3	Conserved	Stage-specific	FALSE
110676665	LOC110676665	XP_021701140.1	2	295582511	295604375	295200000:296400000	+	0.813	6	Diptera-specific	Stage-non-specific	FALSE
110676669	LOC110676669	XP_021701153.1	2	296428253	296444870	296400000:297600000	+	0.414	1	Conserved	Stage-non-specific	FALSE
110676674	LOC110676674	XP_021701192.1	1	47399485	47402036	46800000:48000000	-	0.926	1	Conserved	Stage-specific	FALSE
110676677	LOC110676677	XP_021701174.1	2	298320840	298321641	297600000:298800000	+	0.918	6	Diptera-specific	Stage-specific	Diptera/stage-specific
110676679	LOC110676679	XP_021701193.1	2	299864219	299982859	298800000:300000000	-	0.754	1	Conserved	Stage-non-specific	FALSE
110676684	LOC110676684	XP_021701213.1	2	34347270	34347828	33600000:34800000	-	0.999	6	Diptera-specific	Stage-specific	Diptera/stage-specific
110676690	LOC110676690	XP_021701229.1	1	112400183	112621709	111600000:112800000	-	0.853	1	Conserved	Stage-specific	FALSE
110676692	LOC110676692	XP_021701239.1	2	302114975	302138728	301200000:302400000	-	0.872	1	Conserved	Stage-specific	FALSE
110676696	LOC110676696	XP_021701246.1	2	302391014	302590665	302400000:303600000	+	0.907	6	Diptera-specific	Stage-specific	Diptera/stage-specific
110676705	LOC110676705	XP_021701292.1	2	305641173	305667224	304800000:306000000	+	0.728	1	Conserved	Stage-non-specific	FALSE
110676710	LOC110676710	XP_021701324.1	2	307459346	307460526	307200000:308400000	-	0.776	2	Conserved	Stage-non-specific	FALSE
110676724	LOC110676724	XP_021701400.1	2	312668388	312671554	312000000:313200000	-	0.74	4	Conserved	Stage-non-specific	FALSE
110676736	LOC110676736	XP_021701456.1	2	317140830	317144262	316800000:318000000	-	0.731	6	Diptera-specific	Stage-non-specific	FALSE
110676744	LOC110676744	XP_021701487.1	2	320371591	320372528	319200000:320400000	-	0.956	6	Diptera-specific	Stage-specific	Diptera/stage-specific
110676763	LOC110676763	XP_021701565.1	2	325368349	325377686	325200000:326400000	-	0.952	6	Diptera-specific	Stage-specific	Diptera/stage-specific
110676765	LOC110676765	XP_021701591.1	2	326336557	326338237	325200000:326400000	-	0.939	1	Conserved	Stage-specific	FALSE
110676766	LOC110676766	XP_021701596.1	2	326511192	326511791	326400000:327600000	-	0.978	5	Conserved	Stage-specific	FALSE
110676778	LOC110676778	XP_021701627.1	2	329127745	329128514	328800000:330000000	+	0.789	6	Diptera-specific	Stage-non-specific	FALSE
110676788	LOC110676788	XP_021701651.1	2	331608188	331610104	331200000:332400000	+	0.934	1	Conserved	Stage-specific	FALSE
110676794	LOC110676794	XP_021701667.1	2	332341187	332360195	331200000:332400000	-	0.903	1	Conserved	Stage-specific	FALSE
110676831	LOC110676831	XP_021701850.1	2	344983714	344984621	344400000:345600000	-	0.711	1	Conserved	Stage-non-specific	FALSE
110676841	LOC110676841	XP_021701919.1	2	348505793	348507837	348000000:349200000	-	0.726	2	Conserved	Stage-non-specific	FALSE
110676860	LOC110676860	XP_021701990.1	2	351777154	351778274	351600000:352800000	-	0.542	1	Conserved	Stage-non-specific	FALSE
110676861	LOC110676861	XP_021701992.1	2	351794526	351833715	351600000:352800000	-	0.802	1	Conserved	Stage-non-specific	FALSE
110676862	LOC110676862	XP_021701997.1	2	351854263	352053409	351600000:352800000	+	0.782	1	Conserved	Stage-non-specific	FALSE
110676864	LOC110676864	XP_021702006.1	2	352208691	352267092	351600000:352800000	-	0.8	2	Conserved	Stage-non-specific	FALSE
110676872	LOC110676872	XP_021702047.1	1	119822936	119823505	118800000:120000000	+	0.815	6	Diptera-specific	Stage-non-specific	FALSE
110676874	LOC110676874	XP_021702052.1	2	356142855	356299631	355200000:356400000	+	0.903	5	Conserved	Stage-specific	FALSE
110676884	LOC110676884	XP_021702129.1	2	359542171	359577797	358800000:360000000	+	0.904	6	Diptera-specific	Stage-specific	Diptera/stage-specific
110676885	LOC110676885	XP_021702130.1	2	359681747	359682728	358800000:360000000	-	0.96	6	Diptera-specific	Stage-specific	Diptera/stage-specific
110676886	LOC110676886	XP_021702131.1	2	359708237	359709163	358800000:360000000	-	0.925	6	Diptera-specific	Stage-specific	Diptera/stage-specific
110676887	LOC110676887	XP_021702132.1	2	359728777	359730022	358800000:360000000	-	0.894	6	Diptera-specific	Stage-specific	Diptera/stage-specific
110676888	LOC110676888	XP_021702136.1	2	359790750	359872594	358800000:360000000	-	0.76	4	Conserved	Stage-non-specific	FALSE
110676896	LOC110676896	XP_021702216.1	2	32782961	32783517	32400000:33600000	-	0.945	4	Conserved	Stage-specific	FALSE
110676901	LOC110676901	XP_021702255.1	1	49019138	49020820	48000000:49200000	+	0.599	2	Conserved	Stage-non-specific	FALSE
110676905	LOC110676905	XP_021702274.1	2	367844115	367850589	367200000:368400000	+	0.916	6	Diptera-specific	Stage-specific	Diptera/stage-specific
110676911	LOC110676911	XP_021702410.1	2	65748358	65749743	64800000:66000000	-	0.725	6	Diptera-specific	Stage-non-specific	FALSE
110676917	LOC110676917	XP_021702421.1	2	65749749	65751230	64800000:66000000	-	0.77	6	Diptera-specific	Stage-non-specific	FALSE
110676918	LOC110676918	XP_021702422.1	2	374693606	374695890	374400000:375600000	+	0.889	1	Conserved	Stage-specific	FALSE
110676920	LOC110676920	XP_021702428.1	2	374795663	374797844	374400000:375600000	-	0.566	1	Conserved	Stage-non-specific	FALSE
110676923	LOC110676923	XP_021702460.1	2	375479679	375480602	374400000:375600000	+	0.976	5	Conserved	Stage-specific	FALSE
110676924	LOC110676924	XP_021702461.1	2	375510681	375511387	374400000:375600000	+	0.939	5	Conserved	Stage-specific	FALSE
110676925	LOC110676925	XP_021702463.1	2	375495076	375495923	374400000:375600000	+	0.992	5	Conserved	Stage-specific	FALSE
110676948	LOC110676948	XP_021702633.1	2	386731262	386733266	386400000:387600000	+	0.911	5	Conserved	Stage-specific	FALSE
110676949	LOC110676949	XP_021702634.1	2	386815913	386954237	386400000:387600000	+	0.737	1	Conserved	Stage-non-specific	FALSE
110676959	LOC110676959	XP_021702709.1	2	394672410	394673202	393600000:394800000	+	0.935	4	Conserved	Stage-specific	FALSE
110676965	LOC110676965	XP_021702767.1	2	399044424	399063984	398400000:399600000	-	0.859	1	Conserved	Stage-specific	FALSE
110676975	LOC110676975	XP_021702833.1	1	124061950	124333393	123600000:124800000	-	0.63	4	Conserved	Stage-non-specific	FALSE
110676976	LOC110676976	XP_021702835.1	2	400660925	400661557	399600000:400800000	-	0.966	6	Diptera-specific	Stage-specific	Diptera/stage-specific
110676980	LOC110676980	XP_021702869.1	1	125333609	125409576	124800000:126000000	+	0.687	6	Diptera-specific	Stage-non-specific	FALSE
110676981	LOC110676981	XP_021702895.1	2	402989153	402997104	402000000:403200000	+	0.791	1	Conserved	Stage-non-specific	FALSE
110676983	LOC110676983	XP_021702903.1	2	403055277	403056985	402000000:403200000	-	0.994	3	Conserved	Stage-specific	FALSE
110676984	LOC110676984	XP_021702905.1	2	403800075	403885197	403200000:404400000	+	0.775	1	Conserved	Stage-non-specific	FALSE
110676987	LOC110676987	XP_021702915.1	2	404083197	404087790	403200000:404400000	+	0.793	1	Conserved	Stage-non-specific	FALSE
110677006	LOC110677006	XP_021703013.1	2	407754294	407755867	406800000:408000000	-	0.883	1	Conserved	Stage-specific	FALSE
110677012	LOC110677012	XP_021703055.1	2	413466729	413467884	412800000:414000000	-	0.967	6	Diptera-specific	Stage-specific	Diptera/stage-specific
110677013	LOC110677013	XP_021703062.1	2	413758963	413782007	412800000:414000000	+	0.8	1	Conserved	Stage-non-specific	FALSE
110677017	LOC110677017	XP_021703092.1	2	415078617	415079463	414000000:415200000	-	1	6	Diptera-specific	Stage-specific	Diptera/stage-specific
110677029	LOC110677029	XP_021703177.1	2	421530650	421532016	421200000:422400000	+	0.637	1	Conserved	Stage-non-specific	FALSE
110677031	LOC110677031	XP_021703192.1	2	422454190	422478206	422400000:423600000	+	0.608	1	Conserved	Stage-non-specific	FALSE
110677033	LOC110677033	XP_021703202.1	2	423057001	423445087	422400000:423600000	+	0.696	1	Conserved	Stage-non-specific	FALSE
110677039	LOC110677039	XP_021703237.1	2	424595060	424597022	423600000:424800000	+	0.825	6	Diptera-specific	Stage-non-specific	FALSE
110677040	LOC110677040	XP_021703240.1	2	424610600	424623089	423600000:424800000	+	0.679	1	Conserved	Stage-non-specific	FALSE
110677044	LOC110677044	XP_021703263.1	1	128757554	128771480	128400000:129600000	+	0.597	1	Conserved	Stage-non-specific	FALSE
110677051	LOC110677051	XP_021703281.1	2	426501559	426504067	426000000:427200000	+	0.94	6	Diptera-specific	Stage-specific	Diptera/stage-specific
110677055	LOC110677055	XP_021703299.1	1	129183876	129225124	128400000:129600000	+	0.762	3	Conserved	Stage-non-specific	FALSE
110677056	LOC110677056	XP_021703327.1	2	427677834	427678793	427200000:428400000	-	0.882	6	Diptera-specific	Stage-specific	Diptera/stage-specific
110677059	LOC110677059	XP_021703345.1	2	428714953	428715940	428400000:429600000	-	0.947	6	Diptera-specific	Stage-specific	Diptera/stage-specific
110677060	LOC110677060	XP_021703346.1	2	428799309	428806317	428400000:429600000	-	0.994	6	Diptera-specific	Stage-specific	Diptera/stage-specific
110677061	LOC110677061	XP_021703348.1	2	428819816	428833936	428400000:429600000	-	0.892	6	Diptera-specific	Stage-specific	Diptera/stage-specific
110677062	LOC110677062	XP_021703350.1	2	428882059	428882784	428400000:429600000	+	0.991	6	Diptera-specific	Stage-specific	Diptera/stage-specific
110677063	LOC110677063	XP_021703351.1	2	428895912	428896680	428400000:429600000	-	0.989	6	Diptera-specific	Stage-specific	Diptera/stage-specific
110677064	LOC110677064	XP_021703352.1	2	428930713	428931869	428400000:429600000	+	0.996	6	Diptera-specific	Stage-specific	Diptera/stage-specific
110677065	LOC110677065	XP_021703353.1	2	428938384	428939224	428400000:429600000	-	0.926	6	Diptera-specific	Stage-specific	Diptera/stage-specific
110677066	LOC110677066	XP_021703354.1	2	428939665	428940516	428400000:429600000	+	0.937	6	Diptera-specific	Stage-specific	Diptera/stage-specific
110677067	LOC110677067	XP_021703355.1	2	428950599	428951394	428400000:429600000	+	0.963	6	Diptera-specific	Stage-specific	Diptera/stage-specific
110677068	LOC110677068	XP_021703356.1	2	429002985	429003616	428400000:429600000	-	0.916	6	Diptera-specific	Stage-specific	Diptera/stage-specific
110677069	LOC110677069	XP_021703358.1	2	429051972	429052761	428400000:429600000	+	0.899	6	Diptera-specific	Stage-specific	Diptera/stage-specific
110677070	LOC110677070	XP_021703359.1	2	429061884	429062497	428400000:429600000	+	0.875	6	Diptera-specific	Stage-specific	Diptera/stage-specific
110677071	LOC110677071	XP_021703360.1	2	429065731	429066401	428400000:429600000	+	0.902	6	Diptera-specific	Stage-specific	Diptera/stage-specific
110677073	LOC110677073	XP_021703365.1	2	429204008	429204749	428400000:429600000	+	0.948	6	Diptera-specific	Stage-specific	Diptera/stage-specific
110677074	LOC110677074	XP_021703366.1	2	429216597	429217221	428400000:429600000	-	0.964	6	Diptera-specific	Stage-specific	Diptera/stage-specific
110677075	LOC110677075	XP_021703367.1	2	429217512	429218145	428400000:429600000	+	0.961	6	Diptera-specific	Stage-specific	Diptera/stage-specific
110677076	LOC110677076	XP_021703371.1	2	429357978	429358655	428400000:429600000	+	0.836	6	Diptera-specific	Stage-non-specific	FALSE
110677082	LOC110677082	XP_021703425.1	2	430889081	430890854	430800000:432000000	+	0.882	6	Diptera-specific	Stage-specific	Diptera/stage-specific
110677084	LOC110677084	XP_021703439.1	2	431513916	431516414	430800000:432000000	-	0.747	1	Conserved	Stage-non-specific	FALSE
110677085	LOC110677085	XP_021703440.1	2	431566134	431567804	430800000:432000000	-	0.701	3	Conserved	Stage-non-specific	FALSE
110677086	LOC110677086	XP_021703441.1	2	431574564	431578692	430800000:432000000	-	0.675	3	Conserved	Stage-non-specific	FALSE
110677088	LOC110677088	XP_021703444.1	2	431626252	431628326	430800000:432000000	-	0.644	1	Conserved	Stage-non-specific	FALSE
110677089	LOC110677089	XP_021703445.1	2	431661018	431670746	430800000:432000000	-	0.738	1	Conserved	Stage-non-specific	FALSE
110677090	LOC110677090	XP_021703449.1	2	431682360	431685047	430800000:432000000	-	0.815	1	Conserved	Stage-non-specific	FALSE
110677091	LOC110677091	XP_021703452.1	2	431745636	431754099	430800000:432000000	-	0.709	1	Conserved	Stage-non-specific	FALSE
110677093	LOC110677093	XP_021703456.1	2	431788547	431799844	430800000:432000000	-	0.522	2	Conserved	Stage-non-specific	FALSE
110677094	LOC110677094	XP_021703457.1	2	431774808	431784046	430800000:432000000	-	0.612	2	Conserved	Stage-non-specific	FALSE
110677096	LOC110677096	XP_021703473.1	2	432120495	432132460	432000000:433200000	+	0.909	4	Conserved	Stage-specific	FALSE
110677097	LOC110677097	XP_021703474.1	2	432466071	432473739	432000000:433200000	+	0.925	5	Conserved	Stage-specific	FALSE
110677098	LOC110677098	XP_021703475.1	2	432348471	432350650	432000000:433200000	+	0.848	5	Conserved	Stage-non-specific	FALSE
110677110	LOC110677110	XP_021703489.1	2	434078868	434084884	433200000:434400000	-	0.953	2	Conserved	Stage-specific	FALSE
110677112	LOC110677112	XP_021703493.1	2	434097574	434104549	433200000:434400000	-	0.921	2	Conserved	Stage-specific	FALSE
110677123	LOC110677123	XP_021703537.1	2	439254496	439256160	439200000:440400000	-	0.94	6	Diptera-specific	Stage-specific	Diptera/stage-specific
110677124	LOC110677124	XP_021703552.1	2	439636562	439638095	439200000:440400000	-	0.942	2	Conserved	Stage-specific	FALSE
110677132	LOC110677132	XP_021703586.1	1	131643773	131791348	130800000:132000000	-	0.934	5	Conserved	Stage-specific	FALSE
110677137	LOC110677137	XP_021703607.1	2	444386627	444387556	444000000:445200000	-	0.855	6	Diptera-specific	Stage-specific	Diptera/stage-specific
110677139	LOC110677139	XP_021703621.1	2	444598607	444599805	444000000:445200000	+	0.684	6	Diptera-specific	Stage-non-specific	FALSE
110677143	LOC110677143	XP_021703640.1	2	445989379	445990732	445200000:446400000	-	0.65	1	Conserved	Stage-non-specific	FALSE
110677144	LOC110677144	XP_021703646.1	2	446078093	446092588	445200000:446400000	+	0.808	5	Conserved	Stage-non-specific	FALSE
110677146	LOC110677146	XP_021703647.1	2	446101611	446104108	445200000:446400000	-	0.527	5	Conserved	Stage-non-specific	FALSE
110677147	LOC110677147	XP_021703648.1	2	446115738	446120270	445200000:446400000	-	0.77	1	Conserved	Stage-non-specific	FALSE
110677148	LOC110677148	XP_021703649.1	2	446129839	446147383	445200000:446400000	+	0.831	1	Conserved	Stage-non-specific	FALSE
110677152	LOC110677152	XP_021703658.1	2	446439136	446453204	446400000:447600000	+	0.846	1	Conserved	Stage-non-specific	FALSE
110677154	LOC110677154	XP_021703664.1	2	446527822	446530416	446400000:447600000	-	0.829	6	Diptera-specific	Stage-non-specific	FALSE
110677155	LOC110677155	XP_021703667.1	2	446540233	446548349	446400000:447600000	-	0.569	5	Conserved	Stage-non-specific	FALSE
110677156	LOC110677156	XP_021703668.1	2	446607730	446613433	446400000:447600000	-	0.654	5	Conserved	Stage-non-specific	FALSE
110677170	LOC110677170	XP_021703733.1	2	449957216	449957925	448800000:450000000	-	0.88	6	Diptera-specific	Stage-specific	Diptera/stage-specific
110677171	LOC110677171	XP_021703734.1	2	449987661	449994202	448800000:450000000	+	0.877	4	Conserved	Stage-specific	FALSE
110677172	LOC110677172	XP_021703736.1	2	450014978	450015767	450000000:451200000	+	0.891	4	Conserved	Stage-specific	FALSE
110677173	LOC110677173	XP_021703737.1	2	450172249	450175159	450000000:451200000	+	0.983	6	Diptera-specific	Stage-specific	Diptera/stage-specific
110677175	LOC110677175	XP_021703738.1	2	450625139	450747608	450000000:451200000	+	0.709	1	Conserved	Stage-non-specific	FALSE
110677176	LOC110677176	XP_021703744.1	1	134346935	134382795	133200000:134400000	+	0.798	1	Conserved	Stage-non-specific	FALSE
110677177	LOC110677177	XP_021703745.1	2	451000649	451001443	450000000:451200000	-	0.899	4	Conserved	Stage-specific	FALSE
110677178	LOC110677178	XP_021703746.1	2	451019098	451019920	450000000:451200000	+	0.887	6	Diptera-specific	Stage-specific	Diptera/stage-specific
110677179	LOC110677179	XP_021703747.1	2	451031525	451032275	450000000:451200000	-	0.93	4	Conserved	Stage-specific	FALSE
110677186	LOC110677186	XP_021703764.1	1	134455785	134458687	134400000:135600000	-	0.947	1	Conserved	Stage-specific	FALSE
110677190	LOC110677190	XP_021703775.1	1	134514342	134515665	134400000:135600000	+	0.593	1	Conserved	Stage-non-specific	FALSE
110677198	LOC110677198	XP_021703815.1	2	458374066	458380017	457200000:458400000	+	0.746	6	Diptera-specific	Stage-non-specific	FALSE
110677205	LOC110677205	XP_021703881.1	2	461306046	461337279	460800000:462000000	+	0.782	6	Diptera-specific	Stage-non-specific	FALSE
110677215	LOC110677215	XP_021703916.1	2	464068351	464087784	463200000:464400000	-	0.856	1	Conserved	Stage-specific	FALSE
110677224	LOC110677224	XP_021703947.1	2	464955650	464961588	464400000:465600000	-	0.782	2	Conserved	Stage-non-specific	FALSE
110677244	LOC110677244	XP_021704030.1	2	470826558	470828189	470400000:471600000	-	0.967	6	Diptera-specific	Stage-specific	Diptera/stage-specific
110677247	LOC110677247	XP_021704042.1	2	472289849	472306507	471600000:472800000	-	0.629	1	Conserved	Stage-non-specific	FALSE
110677248	LOC110677248	XP_021704043.1	2	472335750	472337209	471600000:472800000	+	0.892	1	Conserved	Stage-specific	FALSE
110677250	LOC110677250	XP_021704051.1	2	472731637	472751653	471600000:472800000	+	0.684	1	Conserved	Stage-non-specific	FALSE
110677254	LOC110677254	XP_021704066.1	2	473862729	473892488	472800000:474000000	-	0.665	1	Conserved	Stage-non-specific	FALSE
110677262	LOC110677262	XP_021704091.1	2	86019295	86020414	85200000:86400000	+	0.996	6	Diptera-specific	Stage-specific	Diptera/stage-specific
110677263	LOC110677263	XP_021704092.1	2	86334939	86335641	85200000:86400000	+	0.924	6	Diptera-specific	Stage-specific	Diptera/stage-specific
110677264	LOC110677264	XP_021704093.1	2	86346429	86347209	85200000:86400000	-	0.959	6	Diptera-specific	Stage-specific	Diptera/stage-specific
110677266	LOC110677266	XP_021704094.1	2	86348319	86349030	85200000:86400000	+	0.969	6	Diptera-specific	Stage-specific	Diptera/stage-specific
110677641	LOC110677641	XP_021704190.1	1	138770271	138771148	138000000:139200000	-	0.959	6	Diptera-specific	Stage-specific	Diptera/stage-specific
110677651	LOC110677651	XP_021704240.1	3	114149332	114150545	114000000:115200000	-	0.821	1	Conserved	Stage-non-specific	FALSE
110677655	LOC110677655	XP_021704280.1	3	36719409	36719873	36000000:37200000	+	0.998	1	Conserved	Stage-specific	FALSE
110677657	LOC110677657	XP_021704284.1	3	409025823	409049164	408000000:409200000	+	0.663	1	Conserved	Stage-non-specific	FALSE
110677663	LOC110677663	XP_021704322.1	3	44794534	44795465	44400000:45600000	-	0.945	4	Conserved	Stage-specific	FALSE
110677665	LOC110677665	XP_021704331.1	1	139514348	139631326	139200000:140400000	+	0.715	1	Conserved	Stage-non-specific	FALSE
110677685	LOC110677685	XP_021704430.1	3	152954439	152954812	152400000:153600000	+	0.699	1	Conserved	Stage-non-specific	FALSE
110677691	LOC110677691	XP_021704448.1	3	138792706	138867684	138000000:139200000	+	0.714	3	Conserved	Stage-non-specific	FALSE
110677709	LOC110677709	XP_021704545.1	3	197830135	197836298	196800000:198000000	-	0.613	1	Conserved	Stage-non-specific	FALSE
110677712	LOC110677712	XP_021704551.1	3	56372338	56374814	55200000:56400000	-	0.667	1	Conserved	Stage-non-specific	FALSE
110677715	LOC110677715	XP_021704562.1	3	319139160	319169602	318000000:319200000	+	0.68	6	Diptera-specific	Stage-non-specific	FALSE
110677717	LOC110677717	XP_021704583.1	3	9106432	9122422	8400000:9600000	+	0.965	1	Conserved	Stage-specific	FALSE
110677718	LOC110677718	XP_021704592.1	1	140656587	140711353	140400000:141600000	-	0.857	1	Conserved	Stage-specific	FALSE
110677731	LOC110677731	XP_021704632.1	3	69804147	69806188	69600000:70800000	-	0.811	1	Conserved	Stage-non-specific	FALSE
110677732	LOC110677732	XP_021704637.1	3	177620211	177621354	177600000:178800000	+	0.951	1	Conserved	Stage-specific	FALSE
110677733	LOC110677733	XP_021704638.1	3	177560384	177562510	176400000:177600000	-	0.999	1	Conserved	Stage-specific	FALSE
110677735	LOC110677735	XP_021704644.1	3	199912916	200096993	199200000:200400000	-	0.667	1	Conserved	Stage-non-specific	FALSE
110677739	LOC110677739	XP_021704687.1	3	69717989	69754108	69600000:70800000	-	0.69	1	Conserved	Stage-non-specific	FALSE
110677742	LOC110677742	XP_021704700.1	3	73696391	73697104	73200000:74400000	+	0.972	6	Diptera-specific	Stage-specific	Diptera/stage-specific
110677743	LOC110677743	XP_021704702.1	3	323187829	323189416	322800000:324000000	+	0.672	1	Conserved	Stage-non-specific	FALSE
110677749	LOC110677749	XP_021704732.1	3	216246994	216253637	216000000:217200000	-	0.738	1	Conserved	Stage-non-specific	FALSE
110677761	LOC110677761	XP_021704795.1	3	312683737	312702726	312000000:313200000	-	0.825	6	Diptera-specific	Stage-non-specific	FALSE
110677764	LOC110677764	XP_021704810.1	3	203213950	203230784	202800000:204000000	+	0.522	1	Conserved	Stage-non-specific	FALSE
110677770	LOC110677770	XP_021704846.1	3	148483808	148484903	147600000:148800000	+	0.785	1	Conserved	Stage-non-specific	FALSE
110677773	LOC110677773	XP_021704849.1	3	149543374	149545222	148800000:150000000	-	0.989	2	Conserved	Stage-specific	FALSE
110677776	LOC110677776	XP_021704866.1	3	366778119	366779273	366000000:367200000	-	0.991	6	Diptera-specific	Stage-specific	Diptera/stage-specific
110677777	LOC110677777	XP_021704867.1	3	366628288	366628900	366000000:367200000	-	0.96	6	Diptera-specific	Stage-specific	Diptera/stage-specific
110677778	LOC110677778	XP_021704869.1	3	366816947	366817712	366000000:367200000	+	0.988	5	Conserved	Stage-specific	FALSE
110677788	LOC110677788	XP_021705001.1	1	51852515	51871363	51600000:52800000	+	0.867	1	Conserved	Stage-specific	FALSE
110677813	LOC110677813	XP_021705037.1	3	23731758	23786534	22800000:24000000	+	0.731	1	Conserved	Stage-non-specific	FALSE
110677817	LOC110677817	XP_021705052.1	3	105132758	105153798	104400000:105600000	+	0.831	1	Conserved	Stage-non-specific	FALSE
110677818	LOC110677818	XP_021705066.1	3	23326392	23328326	22800000:24000000	+	0.891	1	Conserved	Stage-specific	FALSE
110677824	LOC110677824	XP_021705087.1	1	142919458	142935063	142800000:144000000	+	0.793	4	Conserved	Stage-non-specific	FALSE
110677827	LOC110677827	XP_021705097.1	3	211045889	211169376	210000000:211200000	-	0.857	6	Diptera-specific	Stage-specific	Diptera/stage-specific
110677835	LOC110677835	XP_021705148.1	3	129678580	129843247	129600000:130800000	-	0.82	1	Conserved	Stage-non-specific	FALSE
110677849	LOC110677849	XP_021705230.1	3	101473240	101724034	100800000:102000000	+	0.715	4	Conserved	Stage-non-specific	FALSE
110677851	LOC110677851	XP_021705244.1	3	362013820	362015654	361200000:362400000	+	0.587	1	Conserved	Stage-non-specific	FALSE
110677852	LOC110677852	XP_021705245.1	3	362016432	362017240	361200000:362400000	+	0.524	1	Conserved	Stage-non-specific	FALSE
110677853	LOC110677853	XP_021705246.1	3	362015645	362016356	361200000:362400000	-	0.519	4	Conserved	Stage-non-specific	FALSE
110677854	LOC110677854	XP_021705249.1	3	150152478	150153388	150000000:151200000	-	0.984	6	Diptera-specific	Stage-specific	Diptera/stage-specific
110677861	LOC110677861	XP_021705284.1	3	12657886	12661862	12000000:13200000	-	0.939	1	Conserved	Stage-specific	FALSE
110677877	LOC110677877	XP_021705302.1	3	125719850	125751090	124800000:126000000	-	0.636	1	Conserved	Stage-non-specific	FALSE
110677878	LOC110677878	XP_021705310.1	3	302366911	302586045	302400000:303600000	+	0.853	1	Conserved	Stage-specific	FALSE
110677879	LOC110677879	XP_021705322.1	3	247388169	247388939	247200000:248400000	+	0.897	1	Conserved	Stage-specific	FALSE
110677885	LOC110677885	XP_021705355.1	3	15275660	15276306	14400000:15600000	+	0.791	4	Conserved	Stage-non-specific	FALSE
110677894	LOC110677894	XP_021705420.1	3	128230389	128510274	127200000:128400000	-	0.827	1	Conserved	Stage-non-specific	FALSE
110677901	LOC110677901	XP_021705502.1	3	167521981	167641782	166800000:168000000	+	0.72	1	Conserved	Stage-non-specific	FALSE
110677913	LOC110677913	XP_021705581.1	1	145329227	145341753	145200000:146400000	+	0.731	1	Conserved	Stage-non-specific	FALSE
110677916	LOC110677916	XP_021705616.1	3	305675021	305677048	304800000:306000000	+	0.882	1	Conserved	Stage-specific	FALSE
110677919	LOC110677919	XP_021705626.1	3	310218525	310219975	309600000:310800000	-	0.561	1	Conserved	Stage-non-specific	FALSE
110677948	LOC110677948	XP_021705715.1	3	179007007	179044315	178800000:180000000	-	0.743	4	Conserved	Stage-non-specific	FALSE
110677952	LOC110677952	XP_021705775.1	1	146112659	146123017	145200000:146400000	+	0.947	1	Conserved	Stage-specific	FALSE
110677955	LOC110677955	XP_021705784.1	1	146131140	146133765	145200000:146400000	-	0.512	5	Conserved	Stage-non-specific	FALSE
110677960	LOC110677960	XP_021705794.1	1	146182171	146226505	145200000:146400000	-	0.567	6	Diptera-specific	Stage-non-specific	FALSE
110677974	LOC110677974	XP_021705855.1	3	353914814	353916892	352800000:354000000	-	0.93	1	Conserved	Stage-specific	FALSE
110677983	LOC110677983	XP_021705901.1	3	127127145	127139887	126000000:127200000	-	0.711	1	Conserved	Stage-non-specific	FALSE
110677987	LOC110677987	XP_021705955.1	3	138231813	138233093	138000000:139200000	-	0.964	1	Conserved	Stage-specific	FALSE
110678000	LOC110678000	XP_021705988.1	3	155999022	156011116	156000000:157200000	-	0.587	1	Conserved	Stage-non-specific	FALSE
110678003	LOC110678003	XP_021706017.1	1	146701358	146709306	146400000:147600000	+	0.89	1	Conserved	Stage-specific	FALSE
110678004	LOC110678004	XP_021706018.1	3	322530643	322552729	321600000:322800000	+	0.809	4	Conserved	Stage-non-specific	FALSE
110678019	LOC110678019	XP_021706071.1	3	169600093	169600948	169200000:170400000	+	0.954	6	Diptera-specific	Stage-specific	Diptera/stage-specific
110678020	LOC110678020	XP_021706079.1	3	41782827	42161489	40800000:42000000	-	0.728	1	Conserved	Stage-non-specific	FALSE
110678029	LOC110678029	XP_021706092.1	3	299747378	299748413	298800000:300000000	+	0.928	6	Diptera-specific	Stage-specific	Diptera/stage-specific
110678038	LOC110678038	XP_021706161.1	3	216701362	216702449	216000000:217200000	+	0.982	6	Diptera-specific	Stage-specific	Diptera/stage-specific
110678042	LOC110678042	XP_021706176.1	3	310650179	310656875	309600000:310800000	-	0.777	4	Conserved	Stage-non-specific	FALSE
110678050	LOC110678050	XP_021706224.1	3	45565086	45580414	44400000:45600000	+	0.732	2	Conserved	Stage-non-specific	FALSE
110678056	LOC110678056	XP_021706268.1	1	147899806	147933458	147600000:148800000	+	0.946	1	Conserved	Stage-specific	FALSE
110678058	LOC110678058	XP_021706269.1	3	185857879	185864067	184800000:186000000	+	0.641	1	Conserved	Stage-non-specific	FALSE
110678059	LOC110678059	XP_021706276.1	3	269360055	269436885	268800000:270000000	-	0.835	1	Conserved	Stage-non-specific	FALSE
110678060	LOC110678060	XP_021706280.1	3	127610745	127662847	127200000:128400000	-	0.931	5	Conserved	Stage-specific	FALSE
110678063	LOC110678063	XP_021706282.1	3	127748485	127749547	127200000:128400000	+	0.911	6	Diptera-specific	Stage-specific	Diptera/stage-specific
110678066	LOC110678066	XP_021706293.1	3	353273331	353288981	352800000:354000000	-	0.798	1	Conserved	Stage-non-specific	FALSE
110678069	LOC110678069	XP_021706303.1	1	148041415	148042680	147600000:148800000	-	0.662	1	Conserved	Stage-non-specific	FALSE
110678078	LOC110678078	XP_021706326.1	3	14804516	14805077	14400000:15600000	-	0.971	6	Diptera-specific	Stage-specific	Diptera/stage-specific
110678085	LOC110678085	XP_021706354.1	1	148274008	148306005	147600000:148800000	-	0.891	1	Conserved	Stage-specific	FALSE
110678092	LOC110678092	XP_021706379.1	3	80759012	80770900	80400000:81600000	-	0.797	3	Conserved	Stage-non-specific	FALSE
110678094	LOC110678094	XP_021706381.1	3	86931875	87006061	86400000:87600000	-	0.966	6	Diptera-specific	Stage-specific	Diptera/stage-specific
110678104	LOC110678104	XP_021706392.1	3	104646962	104797625	104400000:105600000	+	0.938	1	Conserved	Stage-specific	FALSE
110678106	LOC110678106	XP_021706398.1	3	108552559	108592747	108000000:109200000	-	0.709	1	Conserved	Stage-non-specific	FALSE
110678107	LOC110678107	XP_021706402.1	3	112605930	112606330	111600000:112800000	-	0.944	4	Conserved	Stage-specific	FALSE
110678150	LOC110678150	XP_021706463.1	3	237329295	237330635	236400000:237600000	-	0.987	1	Conserved	Stage-specific	FALSE
110678164	LOC110678164	XP_021706480.1	1	149054577	149075053	148800000:150000000	+	0.864	3	Conserved	Stage-specific	FALSE
110678174	LOC110678174	XP_021706489.1	3	283982084	283983045	283200000:284400000	-	0.901	3	Conserved	Stage-specific	FALSE
110678176	LOC110678176	XP_021706492.1	3	298698232	298699313	297600000:298800000	-	0.74	6	Diptera-specific	Stage-non-specific	FALSE
110678181	LOC110678181	XP_021706496.1	3	307974605	307975006	307200000:308400000	+	0.727	1	Conserved	Stage-non-specific	FALSE
110678182	LOC110678182	XP_021706497.1	3	310378776	310379784	309600000:310800000	-	0.95	1	Conserved	Stage-specific	FALSE
110678186	LOC110678186	XP_021706501.1	3	311939714	311940085	310800000:312000000	+	0.596	2	Conserved	Stage-non-specific	FALSE
110678198	LOC110678198	XP_021706518.1	3	337400556	337440112	337200000:338400000	-	0.711	1	Conserved	Stage-non-specific	FALSE
110678199	LOC110678199	XP_021706519.1	3	339808403	339809284	339600000:340800000	-	0.908	6	Diptera-specific	Stage-specific	Diptera/stage-specific
110678272	LOC110678272	XP_021706587.1	3	375524805	375526454	374400000:375600000	+	0.753	3	Conserved	Stage-non-specific	FALSE
110678273	LOC110678273	XP_021706588.1	3	375801273	375845538	375600000:376800000	-	0.897	1	Conserved	Stage-specific	FALSE
110678277	LOC110678277	XP_021706593.1	3	380990238	380990585	380400000:381600000	-	0.618	6	Diptera-specific	Stage-non-specific	FALSE
110678280	LOC110678280	XP_021706600.1	3	408745064	408746402	408000000:409200000	-	0.7	1	Conserved	Stage-non-specific	FALSE
110678287	LOC110678287	XP_021706628.1	3	138563112	138574315	138000000:139200000	+	0.727	2	Conserved	Stage-non-specific	FALSE
110678312	LOC110678312	XP_021706689.1	3	339936505	339937341	339600000:340800000	+	0.945	6	Diptera-specific	Stage-specific	Diptera/stage-specific
110678313	LOC110678313	XP_021706690.1	3	339921662	339923262	339600000:340800000	+	0.941	6	Diptera-specific	Stage-specific	Diptera/stage-specific
110678315	LOC110678315	XP_021706704.1	3	2243889	2353364	1200000:2400000	-	0.913	2	Conserved	Stage-specific	FALSE
110678329	LOC110678329	XP_021706756.1	3	190615197	190650405	189600000:190800000	-	0.574	1	Conserved	Stage-non-specific	FALSE
110678333	LOC110678333	XP_021706763.1	3	202101872	202263276	201600000:202800000	+	0.943	1	Conserved	Stage-specific	FALSE
110678343	LOC110678343	XP_021706789.1	3	147504739	147540884	146400000:147600000	+	0.679	1	Conserved	Stage-non-specific	FALSE
110678344	LOC110678344	XP_021706791.1	1	151955864	152241832	151200000:152400000	+	0.952	1	Conserved	Stage-specific	FALSE
110678347	LOC110678347	XP_021706792.1	3	280017954	280019305	279600000:280800000	+	0.688	1	Conserved	Stage-non-specific	FALSE
110678349	LOC110678349	XP_021706798.1	3	349235313	349252202	349200000:350400000	-	0.783	1	Conserved	Stage-non-specific	FALSE
110678373	LOC110678373	XP_021706867.1	3	362322046	362330496	361200000:362400000	-	0.771	3	Conserved	Stage-non-specific	FALSE
110678383	LOC110678383	XP_021706892.1	3	352846534	352852159	352800000:354000000	+	0.594	2	Conserved	Stage-non-specific	FALSE
110678386	LOC110678386	XP_021706906.1	3	337639650	337649895	337200000:338400000	+	0.761	2	Conserved	Stage-non-specific	FALSE
110678396	LOC110678396	XP_021706924.1	3	155893791	155908997	154800000:156000000	-	0.911	6	Diptera-specific	Stage-specific	Diptera/stage-specific
110678413	LOC110678413	XP_021706953.1	3	6466503	6480508	6000000:7200000	+	0.887	6	Diptera-specific	Stage-specific	Diptera/stage-specific
110678423	LOC110678423	XP_021706974.1	3	94164224	94166678	93600000:94800000	-	0.972	1	Conserved	Stage-specific	FALSE
110678426	LOC110678426	XP_021706975.1	3	9780918	9801541	9600000:10800000	+	0.815	2	Conserved	Stage-non-specific	FALSE
110678440	LOC110678440	XP_021707022.1	3	107372887	107373804	106800000:108000000	-	0.593	6	Diptera-specific	Stage-non-specific	FALSE
110678441	LOC110678441	XP_021707035.1	3	161679781	161680977	160800000:162000000	+	0.903	1	Conserved	Stage-specific	FALSE
110678451	LOC110678451	XP_021707047.1	3	170713199	170728120	170400000:171600000	+	0.764	5	Conserved	Stage-non-specific	FALSE
110678458	LOC110678458	XP_021707074.1	3	372766734	372769369	372000000:373200000	-	0.97	1	Conserved	Stage-specific	FALSE
110678467	LOC110678467	XP_021707099.1	3	348974728	348975980	348000000:349200000	-	0.948	1	Conserved	Stage-specific	FALSE
110678469	LOC110678469	XP_021707104.1	3	69775264	69776266	69600000:70800000	+	0.799	1	Conserved	Stage-non-specific	FALSE
110678484	LOC110678484	XP_021707129.1	3	295372338	295374102	295200000:296400000	-	0.442	1	Conserved	Stage-non-specific	FALSE
110678487	LOC110678487	XP_021707134.1	1	154021884	154114160	153600000:154800000	+	0.829	1	Conserved	Stage-non-specific	FALSE
110678492	LOC110678492	XP_021707136.1	3	141317513	141688210	140400000:141600000	+	0.668	1	Conserved	Stage-non-specific	FALSE
110678495	LOC110678495	XP_021707149.1	1	154220044	154230882	153600000:154800000	-	0.517	1	Conserved	Stage-non-specific	FALSE
110678498	LOC110678498	XP_021707151.1	3	121415823	121425813	121200000:122400000	-	0.686	1	Conserved	Stage-non-specific	FALSE
110678504	LOC110678504	XP_021707160.1	1	154244567	154245510	153600000:154800000	+	0.713	1	Conserved	Stage-non-specific	FALSE
110678522	LOC110678522	XP_021707187.1	3	373377319	373377835	373200000:374400000	-	0.852	1	Conserved	Stage-specific	FALSE
110678523	LOC110678523	XP_021707196.1	3	300543694	300601354	300000000:301200000	+	0.886	6	Diptera-specific	Stage-specific	Diptera/stage-specific
110678569	LOC110678569	XP_021707286.1	3	344430921	344431580	344400000:345600000	-	0.882	6	Diptera-specific	Stage-specific	Diptera/stage-specific
110678574	LOC110678574	XP_021707290.1	3	114066259	114066849	114000000:115200000	-	0.994	6	Diptera-specific	Stage-specific	Diptera/stage-specific
110678575	LOC110678575	XP_021707291.1	3	114086994	114087733	114000000:115200000	+	0.992	6	Diptera-specific	Stage-specific	Diptera/stage-specific
110678578	LOC110678578	XP_021707297.1	3	349672066	349675076	349200000:350400000	+	0.989	6	Diptera-specific	Stage-specific	Diptera/stage-specific
110678604	LOC110678604	XP_021707406.1	3	322495952	322498471	321600000:322800000	+	0.741	6	Diptera-specific	Stage-non-specific	FALSE
110678608	LOC110678608	XP_021707412.1	3	109146323	109148194	108000000:109200000	-	0.338	1	Conserved	Stage-non-specific	FALSE
110678610	LOC110678610	XP_021707413.1	3	87525681	87526395	86400000:87600000	+	0.578	1	Conserved	Stage-non-specific	FALSE
110678612	LOC110678612	XP_021707415.1	3	94930754	94931818	94800000:96000000	+	0.925	2	Conserved	Stage-specific	FALSE
110678613	LOC110678613	XP_021707420.1	1	155404381	155480647	154800000:156000000	-	0.881	4	Conserved	Stage-specific	FALSE
110678614	LOC110678614	XP_021707418.1	3	154448443	154496675	153600000:154800000	+	0.874	3	Conserved	Stage-specific	FALSE
110678626	LOC110678626	XP_021707429.1	3	371508641	371512496	370800000:372000000	-	0.632	5	Conserved	Stage-non-specific	FALSE
110678629	LOC110678629	XP_021707442.1	1	155551431	155563324	154800000:156000000	-	0.804	6	Diptera-specific	Stage-non-specific	FALSE
110678635	LOC110678635	XP_021707455.1	3	349656138	349659142	349200000:350400000	-	0.993	6	Diptera-specific	Stage-specific	Diptera/stage-specific
110678647	LOC110678647	XP_021707476.1	3	42247786	42345318	42000000:43200000	+	0.596	1	Conserved	Stage-non-specific	FALSE
110678654	LOC110678654	XP_021707495.1	1	156033533	156192678	156000000:157200000	+	0.82	1	Conserved	Stage-non-specific	FALSE
110678659	LOC110678659	XP_021707501.1	3	367901276	367902246	367200000:368400000	-	0.974	1	Conserved	Stage-specific	FALSE
110678661	LOC110678661	XP_021707502.1	3	274469730	274482695	273600000:274800000	-	0.748	6	Diptera-specific	Stage-non-specific	FALSE
110678663	LOC110678663	XP_021707506.1	3	349703306	349704406	349200000:350400000	-	0.955	6	Diptera-specific	Stage-specific	Diptera/stage-specific
110678667	LOC110678667	XP_021707539.1	3	224097240	224098479	223200000:224400000	+	0.949	2	Conserved	Stage-specific	FALSE
110678669	LOC110678669	XP_021707543.1	1	156569081	156653729	156000000:157200000	+	0.866	2	Conserved	Stage-specific	FALSE
110678695	LOC110678695	XP_021707601.1	3	353355705	353356789	352800000:354000000	-	0.995	1	Conserved	Stage-specific	FALSE
110678699	LOC110678699	XP_021707604.1	3	237316810	237320909	236400000:237600000	+	0.987	1	Conserved	Stage-specific	FALSE
110678700	LOC110678700	XP_021707606.1	3	292191513	292197891	291600000:292800000	-	0.723	1	Conserved	Stage-non-specific	FALSE
110678733	LOC110678733	XP_021707692.1	3	177147552	177223497	176400000:177600000	-	0.833	1	Conserved	Stage-non-specific	FALSE
110678734	LOC110678734	XP_021707697.1	3	93749071	93753523	93600000:94800000	-	0.597	1	Conserved	Stage-non-specific	FALSE
110678735	LOC110678735	XP_021707698.1	3	283462931	283484620	283200000:284400000	-	0.776	1	Conserved	Stage-non-specific	FALSE
110678739	LOC110678739	XP_021707708.1	3	224165194	224166435	223200000:224400000	+	0.867	1	Conserved	Stage-specific	FALSE
110678743	LOC110678743	XP_021707725.1	3	136943750	136944587	136800000:138000000	+	0.95	6	Diptera-specific	Stage-specific	Diptera/stage-specific
110678773	LOC110678773	XP_021707804.1	1	158154389	158228665	157200000:158400000	-	0.71	1	Conserved	Stage-non-specific	FALSE
110678777	LOC110678777	XP_021707815.1	1	158301016	158368597	157200000:158400000	-	0.889	2	Conserved	Stage-specific	FALSE
110678790	LOC110678790	XP_021707848.1	3	281187521	281188548	280800000:282000000	-	0.59	1	Conserved	Stage-non-specific	FALSE
110678792	LOC110678792	XP_021707849.1	3	332863660	332868564	332400000:333600000	+	0.96	1	Conserved	Stage-specific	FALSE
110678802	LOC110678802	XP_021707887.1	3	332594800	332595472	332400000:333600000	-	0.928	6	Diptera-specific	Stage-specific	Diptera/stage-specific
110678808	LOC110678808	XP_021707902.1	3	185739412	185740396	184800000:186000000	-	0.936	2	Conserved	Stage-specific	FALSE
110678810	LOC110678810	XP_021707903.1	3	319222746	319314751	319200000:320400000	-	0.88	2	Conserved	Stage-specific	FALSE
110678811	LOC110678811	XP_021707917.1	3	127933749	127934833	127200000:128400000	-	0.803	6	Diptera-specific	Stage-non-specific	FALSE
110678815	LOC110678815	XP_021707923.1	3	326097894	326112805	325200000:326400000	+	0.697	1	Conserved	Stage-non-specific	FALSE
110678819	LOC110678819	XP_021707937.1	3	178942416	178961290	178800000:180000000	+	0.833	6	Diptera-specific	Stage-non-specific	FALSE
110678838	LOC110678838	XP_021708011.1	3	375856012	375898323	375600000:376800000	+	0.684	1	Conserved	Stage-non-specific	FALSE
110678859	LOC110678859	XP_021708087.1	1	159395666	159397179	158400000:159600000	-	0.85	1	Conserved	Stage-specific	FALSE
110678861	LOC110678861	XP_021708085.1	3	338010255	338012285	337200000:338400000	+	0.8	6	Diptera-specific	Stage-non-specific	FALSE
110678862	LOC110678862	XP_021708088.1	3	292345886	292347093	291600000:292800000	+	0.722	1	Conserved	Stage-non-specific	FALSE
110678873	LOC110678873	XP_021708117.1	3	376806364	376814457	376800000:378000000	+	0.954	6	Diptera-specific	Stage-specific	Diptera/stage-specific
110678878	LOC110678878	XP_021708125.1	3	263783839	263785088	262800000:264000000	-	0.969	6	Diptera-specific	Stage-specific	Diptera/stage-specific
110678884	LOC110678884	XP_021708156.1	3	296962662	296964164	296400000:297600000	+	0.97	1	Conserved	Stage-specific	FALSE
110678890	LOC110678890	XP_021708164.1	3	369634756	369640183	369600000:370800000	-	0.907	1	Conserved	Stage-specific	FALSE
110678895	LOC110678895	XP_021708171.1	3	170484216	170485227	170400000:171600000	-	0.591	1	Conserved	Stage-non-specific	FALSE
110678898	LOC110678898	XP_021708191.1	1	160318533	160535247	159600000:160800000	-	0.879	2	Conserved	Stage-specific	FALSE
110678914	LOC110678914	XP_021708234.1	3	322766137	322766656	321600000:322800000	-	0.862	6	Diptera-specific	Stage-specific	Diptera/stage-specific
110678918	LOC110678918	XP_021708243.1	3	154601738	154659717	153600000:154800000	+	0.708	1	Conserved	Stage-non-specific	FALSE
110678927	LOC110678927	XP_021708274.1	3	10225347	10242053	9600000:10800000	-	0.873	6	Diptera-specific	Stage-specific	Diptera/stage-specific
110678934	LOC110678934	XP_021708295.1	3	292359710	292361051	291600000:292800000	+	0.75	1	Conserved	Stage-non-specific	FALSE
110678935	LOC110678935	XP_021708303.1	3	352852868	352854304	352800000:354000000	-	0.812	5	Conserved	Stage-non-specific	FALSE
110678936	LOC110678936	XP_021708316.1	3	100011650	100012853	99600000:100800000	+	0.942	6	Diptera-specific	Stage-specific	Diptera/stage-specific
110678949	LOC110678949	XP_021708362.1	3	183216956	183220780	182400000:183600000	-	0.421	1	Conserved	Stage-non-specific	FALSE
110678950	LOC110678950	XP_021708364.1	3	183714773	183719549	183600000:184800000	+	0.827	1	Conserved	Stage-non-specific	FALSE
110678970	LOC110678970	XP_021708399.1	3	135247319	135253549	134400000:135600000	-	0.982	5	Conserved	Stage-specific	FALSE
110678983	LOC110678983	XP_021708461.1	3	153178281	153201097	152400000:153600000	+	0.786	1	Conserved	Stage-non-specific	FALSE
110679001	LOC110679001	XP_021708519.1	1	162002916	162006520	162000000:163200000	-	0.759	1	Conserved	Stage-non-specific	FALSE
110679006	LOC110679006	XP_021708520.1	3	30495553	30497499	30000000:31200000	+	0.981		Conserved	Stage-specific	FALSE
110679010	LOC110679010	XP_021708565.1	3	18827482	18828127	18000000:19200000	+	0.969	6	Diptera-specific	Stage-specific	Diptera/stage-specific
110679012	LOC110679012	XP_021708568.1	3	164260877	165218582	164400000:165600000	-	0.803	1	Conserved	Stage-non-specific	FALSE
110679022	LOC110679022	XP_021708619.1	3	135122444	135156733	134400000:135600000	-	0.79	1	Conserved	Stage-non-specific	FALSE
110679043	LOC110679043	XP_021708664.1	3	381033321	381034129	380400000:381600000	+	0.542	1	Conserved	Stage-non-specific	FALSE
110679081	LOC110679081	XP_021708722.1	3	36962636	36963420	36000000:37200000	+	0.986	6	Diptera-specific	Stage-specific	Diptera/stage-specific
110679082	LOC110679082	XP_021708723.1	3	228540664	228549892	228000000:229200000	-	0.983	6	Diptera-specific	Stage-specific	Diptera/stage-specific
110679094	LOC110679094	XP_021708737.1	3	90743399	90751456	90000000:91200000	-	0.944	5	Conserved	Stage-specific	FALSE
110679098	LOC110679098	XP_021708772.1	1	55128388	55157275	54000000:55200000	+	0.577	1	Conserved	Stage-non-specific	FALSE
110679103	LOC110679103	XP_021708755.1	3	28005589	28050153	27600000:28800000	-	0.967	6	Diptera-specific	Stage-specific	Diptera/stage-specific
110679106	LOC110679106	XP_021708761.1	3	219482739	219501515	218400000:219600000	-	0.93	1	Conserved	Stage-specific	FALSE
110679123	LOC110679123	XP_021708823.1	3	298789481	298791097	297600000:298800000	-	0.793	1	Conserved	Stage-non-specific	FALSE
110679125	LOC110679125	XP_021708824.1	3	152692622	152703979	152400000:153600000	-	0.554	6	Diptera-specific	Stage-non-specific	FALSE
110679126	LOC110679126	XP_021708826.1	3	382251580	382272698	381600000:382800000	+	0.981	6	Diptera-specific	Stage-specific	Diptera/stage-specific
110679138	LOC110679138	XP_021708882.1	3	24611546	24627093	24000000:25200000	+	0.892	1	Conserved	Stage-specific	FALSE
110679139	LOC110679139	XP_021708885.1	3	6619462	6620724	6000000:7200000	-	0.978	1	Conserved	Stage-specific	FALSE
110679141	LOC110679141	XP_021708886.1	3	69993496	70005152	69600000:70800000	-	0.909	1	Conserved	Stage-specific	FALSE
110679157	LOC110679157	XP_021708917.1	3	220243563	220244346	219600000:220800000	-	0.939	1	Conserved	Stage-specific	FALSE
110679163	LOC110679163	XP_021708938.1	3	185670184	185720874	184800000:186000000	+	0.547	1	Conserved	Stage-non-specific	FALSE
110679171	LOC110679171	XP_021708955.1	3	210008456	210197191	210000000:211200000	+	0.649	1	Conserved	Stage-non-specific	FALSE
110679174	LOC110679174	XP_021708963.1	1	168157324	168158478	168000000:169200000	+	0.664	1	Conserved	Stage-non-specific	FALSE
110679175	LOC110679175	XP_021708964.1	3	253235231	253235996	253200000:254400000	-	0.905	6	Diptera-specific	Stage-specific	Diptera/stage-specific
110679177	LOC110679177	XP_021708967.1	3	288880059	288881431	288000000:289200000	+	0.688	1	Conserved	Stage-non-specific	FALSE
110679190	LOC110679190	XP_021708986.1	3	176744211	176771768	176400000:177600000	+	0.84	6	Diptera-specific	Stage-non-specific	FALSE
110679199	LOC110679199	XP_021709000.1	3	108636747	108637860	108000000:109200000	-	0.975	1	Conserved	Stage-specific	FALSE
110679200	LOC110679200	XP_021709001.1	3	365480553	365481370	364800000:366000000	+	0.892	1	Conserved	Stage-specific	FALSE
110679207	LOC110679207	XP_021709028.1	1	168802809	168813254	168000000:169200000	+	0.965	4	Conserved	Stage-specific	FALSE
110679209	LOC110679209	XP_021709027.1	3	356459824	356462921	356400000:357600000	-	0.995	6	Diptera-specific	Stage-specific	Diptera/stage-specific
110679215	LOC110679215	XP_021709048.1	3	73720391	73722463	73200000:74400000	+	0.999	6	Diptera-specific	Stage-specific	Diptera/stage-specific
110679216	LOC110679216	XP_021709049.1	3	160900816	160918065	160800000:162000000	+	0.98	3	Conserved	Stage-specific	FALSE
110679221	LOC110679221	XP_021709053.1	3	93439082	93507559	92400000:93600000	-	0.743	6	Diptera-specific	Stage-non-specific	FALSE
110679237	LOC110679237	XP_021709085.1	3	29108337	29109545	28800000:30000000	-	0.999	6	Diptera-specific	Stage-specific	Diptera/stage-specific
110679247	LOC110679247	XP_021709139.1	3	284238794	284245524	283200000:284400000	+	0.996	6	Diptera-specific	Stage-specific	Diptera/stage-specific
110679259	LOC110679259	XP_021709176.1	3	201707496	201710664	201600000:202800000	+	0.795	1	Conserved	Stage-non-specific	FALSE
110679261	LOC110679261	XP_021709179.1	3	335531290	335534167	334800000:336000000	+	0.704	1	Conserved	Stage-non-specific	FALSE
110679265	LOC110679265	XP_021709200.1	1	171319073	171320607	170400000:171600000	+	0.858	1	Conserved	Stage-specific	FALSE
110679293	LOC110679293	XP_021709297.1	3	226836479	226843958	226800000:228000000	-	0.87	6	Diptera-specific	Stage-specific	Diptera/stage-specific
110679299	LOC110679299	XP_021709332.1	1	55194039	55228263	55200000:56400000	-	0.796	1	Conserved	Stage-non-specific	FALSE
110679302	LOC110679302	XP_021709310.1	3	204855624	205024860	204000000:205200000	+	0.659	3	Conserved	Stage-non-specific	FALSE
110679324	LOC110679324	XP_021709389.1	3	51293950	51294760	50400000:51600000	+	0.963	6	Diptera-specific	Stage-specific	Diptera/stage-specific
110679351	LOC110679351	XP_021709454.1	3	349664976	349667599	349200000:350400000	-	0.995	6	Diptera-specific	Stage-specific	Diptera/stage-specific
110679353	LOC110679353	XP_021709456.1	3	295387950	295404638	295200000:296400000	+	0.486	1	Conserved	Stage-non-specific	FALSE
110679363	LOC110679363	XP_021709470.1	3	365367172	365367965	364800000:366000000	-	0.895	2	Conserved	Stage-specific	FALSE
110679365	LOC110679365	XP_021709472.1	3	1746521	1772895	1200000:2400000	-	0.692	1	Conserved	Stage-non-specific	FALSE
110679370	LOC110679370	XP_021709494.1	1	176764329	176784118	176400000:177600000	-	0.936	4	Conserved	Stage-specific	FALSE
110679374	LOC110679374	XP_021709495.1	3	31459419	31462927	31200000:32400000	-	0.747	1	Conserved	Stage-non-specific	FALSE
110679378	LOC110679378	XP_021709509.1	3	308454188	308454765	308400000:309600000	-	0.995	6	Diptera-specific	Stage-specific	Diptera/stage-specific
110679379	LOC110679379	XP_021709520.1	3	295063192	295080866	294000000:295200000	-	0.58	1	Conserved	Stage-non-specific	FALSE
110679381	LOC110679381	XP_021709530.1	3	195895906	195902969	195600000:196800000	+	0.791	1	Conserved	Stage-non-specific	FALSE
110679386	LOC110679386	XP_021709561.1	1	176944777	176946437	176400000:177600000	+	0.509	1	Conserved	Stage-non-specific	FALSE
110679405	LOC110679405	XP_021709598.1	3	28086455	28097685	27600000:28800000	-	0.882	6	Diptera-specific	Stage-specific	Diptera/stage-specific
110679417	LOC110679417	XP_021709636.1	3	232586969	232596430	231600000:232800000	-	0.982	6	Diptera-specific	Stage-specific	Diptera/stage-specific
110679436	LOC110679436	XP_021709700.1	3	66481570	66482263	66000000:67200000	-	0.984	6	Diptera-specific	Stage-specific	Diptera/stage-specific
110679437	LOC110679437	XP_021709704.1	3	379254804	379256206	379200000:380400000	-	0.913	1	Conserved	Stage-specific	FALSE
110679441	LOC110679441	XP_021709713.1	3	68822702	68842699	68400000:69600000	-	0.777	1	Conserved	Stage-non-specific	FALSE
110679443	LOC110679443	XP_021709720.1	3	332569643	332570527	332400000:333600000	-	0.993	6	Diptera-specific	Stage-specific	Diptera/stage-specific
110679455	LOC110679455	XP_021709750.1	3	389632277	389648301	388800000:390000000	-	0.747	3	Conserved	Stage-non-specific	FALSE
110679459	LOC110679459	XP_021709755.1	3	389718385	389720764	388800000:390000000	+	0.782	6	Diptera-specific	Stage-non-specific	FALSE
110679464	LOC110679464	XP_021709804.1	3	94956566	94957595	94800000:96000000	-	0.844	2	Conserved	Stage-non-specific	FALSE
110679465	LOC110679465	XP_021709808.1	3	281663036	281664163	280800000:282000000	-	0.927	1	Conserved	Stage-specific	FALSE
110679468	LOC110679468	XP_021709815.1	1	177431737	177433119	176400000:177600000	-	0.814	1	Conserved	Stage-non-specific	FALSE
110679478	LOC110679478	XP_021709862.1	3	349634257	349635264	349200000:350400000	-	0.984	6	Diptera-specific	Stage-specific	Diptera/stage-specific
110679479	LOC110679479	XP_021709864.1	3	165383595	165384914	164400000:165600000	+	0.891	2	Conserved	Stage-specific	FALSE
110679481	LOC110679481	XP_021709877.1	3	242508431	242537711	242400000:243600000	-	0.536	1	Conserved	Stage-non-specific	FALSE
110679488	LOC110679488	XP_021709944.1	1	177952371	177978528	177600000:178800000	+	0.945	1	Conserved	Stage-specific	FALSE
110679499	LOC110679499	XP_021709985.1	1	178418491	178457019	177600000:178800000	+	0.863	5	Conserved	Stage-specific	FALSE
110679506	LOC110679506	XP_021709997.1	3	247847044	247848147	247200000:248400000	-	0.866	6	Diptera-specific	Stage-specific	Diptera/stage-specific
110679512	LOC110679512	XP_021710014.1	3	150468520	150469233	150000000:151200000	-	0.933	6	Diptera-specific	Stage-specific	Diptera/stage-specific
110679519	LOC110679519	XP_021710035.1	3	222185219	222392435	222000000:223200000	+	0.621	1	Conserved	Stage-non-specific	FALSE
110679539	LOC110679539	XP_021710101.1	3	332588449	332589363	332400000:333600000	+	0.985	6	Diptera-specific	Stage-specific	Diptera/stage-specific
110679554	LOC110679554	XP_021710177.1	3	171317141	171325292	170400000:171600000	-	0.91	1	Conserved	Stage-specific	FALSE
110679564	LOC110679564	XP_021710277.1	1	56338982	56352936	55200000:56400000	+	0.78	1	Conserved	Stage-non-specific	FALSE
110679566	LOC110679566	XP_021710257.1	3	162013278	162605556	162000000:163200000	-	0.864	1	Conserved	Stage-specific	FALSE
110679583	LOC110679583	XP_021710374.1	3	363692197	363696042	363600000:364800000	-	0.684	1	Conserved	Stage-non-specific	FALSE
110679587	LOC110679587	XP_021710432.1	3	298685371	298697028	297600000:298800000	-	0.74	2	Conserved	Stage-non-specific	FALSE
110679593	LOC110679593	XP_021710493.1	3	190942425	190954922	190800000:192000000	-	0.878	3	Conserved	Stage-specific	FALSE
110679609	LOC110679609	XP_021710552.1	3	395754693	395801987	394800000:396000000	+	0.894	1	Conserved	Stage-specific	FALSE
110679616	LOC110679616	XP_021710599.1	3	290667302	290667983	290400000:291600000	-	0.5	1	Conserved	Stage-non-specific	FALSE
110679619	LOC110679619	XP_021710611.1	3	396288137	396382267	396000000:397200000	+	0.737	2	Conserved	Stage-non-specific	FALSE
110679624	LOC110679624	XP_021710636.1	3	115039286	115039802	114000000:115200000	-	0.999	2	Conserved	Stage-specific	FALSE
110679626	LOC110679626	XP_021710655.1	3	166379426	166381854	165600000:166800000	+	0.981	1	Conserved	Stage-specific	FALSE
110679642	LOC110679642	XP_021710718.1	3	155365848	155375426	154800000:156000000	-	0.952	6	Diptera-specific	Stage-specific	Diptera/stage-specific
110679657	LOC110679657	XP_021710758.1	3	398187519	398189285	397200000:398400000	-	0.957	1	Conserved	Stage-specific	FALSE
110679664	LOC110679664	XP_021710786.1	3	231048236	231049191	230400000:231600000	+	0.986	6	Diptera-specific	Stage-specific	Diptera/stage-specific
110679685	LOC110679685	XP_021710922.1	3	4060285	4061568	3600000:4800000	+	0.994	1	Conserved	Stage-specific	FALSE
110679692	LOC110679692	XP_021710957.1	3	97093092	97158953	96000000:97200000	-	0.872	1	Conserved	Stage-specific	FALSE
110679696	LOC110679696	XP_021710973.1	1	187373446	187460588	187200000:188400000	+	0.93	4	Conserved	Stage-specific	FALSE
110679707	LOC110679707	XP_021711014.1	1	188818511	188877430	188400000:189600000	+	0.802	1	Conserved	Stage-non-specific	FALSE
110679716	LOC110679716	XP_021711090.1	3	401977861	401978745	400800000:402000000	-	0.864	4	Conserved	Stage-specific	FALSE
110679821	LOC110679821	XP_021711250.1	3	14782403	14782837	14400000:15600000	-	0.93	6	Diptera-specific	Stage-specific	Diptera/stage-specific
110679824	LOC110679824	XP_021711276.1	3	14793624	14794001	14400000:15600000	+	0.965	6	Diptera-specific	Stage-specific	Diptera/stage-specific
110679826	LOC110679826	XP_021711279.1	3	14841662	14842003	14400000:15600000	+	0.908	6	Diptera-specific	Stage-specific	Diptera/stage-specific
110679831	LOC110679831	XP_021711285.1	3	15116504	15137232	14400000:15600000	+	0.819	1	Conserved	Stage-non-specific	FALSE
110679832	LOC110679832	XP_021711287.1	3	403337635	403339118	403200000:404400000	-	0.712	6	Diptera-specific	Stage-non-specific	FALSE
110679834	LOC110679834	XP_021711304.1	3	10074481	10076158	9600000:10800000	+	0.913	1	Conserved	Stage-specific	FALSE
110679839	LOC110679839	XP_021711339.1	3	404129371	404166896	403200000:404400000	+	0.772	1	Conserved	Stage-non-specific	FALSE
110679862	LOC110679862	XP_021711515.1	3	405251568	405252757	404400000:405600000	-	0.936	5	Conserved	Stage-specific	FALSE
110679868	LOC110679868	XP_021711561.1	3	244030002	244031717	243600000:244800000	-	0.59	1	Conserved	Stage-non-specific	FALSE
110679889	LOC110679889	XP_021711676.1	3	28200072	28220596	27600000:28800000	-	0.998	6	Diptera-specific	Stage-specific	Diptera/stage-specific
110680270	LOC110680270	XP_021711787.1	1	193789389	193792017	193200000:194400000	+	0.659	6	Diptera-specific	Stage-non-specific	FALSE
110680661	LOC110680661	XP_021712145.1	1	194606159	194672460	194400000:195600000	-	0.58	2	Conserved	Stage-non-specific	FALSE
110680850	LOC110680850	XP_021712338.1	1	14302855	14881186	14400000:15600000	-	0.779	1	Conserved	Stage-non-specific	FALSE
110681191	LOC110681191	XP_021712663.1	1	199582562	199665938	199200000:200400000	-	0.806	1	Conserved	Stage-non-specific	FALSE
110681196	LOC110681196	XP_021712670.1	1	199688520	199726911	199200000:200400000	-	0.621	1	Conserved	Stage-non-specific	FALSE
110681316	LOC110681316	XP_021712767.1	1	200190597	200200183	199200000:200400000	-	0.745	6	Diptera-specific	Stage-non-specific	FALSE
110681370	LOC110681370	XP_021712808.1	1	200310512	200325442	199200000:200400000	-	0.81	3	Conserved	Stage-non-specific	FALSE
110681487	LOC110681487	XP_021712963.1	1	202853514	202934700	202800000:204000000	+	0.618	4	Conserved	Stage-non-specific	FALSE
110681488	LOC110681488	XP_021712969.1	1	202964456	202965179	202800000:204000000	-	0.95	1	Conserved	Stage-specific	FALSE
110681489	LOC110681489	XP_021712978.1	1	203049412	203068708	202800000:204000000	+	0.795	3	Conserved	Stage-non-specific	FALSE
110681494	LOC110681494	XP_021713003.1	1	205184850	205188012	204000000:205200000	+	0.819	6	Diptera-specific	Stage-non-specific	FALSE
110681498	LOC110681498	XP_021713031.1	1	206664224	206667439	206400000:207600000	+	0.444	1	Conserved	Stage-non-specific	FALSE
110681501	LOC110681501	XP_021713061.1	1	59023140	59083540	58800000:60000000	-	0.604	4	Conserved	Stage-non-specific	FALSE
110681502	LOC110681502	XP_021713062.1	1	207164177	207165645	206400000:207600000	+	0.976	6	Diptera-specific	Stage-specific	Diptera/stage-specific
110681504	LOC110681504	XP_021713066.1	1	207235433	207236228	206400000:207600000	+	0.96	5	Conserved	Stage-specific	FALSE
110681510	LOC110681510	XP_021713108.1	1	209004416	209017975	208800000:210000000	-	0.71	6	Diptera-specific	Stage-non-specific	FALSE
110681511	LOC110681511	XP_021713122.1	1	209841573	209882772	208800000:210000000	-	0.728	1	Conserved	Stage-non-specific	FALSE
110681513	LOC110681513	XP_021713128.1	1	209945519	209947022	208800000:210000000	-	0.655	6	Diptera-specific	Stage-non-specific	FALSE
110681514	LOC110681514	XP_021713135.1	1	210055649	210057260	210000000:211200000	+	0.728	6	Diptera-specific	Stage-non-specific	FALSE
110681517	LOC110681517	XP_021713143.1	1	210271218	210405640	210000000:211200000	+	0.734	1	Conserved	Stage-non-specific	FALSE
110681523	LOC110681523	XP_021713184.1	1	213340567	213341156	212400000:213600000	-	0.615	1	Conserved	Stage-non-specific	FALSE
110681528	LOC110681528	XP_021713245.1	1	215748007	215760056	214800000:216000000	+	0.703	1	Conserved	Stage-non-specific	FALSE
110681536	LOC110681536	XP_021713262.1	1	216675026	216690503	216000000:217200000	-	0.843	1	Conserved	Stage-non-specific	FALSE
110681552	LOC110681552	XP_021713296.1	1	218651194	218652763	218400000:219600000	+	0.849	6	Diptera-specific	Stage-non-specific	FALSE
110681558	LOC110681558	XP_021713324.1	1	220569251	220599836	219600000:220800000	+	0.836	3	Conserved	Stage-non-specific	FALSE
110681565	LOC110681565	XP_021713356.1	1	223336022	223336735	223200000:224400000	+	0.92	6	Diptera-specific	Stage-specific	Diptera/stage-specific
110681566	LOC110681566	XP_021713357.1	1	223359032	223359715	223200000:224400000	+	0.942	6	Diptera-specific	Stage-specific	Diptera/stage-specific
110681571	LOC110681571	XP_021713378.1	1	60242746	60505873	60000000:61200000	+	0.892	1	Conserved	Stage-specific	FALSE
23687380	LOC23687380	XP_021693044.1	1	242102727	242142289	241200000:242400000	+	0.741	4	Conserved	Stage-non-specific	FALSE
23687387	LOC23687387	XP_021705930.1	1	146441552	146498918	146400000:147600000	+	0.903	1	Conserved	Stage-specific	FALSE
23687388	LOC23687388	XP_021694181.1	1	307820136	307835647	307200000:308400000	+	0.748	1	Conserved	Stage-non-specific	FALSE
23687389	LOC23687389	XP_011493722.2	1	17752864	17758513	16800000:18000000	+	0.744	6	Diptera-specific	Stage-non-specific	FALSE
23687393	LOC23687393	XP_011493091.2	2	294820170	294833814	294000000:295200000	-	0.672	1	Conserved	Stage-non-specific	FALSE
23687395	LOC23687395	XP_021702729.1	2	396200486	396201560	396000000:397200000	-	0.876	1	Conserved	Stage-specific	FALSE
23687402	LOC23687402	XP_021713130.1	1	209989315	210018312	210000000:211200000	+	0.706	1	Conserved	Stage-non-specific	FALSE
23687404	LOC23687404	XP_011493026.1	2	296887371	296896016	296400000:297600000	+	0.727	1	Conserved	Stage-non-specific	FALSE
23687406	LOC23687406	XP_021700101.1	2	231931277	231951220	231600000:232800000	-	0.69	1	Conserved	Stage-non-specific	FALSE
23687408	LOC23687408	XP_021694498.1	1	5535034	5717003	4800000:6000000	+	0.483	1	Conserved	Stage-non-specific	FALSE
23687409	LOC23687409	XP_021702800.1	2	399531981	399588348	398400000:399600000	+	0.94	6	Diptera-specific	Stage-specific	Diptera/stage-specific
23687412	LOC23687412	XP_021698133.1	2	133740815	134170366	133200000:134400000	+	0.869	2	Conserved	Stage-specific	FALSE
23687418	LOC23687418	XP_021700575.1	2	259794649	259818811	259200000:260400000	-	0.933	1	Conserved	Stage-specific	FALSE
23687419	LOC23687419	XP_021700400.1	1	107942728	108005678	106800000:108000000	-	0.822	1	Conserved	Stage-non-specific	FALSE
23687423	LOC23687423	XP_021693822.1	1	290845633	290854531	290400000:291600000	-	0.7	1	Conserved	Stage-non-specific	FALSE
23687424	LOC23687424	XP_021706106.1	3	255400979	255405487	254400000:255600000	-	0.6	1	Conserved	Stage-non-specific	FALSE
23687430	LOC23687430	XP_011493248.1	2	473366571	473385546	472800000:474000000	-	0.828	1	Conserved	Stage-non-specific	FALSE
23687431	LOC23687431	XP_021709172.1	1	171177007	171288368	170400000:171600000	-	0.85	1	Conserved	Stage-specific	FALSE
23687432	LOC23687432	XP_021701306.1	2	305949855	306280276	306000000:307200000	-	0.613	5	Conserved	Stage-non-specific	FALSE
23687433	LOC23687433	XP_021706082.1	3	322457160	322491668	321600000:322800000	-	0.769	5	Conserved	Stage-non-specific	FALSE
23687435	LOC23687435	XP_011492937.1	1	79869406	79879195	79200000:80400000	+	0.941	2	Conserved	Stage-specific	FALSE
23687442	LOC23687442	XP_021710789.1	3	18623727	18625030	18000000:19200000	+	0.999	6	Diptera-specific	Stage-specific	Diptera/stage-specific
23687443	LOC23687443	XP_021701341.1	2	309020232	309042731	308400000:309600000	+	0.878	1	Conserved	Stage-specific	FALSE
23687449	LOC23687449	XP_021695534.1	2	6799065	6889674	6000000:7200000	-	0.833	1	Conserved	Stage-non-specific	FALSE
23687450	LOC23687450	XP_011493524.1	2	391123490	391126779	390000000:391200000	-	0.645	1	Conserved	Stage-non-specific	FALSE
23687459	LOC23687459	XP_011493699.2	2	186958570	186980419	186000000:187200000	-	0.93	1	Conserved	Stage-specific	FALSE
23687462	LOC23687462	XP_021696794.1	2	66247815	66249626	66000000:67200000	+	0.691	6	Diptera-specific	Stage-non-specific	FALSE
23687471	LOC23687471	XP_021708279.1	3	159915380	159927030	159600000:160800000	-	0.832	1	Conserved	Stage-non-specific	FALSE
23687474	LOC23687474	XP_021709002.1	3	278867203	278906511	278400000:279600000	+	0.752	6	Diptera-specific	Stage-non-specific	FALSE
23687476	LOC23687476	XP_011492940.1	1	128354763	128355404	127200000:128400000	-	0.903	1	Conserved	Stage-specific	FALSE
23687479	LOC23687479	XP_021696447.1	2	46289152	46302520	45600000:46800000	+	0.678	1	Conserved	Stage-non-specific	FALSE
23687481	LOC23687481	XP_021693513.1	1	271375696	271377569	271200000:272400000	-	0.76	1	Conserved	Stage-non-specific	FALSE
23687484	LOC23687484	XP_011493321.1	3	140622131	140634404	140400000:141600000	-	0.682	1	Conserved	Stage-non-specific	FALSE
23687487	LOC23687487	XP_021708065.1	3	256104477	256106308	255600000:256800000	-	0.961	1	Conserved	Stage-specific	FALSE
23687490	LOC23687490	XP_021696706.1	2	63090257	63100997	62400000:63600000	+	0.693	1	Conserved	Stage-non-specific	FALSE
23687491	LOC23687491	XP_011493543.2	2	182931145	182936690	182400000:183600000	-	0.826	1	Conserved	Stage-non-specific	FALSE
23687495	LOC23687495	XP_021698974.1	2	179117448	179133644	178800000:180000000	-	0.613	4	Conserved	Stage-non-specific	FALSE
23687499	LOC23687499	XP_011493549.1	1	268708662	268720133	267600000:268800000	+	0.855	3	Conserved	Stage-specific	FALSE
23687501	LOC23687501	XP_011493011.1	1	29365989	29366810	28800000:30000000	+	0.766	1	Conserved	Stage-non-specific	FALSE
23687502	LOC23687502	XP_011493455.1	2	262920337	262929263	262800000:264000000	+	0.664	1	Conserved	Stage-non-specific	FALSE
23687505	LOC23687505	XP_011493093.2	2	213474226	213483046	212400000:213600000	-	0.537	1	Conserved	Stage-non-specific	FALSE
23687516	LOC23687516	XP_011493435.1	2	45576557	45580489	44400000:45600000	-	0.3	1	Conserved	Stage-non-specific	FALSE
23687518	LOC23687518	XP_011493493.2	2	39304763	39403154	38400000:39600000	-	0.87	1	Conserved	Stage-specific	FALSE
23687519	LOC23687519	XP_021713205.1	1	213666086	213944296	213600000:214800000	+	0.553	2	Conserved	Stage-non-specific	FALSE
23687521	LOC23687521	XP_011493451.1	2	362870775	362873133	362400000:363600000	+	0.663	1	Conserved	Stage-non-specific	FALSE
23687526	LOC23687526	XP_011493242.2	1	30489715	30492114	30000000:31200000	-	0.639	1	Conserved	Stage-non-specific	FALSE
23687531	LOC23687531	XP_011493723.1	2	400637277	400639629	399600000:400800000	-	0.898	6	Diptera-specific	Stage-specific	Diptera/stage-specific
23687533	LOC23687533	XP_011493503.2	3	22157935	22165280	21600000:22800000	-	0.674	1	Conserved	Stage-non-specific	FALSE
23687536	LOC23687536	XP_021705281.1	3	88918306	88944340	88800000:90000000	+	0.743	1	Conserved	Stage-non-specific	FALSE
23687538	LOC23687538	XP_011493159.2	3	203001656	203029538	202800000:204000000	-	0.725	1	Conserved	Stage-non-specific	FALSE
23687540	LOC23687540	XP_021696286.1	2	38855788	38876469	38400000:39600000	-	0.763	1	Conserved	Stage-non-specific	FALSE
23687552	LOC23687552	XP_021696190.1	2	35588182	35590420	34800000:36000000	-	0.908	1	Conserved	Stage-specific	FALSE
23687553	LOC23687553	XP_011493157.1	2	22989348	22990396	22800000:24000000	-	0.879	1	Conserved	Stage-specific	FALSE
23687556	LOC23687556	XP_021706633.1	3	112513177	112534429	111600000:112800000	+	0.958	1	Conserved	Stage-specific	FALSE
23687557	LOC23687557	XP_021693836.1	1	291382336	291384589	290400000:291600000	+	0.847	6	Diptera-specific	Stage-non-specific	FALSE
23687559	LOC23687559	XP_011492981.1	1	107666318	107667276	106800000:108000000	+	0.94	4	Conserved	Stage-specific	FALSE
23687562	LOC23687562	XP_011493569.2	1	69087466	69101296	68400000:69600000	+	0.996	1	Conserved	Stage-specific	FALSE
23687564	LOC23687564	XP_011493147.1	3	14775074	14776091	14400000:15600000	+	0.973	6	Diptera-specific	Stage-specific	Diptera/stage-specific
23687565	LOC23687565	XP_011493148.1	3	14753151	14754081	14400000:15600000	+	0.81	6	Diptera-specific	Stage-non-specific	FALSE
23687567	LOC23687567	XP_021708965.1	3	288838309	288858373	288000000:289200000	+	0.699	1	Conserved	Stage-non-specific	FALSE
23687573	LOC23687573	XP_021694154.1	1	307321360	307367991	307200000:308400000	-	0.581	1	Conserved	Stage-non-specific	FALSE
23687575	LOC23687575	XP_011493142.2	2	473948508	473951112	472800000:474000000	-	0.682	1	Conserved	Stage-non-specific	FALSE
23687576	LOC23687576	XP_011493724.1	2	400164444	400176248	399600000:400800000	+	0.697	1	Conserved	Stage-non-specific	FALSE
23687579	LOC23687579	XP_021702256.1	2	367562126	367586222	367200000:368400000	+	0.817	1	Conserved	Stage-non-specific	FALSE
23687580	LOC23687580	XP_021693015.1	1	237710648	237819591	237600000:238800000	+	0.472	1	Conserved	Stage-non-specific	FALSE
23687581	LOC23687581	XP_011492962.1	2	86782959	86785825	86400000:87600000	+	0.629	1	Conserved	Stage-non-specific	FALSE
23687584	LOC23687584	XP_021698727.1	2	165800344	165815835	165600000:166800000	+	0.658	1	Conserved	Stage-non-specific	FALSE
23687597	LOC23687597	XP_021700446.1	2	247959937	247998216	247200000:248400000	-	0.777	6	Diptera-specific	Stage-non-specific	FALSE
23687599	LOC23687599	XP_011493633.2	3	350829735	350830791	350400000:351600000	-	0.877	1	Conserved	Stage-specific	FALSE
23687604	LOC23687604	XP_021704779.1	3	200303653	200386044	199200000:200400000	+	0.837	1	Conserved	Stage-non-specific	FALSE
23687606	LOC23687606	XP_011493071.1	2	275138623	275147592	274800000:276000000	+	0.819	1	Conserved	Stage-non-specific	FALSE
23687614	LOC23687614	XP_021709751.1	3	26474340	26535116	26400000:27600000	+	0.696	1	Conserved	Stage-non-specific	FALSE
23687616	LOC23687616	XP_021694319.1	1	66189175	66595235	66000000:67200000	+	0.57	1	Conserved	Stage-non-specific	FALSE
23687618	LOC23687618	XP_011493218.1	1	136001340	136011220	135600000:136800000	+	0.513	1	Conserved	Stage-non-specific	FALSE
23687624	LOC23687624	XP_011493097.1	2	349729733	349748614	349200000:350400000	+	0.484	1	Conserved	Stage-non-specific	FALSE
23687627	LOC23687627	XP_021713176.1	1	213115961	213276328	212400000:213600000	-	0.705	1	Conserved	Stage-non-specific	FALSE
23687632	LOC23687632	XP_011493143.1	2	474323383	474325862	474000000:475200000	-	0.686	6	Diptera-specific	Stage-non-specific	FALSE
23687633	LOC23687633	XP_011493096.1	1	194025168	194034759	193200000:194400000	+	0.674	1	Conserved	Stage-non-specific	FALSE
23687643	LOC23687643	XP_021693375.1	1	261466714	261468236	260400000:261600000	+	0.593	1	Conserved	Stage-non-specific	FALSE
23687644	LOC23687644	XP_021701164.1	2	297345090	297612053	296400000:297600000	+	0.705	1	Conserved	Stage-non-specific	FALSE
23687649	LOC23687649	XP_021703560.1	2	441237742	441691679	440400000:441600000	-	0.834	1	Conserved	Stage-non-specific	FALSE
23687652	LOC23687652	XP_011493564.1	2	428949420	428950260	428400000:429600000	-	0.959	6	Diptera-specific	Stage-specific	Diptera/stage-specific
23687653	LOC23687653	XP_021704447.1	3	138867502	138901850	138000000:139200000	+	0.641	1	Conserved	Stage-non-specific	FALSE
23687658	LOC23687658	XP_021694216.1	1	48592832	48872339	48000000:49200000	+	0.926	1	Conserved	Stage-specific	FALSE
23687659	LOC23687659	XP_021695141.1	1	38436984	38453465	38400000:39600000	+	0.594	1	Conserved	Stage-non-specific	FALSE
23687660	LOC23687660	XP_021699961.1	2	228128257	228350158	228000000:229200000	-	0.781	1	Conserved	Stage-non-specific	FALSE
23687671	LOC23687671	XP_011493002.2	3	264135283	264190746	264000000:265200000	-	0.589	1	Conserved	Stage-non-specific	FALSE
23687672	LOC23687672	XP_011493725.1	2	400597529	400599321	399600000:400800000	-	0.93	6	Diptera-specific	Stage-specific	Diptera/stage-specific
23687673	LOC23687673	XP_011493646.2	1	285749493	285784757	285600000:286800000	-	0.459	1	Conserved	Stage-non-specific	FALSE
23687674	LOC23687674	XP_021698454.1	1	93460371	93487394	92400000:93600000	-	0.795	1	Conserved	Stage-non-specific	FALSE
23687682	LOC23687682	XP_011493255.1	2	288476236	288477287	288000000:289200000	+	0.99	1	Conserved	Stage-specific	FALSE
23687683	LOC23687683	XP_011493168.2	3	78078916	78099487	78000000:79200000	-	0.658	1	Conserved	Stage-non-specific	FALSE
23687690	LOC23687690	XP_011493079.2	2	186891341	186892952	186000000:187200000	-	0.936	1	Conserved	Stage-specific	FALSE
23687700	LOC23687700	XP_021707715.1	3	136818825	137385282	136800000:138000000	-	0.725	1	Conserved	Stage-non-specific	FALSE
23687702	LOC23687702	XP_011493475.2	3	193273118	193284698	193200000:194400000	+	0.709	1	Conserved	Stage-non-specific	FALSE
23687703	LOC23687703	XP_021698490.1	2	153154199	153159915	152400000:153600000	-	0.77	1	Conserved	Stage-non-specific	FALSE
23687709	LOC23687709	XP_021704648.1	3	32460794	32488891	32400000:33600000	-	0.891	6	Diptera-specific	Stage-specific	Diptera/stage-specific
23687710	LOC23687710	XP_011493391.1	2	248892675	248893188	248400000:249600000	+	0.625	1	Conserved	Stage-non-specific	FALSE
23687711	LOC23687711	XP_021707253.1	3	298819417	298820622	298800000:300000000	+	0.962	1	Conserved	Stage-specific	FALSE
23687713	LOC23687713	XP_011493509.1	3	155395712	155396810	154800000:156000000	+	0.858	6	Diptera-specific	Stage-specific	Diptera/stage-specific
23687717	LOC23687717	XP_011492959.1	2	419127474	419143314	418800000:420000000	-	0.949	1	Conserved	Stage-specific	FALSE
23687720	LOC23687720	XP_021696450.1	2	46371726	46790208	45600000:46800000	+	0.867	1	Conserved	Stage-specific	FALSE
23687721	LOC23687721	XP_011493325.1	3	25268919	25322289	25200000:26400000	-	0.695	1	Conserved	Stage-non-specific	FALSE
23687722	LOC23687722	XP_011492954.2	3	347276443	347277459	346800000:348000000	+	0.988	1	Conserved	Stage-specific	FALSE
23687728	LOC23687728	XP_021699125.1	2	186934787	186939944	186000000:187200000	-	0.998	1	Conserved	Stage-specific	FALSE
23687733	LOC23687733	XP_021698595.1	2	156426029	156937854	156000000:157200000	-	0.82	1	Conserved	Stage-non-specific	FALSE
23687735	LOC23687735	XP_021708352.1	3	346808637	346842658	346800000:348000000	+	0.451	1	Conserved	Stage-non-specific	FALSE
23687737	LOC23687737	XP_021705989.1	3	312884684	312885306	312000000:313200000	+	0.646	1	Conserved	Stage-non-specific	FALSE
23687739	LOC23687739	XP_011493184.1	3	183127373	183136581	182400000:183600000	-	0.526	1	Conserved	Stage-non-specific	FALSE
23687740	LOC23687740	XP_011492953.2	3	347295325	347296290	346800000:348000000	+	0.882	1	Conserved	Stage-specific	FALSE
23687745	LOC23687745	XP_021711559.1	3	104949202	104965650	104400000:105600000	+	0.908	1	Conserved	Stage-specific	FALSE
23687749	LOC23687749	XP_021711806.1	1	193868865	193918494	193200000:194400000	-	0.859	1	Conserved	Stage-specific	FALSE
23687751	LOC23687751	XP_021706727.1	1	150963290	151661822	151200000:152400000	+	0.508	1	Conserved	Stage-non-specific	FALSE
23687752	LOC23687752	XP_011493613.1	3	21903224	21904906	21600000:22800000	-	0.548	3	Conserved	Stage-non-specific	FALSE
23687754	LOC23687754	XP_011493129.2	3	57499018	57501832	56400000:57600000	+	0.95	1	Conserved	Stage-specific	FALSE
23687757	LOC23687757	XP_021699122.1	2	186926011	186928067	186000000:187200000	-	0.945	1	Conserved	Stage-specific	FALSE
23687758	LOC23687758	XP_021710910.1	3	293563094	293640447	292800000:294000000	-	0.874	1	Conserved	Stage-specific	FALSE
23687759	LOC23687759	XP_021699543.1	2	209309333	209323935	208800000:210000000	-	0.825	1	Conserved	Stage-non-specific	FALSE
23687765	LOC23687765	XP_011493149.1	3	14728190	14729443	14400000:15600000	+	0.795	6	Diptera-specific	Stage-non-specific	FALSE
23687769	LOC23687769	XP_011493320.1	3	68614118	68629137	68400000:69600000	-	0.829	1	Conserved	Stage-non-specific	FALSE
23687777	LOC23687777	XP_021710575.1	3	47787029	47870869	46800000:48000000	-	0.818	1	Conserved	Stage-non-specific	FALSE
23687779	LOC23687779	XP_021702834.1	2	400615436	400616664	399600000:400800000	-	0.952	6	Diptera-specific	Stage-specific	Diptera/stage-specific
23687783	LOC23687783	XP_011493480.1	2	300344873	300372057	300000000:301200000	-	0.641	1	Conserved	Stage-non-specific	FALSE
23687785	LOC23687785	XP_021699626.1	1	101562859	101568609	100800000:102000000	+	0.735	1	Conserved	Stage-non-specific	FALSE
23687786	LOC23687786	XP_021705963.1	3	368588518	368590441	368400000:369600000	+	0.905	1	Conserved	Stage-specific	FALSE
23687787	LOC23687787	XP_021706305.1	3	330072537	330081887	330000000:331200000	+	0.953	3	Conserved	Stage-specific	FALSE
23687788	LOC23687788	XP_011493540.1	2	404167787	404229406	403200000:404400000	+	0.543	1	Conserved	Stage-non-specific	FALSE
23687789	LOC23687789	XP_011493368.2	2	319442728	319443668	319200000:320400000	+	0.924	6	Diptera-specific	Stage-specific	Diptera/stage-specific
23687791	LOC23687791	XP_011493488.1	2	404872008	404873012	404400000:405600000	+	0.762	1	Conserved	Stage-non-specific	FALSE
23687792	LOC23687792	XP_011493005.2	3	329836124	329836842	328800000:330000000	-	0.977	6	Diptera-specific	Stage-specific	Diptera/stage-specific
23687793	LOC23687793	XP_021699401.1	2	200671102	200696688	200400000:201600000	+	0.801	1	Conserved	Stage-non-specific	FALSE
23687794	LOC23687794	XP_011493653.2	2	453790502	454218188	453600000:454800000	+	0.608	1	Conserved	Stage-non-specific	FALSE
23687795	LOC23687795	XP_021694283.1	1	197231672	197233382	196800000:198000000	+	0.858	1	Conserved	Stage-specific	FALSE
23687800	LOC23687800	XP_011493150.1	3	14834357	14834926	14400000:15600000	-	0.958	6	Diptera-specific	Stage-specific	Diptera/stage-specific
23687801	LOC23687801	XP_011493151.1	3	14765899	14767037	14400000:15600000	+	0.906	6	Diptera-specific	Stage-specific	Diptera/stage-specific
23687802	LOC23687802	XP_011493701.2	2	335768951	335868844	334800000:336000000	-	0.746	1	Conserved	Stage-non-specific	FALSE
23687804	LOC23687804	XP_011493069.1	2	375485872	375486633	374400000:375600000	-	0.996	4	Conserved	Stage-specific	FALSE
23687805	LOC23687805	XP_011493439.1	3	41155411	41196154	40800000:42000000	-	0.661	6	Diptera-specific	Stage-non-specific	FALSE
23687808	LOC23687808	XP_021711326.1	1	190144823	190154292	189600000:190800000	-	0.763	1	Conserved	Stage-non-specific	FALSE
23687811	LOC23687811	XP_011493407.2	1	26643654	26724019	26400000:27600000	-	0.796	1	Conserved	Stage-non-specific	FALSE
23687815	LOC23687815	XP_011493174.1	3	235150217	235182653	234000000:235200000	+	0.741	1	Conserved	Stage-non-specific	FALSE
23687817	LOC23687817	XP_011492964.1	2	86228548	86229260	85200000:86400000	-	0.914	5	Conserved	Stage-specific	FALSE
23687820	LOC23687820	XP_021705127.1	3	275535685	275550884	274800000:276000000	+	0.651	1	Conserved	Stage-non-specific	FALSE
23687822	LOC23687822	XP_011493565.1	2	428865978	428867094	428400000:429600000	+	0.997	6	Diptera-specific	Stage-specific	Diptera/stage-specific
23687823	LOC23687823	XP_011493693.1	2	330255331	330255880	330000000:331200000	-	0.94	6	Diptera-specific	Stage-specific	Diptera/stage-specific
23687827	LOC23687827	XP_021707711.1	3	140648443	140649573	140400000:141600000	+	0.847	3	Conserved	Stage-non-specific	FALSE
23687838	LOC23687838	XP_011493201.1	3	84788418	84799616	84000000:85200000	-	0.656	1	Conserved	Stage-non-specific	FALSE
23687839	LOC23687839	XP_011493210.1	2	355426868	355440737	355200000:356400000	-	0.499	6	Diptera-specific	Stage-non-specific	FALSE
23687841	LOC23687841	XP_011493522.1	1	159465860	159467964	158400000:159600000	-	0.536	1	Conserved	Stage-non-specific	FALSE
23687844	LOC23687844	XP_021705254.1	3	294607531	294628913	294000000:295200000	+	0.849	1	Conserved	Stage-non-specific	FALSE
23687848	LOC23687848	XP_021694245.1	1	106790555	106874716	106800000:108000000	-	0.892	1	Conserved	Stage-specific	FALSE
23687855	LOC23687855	XP_011493773.2	1	142940780	142950823	142800000:144000000	+	0.678	1	Conserved	Stage-non-specific	FALSE
23687857	LOC23687857	XP_021706703.1	1	150839469	150859878	150000000:151200000	-	0.421	1	Conserved	Stage-non-specific	FALSE
23687858	LOC23687858	XP_021702253.1	2	367265544	367512413	367200000:368400000	+	0.64	1	Conserved	Stage-non-specific	FALSE
23687863	LOC23687863	XP_021712303.1	1	195129914	195163472	194400000:195600000	-	0.939	1	Conserved	Stage-specific	FALSE
23687865	LOC23687865	XP_021704006.1	2	469341556	469834980	469200000:470400000	-	0.83	1	Conserved	Stage-non-specific	FALSE
23687867	LOC23687867	XP_021711618.1	3	292309774	292339600	291600000:292800000	+	0.5	1	Conserved	Stage-non-specific	FALSE
23687871	LOC23687871	XP_011493087.1	2	432592105	432594729	432000000:433200000	-	0.935	1	Conserved	Stage-specific	FALSE
23687872	LOC23687872	XP_011492952.2	3	347303968	347305072	346800000:348000000	-	0.88	1	Conserved	Stage-specific	FALSE
23687873	LOC23687873	XP_021701025.1	2	290388395	290390763	289200000:290400000	+	0.907	1	Conserved	Stage-specific	FALSE
23687875	LOC23687875	XP_021703520.1	1	130794887	130815245	130800000:132000000	-	0.764	6	Diptera-specific	Stage-non-specific	FALSE
23687877	LOC23687877	XP_021698904.1	2	175115784	175116842	174000000:175200000	-	0.99	1	Conserved	Stage-specific	FALSE
23687878	LOC23687878	XP_011493518.1	3	121823645	121836945	121200000:122400000	+	0.692	2	Conserved	Stage-non-specific	FALSE
23687880	LOC23687880	XP_011493088.2	2	432547841	432577589	432000000:433200000	-	0.756	1	Conserved	Stage-non-specific	FALSE
23687882	LOC23687882	XP_021695499.1	2	6203164	6312899	6000000:7200000	+	0.679	1	Conserved	Stage-non-specific	FALSE
23687884	LOC23687884	XP_011493008.1	3	26328548	26332528	25200000:26400000	+	0.913	3	Conserved	Stage-specific	FALSE
23687890	LOC23687890	XP_021695710.1	2	16407574	16486216	15600000:16800000	-	0.822	1	Conserved	Stage-non-specific	FALSE
23687892	LOC23687892	XP_021708781.1	3	318339172	318420307	318000000:319200000	+	0.837	1	Conserved	Stage-non-specific	FALSE
23687895	LOC23687895	XP_021709866.1	3	351329268	351330229	350400000:351600000	+	0.96	1	Conserved	Stage-specific	FALSE
23687901	LOC23687901	XP_011493298.1	1	241962458	241972916	241200000:242400000	+	0.692	6	Diptera-specific	Stage-non-specific	FALSE
23687910	LOC23687910	XP_021696911.1	2	270490352	270491120	270000000:271200000	-	0.948	6	Diptera-specific	Stage-specific	Diptera/stage-specific
23687919	LOC23687919	XP_011493731.1	3	152950248	153042045	152400000:153600000	+	0.485	1	Conserved	Stage-non-specific	FALSE
23687920	LOC23687920	XP_011492965.1	2	86103226	86115248	85200000:86400000	-	0.896	4	Conserved	Stage-specific	FALSE
23687921	LOC23687921	XP_021708572.1	3	164683304	164684380	164400000:165600000	-	0.909	6	Diptera-specific	Stage-specific	Diptera/stage-specific
23687923	LOC23687923	XP_021693761.1	1	285813321	285829602	285600000:286800000	+	0.538	1	Conserved	Stage-non-specific	FALSE
23687928	LOC23687928	XP_011493675.1	1	279310154	279332999	278400000:279600000	+	0.844	1	Conserved	Stage-non-specific	FALSE
23687932	LOC23687932	XP_021710750.1	3	243805110	243881549	243600000:244800000	-	0.882	1	Conserved	Stage-specific	FALSE
23687933	LOC23687933	XP_011493477.2	2	270128619	270140309	270000000:271200000	+	0.986	6	Diptera-specific	Stage-specific	Diptera/stage-specific
23687934	LOC23687934	XP_011493274.2	3	89944662	89945039	88800000:90000000	+	0.989	6	Diptera-specific	Stage-specific	Diptera/stage-specific
23687935	LOC23687935	XP_021694662.1	1	13545364	13642294	13200000:14400000	-	0.756	1	Conserved	Stage-non-specific	FALSE
23687936	LOC23687936	XP_011493344.1	2	58780178	58810209	57600000:58800000	-	0.566	1	Conserved	Stage-non-specific	FALSE
23687938	LOC23687938	XP_021693199.1	1	61740015	61782601	61200000:62400000	+	0.84	1	Conserved	Stage-non-specific	FALSE
23687941	LOC23687941	XP_021694763.1	1	19340300	19430807	19200000:20400000	-	0.79	1	Conserved	Stage-non-specific	FALSE
23687944	LOC23687944	XP_011493297.2	1	127971414	127973523	127200000:128400000	+	0.818	1	Conserved	Stage-non-specific	FALSE
23687946	LOC23687946	XP_021698970.1	2	178923849	178952986	178800000:180000000	-	0.753	1	Conserved	Stage-non-specific	FALSE
23687956	LOC23687956	XP_021699491.1	2	205873702	205887578	205200000:206400000	-	0.863	6	Diptera-specific	Stage-specific	Diptera/stage-specific
23687959	LOC23687959	XP_011493176.1	3	399253843	399255488	398400000:399600000	-	0.795	1	Conserved	Stage-non-specific	FALSE
23687962	LOC23687962	XP_021709699.1	3	66491561	66492232	66000000:67200000	+	0.991	4	Conserved	Stage-specific	FALSE
23687963	LOC23687963	XP_011493441.1	3	224380150	224402164	223200000:224400000	-	0.711	1	Conserved	Stage-non-specific	FALSE
23687965	LOC23687965	XP_011493374.1	2	343119455	343130126	342000000:343200000	+	0.584	2	Conserved	Stage-non-specific	FALSE
23687966	LOC23687966	XP_021706500.1	3	310747339	310815454	309600000:310800000	-	0.755	1	Conserved	Stage-non-specific	FALSE
23687967	LOC23687967	XP_011493637.2	2	186903969	186905498	186000000:187200000	-	0.813	1	Conserved	Stage-non-specific	FALSE
23687973	LOC23687973	XP_021699611.1	2	214004933	214025611	213600000:214800000	+	0.98	1	Conserved	Stage-specific	FALSE
23687976	LOC23687976	XP_021703143.1	2	419270242	419276236	418800000:420000000	+	0.895	1	Conserved	Stage-specific	FALSE
23687980	LOC23687980	XP_011493753.2	2	125710423	125752279	124800000:126000000	-	0.654	1	Conserved	Stage-non-specific	FALSE
23687982	LOC23687982	XP_011493172.2	1	98920288	98939854	98400000:99600000	+	0.522	1	Conserved	Stage-non-specific	FALSE
23687983	LOC23687983	XP_011493432.1	2	205827473	205837557	205200000:206400000	+	0.994	6	Diptera-specific	Stage-specific	Diptera/stage-specific
23687986	LOC23687986	XP_021695617.1	1	73776887	73780502	73200000:74400000	-	0.724	1	Conserved	Stage-non-specific	FALSE
23687990	LOC23687990	XP_011493501.2	1	223321013	223321708	223200000:224400000	+	0.918	6	Diptera-specific	Stage-specific	Diptera/stage-specific
23687995	LOC23687995	XP_021698273.1	2	143555430	143599682	142800000:144000000	+	0.771	1	Conserved	Stage-non-specific	FALSE
5563548	LOC5563548	XP_021693062.1	1	242834001	242991237	242400000:243600000	+	0.734	1	Conserved	Stage-non-specific	FALSE
5563550	LOC5563550	XP_001647864.2	3	105159323	105162908	104400000:105600000	+	0.941	1	Conserved	Stage-specific	FALSE
5563554	LOC5563554	XP_021699088.1	2	184465658	184482992	183600000:184800000	-	0.699	1	Conserved	Stage-non-specific	FALSE
5563559	LOC5563559	XP_021706390.1	3	104039080	104056339	103200000:104400000	+	0.985	6	Diptera-specific	Stage-specific	Diptera/stage-specific
5563560	LOC5563560	XP_001647892.2	3	104358761	104359941	103200000:104400000	+	0.615	1	Conserved	Stage-non-specific	FALSE
5563562	LOC5563562	XP_021707408.1	3	103926942	103990149	103200000:104400000	+	0.957	6	Diptera-specific	Stage-specific	Diptera/stage-specific
5563563	LOC5563563	XP_001647885.1	3	104469009	104470784	104400000:105600000	-	0.782	1	Conserved	Stage-non-specific	FALSE
5563566	LOC5563566	XP_001647872.2	3	104987584	105005131	104400000:105600000	-	0.547	1	Conserved	Stage-non-specific	FALSE
5563570	LOC5563570	XP_001647842.1	1	243009863	243025100	242400000:243600000	-	0.921	2	Conserved	Stage-specific	FALSE
5563572	LOC5563572	XP_001647861.1	3	105687202	105715089	105600000:106800000	+	0.914	1	Conserved	Stage-specific	FALSE
5563575	LOC5563575	XP_001647937.2	3	102694137	102696809	102000000:103200000	-	0.714	1	Conserved	Stage-non-specific	FALSE
5563576	LOC5563576	XP_021705229.1	3	101723398	101740167	100800000:102000000	+	0.668	1	Conserved	Stage-non-specific	FALSE
5563577	LOC5563577	XP_001647940.2	3	102017239	102018959	102000000:103200000	+	0.923	1	Conserved	Stage-specific	FALSE
5563578	LOC5563578	XP_021706130.1	3	102991597	102994579	102000000:103200000	+	0.708	1	Conserved	Stage-non-specific	FALSE
5563579	LOC5563579	XP_001647944.1	3	101784769	101805511	100800000:102000000	-	0.665	1	Conserved	Stage-non-specific	FALSE
5563582	LOC5563582	XP_021704841.1	3	101822573	101852497	100800000:102000000	+	0.624	1	Conserved	Stage-non-specific	FALSE
5563585	LOC5563585	XP_001647853.1	2	184483157	184495912	183600000:184800000	+	0.564	1	Conserved	Stage-non-specific	FALSE
5563586	LOC5563586	XP_001647936.2	3	102774378	102776817	102000000:103200000	+	0.939	1	Conserved	Stage-specific	FALSE
5563587	LOC5563587	XP_021705405.1	3	102950065	102966556	102000000:103200000	-	0.857	6	Diptera-specific	Stage-specific	Diptera/stage-specific
5563588	LOC5563588	XP_001647934.2	3	102845151	102857922	102000000:103200000	+	0.614	1	Conserved	Stage-non-specific	FALSE
5563589	LOC5563589	XP_021708066.1	3	102857836	102896225	102000000:103200000	-	0.573	1	Conserved	Stage-non-specific	FALSE
5563590	LOC5563590	XP_001647931.1	3	102899488	102909521	102000000:103200000	-	0.506	1	Conserved	Stage-non-specific	FALSE
5563591	LOC5563591	XP_001647935.2	3	102799321	102808822	102000000:103200000	+	0.806	1	Conserved	Stage-non-specific	FALSE
5563592	LOC5563592	XP_001647928.1	3	102915808	102917099	102000000:103200000	+	0.442	1	Conserved	Stage-non-specific	FALSE
5563593	LOC5563593	XP_001647843.2	1	242991477	243003330	242400000:243600000	-	0.917	2	Conserved	Stage-specific	FALSE
5563606	LOC5563606	XP_021705225.1	3	103495016	103495736	103200000:104400000	+	0.995	4	Conserved	Stage-specific	FALSE
5563609	LOC5563609	XP_001647863.2	3	105173150	105239403	104400000:105600000	+	0.779	1	Conserved	Stage-non-specific	FALSE
5563613	LOC5563613	XP_001647923.1	3	103003308	103022456	102000000:103200000	+	0.967	4	Conserved	Stage-specific	FALSE
5563614	LOC5563614	XP_021704442.1	3	105064117	105075902	104400000:105600000	+	0.555	1	Conserved	Stage-non-specific	FALSE
5563615	LOC5563615	XP_021693058.1	1	242653014	242769342	242400000:243600000	-	0.852	1	Conserved	Stage-specific	FALSE
5563616	LOC5563616	XP_001647865.1	3	105097961	105132164	104400000:105600000	+	0.781	1	Conserved	Stage-non-specific	FALSE
5563617	LOC5563617	XP_021704443.1	3	105080243	105083508	104400000:105600000	+	0.943	1	Conserved	Stage-specific	FALSE
5563618	LOC5563618	XP_001647854.2	2	184499314	184503000	183600000:184800000	-	0.709	1	Conserved	Stage-non-specific	FALSE
5563619	LOC5563619	XP_001647925.2	3	102966624	102980196	102000000:103200000	+	0.765	1	Conserved	Stage-non-specific	FALSE
5563620	LOC5563620	XP_021709402.1	3	106130760	106318046	105600000:106800000	-	0.524	1	Conserved	Stage-non-specific	FALSE
5563621	LOC5563621	XP_001647841.1	1	243039234	243055025	242400000:243600000	-	0.565	2	Conserved	Stage-non-specific	FALSE
5563622	LOC5563622	XP_001647922.2	3	103022430	103036762	102000000:103200000	-	0.983	4	Conserved	Stage-specific	FALSE
5563623	LOC5563623	XP_021706246.1	3	105669862	105683739	105600000:106800000	-	0.734	1	Conserved	Stage-non-specific	FALSE
5563625	LOC5563625	XP_001647946.2	3	101774145	101775042	100800000:102000000	-	0.571	1	Conserved	Stage-non-specific	FALSE
5563627	LOC5563627	XP_001647945.1	3	101783622	101784962	100800000:102000000	+	0.604	1	Conserved	Stage-non-specific	FALSE
5563630	LOC5563630	XP_001647845.1	1	242820401	242822020	242400000:243600000	-	0.729	1	Conserved	Stage-non-specific	FALSE
5563631	LOC5563631	XP_021707302.1	3	103726063	103830545	103200000:104400000	+	0.931	6	Diptera-specific	Stage-specific	Diptera/stage-specific
5563634	LOC5563634	XP_001647902.2	3	103673558	103683905	103200000:104400000	+	0.996	6	Diptera-specific	Stage-specific	Diptera/stage-specific
5563635	LOC5563635	XP_021705224.1	3	103495643	103518220	103200000:104400000	-	0.731	1	Conserved	Stage-non-specific	FALSE
5563637	LOC5563637	XP_021708988.1	3	103542299	103559526	103200000:104400000	-	0.973	1	Conserved	Stage-specific	FALSE
5563638	LOC5563638	XP_001647904.2	3	103621230	103629042	103200000:104400000	+	0.803	6	Diptera-specific	Stage-non-specific	FALSE
5563639	LOC5563639	XP_001647891.2	3	104359898	104367252	103200000:104400000	-	0.656	1	Conserved	Stage-non-specific	FALSE
5563640	LOC5563640	XP_021709342.1	3	104123593	104131476	103200000:104400000	+	0.912	5	Conserved	Stage-specific	FALSE
5563641	LOC5563641	XP_001647895.2	3	104147570	104148659	103200000:104400000	-	0.608	2	Conserved	Stage-non-specific	FALSE
5563642	LOC5563642	XP_021704981.1	3	104320533	104342670	103200000:104400000	+	0.901	1	Conserved	Stage-specific	FALSE
5563644	LOC5563644	XP_001647887.1	3	104447534	104455919	104400000:105600000	+	0.674	1	Conserved	Stage-non-specific	FALSE
5563646	LOC5563646	XP_021705595.1	3	104406356	104411356	104400000:105600000	-	0.499	1	Conserved	Stage-non-specific	FALSE
5563647	LOC5563647	XP_001647890.2	3	104373065	104374097	103200000:104400000	+	0.59	1	Conserved	Stage-non-specific	FALSE
5563650	LOC5563650	XP_001647878.2	3	104849610	104850635	104400000:105600000	-	0.886	1	Conserved	Stage-specific	FALSE
5563652	LOC5563652	XP_001647882.2	3	104491938	104496482	104400000:105600000	+	0.698	1	Conserved	Stage-non-specific	FALSE
5563654	LOC5563654	XP_001647884.1	3	104473114	104474414	104400000:105600000	+	0.712	1	Conserved	Stage-non-specific	FALSE
5563659	LOC5563659	XP_001647883.2	3	104479010	104483711	104400000:105600000	+	0.757	1	Conserved	Stage-non-specific	FALSE
5563662	LOC5563662	XP_001647873.3	3	104982368	104987083	104400000:105600000	+	0.784	1	Conserved	Stage-non-specific	FALSE
5563663	LOC5563663	XP_001647870.2	3	105057300	105059106	104400000:105600000	+	0.894	1	Conserved	Stage-specific	FALSE
5563664	LOC5563664	XP_001647846.1	1	242778827	242802239	242400000:243600000	+	0.479	1	Conserved	Stage-non-specific	FALSE
5563667	LOC5563667	XP_001647950.1	3	388877943	388887450	388800000:390000000	-	0.812	1	Conserved	Stage-non-specific	FALSE
5563668	LOC5563668	XP_001647965.1	3	388019073	388039644	387600000:388800000	-	0.61	1	Conserved	Stage-non-specific	FALSE
5563670	LOC5563670	XP_001647955.1	3	388746480	388747638	387600000:388800000	-	0.792	1	Conserved	Stage-non-specific	FALSE
5563671	LOC5563671	XP_001647964.1	3	388045626	388060996	387600000:388800000	+	0.618	1	Conserved	Stage-non-specific	FALSE
5563672	LOC5563672	XP_001647954.2	3	388774627	388775642	387600000:388800000	+	0.859	1	Conserved	Stage-specific	FALSE
5563673	LOC5563673	XP_001647979.1	3	385453443	385488321	385200000:386400000	-	0.673	2	Conserved	Stage-non-specific	FALSE
5563674	LOC5563674	XP_001647973.1	3	386234951	386235846	385200000:386400000	+	0.997	1	Conserved	Stage-specific	FALSE
5563675	LOC5563675	XP_001647974.1	3	386223289	386223887	385200000:386400000	-	0.999	2	Conserved	Stage-specific	FALSE
5563676	LOC5563676	XP_001647975.3	3	385987747	385989652	385200000:386400000	-	0.948	1	Conserved	Stage-specific	FALSE
5563679	LOC5563679	XP_021709378.1	3	386444742	386446941	386400000:387600000	-	0.711	1	Conserved	Stage-non-specific	FALSE
5563684	LOC5563684	XP_021709374.1	3	386099124	386399534	385200000:386400000	+	0.738	1	Conserved	Stage-non-specific	FALSE
5563685	LOC5563685	XP_001647958.1	3	388611937	388612538	387600000:388800000	-	0.994	6	Diptera-specific	Stage-specific	Diptera/stage-specific
5563686	LOC5563686	XP_001647949.1	3	388949837	388950196	388800000:390000000	+	0.926	1	Conserved	Stage-specific	FALSE
5563687	LOC5563687	XP_021709603.1	3	388808428	388863738	388800000:390000000	-	0.746	1	Conserved	Stage-non-specific	FALSE
5563689	LOC5563689	XP_001647959.1	3	388552015	388572536	387600000:388800000	-	0.833	2	Conserved	Stage-non-specific	FALSE
5563690	LOC5563690	XP_021709577.1	3	388619881	388731726	387600000:388800000	-	0.833	1	Conserved	Stage-non-specific	FALSE
5563691	LOC5563691	XP_001647963.1	3	388069828	388070480	387600000:388800000	-	0.586	2	Conserved	Stage-non-specific	FALSE
5563694	LOC5563694	XP_021709597.1	3	388796537	388799594	387600000:388800000	-	0.737	1	Conserved	Stage-non-specific	FALSE
5563695	LOC5563695	XP_021709532.1	3	388129394	388216451	387600000:388800000	+	0.697	1	Conserved	Stage-non-specific	FALSE
5563699	LOC5563699	XP_021709265.1	3	384938452	384940497	384000000:385200000	-	0.981	1	Conserved	Stage-specific	FALSE
5563701	LOC5563701	XP_021709282.1	3	385033399	385383459	385200000:386400000	-	0.742	1	Conserved	Stage-non-specific	FALSE
5563703	LOC5563703	XP_021709523.1	3	385413422	385414981	385200000:386400000	+	0.929	2	Conserved	Stage-specific	FALSE
5563704	LOC5563704	XP_001647991.1	1	250266537	250279910	249600000:250800000	-	0.603	1	Conserved	Stage-non-specific	FALSE
5563705	LOC5563705	XP_001647995.2	1	250501732	250506914	249600000:250800000	-	0.476	1	Conserved	Stage-non-specific	FALSE
5563706	LOC5563706	XP_001648001.1	1	250573889	250574549	249600000:250800000	+	0.703	1	Conserved	Stage-non-specific	FALSE
5563708	LOC5563708	XP_001647996.1	1	250506963	250507759	249600000:250800000	-	0.646	1	Conserved	Stage-non-specific	FALSE
5563709	LOC5563709	XP_021693231.1	1	252237575	252505603	252000000:253200000	+	0.644	1	Conserved	Stage-non-specific	FALSE
5563711	LOC5563711	XP_001648009.2	1	252522011	252523193	252000000:253200000	-	0.787	1	Conserved	Stage-non-specific	FALSE
5563712	LOC5563712	XP_001648004.2	1	250617946	250630430	249600000:250800000	+	0.759	1	Conserved	Stage-non-specific	FALSE
5563713	LOC5563713	XP_001648003.1	1	250583285	250594059	249600000:250800000	-	0.604	1	Conserved	Stage-non-specific	FALSE
5563714	LOC5563714	XP_021693240.1	1	252524139	252544003	252000000:253200000	+	0.574	1	Conserved	Stage-non-specific	FALSE
5563715	LOC5563715	XP_021693227.1	1	250635580	251341856	250800000:252000000	+	0.72	1	Conserved	Stage-non-specific	FALSE
5563716	LOC5563716	XP_001648000.2	1	250556006	250557517	249600000:250800000	+	0.948	1	Conserved	Stage-specific	FALSE
5563717	LOC5563717	XP_001647999.2	1	250544649	250555815	249600000:250800000	+	0.837	1	Conserved	Stage-non-specific	FALSE
5563718	LOC5563718	XP_001648006.2	1	251218246	251247906	250800000:252000000	-	0.95	1	Conserved	Stage-specific	FALSE
5563719	LOC5563719	XP_001648002.2	1	250557448	250575546	249600000:250800000	-	0.598	1	Conserved	Stage-non-specific	FALSE
5563720	LOC5563720	XP_021693220.1	1	250522497	250526832	249600000:250800000	-	0.671	1	Conserved	Stage-non-specific	FALSE
5563721	LOC5563721	XP_021693215.1	1	250308339	250421976	249600000:250800000	+	0.635	1	Conserved	Stage-non-specific	FALSE
5563722	LOC5563722	XP_021693218.1	1	250485937	250501748	249600000:250800000	+	0.649	1	Conserved	Stage-non-specific	FALSE
5563723	LOC5563723	XP_001647993.2	1	250468699	250471508	249600000:250800000	+	0.797	1	Conserved	Stage-non-specific	FALSE
5563725	LOC5563725	XP_021698111.1	2	132319515	132330329	132000000:133200000	+	0.61	1	Conserved	Stage-non-specific	FALSE
5563726	LOC5563726	XP_001648011.1	2	132264660	132289319	132000000:133200000	+	0.741	1	Conserved	Stage-non-specific	FALSE
5563727	LOC5563727	XP_001648015.1	1	238604080	238605163	237600000:238800000	-	0.983	4	Conserved	Stage-specific	FALSE
5563729	LOC5563729	XP_001648014.1	1	238615565	238671117	237600000:238800000	-	0.908	1	Conserved	Stage-specific	FALSE
5563731	LOC5563731	XP_001648022.2	2	16911987	16955540	16800000:18000000	+	0.838	1	Conserved	Stage-non-specific	FALSE
5563733	LOC5563733	XP_021697437.1	2	102140518	102155891	102000000:103200000	+	0.804	5	Conserved	Stage-non-specific	FALSE
5563734	LOC5563734	XP_021695730.1	2	17004349	17030195	16800000:18000000	-	0.985	1	Conserved	Stage-specific	FALSE
5563740	LOC5563740	XP_001648020.2	2	16955626	16966544	16800000:18000000	-	0.963	3	Conserved	Stage-specific	FALSE
5563742	LOC5563742	XP_001648030.2	2	121123053	121139509	120000000:121200000	+	0.772	1	Conserved	Stage-non-specific	FALSE
5563743	LOC5563743	XP_001648026.2	2	121025355	121040255	120000000:121200000	+	0.592	1	Conserved	Stage-non-specific	FALSE
5563744	LOC5563744	XP_001648027.2	2	121051181	121054382	120000000:121200000	-	0.784	1	Conserved	Stage-non-specific	FALSE
5563747	LOC5563747	XP_021697834.1	2	121141398	121170654	120000000:121200000	+	0.743	1	Conserved	Stage-non-specific	FALSE
5563748	LOC5563748	XP_021697833.1	2	121114733	121117115	120000000:121200000	-	0.462	1	Conserved	Stage-non-specific	FALSE
5563757	LOC5563757	XP_021709436.1	3	295171174	295272377	295200000:296400000	-	0.845	1	Conserved	Stage-non-specific	FALSE
5563760	LOC5563760	XP_021704243.1	3	295109922	295120591	294000000:295200000	-	0.517	1	Conserved	Stage-non-specific	FALSE
5563762	LOC5563762	XP_021707462.1	3	295309524	295310359	295200000:296400000	-	0.875	1	Conserved	Stage-specific	FALSE
5563763	LOC5563763	XP_021706109.1	3	295345594	295353741	295200000:296400000	+	0.884	1	Conserved	Stage-specific	FALSE
5563768	LOC5563768	XP_021695117.1	1	37744647	38215329	37200000:38400000	-	0.858	1	Conserved	Stage-specific	FALSE
5563771	LOC5563771	XP_021702037.1	2	354965501	355383323	354000000:355200000	-	0.746	1	Conserved	Stage-non-specific	FALSE
5563772	LOC5563772	XP_021702035.1	2	354829904	354923285	354000000:355200000	-	0.862	1	Conserved	Stage-specific	FALSE
5563773	LOC5563773	XP_001648053.1	2	354803924	354812953	354000000:355200000	+	0.987	4	Conserved	Stage-specific	FALSE
5563775	LOC5563775	XP_001648054.1	2	354783183	354784197	354000000:355200000	+	0.939	4	Conserved	Stage-specific	FALSE
5563776	LOC5563776	XP_001648070.2	3	26101137	26140274	25200000:26400000	-	0.667	1	Conserved	Stage-non-specific	FALSE
5563777	LOC5563777	XP_021702027.1	2	354607309	354769022	354000000:355200000	-	0.58	1	Conserved	Stage-non-specific	FALSE
5563778	LOC5563778	XP_001648058.1	2	354489239	354491339	354000000:355200000	-	0.679	6	Diptera-specific	Stage-non-specific	FALSE
5563780	LOC5563780	XP_021706656.1	3	25910109	26024998	25200000:26400000	+	0.887	1	Conserved	Stage-specific	FALSE
5563781	LOC5563781	XP_001648068.1	3	26080127	26094758	25200000:26400000	-	0.695	1	Conserved	Stage-non-specific	FALSE
5563782	LOC5563782	XP_001648069.1	3	26100627	26101148	25200000:26400000	+	0.373	1	Conserved	Stage-non-specific	FALSE
5563784	LOC5563784	XP_001648071.1	3	26148669	26150222	25200000:26400000	+	0.505	1	Conserved	Stage-non-specific	FALSE
5563786	LOC5563786	XP_001648064.1	3	25434588	25442191	25200000:26400000	-	0.522	1	Conserved	Stage-non-specific	FALSE
5563787	LOC5563787	XP_001648072.2	3	26150417	26192468	25200000:26400000	+	0.674	6	Diptera-specific	Stage-non-specific	FALSE
5563790	LOC5563790	XP_021707588.1	3	25418194	25419502	25200000:26400000	+	0.422	1	Conserved	Stage-non-specific	FALSE
5563791	LOC5563791	XP_001648060.1	3	25390988	25392974	25200000:26400000	+	0.636	1	Conserved	Stage-non-specific	FALSE
5563793	LOC5563793	XP_021702026.1	2	354507788	354581334	354000000:355200000	+	0.69	1	Conserved	Stage-non-specific	FALSE
5563794	LOC5563794	XP_001648074.1	3	26294079	26294919	25200000:26400000	+	0.909	4	Conserved	Stage-specific	FALSE
5563795	LOC5563795	XP_021702023.1	2	354308331	354456723	354000000:355200000	+	0.928	1	Conserved	Stage-specific	FALSE
5563796	LOC5563796	XP_001648056.1	2	354590387	354595561	354000000:355200000	+	0.659	1	Conserved	Stage-non-specific	FALSE
5563800	LOC5563800	XP_021697714.1	2	113806119	113807172	112800000:114000000	-	0.979	6	Diptera-specific	Stage-specific	Diptera/stage-specific
5563803	LOC5563803	XP_001648086.1	3	2223689	2237747	1200000:2400000	-	0.765	1	Conserved	Stage-non-specific	FALSE
5563804	LOC5563804	XP_001648087.1	3	2199131	2223672	1200000:2400000	+	0.914	2	Conserved	Stage-specific	FALSE
5563805	LOC5563805	XP_021701295.1	2	305681478	305695869	304800000:306000000	+	0.653	1	Conserved	Stage-non-specific	FALSE
5563806	LOC5563806	XP_001648090.1	2	305713630	305731004	304800000:306000000	+	0.933	1	Conserved	Stage-specific	FALSE
5563807	LOC5563807	XP_001648092.1	2	305794573	305801794	304800000:306000000	+	0.801	1	Conserved	Stage-non-specific	FALSE
5563808	LOC5563808	XP_001648088.2	2	305604250	305606282	304800000:306000000	-	0.849	1	Conserved	Stage-non-specific	FALSE
5563809	LOC5563809	XP_011493204.2	2	305740516	305752630	304800000:306000000	+	0.81	1	Conserved	Stage-non-specific	FALSE
5563810	LOC5563810	XP_021710831.1	3	27716829	27726125	27600000:28800000	+	0.739	1	Conserved	Stage-non-specific	FALSE
5563812	LOC5563812	XP_001648095.1	3	27743886	27755978	27600000:28800000	-	0.419	1	Conserved	Stage-non-specific	FALSE
5563814	LOC5563814	XP_001648100.2	3	292294633	292297944	291600000:292800000	+	0.791	1	Conserved	Stage-non-specific	FALSE
5563815	LOC5563815	XP_001648099.1	3	292380070	292382427	291600000:292800000	+	0.746	1	Conserved	Stage-non-specific	FALSE
5563817	LOC5563817	XP_021711616.1	3	292279856	292286168	291600000:292800000	-	0.612	1	Conserved	Stage-non-specific	FALSE
5563818	LOC5563818	XP_021711617.1	3	292276812	292278756	291600000:292800000	-	0.512	1	Conserved	Stage-non-specific	FALSE
5563820	LOC5563820	XP_001648101.2	3	292286329	292290133	291600000:292800000	+	0.638	1	Conserved	Stage-non-specific	FALSE
5563823	LOC5563823	XP_001648145.2	3	302167652	302211366	301200000:302400000	+	0.761	1	Conserved	Stage-non-specific	FALSE
5563826	LOC5563826	XP_021706702.1	3	302314346	302316440	301200000:302400000	+	0.526	1	Conserved	Stage-non-specific	FALSE
5563827	LOC5563827	XP_021704627.1	3	302271326	302308081	301200000:302400000	-	0.794	1	Conserved	Stage-non-specific	FALSE
5563829	LOC5563829	XP_021705481.1	3	302235690	302258186	301200000:302400000	-	0.724	1	Conserved	Stage-non-specific	FALSE
5563832	LOC5563832	XP_021698302.1	2	144504066	144939756	144000000:145200000	+	0.893	1	Conserved	Stage-specific	FALSE
5563838	LOC5563838	XP_001648155.1	2	115794189	115795250	115200000:116400000	+	0.63	1	Conserved	Stage-non-specific	FALSE
5563839	LOC5563839	XP_021697761.1	2	115829246	115883819	115200000:116400000	-	0.715	1	Conserved	Stage-non-specific	FALSE
5563841	LOC5563841	XP_001648157.1	2	115815163	115829083	115200000:116400000	+	0.908	5	Conserved	Stage-specific	FALSE
5563842	LOC5563842	XP_001648156.1	2	115799099	115800089	115200000:116400000	-	0.895	6	Diptera-specific	Stage-specific	Diptera/stage-specific
5563848	LOC5563848	XP_021705412.1	3	241935398	241939069	241200000:242400000	+	0.625	1	Conserved	Stage-non-specific	FALSE
5563849	LOC5563849	XP_001648164.1	3	241952564	241968592	241200000:242400000	+	0.588	1	Conserved	Stage-non-specific	FALSE
5563851	LOC5563851	XP_001648170.1	2	355406400	355410344	355200000:356400000	-	0.522	1	Conserved	Stage-non-specific	FALSE
5563854	LOC5563854	XP_001648168.1	2	355412377	355424955	355200000:356400000	+	0.904	2	Conserved	Stage-specific	FALSE
5563857	LOC5563857	XP_001648171.2	2	355394563	355403692	355200000:356400000	+	0.575	1	Conserved	Stage-non-specific	FALSE
5563863	LOC5563863	XP_001648177.2	2	280648414	280664364	279600000:280800000	+	0.869	1	Conserved	Stage-specific	FALSE
5563869	LOC5563869	XP_021708782.1	3	317998180	318183058	318000000:319200000	-	0.804	1	Conserved	Stage-non-specific	FALSE
5563871	LOC5563871	XP_001648185.1	3	64660825	64662298	63600000:64800000	-	0.929	1	Conserved	Stage-specific	FALSE
5563874	LOC5563874	XP_001648188.2	1	40448866	40450023	39600000:40800000	+	0.789	6	Diptera-specific	Stage-non-specific	FALSE
5563879	LOC5563879	XP_001648190.1	1	18437638	18439099	18000000:19200000	+	0.548	1	Conserved	Stage-non-specific	FALSE
5563880	LOC5563880	XP_001648191.1	1	18439139	18441098	18000000:19200000	-	0.535	1	Conserved	Stage-non-specific	FALSE
5563881	LOC5563881	XP_021710919.1	3	301564432	301941839	301200000:302400000	-	0.605	1	Conserved	Stage-non-specific	FALSE
5563882	LOC5563882	XP_001648196.1	3	301554025	301555211	301200000:302400000	-	0.563	1	Conserved	Stage-non-specific	FALSE
5563890	LOC5563890	XP_001648205.1	3	293189561	293215801	292800000:294000000	+	0.703	1	Conserved	Stage-non-specific	FALSE
5563893	LOC5563893	XP_001648202.2	3	293073803	293075459	292800000:294000000	+	0.767	1	Conserved	Stage-non-specific	FALSE
5563900	LOC5563900	XP_021708791.1	3	254125276	254212549	253200000:254400000	-	0.574	1	Conserved	Stage-non-specific	FALSE
5563901	LOC5563901	XP_021704771.1	3	253804085	253815701	253200000:254400000	+	0.479	1	Conserved	Stage-non-specific	FALSE
5563904	LOC5563904	XP_001648219.1	3	254017555	254027268	253200000:254400000	+	0.836	1	Conserved	Stage-non-specific	FALSE
5563905	LOC5563905	XP_001648238.1	3	251966688	251972119	250800000:252000000	+	0.789	1	Conserved	Stage-non-specific	FALSE
5563908	LOC5563908	XP_001648230.2	3	253824326	253849598	253200000:254400000	+	0.713	6	Diptera-specific	Stage-non-specific	FALSE
5563909	LOC5563909	XP_001648228.1	3	253890844	253893044	253200000:254400000	+	0.727	6	Diptera-specific	Stage-non-specific	FALSE
5563910	LOC5563910	XP_011493107.1	3	254050136	254063531	253200000:254400000	+	0.788	1	Conserved	Stage-non-specific	FALSE
5563911	LOC5563911	XP_001648224.1	3	253906065	253914468	253200000:254400000	-	0.572	1	Conserved	Stage-non-specific	FALSE
5563912	LOC5563912	XP_001648222.2	3	253980814	253991649	253200000:254400000	+	0.731	1	Conserved	Stage-non-specific	FALSE
5563913	LOC5563913	XP_001648213.2	3	254068527	254077976	253200000:254400000	-	0.591	1	Conserved	Stage-non-specific	FALSE
5563914	LOC5563914	XP_001648220.1	3	253991535	254011974	253200000:254400000	-	0.62	1	Conserved	Stage-non-specific	FALSE
5563916	LOC5563916	XP_001648237.2	3	252700170	252700973	252000000:253200000	-	0.945	1	Conserved	Stage-specific	FALSE
5563917	LOC5563917	XP_021707107.1	3	253614254	253726972	253200000:254400000	+	0.648	1	Conserved	Stage-non-specific	FALSE
5563919	LOC5563919	XP_021698485.1	2	153029460	153046446	152400000:153600000	-	0.686	1	Conserved	Stage-non-specific	FALSE
5563925	LOC5563925	XP_021705110.1	3	287471641	287473923	286800000:288000000	+	0.834	1	Conserved	Stage-non-specific	FALSE
5563928	LOC5563928	XP_021705111.1	3	287410103	287472299	286800000:288000000	-	0.798	3	Conserved	Stage-non-specific	FALSE
5563930	LOC5563930	XP_021705115.1	3	287406708	287410063	286800000:288000000	+	0.95	4	Conserved	Stage-specific	FALSE
5563932	LOC5563932	XP_001648253.1	2	209237531	209238802	208800000:210000000	-	0.661	1	Conserved	Stage-non-specific	FALSE
5563935	LOC5563935	XP_021696236.1	2	36255486	36263686	36000000:37200000	-	0.715	2	Conserved	Stage-non-specific	FALSE
5563936	LOC5563936	XP_001648260.1	2	36190229	36191512	36000000:37200000	+	0.937	6	Diptera-specific	Stage-specific	Diptera/stage-specific
5563937	LOC5563937	XP_021696237.1	2	36271954	36281186	36000000:37200000	-	0.848	2	Conserved	Stage-non-specific	FALSE
5563938	LOC5563938	XP_001648259.1	2	36197680	36198851	36000000:37200000	+	0.955	6	Diptera-specific	Stage-specific	Diptera/stage-specific
5563939	LOC5563939	XP_001648258.1	2	36216373	36217463	36000000:37200000	-	0.95	6	Diptera-specific	Stage-specific	Diptera/stage-specific
5563940	LOC5563940	XP_021702972.1	2	406451588	406477638	405600000:406800000	-	0.873	1	Conserved	Stage-specific	FALSE
5563941	LOC5563941	XP_021702975.1	2	406496291	406511552	405600000:406800000	+	0.946	6	Diptera-specific	Stage-specific	Diptera/stage-specific
5563942	LOC5563942	XP_001648257.1	2	36234839	36235880	36000000:37200000	+	0.946	6	Diptera-specific	Stage-specific	Diptera/stage-specific
5563944	LOC5563944	XP_001648266.1	1	72351336	72353212	72000000:73200000	+	0.755	1	Conserved	Stage-non-specific	FALSE
5563945	LOC5563945	XP_001648267.1	1	72368244	72414659	72000000:73200000	+	0.652	1	Conserved	Stage-non-specific	FALSE
5563946	LOC5563946	XP_001648269.1	1	72490488	72491713	72000000:73200000	-	0.76	1	Conserved	Stage-non-specific	FALSE
5563947	LOC5563947	XP_021695396.1	1	72416004	72465520	72000000:73200000	+	0.817	1	Conserved	Stage-non-specific	FALSE
5563948	LOC5563948	XP_021695343.1	1	72206373	72347822	72000000:73200000	-	0.858	1	Conserved	Stage-specific	FALSE
5563949	LOC5563949	XP_001648276.2	3	165433125	165434215	164400000:165600000	-	0.91	2	Conserved	Stage-specific	FALSE
5563950	LOC5563950	XP_001648275.2	3	165406887	165420437	164400000:165600000	-	0.901	3	Conserved	Stage-specific	FALSE
5563951	LOC5563951	XP_021710660.1	3	166248380	166283816	165600000:166800000	-	0.576	1	Conserved	Stage-non-specific	FALSE
5563952	LOC5563952	XP_001648280.1	3	165968540	165970751	165600000:166800000	-	0.796	1	Conserved	Stage-non-specific	FALSE
5563953	LOC5563953	XP_001648304.2	3	166826872	166834919	166800000:168000000	+	0.973	5	Conserved	Stage-specific	FALSE
5563955	LOC5563955	XP_001648308.1	3	166941858	166958238	166800000:168000000	+	0.575	1	Conserved	Stage-non-specific	FALSE
5563956	LOC5563956	XP_001648305.2	3	166844471	166851194	166800000:168000000	+	0.827	1	Conserved	Stage-non-specific	FALSE
5563957	LOC5563957	XP_021710648.1	3	166573798	166655149	165600000:166800000	+	0.838	1	Conserved	Stage-non-specific	FALSE
5563958	LOC5563958	XP_001648307.2	3	166896751	166912338	166800000:168000000	+	0.982	1	Conserved	Stage-specific	FALSE
5563960	LOC5563960	XP_001648293.2	3	166208747	166223382	165600000:166800000	+	0.499	1	Conserved	Stage-non-specific	FALSE
5563961	LOC5563961	XP_021707799.1	3	165352471	165353356	164400000:165600000	-	0.899	2	Conserved	Stage-specific	FALSE
5563963	LOC5563963	XP_021710654.1	3	166810732	166812887	166800000:168000000	+	0.956	1	Conserved	Stage-specific	FALSE
5563966	LOC5563966	XP_021710641.1	3	166351710	166405437	165600000:166800000	+	0.901	1	Conserved	Stage-specific	FALSE
5563967	LOC5563967	XP_001648309.2	3	166967447	166981361	166800000:168000000	-	0.723	1	Conserved	Stage-non-specific	FALSE
5563968	LOC5563968	XP_001648274.2	3	165393465	165395695	164400000:165600000	-	0.876	3	Conserved	Stage-specific	FALSE
5563970	LOC5563970	XP_001648279.1	3	165916412	166010050	165600000:166800000	+	0.692	1	Conserved	Stage-non-specific	FALSE
5563971	LOC5563971	XP_001648294.1	3	166226883	166236857	165600000:166800000	-	0.846	2	Conserved	Stage-non-specific	FALSE
5563972	LOC5563972	XP_001648286.1	3	166126009	166149808	165600000:166800000	+	0.763	1	Conserved	Stage-non-specific	FALSE
5563973	LOC5563973	XP_001648306.2	3	166860792	166862876	166800000:168000000	+	0.984	1	Conserved	Stage-specific	FALSE
5563974	LOC5563974	XP_001648285.1	3	166103223	166124133	165600000:166800000	-	0.861	1	Conserved	Stage-specific	FALSE
5563975	LOC5563975	XP_001648300.1	3	166442424	166498798	165600000:166800000	+	0.906	1	Conserved	Stage-specific	FALSE
5563976	LOC5563976	XP_001648277.2	3	165446093	165447222	164400000:165600000	-	0.8	2	Conserved	Stage-non-specific	FALSE
5563977	LOC5563977	XP_001648288.1	3	166158994	166177119	165600000:166800000	-	0.823	1	Conserved	Stage-non-specific	FALSE
5563981	LOC5563981	XP_001648302.1	3	166700020	166784334	165600000:166800000	+	0.96	1	Conserved	Stage-specific	FALSE
5563982	LOC5563982	XP_001648272.2	3	165328209	165335338	164400000:165600000	-	0.688	1	Conserved	Stage-non-specific	FALSE
5563984	LOC5563984	XP_001648287.1	3	166151635	166152322	165600000:166800000	-	0.481	1	Conserved	Stage-non-specific	FALSE
5563985	LOC5563985	XP_021710647.1	3	166305194	166331770	165600000:166800000	+	0.9	1	Conserved	Stage-specific	FALSE
5563987	LOC5563987	XP_021706425.1	3	167136432	167312249	166800000:168000000	+	0.707	1	Conserved	Stage-non-specific	FALSE
5563988	LOC5563988	XP_021705782.1	3	166989934	167008809	166800000:168000000	+	0.741	1	Conserved	Stage-non-specific	FALSE
5563989	LOC5563989	XP_021708266.1	3	166025496	166066994	165600000:166800000	-	0.77	1	Conserved	Stage-non-specific	FALSE
5563992	LOC5563992	XP_001648316.1	3	295188204	295190591	294000000:295200000	-	0.758	1	Conserved	Stage-non-specific	FALSE
5563994	LOC5563994	XP_001648314.1	3	295127220	295142430	294000000:295200000	+	0.65	6	Diptera-specific	Stage-non-specific	FALSE
5563996	LOC5563996	XP_021707646.1	3	295144020	295162705	294000000:295200000	+	0.547	1	Conserved	Stage-non-specific	FALSE
5563997	LOC5563997	XP_001648319.1	3	295324396	295332474	295200000:296400000	-	0.927	1	Conserved	Stage-specific	FALSE
5563999	LOC5563999	XP_021693527.1	1	272044755	272076395	271200000:272400000	+	0.766	2	Conserved	Stage-non-specific	FALSE
5564001	LOC5564001	XP_001648322.2	1	272091095	272092584	271200000:272400000	+	0.535	1	Conserved	Stage-non-specific	FALSE
5564006	LOC5564006	XP_001648330.1	1	285829488	285838612	285600000:286800000	-	0.463	1	Conserved	Stage-non-specific	FALSE
5564010	LOC5564010	XP_021697066.1	1	83784131	83807882	82800000:84000000	-	0.546	1	Conserved	Stage-non-specific	FALSE
5564011	LOC5564011	XP_021697098.1	1	83824245	83833603	82800000:84000000	+	0.693	1	Conserved	Stage-non-specific	FALSE
5564012	LOC5564012	XP_001648334.2	1	83833636	83835141	82800000:84000000	-	0.881	1	Conserved	Stage-specific	FALSE
5564013	LOC5564013	XP_021697118.1	1	83863369	83962068	82800000:84000000	-	0.866	3	Conserved	Stage-specific	FALSE
5564014	LOC5564014	XP_001648337.2	2	32790136	32791166	32400000:33600000	-	0.954	1	Conserved	Stage-specific	FALSE
5564016	LOC5564016	XP_001648340.2	1	310692750	310694940	309600000:310800000	+	0.973	1	Conserved	Stage-specific	FALSE
5564018	LOC5564018	XP_021695017.1	1	31853732	31856705	31200000:32400000	-	0.566	1	Conserved	Stage-non-specific	FALSE
5564019	LOC5564019	XP_021702806.1	2	399797542	399810034	399600000:400800000	+	0.612	1	Conserved	Stage-non-specific	FALSE
5564020	LOC5564020	XP_001648342.1	2	399810848	399811920	399600000:400800000	+	0.594	1	Conserved	Stage-non-specific	FALSE
5564021	LOC5564021	XP_001648343.1	2	399811846	399812944	399600000:400800000	-	0.679	1	Conserved	Stage-non-specific	FALSE
5564022	LOC5564022	XP_001648345.1	2	399874619	399875487	399600000:400800000	-	0.823	1	Conserved	Stage-non-specific	FALSE
5564023	LOC5564023	XP_001648344.3	2	399832607	399874639	399600000:400800000	+	0.748	1	Conserved	Stage-non-specific	FALSE
5564024	LOC5564024	XP_001648346.1	2	399881925	399885719	399600000:400800000	+	0.491	1	Conserved	Stage-non-specific	FALSE
5564027	LOC5564027	XP_001648347.1	2	399885649	399905131	399600000:400800000	-	0.456	1	Conserved	Stage-non-specific	FALSE
5564029	LOC5564029	XP_001648351.2	2	195652273	195654987	195600000:196800000	+	0.79	1	Conserved	Stage-non-specific	FALSE
5564030	LOC5564030	XP_001648352.1	2	195674731	195696096	195600000:196800000	-	0.81	1	Conserved	Stage-non-specific	FALSE
5564033	LOC5564033	XP_001648388.2	1	137095667	137131214	136800000:138000000	-	0.662	5	Conserved	Stage-non-specific	FALSE
5564034	LOC5564034	XP_001648370.1	1	135679663	135695875	135600000:136800000	+	0.853	1	Conserved	Stage-specific	FALSE
5564038	LOC5564038	XP_001648366.2	1	135623079	135632814	135600000:136800000	-	0.74	1	Conserved	Stage-non-specific	FALSE
5564039	LOC5564039	XP_001648362.2	1	135481372	135503572	134400000:135600000	-	0.547	1	Conserved	Stage-non-specific	FALSE
5564040	LOC5564040	XP_001648384.2	1	137025082	137039427	136800000:138000000	-	0.559	1	Conserved	Stage-non-specific	FALSE
5564041	LOC5564041	XP_001648374.1	1	135747648	135758659	135600000:136800000	-	0.622	1	Conserved	Stage-non-specific	FALSE
5564042	LOC5564042	XP_021703902.1	1	135632985	135657396	135600000:136800000	+	0.722	1	Conserved	Stage-non-specific	FALSE
5564043	LOC5564043	XP_021703783.1	1	134908980	135146205	134400000:135600000	+	0.738	1	Conserved	Stage-non-specific	FALSE
5564044	LOC5564044	XP_021699093.1	2	184555379	184653678	183600000:184800000	-	0.775	1	Conserved	Stage-non-specific	FALSE
5564045	LOC5564045	XP_021703960.1	1	135769169	135779189	135600000:136800000	-	0.456	1	Conserved	Stage-non-specific	FALSE
5564046	LOC5564046	XP_021703985.1	1	135871826	135933719	135600000:136800000	-	0.78	1	Conserved	Stage-non-specific	FALSE
5564047	LOC5564047	XP_001648357.1	1	135385648	135386456	134400000:135600000	+	0.918	1	Conserved	Stage-specific	FALSE
5564048	LOC5564048	XP_021703893.1	1	135586676	135623114	135600000:136800000	+	0.526	1	Conserved	Stage-non-specific	FALSE
5564049	LOC5564049	XP_021703880.1	1	135505062	135569072	134400000:135600000	+	0.8	1	Conserved	Stage-non-specific	FALSE
5564052	LOC5564052	XP_001648386.2	1	137088212	137094515	136800000:138000000	-	0.764	3	Conserved	Stage-non-specific	FALSE
5564053	LOC5564053	XP_001648383.1	1	137014190	137017587	136800000:138000000	+	0.506	1	Conserved	Stage-non-specific	FALSE
5564054	LOC5564054	XP_001648381.1	1	136919775	136968779	136800000:138000000	-	0.869	1	Conserved	Stage-specific	FALSE
5564055	LOC5564055	XP_001648371.1	1	135708444	135725230	135600000:136800000	-	0.705	1	Conserved	Stage-non-specific	FALSE
5564056	LOC5564056	XP_001648394.2	1	137363820	137383011	136800000:138000000	+	0.89	1	Conserved	Stage-specific	FALSE
5564058	LOC5564058	XP_001648358.1	1	135399097	135399687	134400000:135600000	-	0.458	1	Conserved	Stage-non-specific	FALSE
5564060	LOC5564060	XP_021703839.1	1	135434479	135469756	134400000:135600000	+	0.601	1	Conserved	Stage-non-specific	FALSE
5564061	LOC5564061	XP_001648364.2	1	135569017	135571167	134400000:135600000	-	0.959	2	Conserved	Stage-specific	FALSE
5564062	LOC5564062	XP_001648368.1	1	135657347	135679319	135600000:136800000	-	0.464	1	Conserved	Stage-non-specific	FALSE
5564063	LOC5564063	XP_001648378.2	1	135973397	135995657	135600000:136800000	-	0.773	6	Diptera-specific	Stage-non-specific	FALSE
5564064	LOC5564064	XP_001648376.1	1	135800509	135834197	135600000:136800000	-	0.893	1	Conserved	Stage-specific	FALSE
5564065	LOC5564065	XP_001648396.2	1	137417551	137418939	136800000:138000000	-	0.571	1	Conserved	Stage-non-specific	FALSE
5564066	LOC5564066	XP_021704044.1	1	137041722	137198483	136800000:138000000	+	0.715	1	Conserved	Stage-non-specific	FALSE
5564068	LOC5564068	XP_021704096.1	1	137218210	137349836	136800000:138000000	+	0.851	1	Conserved	Stage-specific	FALSE
5564072	LOC5564072	XP_001648359.1	1	135409749	135411003	134400000:135600000	+	0.651	1	Conserved	Stage-non-specific	FALSE
5564073	LOC5564073	XP_021703820.1	1	135382575	135434368	134400000:135600000	-	0.569	4	Conserved	Stage-non-specific	FALSE
5564074	LOC5564074	XP_001648356.2	1	135361313	135380408	134400000:135600000	-	0.617	1	Conserved	Stage-non-specific	FALSE
5564076	LOC5564076	XP_021694973.1	1	29410080	29411458	28800000:30000000	-	0.602	1	Conserved	Stage-non-specific	FALSE
5564077	LOC5564077	XP_001648404.2	2	171780003	171810089	171600000:172800000	-	0.742	1	Conserved	Stage-non-specific	FALSE
5564078	LOC5564078	XP_001648403.1	2	171833415	171920589	171600000:172800000	+	0.646	1	Conserved	Stage-non-specific	FALSE
5564080	LOC5564080	XP_021712956.1	1	202439737	202640686	201600000:202800000	+	0.883	1	Conserved	Stage-specific	FALSE
5564083	LOC5564083	XP_021700055.1	2	231257206	231283074	230400000:231600000	+	0.729	1	Conserved	Stage-non-specific	FALSE
5564084	LOC5564084	XP_021700067.1	2	231293897	231332109	230400000:231600000	+	0.918	1	Conserved	Stage-specific	FALSE
5564085	LOC5564085	XP_021700070.1	2	231338314	231417474	230400000:231600000	+	0.496	1	Conserved	Stage-non-specific	FALSE
5564087	LOC5564087	XP_021706445.1	3	210340895	210523883	210000000:211200000	+	0.835	1	Conserved	Stage-non-specific	FALSE
5564088	LOC5564088	XP_021713250.1	1	216350130	216374918	216000000:217200000	-	0.553	1	Conserved	Stage-non-specific	FALSE
5564091	LOC5564091	XP_021694803.1	1	21246017	21289388	20400000:21600000	-	0.73	2	Conserved	Stage-non-specific	FALSE
5564094	LOC5564094	XP_021698440.1	2	151461423	151617709	151200000:152400000	-	0.769	1	Conserved	Stage-non-specific	FALSE
5564096	LOC5564096	XP_021696524.1	2	51704272	51754103	51600000:52800000	-	0.853	1	Conserved	Stage-specific	FALSE
5564097	LOC5564097	XP_001648422.1	2	51495788	51598189	50400000:51600000	+	0.876	1	Conserved	Stage-specific	FALSE
5564098	LOC5564098	XP_001648424.1	2	51671461	51674053	51600000:52800000	+	0.723	1	Conserved	Stage-non-specific	FALSE
5564100	LOC5564100	XP_021696522.1	2	51627936	51659023	51600000:52800000	-	0.544	1	Conserved	Stage-non-specific	FALSE
5564106	LOC5564106	XP_021711078.1	3	401784489	401813552	400800000:402000000	+	0.791	1	Conserved	Stage-non-specific	FALSE
5564107	LOC5564107	XP_001648468.1	3	401536506	401537927	400800000:402000000	+	0.939	2	Conserved	Stage-specific	FALSE
5564109	LOC5564109	XP_001648460.2	3	401681914	401683314	400800000:402000000	-	0.686	1	Conserved	Stage-non-specific	FALSE
5564110	LOC5564110	XP_001648448.1	3	401814130	401830828	400800000:402000000	+	0.453	1	Conserved	Stage-non-specific	FALSE
5564111	LOC5564111	XP_001648469.1	3	401525211	401526702	400800000:402000000	-	0.927	2	Conserved	Stage-specific	FALSE
5564113	LOC5564113	XP_021711309.1	3	403504358	403612316	403200000:404400000	-	0.712	1	Conserved	Stage-non-specific	FALSE
5564114	LOC5564114	XP_001648451.1	3	401765853	401775344	400800000:402000000	-	0.682	1	Conserved	Stage-non-specific	FALSE
5564115	LOC5564115	XP_001648450.1	3	401781299	401782325	400800000:402000000	-	0.637	1	Conserved	Stage-non-specific	FALSE
5564116	LOC5564116	XP_001648456.1	3	401731866	401735186	400800000:402000000	-	0.869	1	Conserved	Stage-specific	FALSE
5564117	LOC5564117	XP_001648452.3	3	401743425	401753252	400800000:402000000	+	0.883	1	Conserved	Stage-specific	FALSE
5564118	LOC5564118	XP_001648457.1	3	401730331	401731540	400800000:402000000	-	0.903	1	Conserved	Stage-specific	FALSE
5564119	LOC5564119	XP_021711134.1	3	402562511	403020641	402000000:403200000	-	0.839	1	Conserved	Stage-non-specific	FALSE
5564121	LOC5564121	XP_021711028.1	3	401416707	401427316	400800000:402000000	+	0.724	1	Conserved	Stage-non-specific	FALSE
5564122	LOC5564122	XP_001648459.2	3	401695685	401697665	400800000:402000000	-	0.903	6	Diptera-specific	Stage-specific	Diptera/stage-specific
5564124	LOC5564124	XP_001648454.1	3	401735271	401736742	400800000:402000000	-	0.809	1	Conserved	Stage-non-specific	FALSE
5564126	LOC5564126	XP_001648447.1	3	402043584	402045087	402000000:403200000	+	0.818	1	Conserved	Stage-non-specific	FALSE
5564130	LOC5564130	XP_001648458.1	3	401715923	401717332	400800000:402000000	+	0.785	1	Conserved	Stage-non-specific	FALSE
5564131	LOC5564131	XP_021711054.1	3	401464991	401517055	400800000:402000000	-	0.681	1	Conserved	Stage-non-specific	FALSE
5564132	LOC5564132	XP_021711280.1	3	403291494	403314283	403200000:404400000	-	0.51	1	Conserved	Stage-non-specific	FALSE
5564133	LOC5564133	XP_001648461.1	3	401671718	401678575	400800000:402000000	-	0.676	1	Conserved	Stage-non-specific	FALSE
5564134	LOC5564134	XP_001648444.1	3	402546847	402550726	402000000:403200000	+	0.824	1	Conserved	Stage-non-specific	FALSE
5564135	LOC5564135	XP_021711115.1	3	402104334	402514164	402000000:403200000	+	0.739	1	Conserved	Stage-non-specific	FALSE
5564136	LOC5564136	XP_021711114.1	3	402064083	402075970	402000000:403200000	+	0.818	1	Conserved	Stage-non-specific	FALSE
5564138	LOC5564138	XP_021711059.1	3	401578643	401666744	400800000:402000000	+	0.8	2	Conserved	Stage-non-specific	FALSE
5564140	LOC5564140	XP_021711288.1	3	403352531	403450198	403200000:404400000	-	0.564	1	Conserved	Stage-non-specific	FALSE
5564141	LOC5564141	XP_001648436.1	3	403503142	403504277	403200000:404400000	-	0.607	1	Conserved	Stage-non-specific	FALSE
5564142	LOC5564142	XP_001648441.1	3	403270383	403272079	403200000:404400000	-	0.837	1	Conserved	Stage-non-specific	FALSE
5564145	LOC5564145	XP_021697831.1	2	120007283	120116521	120000000:121200000	-	0.513	1	Conserved	Stage-non-specific	FALSE
5564146	LOC5564146	XP_001648476.1	2	120127114	120145174	120000000:121200000	-	0.437	1	Conserved	Stage-non-specific	FALSE
5564147	LOC5564147	XP_021701513.1	2	322130217	322453716	321600000:322800000	-	0.526	1	Conserved	Stage-non-specific	FALSE
5564150	LOC5564150	XP_021694510.1	1	68186025	68198105	67200000:68400000	-	0.784	1	Conserved	Stage-non-specific	FALSE
5564151	LOC5564151	XP_021694519.1	1	68219644	68617384	68400000:69600000	-	0.692	1	Conserved	Stage-non-specific	FALSE
5564153	LOC5564153	XP_001648484.2	1	59905983	59908994	58800000:60000000	+	0.324	1	Conserved	Stage-non-specific	FALSE
5564154	LOC5564154	XP_021713278.1	1	59885622	60018939	58800000:60000000	-	0.854	4	Conserved	Stage-specific	FALSE
5564156	LOC5564156	XP_001648504.1	3	153957951	153960484	153600000:154800000	-	0.896	1	Conserved	Stage-specific	FALSE
5564157	LOC5564157	XP_021709566.1	3	153794672	153845895	153600000:154800000	-	0.839	1	Conserved	Stage-non-specific	FALSE
5564158	LOC5564158	XP_001648505.2	3	153980882	153982765	153600000:154800000	-	0.806	1	Conserved	Stage-non-specific	FALSE
5564160	LOC5564160	XP_001648502.2	3	153850492	153862879	153600000:154800000	+	0.594	1	Conserved	Stage-non-specific	FALSE
5564161	LOC5564161	XP_001648490.1	2	255907666	255909464	255600000:256800000	+	0.581	1	Conserved	Stage-non-specific	FALSE
5564163	LOC5564163	XP_001648511.1	3	153989317	154211116	153600000:154800000	+	0.474	1	Conserved	Stage-non-specific	FALSE
5564164	LOC5564164	XP_021700512.1	2	255371768	255641251	254400000:255600000	-	0.785	1	Conserved	Stage-non-specific	FALSE
5564165	LOC5564165	XP_021705035.1	3	154564801	154589084	153600000:154800000	+	0.639	1	Conserved	Stage-non-specific	FALSE
5564166	LOC5564166	XP_001648508.2	3	154075524	154112210	153600000:154800000	-	0.893	1	Conserved	Stage-specific	FALSE
5564168	LOC5564168	XP_021707416.1	3	154401303	154432644	153600000:154800000	+	0.866	1	Conserved	Stage-specific	FALSE
5564170	LOC5564170	XP_001648495.1	3	153486583	153489672	152400000:153600000	+	0.858	4	Conserved	Stage-specific	FALSE
5564171	LOC5564171	XP_001648513.1	3	154383242	154397641	153600000:154800000	-	0.866	1	Conserved	Stage-specific	FALSE
5564172	LOC5564172	XP_011493224.1	3	154176531	154191936	153600000:154800000	-	0.785	1	Conserved	Stage-non-specific	FALSE
5564176	LOC5564176	XP_021707996.1	3	154228096	154348526	153600000:154800000	+	0.808	1	Conserved	Stage-non-specific	FALSE
5564177	LOC5564177	XP_021700513.1	2	255911355	256106508	255600000:256800000	-	0.55	1	Conserved	Stage-non-specific	FALSE
5564178	LOC5564178	XP_001648518.2	3	154545661	154560032	153600000:154800000	-	0.665	1	Conserved	Stage-non-specific	FALSE
5564179	LOC5564179	XP_001648499.1	3	153718751	153784490	153600000:154800000	-	0.549	1	Conserved	Stage-non-specific	FALSE
5564180	LOC5564180	XP_001648494.1	3	153380250	153381512	152400000:153600000	+	0.811	1	Conserved	Stage-non-specific	FALSE
5564181	LOC5564181	XP_001648503.2	3	153894427	153955908	153600000:154800000	-	0.746	1	Conserved	Stage-non-specific	FALSE
5564182	LOC5564182	XP_001648498.2	3	153637413	153656059	153600000:154800000	+	0.699	1	Conserved	Stage-non-specific	FALSE
5564183	LOC5564183	XP_021710068.1	3	153496388	153577130	152400000:153600000	-	0.758	1	Conserved	Stage-non-specific	FALSE
5564185	LOC5564185	XP_001648523.2	1	125242552	125277320	124800000:126000000	-	0.674	1	Conserved	Stage-non-specific	FALSE
5564186	LOC5564186	XP_021708718.1	1	42620486	42832974	42000000:43200000	+	0.599	1	Conserved	Stage-non-specific	FALSE
5564188	LOC5564188	XP_021699967.1	2	227963641	228111595	228000000:229200000	-	0.817	1	Conserved	Stage-non-specific	FALSE
5564189	LOC5564189	XP_001648526.1	2	227857105	227930521	226800000:228000000	-	0.745	1	Conserved	Stage-non-specific	FALSE
5564190	LOC5564190	XP_021701621.1	2	328072515	328099583	327600000:328800000	+	0.757	6	Diptera-specific	Stage-non-specific	FALSE
5564193	LOC5564193	XP_001648534.2	1	279009117	279046474	278400000:279600000	+	0.901	1	Conserved	Stage-specific	FALSE
5564195	LOC5564195	XP_001648535.1	2	238439213	238450821	237600000:238800000	-	0.78	1	Conserved	Stage-non-specific	FALSE
5564196	LOC5564196	XP_001648537.2	2	238522857	238524448	237600000:238800000	+	0.762	1	Conserved	Stage-non-specific	FALSE
5564199	LOC5564199	XP_021700235.1	2	238651726	238663046	237600000:238800000	+	0.879	1	Conserved	Stage-specific	FALSE
5564200	LOC5564200	XP_021700231.1	2	238594701	238714207	237600000:238800000	-	0.821	1	Conserved	Stage-non-specific	FALSE
5564201	LOC5564201	XP_001648541.3	2	238627219	238629106	237600000:238800000	+	0.926	1	Conserved	Stage-specific	FALSE
5564204	LOC5564204	XP_001648544.2	2	238667383	238672289	237600000:238800000	+	0.835	1	Conserved	Stage-non-specific	FALSE
5564206	LOC5564206	XP_021694249.1	1	65875806	66125334	66000000:67200000	+	0.879	1	Conserved	Stage-specific	FALSE
5564209	LOC5564209	XP_001648552.1	1	307721231	307771695	307200000:308400000	-	0.839	1	Conserved	Stage-non-specific	FALSE
5564210	LOC5564210	XP_021694175.1	1	307835672	308045382	307200000:308400000	-	0.659	1	Conserved	Stage-non-specific	FALSE
5564212	LOC5564212	XP_001648594.1	2	146324543	146325393	145200000:146400000	-	0.516	1	Conserved	Stage-non-specific	FALSE
5564217	LOC5564217	XP_001648559.2	2	147473428	147499618	146400000:147600000	+	0.882	1	Conserved	Stage-specific	FALSE
5564218	LOC5564218	XP_001648605.1	1	15841871	15843324	15600000:16800000	-	0.674	5	Conserved	Stage-non-specific	FALSE
5564223	LOC5564223	XP_001648560.2	2	147430766	147458068	146400000:147600000	-	0.8	1	Conserved	Stage-non-specific	FALSE
5564225	LOC5564225	XP_021698341.1	2	147228663	147269230	146400000:147600000	-	0.639	1	Conserved	Stage-non-specific	FALSE
5564226	LOC5564226	XP_001648567.1	2	147296162	147302740	146400000:147600000	+	0.361	1	Conserved	Stage-non-specific	FALSE
5564228	LOC5564228	XP_001648564.1	2	147387853	147388648	146400000:147600000	-	0.48	1	Conserved	Stage-non-specific	FALSE
5564231	LOC5564231	XP_001648566.1	2	147311115	147362535	146400000:147600000	+	0.453	1	Conserved	Stage-non-specific	FALSE
5564232	LOC5564232	XP_001648569.1	2	147264129	147274388	146400000:147600000	+	0.776	1	Conserved	Stage-non-specific	FALSE
5564235	LOC5564235	XP_021698358.1	2	147423967	147427067	146400000:147600000	+	0.767	6	Diptera-specific	Stage-non-specific	FALSE
5564236	LOC5564236	XP_021698326.1	2	146453985	146454819	146400000:147600000	+	0.89	1	Conserved	Stage-specific	FALSE
5564238	LOC5564238	XP_021698338.1	2	147182697	147184650	146400000:147600000	-	0.899	1	Conserved	Stage-specific	FALSE
5564239	LOC5564239	XP_021698328.1	2	146594905	146667931	146400000:147600000	-	0.91	1	Conserved	Stage-specific	FALSE
5564242	LOC5564242	XP_021698325.1	2	146408610	146411572	146400000:147600000	+	0.981	3	Conserved	Stage-specific	FALSE
5564246	LOC5564246	XP_001648589.2	2	146336185	146349802	145200000:146400000	-	0.444	1	Conserved	Stage-non-specific	FALSE
5564247	LOC5564247	XP_001648588.2	2	146372110	146377059	145200000:146400000	+	0.659	1	Conserved	Stage-non-specific	FALSE
5564249	LOC5564249	XP_001648600.1	1	15672099	15729688	15600000:16800000	-	0.59	1	Conserved	Stage-non-specific	FALSE
5564250	LOC5564250	XP_001648596.1	2	146294457	146310499	145200000:146400000	-	0.556	1	Conserved	Stage-non-specific	FALSE
5564251	LOC5564251	XP_021694636.1	1	12276629	12586588	12000000:13200000	-	0.857	1	Conserved	Stage-specific	FALSE
5564252	LOC5564252	XP_021694709.1	1	15876510	15969265	15600000:16800000	-	0.464	1	Conserved	Stage-non-specific	FALSE
5564254	LOC5564254	XP_001648590.1	2	146328144	146329860	145200000:146400000	+	0.44	1	Conserved	Stage-non-specific	FALSE
5564255	LOC5564255	XP_021694700.1	1	15307766	15659703	14400000:15600000	+	0.589	1	Conserved	Stage-non-specific	FALSE
5564257	LOC5564257	XP_001648609.1	1	12246899	12274499	12000000:13200000	-	0.709	1	Conserved	Stage-non-specific	FALSE
5564260	LOC5564260	XP_021698330.1	2	146758436	147142913	146400000:147600000	-	0.644	1	Conserved	Stage-non-specific	FALSE
5564262	LOC5564262	XP_001648601.2	1	15751523	15753524	15600000:16800000	-	0.663	1	Conserved	Stage-non-specific	FALSE
5564263	LOC5564263	XP_001648597.1	2	146101810	146108141	145200000:146400000	-	0.772	1	Conserved	Stage-non-specific	FALSE
5564265	LOC5564265	XP_021708091.1	3	75244380	75448253	74400000:75600000	-	0.788	1	Conserved	Stage-non-specific	FALSE
5564266	LOC5564266	XP_021706799.1	3	75189836	75220218	74400000:75600000	+	0.904	1	Conserved	Stage-specific	FALSE
5564268	LOC5564268	XP_001648617.2	3	75099955	75170886	74400000:75600000	+	0.885	1	Conserved	Stage-specific	FALSE
[truncated: 9,218 more rows]
