# Supplementary material for: Recently Evolved, Stage‐Specific Genes Are Enriched at Life‐Stage Transitions in Flies
Source: J Exp Zool B Mol Dev Evol. 2025 Jul 15;344(7):428–41. doi: 10.1002/jez.b.23317 (PMC12576388; doi:10.1002/jez.b.23317)
Supplement: Supplementary file 13 — Supporting table 8.xlsx. [file JEZ-344-428-s003.xlsx]

## Sheet: Drosophila
chromosome	bin	TE	protein_coding	Stage_non_specific	Stage_specific	Conserved	Diptera_specific	Diptera_and_stage_specific	Diptera-specific_assuming_protein_coding_dist_FE	Diptera_specific_assuming_protein_coding_dist_FE_outlier	Diptera_stage_specific_assuming_protein_coding_dist_FE	Diptera_stage-specific_assuming_protein_coding_dist_FE_outlier	Stage_specific_assuming_protein_coding_dist_FE	Stage_specific_assuming_protein_coding_dist_FE_outlier	protein_coding_assuming_random_dist_FE	protein_coding_assuming_random_dist_FE_outlier	Stage_specific_assuming_random_dist_FE	Stage_specific_assuming_random_dist_FE_outlier	TE_assuming_random_dist_FE	TE_assuming_random_dist_FE_outlier
2L	12750000:12900000	7	2	2	0	2	0	0	nan	FALSE	nan	FALSE	nan	FALSE	nan	FALSE	nan	FALSE	nan	FALSE
2L	12900000:13050000	4	10	10	0	9	1	0	0.574713	FALSE	nan	FALSE	nan	FALSE	0.754432	FALSE	nan	FALSE	0.639693	FALSE
2L	13500000:13650000	7	8	8	0	4	4	0	2.87356	FALSE	nan	FALSE	nan	FALSE	0.603546	FALSE	nan	FALSE	1.11946	FALSE
2L	14850000:15000000	3	6	6	0	5	1	0	0.957854	FALSE	nan	FALSE	nan	FALSE	0.452659	FALSE	nan	FALSE	0.47977	FALSE
2L	15450000:15600000	2	6	6	0	4	2	0	1.91571	FALSE	nan	FALSE	nan	FALSE	0.452659	FALSE	nan	FALSE	0.319846	FALSE
2L	16050000:16200000	5	5	5	0	4	1	0	1.14943	FALSE	nan	FALSE	nan	FALSE	0.377216	FALSE	nan	FALSE	0.799616	FALSE
2L	1650000:1800000	2	14	14	0	12	2	0	0.821018	FALSE	nan	FALSE	nan	FALSE	1.05621	FALSE	nan	FALSE	0.319846	FALSE
2L	16950000:17100000	1	5	5	0	1	4	0	4.5977	TRUE	nan	FALSE	nan	FALSE	0.377216	FALSE	nan	FALSE	0.159923	FALSE
2L	17100000:17250000	4	2	1	1	2	0	0	nan	FALSE	nan	FALSE	nan	FALSE	nan	FALSE	nan	FALSE	nan	FALSE
2L	17250000:17400000	3	5	5	0	3	2	0	2.29885	FALSE	nan	FALSE	nan	FALSE	0.377216	FALSE	nan	FALSE	0.47977	FALSE
2L	17550000:17700000	3	4	3	1	3	1	0	nan	FALSE	nan	FALSE	nan	FALSE	nan	FALSE	nan	FALSE	nan	FALSE
2L	17700000:17850000	3	2	2	0	2	0	0	nan	FALSE	nan	FALSE	nan	FALSE	nan	FALSE	nan	FALSE	nan	FALSE
2L	17850000:18000000	6	2	2	0	1	1	0	nan	FALSE	nan	FALSE	nan	FALSE	nan	FALSE	nan	FALSE	nan	FALSE
2L	18300000:18450000	2	4	3	1	3	1	1	nan	FALSE	nan	FALSE	nan	FALSE	nan	FALSE	nan	FALSE	nan	FALSE
2L	19200000:19350000	1	2	2	0	2	0	0	nan	FALSE	nan	FALSE	nan	FALSE	nan	FALSE	nan	FALSE	nan	FALSE
2L	19800000:19950000	3	3	0	3	0	3	3	nan	FALSE	nan	FALSE	nan	FALSE	nan	FALSE	nan	FALSE	nan	FALSE
2L	20100000:20250000	62	0	0	0	0	0	0	nan	FALSE	nan	FALSE	nan	FALSE	nan	FALSE	nan	FALSE	nan	FALSE
2L	21450000:21600000	37	1	1	0	1	0	0	nan	FALSE	nan	FALSE	nan	FALSE	nan	FALSE	nan	FALSE	nan	FALSE
2L	21600000:21750000	69	8	8	0	7	1	0	0.718391	FALSE	nan	FALSE	nan	FALSE	0.603546	FALSE	nan	FALSE	11.0347	TRUE
2L	21750000:21900000	34	2	2	0	2	0	0	nan	FALSE	nan	FALSE	nan	FALSE	nan	FALSE	nan	FALSE	nan	FALSE
2L	21900000:22050000	53	6	6	0	3	3	0	2.87356	FALSE	nan	FALSE	nan	FALSE	0.452659	FALSE	nan	FALSE	8.47593	TRUE
2L	22200000:22350000	88	4	3	1	4	0	0	nan	FALSE	nan	FALSE	nan	FALSE	nan	FALSE	nan	FALSE	nan	FALSE
2L	22350000:22500000	47	0	0	0	0	0	0	nan	FALSE	nan	FALSE	nan	FALSE	nan	FALSE	nan	FALSE	nan	FALSE
2L	22500000:22650000	5	3	3	0	3	0	0	nan	FALSE	nan	FALSE	nan	FALSE	nan	FALSE	nan	FALSE	nan	FALSE
2L	22650000:22800000	1	1	0	1	1	0	0	nan	FALSE	nan	FALSE	nan	FALSE	nan	FALSE	nan	FALSE	nan	FALSE
2L	22800000:22950000	2	1	1	0	1	0	0	nan	FALSE	nan	FALSE	nan	FALSE	nan	FALSE	nan	FALSE	nan	FALSE
2L	22950000:23100000	1	3	3	0	3	0	0	nan	FALSE	nan	FALSE	nan	FALSE	nan	FALSE	nan	FALSE	nan	FALSE
2L	23100000:23250000	2	1	1	0	1	0	0	nan	FALSE	nan	FALSE	nan	FALSE	nan	FALSE	nan	FALSE	nan	FALSE
2L	23250000:23400000	4	2	2	0	2	0	0	nan	FALSE	nan	FALSE	nan	FALSE	nan	FALSE	nan	FALSE	nan	FALSE
2L	23400000:23550000	3	0	0	0	0	0	0	nan	FALSE	nan	FALSE	nan	FALSE	nan	FALSE	nan	FALSE	nan	FALSE
2L	3900000:4050000	3	5	5	0	1	4	0	4.5977	TRUE	nan	FALSE	nan	FALSE	0.377216	FALSE	nan	FALSE	0.47977	FALSE
2L	4500000:4650000	1	4	2	2	2	2	2	nan	FALSE	nan	FALSE	nan	FALSE	nan	FALSE	nan	FALSE	nan	FALSE
2L	5400000:5550000	0	16	16	0	16	0	0	nan	FALSE	nan	FALSE	nan	FALSE	1.20709	FALSE	nan	FALSE	nan	FALSE
2L	600000:750000	2	4	4	0	3	1	0	nan	FALSE	nan	FALSE	nan	FALSE	nan	FALSE	nan	FALSE	nan	FALSE
2L	6450000:6600000	0	22	22	0	21	1	0	0.261233	FALSE	nan	FALSE	nan	FALSE	1.65975	FALSE	nan	FALSE	nan	FALSE
2L	7500000:7650000	2	3	1	2	3	0	0	nan	FALSE	nan	FALSE	nan	FALSE	nan	FALSE	nan	FALSE	nan	FALSE
2L	9000000:9150000	1	6	6	0	3	3	0	2.87356	FALSE	nan	FALSE	nan	FALSE	0.452659	FALSE	nan	FALSE	0.159923	FALSE
2L	900000:1050000	2	5	5	0	4	1	0	1.14943	FALSE	nan	FALSE	nan	FALSE	0.377216	FALSE	nan	FALSE	0.319846	FALSE
2R	10500000:10650000	4	6	6	0	5	1	0	0.957854	FALSE	nan	FALSE	nan	FALSE	0.452659	FALSE	nan	FALSE	0.639693	FALSE
2R	1050000:1200000	3	1	1	0	1	0	0	nan	FALSE	nan	FALSE	nan	FALSE	nan	FALSE	nan	FALSE	nan	FALSE
2R	10650000:10800000	2	7	7	0	7	0	0	nan	FALSE	nan	FALSE	nan	FALSE	0.528103	FALSE	nan	FALSE	0.319846	FALSE
2R	10950000:11100000	4	1	1	0	1	0	0	nan	FALSE	nan	FALSE	nan	FALSE	nan	FALSE	nan	FALSE	nan	FALSE
2R	1200000:1350000	4	2	2	0	2	0	0	nan	FALSE	nan	FALSE	nan	FALSE	nan	FALSE	nan	FALSE	nan	FALSE
2R	1350000:1500000	4	1	1	0	1	0	0	nan	FALSE	nan	FALSE	nan	FALSE	nan	FALSE	nan	FALSE	nan	FALSE
2R	1500000:1650000	9	2	2	0	2	0	0	nan	FALSE	nan	FALSE	nan	FALSE	nan	FALSE	nan	FALSE	nan	FALSE
2R	1650000:1800000	3	1	0	1	1	0	0	nan	FALSE	nan	FALSE	nan	FALSE	nan	FALSE	nan	FALSE	nan	FALSE
2R	17250000:17400000	1	4	3	1	2	2	1	nan	FALSE	nan	FALSE	nan	FALSE	nan	FALSE	nan	FALSE	nan	FALSE
2R	17850000:18000000	1	8	8	0	5	3	0	2.15517	FALSE	nan	FALSE	nan	FALSE	0.603546	FALSE	nan	FALSE	0.159923	FALSE
2R	1800000:1950000	2	0	0	0	0	0	0	nan	FALSE	nan	FALSE	nan	FALSE	nan	FALSE	nan	FALSE	nan	FALSE
2R	18450000:18600000	4	10	10	0	9	1	0	0.574713	FALSE	nan	FALSE	nan	FALSE	0.754432	FALSE	nan	FALSE	0.639693	FALSE
2R	1950000:2100000	2	0	0	0	0	0	0	nan	FALSE	nan	FALSE	nan	FALSE	nan	FALSE	nan	FALSE	nan	FALSE
2R	19950000:20100000	3	2	2	0	2	0	0	nan	FALSE	nan	FALSE	nan	FALSE	nan	FALSE	nan	FALSE	nan	FALSE
2R	2100000:2250000	2	0	0	0	0	0	0	nan	FALSE	nan	FALSE	nan	FALSE	nan	FALSE	nan	FALSE	nan	FALSE
2R	2250000:2400000	2	0	0	0	0	0	0	nan	FALSE	nan	FALSE	nan	FALSE	nan	FALSE	nan	FALSE	nan	FALSE
2R	2400000:2550000	2	1	1	0	1	0	0	nan	FALSE	nan	FALSE	nan	FALSE	nan	FALSE	nan	FALSE	nan	FALSE
2R	25200000:25350000	15	4	3	1	3	1	0	nan	FALSE	nan	FALSE	nan	FALSE	nan	FALSE	nan	FALSE	nan	FALSE
2R	2550000:2700000	3	0	0	0	0	0	0	nan	FALSE	nan	FALSE	nan	FALSE	nan	FALSE	nan	FALSE	nan	FALSE
2R	2700000:2850000	4	1	1	0	1	0	0	nan	FALSE	nan	FALSE	nan	FALSE	nan	FALSE	nan	FALSE	nan	FALSE
2R	2850000:3000000	5	1	0	1	1	0	0	nan	FALSE	nan	FALSE	nan	FALSE	nan	FALSE	nan	FALSE	nan	FALSE
2R	3000000:3150000	2	1	1	0	1	0	0	nan	FALSE	nan	FALSE	nan	FALSE	nan	FALSE	nan	FALSE	nan	FALSE
2R	300000:450000	1	0	0	0	0	0	0	nan	FALSE	nan	FALSE	nan	FALSE	nan	FALSE	nan	FALSE	nan	FALSE
2R	3150000:3300000	1	0	0	0	0	0	0	nan	FALSE	nan	FALSE	nan	FALSE	nan	FALSE	nan	FALSE	nan	FALSE
2R	3300000:3450000	4	0	0	0	0	0	0	nan	FALSE	nan	FALSE	nan	FALSE	nan	FALSE	nan	FALSE	nan	FALSE
2R	3450000:3600000	4	0	0	0	0	0	0	nan	FALSE	nan	FALSE	nan	FALSE	nan	FALSE	nan	FALSE	nan	FALSE
2R	3600000:3750000	6	0	0	0	0	0	0	nan	FALSE	nan	FALSE	nan	FALSE	nan	FALSE	nan	FALSE	nan	FALSE
2R	3750000:3900000	1	0	0	0	0	0	0	nan	FALSE	nan	FALSE	nan	FALSE	nan	FALSE	nan	FALSE	nan	FALSE
2R	3900000:4050000	2	2	2	0	2	0	0	nan	FALSE	nan	FALSE	nan	FALSE	nan	FALSE	nan	FALSE	nan	FALSE
2R	4050000:4200000	4	2	2	0	2	0	0	nan	FALSE	nan	FALSE	nan	FALSE	nan	FALSE	nan	FALSE	nan	FALSE
2R	4200000:4350000	4	1	1	0	1	0	0	nan	FALSE	nan	FALSE	nan	FALSE	nan	FALSE	nan	FALSE	nan	FALSE
2R	4350000:4500000	9	1	1	0	1	0	0	nan	FALSE	nan	FALSE	nan	FALSE	nan	FALSE	nan	FALSE	nan	FALSE
2R	4500000:4650000	107	4	4	0	4	0	0	nan	FALSE	nan	FALSE	nan	FALSE	nan	FALSE	nan	FALSE	nan	FALSE
2R	4650000:4800000	124	4	4	0	4	0	0	nan	FALSE	nan	FALSE	nan	FALSE	nan	FALSE	nan	FALSE	nan	FALSE
2R	4800000:4950000	94	2	2	0	2	0	0	nan	FALSE	nan	FALSE	nan	FALSE	nan	FALSE	nan	FALSE	nan	FALSE
2R	4950000:5100000	100	2	1	1	2	0	0	nan	FALSE	nan	FALSE	nan	FALSE	nan	FALSE	nan	FALSE	nan	FALSE
2R	5100000:5250000	119	3	3	0	3	0	0	nan	FALSE	nan	FALSE	nan	FALSE	nan	FALSE	nan	FALSE	nan	FALSE
2R	5250000:5400000	94	6	6	0	6	0	0	nan	FALSE	nan	FALSE	nan	FALSE	0.452659	FALSE	nan	FALSE	15.0328	TRUE
2R	5400000:5550000	97	4	2	2	4	0	0	nan	FALSE	nan	FALSE	nan	FALSE	nan	FALSE	nan	FALSE	nan	FALSE
2R	5550000:5700000	79	9	9	0	9	0	0	nan	FALSE	nan	FALSE	nan	FALSE	0.678989	FALSE	nan	FALSE	12.6339	TRUE
2R	5700000:5850000	53	9	9	0	8	1	0	0.63857	FALSE	nan	FALSE	nan	FALSE	0.678989	FALSE	nan	FALSE	8.47593	TRUE
2R	600000:750000	3	0	0	0	0	0	0	nan	FALSE	nan	FALSE	nan	FALSE	nan	FALSE	nan	FALSE	nan	FALSE
2R	6300000:6450000	45	0	0	0	0	0	0	nan	FALSE	nan	FALSE	nan	FALSE	nan	FALSE	nan	FALSE	nan	FALSE
2R	6450000:6600000	29	1	1	0	1	0	0	nan	FALSE	nan	FALSE	nan	FALSE	nan	FALSE	nan	FALSE	nan	FALSE
2R	6600000:6750000	8	27	27	0	24	3	0	0.63857	FALSE	nan	FALSE	nan	FALSE	2.03697	FALSE	nan	FALSE	1.27939	FALSE
2R	750000:900000	1	0	0	0	0	0	0	nan	FALSE	nan	FALSE	nan	FALSE	nan	FALSE	nan	FALSE	nan	FALSE
2R	900000:1050000	2	1	1	0	1	0	0	nan	FALSE	nan	FALSE	nan	FALSE	nan	FALSE	nan	FALSE	nan	FALSE
2R	9150000:9300000	5	20	20	0	19	1	0	0.287356	FALSE	nan	FALSE	nan	FALSE	1.50886	FALSE	nan	FALSE	0.799616	FALSE
3L	10200000:10350000	0	3	2	1	2	1	0	nan	FALSE	nan	FALSE	nan	FALSE	nan	FALSE	nan	FALSE	nan	FALSE
3L	10350000:10500000	2	5	5	0	4	1	0	1.14943	FALSE	nan	FALSE	nan	FALSE	0.377216	FALSE	nan	FALSE	0.319846	FALSE
3L	12300000:12450000	0	9	9	0	9	0	0	nan	FALSE	nan	FALSE	nan	FALSE	0.678989	FALSE	nan	FALSE	nan	FALSE
3L	12600000:12750000	1	7	7	0	6	1	0	0.821018	FALSE	nan	FALSE	nan	FALSE	0.528103	FALSE	nan	FALSE	0.159923	FALSE
3L	13050000:13200000	0	4	3	1	4	0	0	nan	FALSE	nan	FALSE	nan	FALSE	nan	FALSE	nan	FALSE	nan	FALSE
3L	14250000:14400000	3	3	2	1	2	1	1	nan	FALSE	nan	FALSE	nan	FALSE	nan	FALSE	nan	FALSE	nan	FALSE
3L	15300000:15450000	1	3	3	0	3	0	0	nan	FALSE	nan	FALSE	nan	FALSE	nan	FALSE	nan	FALSE	nan	FALSE
3L	17100000:17250000	4	3	3	0	2	1	0	nan	FALSE	nan	FALSE	nan	FALSE	nan	FALSE	nan	FALSE	nan	FALSE
3L	18300000:18450000	0	4	3	1	0	4	1	nan	FALSE	nan	FALSE	nan	FALSE	nan	FALSE	nan	FALSE	nan	FALSE
3L	20550000:20700000	4	2	2	0	2	0	0	nan	FALSE	nan	FALSE	nan	FALSE	nan	FALSE	nan	FALSE	nan	FALSE
3L	22200000:22350000	2	8	8	0	7	1	0	0.718391	FALSE	nan	FALSE	nan	FALSE	0.603546	FALSE	nan	FALSE	0.319846	FALSE
3L	22950000:23100000	89	4	3	1	3	1	1	nan	FALSE	nan	FALSE	nan	FALSE	nan	FALSE	nan	FALSE	nan	FALSE
3L	23100000:23250000	94	3	3	0	3	0	0	nan	FALSE	nan	FALSE	nan	FALSE	nan	FALSE	nan	FALSE	nan	FALSE
3L	23250000:23400000	93	2	2	0	2	0	0	nan	FALSE	nan	FALSE	nan	FALSE	nan	FALSE	nan	FALSE	nan	FALSE
3L	23400000:23550000	93	0	0	0	0	0	0	nan	FALSE	nan	FALSE	nan	FALSE	nan	FALSE	nan	FALSE	nan	FALSE
3L	23550000:23700000	118	1	1	0	1	0	0	nan	FALSE	nan	FALSE	nan	FALSE	nan	FALSE	nan	FALSE	nan	FALSE
3L	23700000:23850000	96	2	2	0	2	0	0	nan	FALSE	nan	FALSE	nan	FALSE	nan	FALSE	nan	FALSE	nan	FALSE
3L	23850000:24000000	1	0	0	0	0	0	0	nan	FALSE	nan	FALSE	nan	FALSE	nan	FALSE	nan	FALSE	nan	FALSE
3L	24000000:24150000	3	1	1	0	1	0	0	nan	FALSE	nan	FALSE	nan	FALSE	nan	FALSE	nan	FALSE	nan	FALSE
3L	24150000:24300000	5	1	0	1	1	0	0	nan	FALSE	nan	FALSE	nan	FALSE	nan	FALSE	nan	FALSE	nan	FALSE
3L	24300000:24450000	5	0	0	0	0	0	0	nan	FALSE	nan	FALSE	nan	FALSE	nan	FALSE	nan	FALSE	nan	FALSE
3L	24450000:24600000	2	1	1	0	1	0	0	nan	FALSE	nan	FALSE	nan	FALSE	nan	FALSE	nan	FALSE	nan	FALSE
3L	24600000:24750000	2	1	1	0	1	0	0	nan	FALSE	nan	FALSE	nan	FALSE	nan	FALSE	nan	FALSE	nan	FALSE
3L	24750000:24900000	2	0	0	0	0	0	0	nan	FALSE	nan	FALSE	nan	FALSE	nan	FALSE	nan	FALSE	nan	FALSE
3L	24900000:25050000	5	2	2	0	2	0	0	nan	FALSE	nan	FALSE	nan	FALSE	nan	FALSE	nan	FALSE	nan	FALSE
3L	25050000:25200000	3	3	3	0	3	0	0	nan	FALSE	nan	FALSE	nan	FALSE	nan	FALSE	nan	FALSE	nan	FALSE
3L	25500000:25650000	2	0	0	0	0	0	0	nan	FALSE	nan	FALSE	nan	FALSE	nan	FALSE	nan	FALSE	nan	FALSE
3L	2550000:2700000	0	19	19	0	17	2	0	0.604961	FALSE	nan	FALSE	nan	FALSE	1.43342	FALSE	nan	FALSE	nan	FALSE
3L	25650000:25800000	1	1	1	0	1	0	0	nan	FALSE	nan	FALSE	nan	FALSE	nan	FALSE	nan	FALSE	nan	FALSE
3L	25800000:25950000	4	0	0	0	0	0	0	nan	FALSE	nan	FALSE	nan	FALSE	nan	FALSE	nan	FALSE	nan	FALSE
3L	25950000:26100000	4	1	1	0	1	0	0	nan	FALSE	nan	FALSE	nan	FALSE	nan	FALSE	nan	FALSE	nan	FALSE
3L	26100000:26250000	0	1	1	0	1	0	0	nan	FALSE	nan	FALSE	nan	FALSE	nan	FALSE	nan	FALSE	nan	FALSE
3L	26250000:26400000	4	0	0	0	0	0	0	nan	FALSE	nan	FALSE	nan	FALSE	nan	FALSE	nan	FALSE	nan	FALSE
3L	26400000:26550000	2	0	0	0	0	0	0	nan	FALSE	nan	FALSE	nan	FALSE	nan	FALSE	nan	FALSE	nan	FALSE
3L	26550000:26700000	3	0	0	0	0	0	0	nan	FALSE	nan	FALSE	nan	FALSE	nan	FALSE	nan	FALSE	nan	FALSE
3L	26700000:26850000	2	0	0	0	0	0	0	nan	FALSE	nan	FALSE	nan	FALSE	nan	FALSE	nan	FALSE	nan	FALSE
3L	27000000:27150000	2	2	2	0	2	0	0	nan	FALSE	nan	FALSE	nan	FALSE	nan	FALSE	nan	FALSE	nan	FALSE
3L	27150000:27300000	0	1	1	0	1	0	0	nan	FALSE	nan	FALSE	nan	FALSE	nan	FALSE	nan	FALSE	nan	FALSE
3L	27300000:27450000	1	1	1	0	1	0	0	nan	FALSE	nan	FALSE	nan	FALSE	nan	FALSE	nan	FALSE	nan	FALSE
3L	27450000:27600000	1	0	0	0	0	0	0	nan	FALSE	nan	FALSE	nan	FALSE	nan	FALSE	nan	FALSE	nan	FALSE
3L	27600000:27750000	2	0	0	0	0	0	0	nan	FALSE	nan	FALSE	nan	FALSE	nan	FALSE	nan	FALSE	nan	FALSE
3L	27750000:27900000	1	0	0	0	0	0	0	nan	FALSE	nan	FALSE	nan	FALSE	nan	FALSE	nan	FALSE	nan	FALSE
3L	27900000:28050000	2	1	1	0	1	0	0	nan	FALSE	nan	FALSE	nan	FALSE	nan	FALSE	nan	FALSE	nan	FALSE
3L	28050000:28200000	1	0	0	0	0	0	0	nan	FALSE	nan	FALSE	nan	FALSE	nan	FALSE	nan	FALSE	nan	FALSE
3L	3000000:3150000	3	18	18	0	17	1	0	0.319285	FALSE	nan	FALSE	nan	FALSE	1.35798	FALSE	nan	FALSE	0.47977	FALSE
3L	300000:450000	2	13	13	0	10	3	0	1.32626	FALSE	nan	FALSE	nan	FALSE	0.980762	FALSE	nan	FALSE	0.319846	FALSE
3L	3600000:3750000	1	6	6	0	4	2	0	1.91571	FALSE	nan	FALSE	nan	FALSE	0.452659	FALSE	nan	FALSE	0.159923	FALSE
3L	4950000:5100000	3	3	3	0	3	0	0	nan	FALSE	nan	FALSE	nan	FALSE	nan	FALSE	nan	FALSE	nan	FALSE
3L	5250000:5400000	1	7	7	0	6	1	0	0.821018	FALSE	nan	FALSE	nan	FALSE	0.528103	FALSE	nan	FALSE	0.159923	FALSE
3L	5400000:5550000	2	4	3	1	3	1	0	nan	FALSE	nan	FALSE	nan	FALSE	nan	FALSE	nan	FALSE	nan	FALSE
3L	6300000:6450000	3	3	2	1	2	1	1	nan	FALSE	nan	FALSE	nan	FALSE	nan	FALSE	nan	FALSE	nan	FALSE
3L	6750000:6900000	3	4	4	0	4	0	0	nan	FALSE	nan	FALSE	nan	FALSE	nan	FALSE	nan	FALSE	nan	FALSE
3L	750000:900000	3	14	14	0	13	1	0	0.410509	FALSE	nan	FALSE	nan	FALSE	1.05621	FALSE	nan	FALSE	0.47977	FALSE
3L	7800000:7950000	3	10	10	0	9	1	0	0.574713	FALSE	nan	FALSE	nan	FALSE	0.754432	FALSE	nan	FALSE	0.47977	FALSE
3R	0:150000	1	0	0	0	0	0	0	nan	FALSE	nan	FALSE	nan	FALSE	nan	FALSE	nan	FALSE	nan	FALSE
3R	10350000:10500000	2	8	8	0	8	0	0	nan	FALSE	nan	FALSE	nan	FALSE	0.603546	FALSE	nan	FALSE	0.319846	FALSE
3R	10500000:10650000	0	1	1	0	1	0	0	nan	FALSE	nan	FALSE	nan	FALSE	nan	FALSE	nan	FALSE	nan	FALSE
3R	1050000:1200000	1	0	0	0	0	0	0	nan	FALSE	nan	FALSE	nan	FALSE	nan	FALSE	nan	FALSE	nan	FALSE
3R	10950000:11100000	3	1	1	0	1	0	0	nan	FALSE	nan	FALSE	nan	FALSE	nan	FALSE	nan	FALSE	nan	FALSE
3R	11250000:11400000	1	3	3	0	3	0	0	nan	FALSE	nan	FALSE	nan	FALSE	nan	FALSE	nan	FALSE	nan	FALSE
3R	1200000:1350000	5	0	0	0	0	0	0	nan	FALSE	nan	FALSE	nan	FALSE	nan	FALSE	nan	FALSE	nan	FALSE
3R	12750000:12900000	4	4	4	0	4	0	0	nan	FALSE	nan	FALSE	nan	FALSE	nan	FALSE	nan	FALSE	nan	FALSE
3R	1350000:1500000	1	0	0	0	0	0	0	nan	FALSE	nan	FALSE	nan	FALSE	nan	FALSE	nan	FALSE	nan	FALSE
3R	14700000:14850000	1	11	11	0	10	1	0	0.522466	FALSE	nan	FALSE	nan	FALSE	0.829876	FALSE	nan	FALSE	0.159923	FALSE
3R	14850000:15000000	1	14	14	0	14	0	0	nan	FALSE	nan	FALSE	nan	FALSE	1.05621	FALSE	nan	FALSE	0.159923	FALSE
3R	1500000:1650000	1	0	0	0	0	0	0	nan	FALSE	nan	FALSE	nan	FALSE	nan	FALSE	nan	FALSE	nan	FALSE
3R	1650000:1800000	3	0	0	0	0	0	0	nan	FALSE	nan	FALSE	nan	FALSE	nan	FALSE	nan	FALSE	nan	FALSE
3R	16650000:16800000	2	6	6	0	6	0	0	nan	FALSE	nan	FALSE	nan	FALSE	0.452659	FALSE	nan	FALSE	0.319846	FALSE
3R	16800000:16950000	0	2	2	0	2	0	0	nan	FALSE	nan	FALSE	nan	FALSE	nan	FALSE	nan	FALSE	nan	FALSE
3R	17850000:18000000	1	3	3	0	2	1	0	nan	FALSE	nan	FALSE	nan	FALSE	nan	FALSE	nan	FALSE	nan	FALSE
3R	1800000:1950000	2	0	0	0	0	0	0	nan	FALSE	nan	FALSE	nan	FALSE	nan	FALSE	nan	FALSE	nan	FALSE
3R	18750000:18900000	0	5	5	0	4	1	0	1.14943	FALSE	nan	FALSE	nan	FALSE	0.377216	FALSE	nan	FALSE	nan	FALSE
3R	1950000:2100000	1	0	0	0	0	0	0	nan	FALSE	nan	FALSE	nan	FALSE	nan	FALSE	nan	FALSE	nan	FALSE
3R	20100000:20250000	6	4	3	1	3	1	0	nan	FALSE	nan	FALSE	nan	FALSE	nan	FALSE	nan	FALSE	nan	FALSE
3R	2100000:2250000	2	0	0	0	0	0	0	nan	FALSE	nan	FALSE	nan	FALSE	nan	FALSE	nan	FALSE	nan	FALSE
3R	21450000:21600000	1	6	6	0	6	0	0	nan	FALSE	nan	FALSE	nan	FALSE	0.452659	FALSE	nan	FALSE	0.159923	FALSE
3R	22050000:22200000	0	4	2	2	2	2	2	nan	FALSE	nan	FALSE	nan	FALSE	nan	FALSE	nan	FALSE	nan	FALSE
3R	2250000:2400000	1	0	0	0	0	0	0	nan	FALSE	nan	FALSE	nan	FALSE	nan	FALSE	nan	FALSE	nan	FALSE
3R	22800000:22950000	1	4	2	2	2	2	2	nan	FALSE	nan	FALSE	nan	FALSE	nan	FALSE	nan	FALSE	nan	FALSE
3R	23100000:23250000	0	14	14	0	12	2	0	0.821018	FALSE	nan	FALSE	nan	FALSE	1.05621	FALSE	nan	FALSE	nan	FALSE
3R	23700000:23850000	1	24	24	0	23	1	0	0.239464	FALSE	nan	FALSE	nan	FALSE	1.81064	FALSE	nan	FALSE	0.159923	FALSE
3R	2400000:2550000	6	0	0	0	0	0	0	nan	FALSE	nan	FALSE	nan	FALSE	nan	FALSE	nan	FALSE	nan	FALSE
3R	2550000:2700000	3	0	0	0	0	0	0	nan	FALSE	nan	FALSE	nan	FALSE	nan	FALSE	nan	FALSE	nan	FALSE
3R	25650000:25800000	1	17	17	0	14	3	0	1.0142	FALSE	nan	FALSE	nan	FALSE	1.28253	FALSE	nan	FALSE	0.159923	FALSE
3R	26250000:26400000	1	3	3	0	3	0	0	nan	FALSE	nan	FALSE	nan	FALSE	nan	FALSE	nan	FALSE	nan	FALSE
3R	2700000:2850000	1	0	0	0	0	0	0	nan	FALSE	nan	FALSE	nan	FALSE	nan	FALSE	nan	FALSE	nan	FALSE
3R	27300000:27450000	1	2	2	0	1	1	0	nan	FALSE	nan	FALSE	nan	FALSE	nan	FALSE	nan	FALSE	nan	FALSE
3R	27750000:27900000	4	2	2	0	1	1	0	nan	FALSE	nan	FALSE	nan	FALSE	nan	FALSE	nan	FALSE	nan	FALSE
3R	28050000:28200000	3	2	2	0	2	0	0	nan	FALSE	nan	FALSE	nan	FALSE	nan	FALSE	nan	FALSE	nan	FALSE
3R	28350000:28500000	0	2	2	0	2	0	0	nan	FALSE	nan	FALSE	nan	FALSE	nan	FALSE	nan	FALSE	nan	FALSE
3R	2850000:3000000	2	0	0	0	0	0	0	nan	FALSE	nan	FALSE	nan	FALSE	nan	FALSE	nan	FALSE	nan	FALSE
3R	29250000:29400000	1	2	2	0	2	0	0	nan	FALSE	nan	FALSE	nan	FALSE	nan	FALSE	nan	FALSE	nan	FALSE
3R	3000000:3150000	3	0	0	0	0	0	0	nan	FALSE	nan	FALSE	nan	FALSE	nan	FALSE	nan	FALSE	nan	FALSE
3R	300000:450000	4	0	0	0	0	0	0	nan	FALSE	nan	FALSE	nan	FALSE	nan	FALSE	nan	FALSE	nan	FALSE
3R	30900000:31050000	1	8	8	0	7	1	0	0.718391	FALSE	nan	FALSE	nan	FALSE	0.603546	FALSE	nan	FALSE	0.159923	FALSE
3R	3150000:3300000	1	0	0	0	0	0	0	nan	FALSE	nan	FALSE	nan	FALSE	nan	FALSE	nan	FALSE	nan	FALSE
3R	31800000:31950000	1	6	6	0	5	1	0	0.957854	FALSE	nan	FALSE	nan	FALSE	0.452659	FALSE	nan	FALSE	0.159923	FALSE
3R	31950000:32100000	40	5	5	0	3	2	0	2.29885	FALSE	nan	FALSE	nan	FALSE	0.377216	FALSE	nan	FALSE	6.39693	TRUE
3R	3300000:3450000	1	0	0	0	0	0	0	nan	FALSE	nan	FALSE	nan	FALSE	nan	FALSE	nan	FALSE	nan	FALSE
3R	3450000:3600000	2	1	1	0	1	0	0	nan	FALSE	nan	FALSE	nan	FALSE	nan	FALSE	nan	FALSE	nan	FALSE
3R	3600000:3750000	2	2	2	0	2	0	0	nan	FALSE	nan	FALSE	nan	FALSE	nan	FALSE	nan	FALSE	nan	FALSE
3R	3750000:3900000	2	2	2	0	2	0	0	nan	FALSE	nan	FALSE	nan	FALSE	nan	FALSE	nan	FALSE	nan	FALSE
3R	3900000:4050000	2	0	0	0	0	0	0	nan	FALSE	nan	FALSE	nan	FALSE	nan	FALSE	nan	FALSE	nan	FALSE
3R	4500000:4650000	75	8	8	0	4	4	0	2.87356	FALSE	nan	FALSE	nan	FALSE	0.603546	FALSE	nan	FALSE	11.9942	TRUE
3R	450000:600000	2	0	0	0	0	0	0	nan	FALSE	nan	FALSE	nan	FALSE	nan	FALSE	nan	FALSE	nan	FALSE
3R	600000:750000	6	0	0	0	0	0	0	nan	FALSE	nan	FALSE	nan	FALSE	nan	FALSE	nan	FALSE	nan	FALSE
3R	6450000:6600000	3	9	9	0	6	3	0	1.91571	FALSE	nan	FALSE	nan	FALSE	0.678989	FALSE	nan	FALSE	0.47977	FALSE
3R	6900000:7050000	4	2	2	0	1	1	0	nan	FALSE	nan	FALSE	nan	FALSE	nan	FALSE	nan	FALSE	nan	FALSE
3R	7500000:7650000	7	11	11	0	11	0	0	nan	FALSE	nan	FALSE	nan	FALSE	0.829876	FALSE	nan	FALSE	1.11946	FALSE
3R	750000:900000	2	0	0	0	0	0	0	nan	FALSE	nan	FALSE	nan	FALSE	nan	FALSE	nan	FALSE	nan	FALSE
3R	8100000:8250000	4	12	12	0	10	2	0	0.957854	FALSE	nan	FALSE	nan	FALSE	0.905319	FALSE	nan	FALSE	0.639693	FALSE
3R	8400000:8550000	1	4	3	1	4	0	0	nan	FALSE	nan	FALSE	nan	FALSE	nan	FALSE	nan	FALSE	nan	FALSE
3R	9000000:9150000	0	16	16	0	15	1	0	0.359195	FALSE	nan	FALSE	nan	FALSE	1.20709	FALSE	nan	FALSE	nan	FALSE
3R	900000:1050000	3	0	0	0	0	0	0	nan	FALSE	nan	FALSE	nan	FALSE	nan	FALSE	nan	FALSE	nan	FALSE
3R	9900000:10050000	0	10	10	0	8	2	0	1.14943	FALSE	nan	FALSE	nan	FALSE	0.754432	FALSE	nan	FALSE	nan	FALSE
4	0:150000	58	7	7	0	7	0	0	nan	FALSE	nan	FALSE	nan	FALSE	0.528103	FALSE	nan	FALSE	9.27555	TRUE
4	1200000:1350000	77	3	3	0	3	0	0	nan	FALSE	nan	FALSE	nan	FALSE	nan	FALSE	nan	FALSE	nan	FALSE
4	300000:450000	64	8	8	0	8	0	0	nan	FALSE	nan	FALSE	nan	FALSE	0.603546	FALSE	nan	FALSE	10.2351	TRUE
4	450000:600000	60	9	9	0	8	1	0	0.63857	FALSE	nan	FALSE	nan	FALSE	0.678989	FALSE	nan	FALSE	9.59539	TRUE
4	600000:750000	51	10	10	0	10	0	0	nan	FALSE	nan	FALSE	nan	FALSE	0.754432	FALSE	nan	FALSE	8.15609	TRUE
4	750000:900000	53	6	6	0	6	0	0	nan	FALSE	nan	FALSE	nan	FALSE	0.452659	FALSE	nan	FALSE	8.47593	TRUE
4	900000:1050000	79	8	8	0	7	1	0	0.718391	FALSE	nan	FALSE	nan	FALSE	0.603546	FALSE	nan	FALSE	12.6339	TRUE
X	0:150000	16	3	2	1	3	0	0	nan	FALSE	nan	FALSE	nan	FALSE	nan	FALSE	nan	FALSE	nan	FALSE
X	10500000:10650000	2	6	6	0	6	0	0	nan	FALSE	nan	FALSE	nan	FALSE	0.452659	FALSE	nan	FALSE	0.319846	FALSE
X	10650000:10800000	2	11	11	0	10	1	0	0.522466	FALSE	nan	FALSE	nan	FALSE	0.829876	FALSE	nan	FALSE	0.319846	FALSE
X	11400000:11550000	1	9	9	0	7	2	0	1.27714	FALSE	nan	FALSE	nan	FALSE	0.678989	FALSE	nan	FALSE	0.159923	FALSE
X	12150000:12300000	3	3	3	0	1	2	0	nan	FALSE	nan	FALSE	nan	FALSE	nan	FALSE	nan	FALSE	nan	FALSE
X	12300000:12450000	3	4	4	0	3	1	0	nan	FALSE	nan	FALSE	nan	FALSE	nan	FALSE	nan	FALSE	nan	FALSE
X	12600000:12750000	1	11	11	0	10	1	0	0.522466	FALSE	nan	FALSE	nan	FALSE	0.829876	FALSE	nan	FALSE	0.159923	FALSE
X	13200000:13350000	1	15	15	0	13	2	0	0.766284	FALSE	nan	FALSE	nan	FALSE	1.13165	FALSE	nan	FALSE	0.159923	FALSE
X	13800000:13950000	1	5	5	0	5	0	0	nan	FALSE	nan	FALSE	nan	FALSE	0.377216	FALSE	nan	FALSE	0.159923	FALSE
X	13950000:14100000	5	2	2	0	1	1	0	nan	FALSE	nan	FALSE	nan	FALSE	nan	FALSE	nan	FALSE	nan	FALSE
X	14400000:14550000	1	2	0	2	1	1	1	nan	FALSE	nan	FALSE	nan	FALSE	nan	FALSE	nan	FALSE	nan	FALSE
X	1500000:1650000	3	3	1	2	3	0	0	nan	FALSE	nan	FALSE	nan	FALSE	nan	FALSE	nan	FALSE	nan	FALSE
X	15900000:16050000	4	18	18	0	16	2	0	0.63857	FALSE	nan	FALSE	nan	FALSE	1.35798	FALSE	nan	FALSE	0.639693	FALSE
X	16050000:16200000	1	7	7	0	5	2	0	1.64204	FALSE	nan	FALSE	nan	FALSE	0.528103	FALSE	nan	FALSE	0.159923	FALSE
X	18900000:19050000	1	2	2	0	2	0	0	nan	FALSE	nan	FALSE	nan	FALSE	nan	FALSE	nan	FALSE	nan	FALSE
X	19650000:19800000	4	26	26	0	25	1	0	0.221043	FALSE	nan	FALSE	nan	FALSE	1.96152	FALSE	nan	FALSE	0.639693	FALSE
X	19800000:19950000	27	6	6	0	6	0	0	nan	FALSE	nan	FALSE	nan	FALSE	0.452659	FALSE	nan	FALSE	4.31793	TRUE
X	20550000:20700000	12	4	2	2	2	2	0	nan	FALSE	nan	FALSE	nan	FALSE	nan	FALSE	nan	FALSE	nan	FALSE
X	20700000:20850000	6	4	4	0	2	2	0	nan	FALSE	nan	FALSE	nan	FALSE	nan	FALSE	nan	FALSE	nan	FALSE
X	21450000:21600000	29	1	1	0	1	0	0	nan	FALSE	nan	FALSE	nan	FALSE	nan	FALSE	nan	FALSE	nan	FALSE
X	21600000:21750000	50	2	2	0	2	0	0	nan	FALSE	nan	FALSE	nan	FALSE	nan	FALSE	nan	FALSE	nan	FALSE
X	21750000:21900000	4	0	0	0	0	0	0	nan	FALSE	nan	FALSE	nan	FALSE	nan	FALSE	nan	FALSE	nan	FALSE
X	21900000:22050000	4	0	0	0	0	0	0	nan	FALSE	nan	FALSE	nan	FALSE	nan	FALSE	nan	FALSE	nan	FALSE
X	22050000:22200000	1	0	0	0	0	0	0	nan	FALSE	nan	FALSE	nan	FALSE	nan	FALSE	nan	FALSE	nan	FALSE
X	22200000:22350000	2	0	0	0	0	0	0	nan	FALSE	nan	FALSE	nan	FALSE	nan	FALSE	nan	FALSE	nan	FALSE
X	22350000:22500000	68	10	10	0	9	1	0	0.574713	FALSE	nan	FALSE	nan	FALSE	0.754432	FALSE	nan	FALSE	10.8748	TRUE
X	22500000:22650000	45	4	4	0	4	0	0	nan	FALSE	nan	FALSE	nan	FALSE	nan	FALSE	nan	FALSE	nan	FALSE
X	22650000:22800000	44	0	0	0	0	0	0	nan	FALSE	nan	FALSE	nan	FALSE	nan	FALSE	nan	FALSE	nan	FALSE
X	22800000:22950000	64	3	3	0	2	1	0	nan	FALSE	nan	FALSE	nan	FALSE	nan	FALSE	nan	FALSE	nan	FALSE
X	23100000:23250000	3	1	1	0	1	0	0	nan	FALSE	nan	FALSE	nan	FALSE	nan	FALSE	nan	FALSE	nan	FALSE
X	23250000:23400000	2	0	0	0	0	0	0	nan	FALSE	nan	FALSE	nan	FALSE	nan	FALSE	nan	FALSE	nan	FALSE
X	23400000:23550000	2	0	0	0	0	0	0	nan	FALSE	nan	FALSE	nan	FALSE	nan	FALSE	nan	FALSE	nan	FALSE
X	3000000:3150000	3	2	1	1	1	1	1	nan	FALSE	nan	FALSE	nan	FALSE	nan	FALSE	nan	FALSE	nan	FALSE
X	3300000:3450000	3	3	3	0	2	1	0	nan	FALSE	nan	FALSE	nan	FALSE	nan	FALSE	nan	FALSE	nan	FALSE
X	3450000:3600000	5	10	10	0	8	2	0	1.14943	FALSE	nan	FALSE	nan	FALSE	0.754432	FALSE	nan	FALSE	0.799616	FALSE
X	3600000:3750000	9	3	3	0	3	0	0	nan	FALSE	nan	FALSE	nan	FALSE	nan	FALSE	nan	FALSE	nan	FALSE
X	3900000:4050000	2	5	5	0	4	1	0	1.14943	FALSE	nan	FALSE	nan	FALSE	0.377216	FALSE	nan	FALSE	0.319846	FALSE
X	4350000:4500000	2	2	2	0	2	0	0	nan	FALSE	nan	FALSE	nan	FALSE	nan	FALSE	nan	FALSE	nan	FALSE
X	5100000:5250000	1	2	2	0	2	0	0	nan	FALSE	nan	FALSE	nan	FALSE	nan	FALSE	nan	FALSE	nan	FALSE
X	600000:750000	10	15	15	0	15	0	0	nan	FALSE	nan	FALSE	nan	FALSE	1.13165	FALSE	nan	FALSE	1.59923	TRUE
X	6600000:6750000	1	18	18	0	14	4	0	1.27714	FALSE	nan	FALSE	nan	FALSE	1.35798	FALSE	nan	FALSE	0.159923	FALSE
X	7200000:7350000	0	10	10	0	8	2	0	1.14943	FALSE	nan	FALSE	nan	FALSE	0.754432	FALSE	nan	FALSE	nan	FALSE
X	7500000:7650000	2	6	6	0	1	5	0	4.78927	TRUE	nan	FALSE	nan	FALSE	0.452659	FALSE	nan	FALSE	0.319846	FALSE
X	7950000:8100000	1	13	13	0	11	2	0	0.884173	FALSE	nan	FALSE	nan	FALSE	0.980762	FALSE	nan	FALSE	0.159923	FALSE
X	8700000:8850000	1	6	6	0	6	0	0	nan	FALSE	nan	FALSE	nan	FALSE	0.452659	FALSE	nan	FALSE	0.159923	FALSE
X	9000000:9150000	0	15	15	0	15	0	0	nan	FALSE	nan	FALSE	nan	FALSE	1.13165	FALSE	nan	FALSE	nan	FALSE
X	9300000:9450000	0	6	6	0	5	1	0	0.957854	FALSE	nan	FALSE	nan	FALSE	0.452659	FALSE	nan	FALSE	nan	FALSE
Y	1050000:1200000	5	0	0	0	0	0	0	nan	FALSE	nan	FALSE	nan	FALSE	nan	FALSE	nan	FALSE	nan	FALSE
Y	1200000:1350000	3	0	0	0	0	0	0	nan	FALSE	nan	FALSE	nan	FALSE	nan	FALSE	nan	FALSE	nan	FALSE
Y	1500000:1650000	3	0	0	0	0	0	0	nan	FALSE	nan	FALSE	nan	FALSE	nan	FALSE	nan	FALSE	nan	FALSE
Y	1650000:1800000	1	0	0	0	0	0	0	nan	FALSE	nan	FALSE	nan	FALSE	nan	FALSE	nan	FALSE	nan	FALSE
Y	1800000:1950000	2	0	0	0	0	0	0	nan	FALSE	nan	FALSE	nan	FALSE	nan	FALSE	nan	FALSE	nan	FALSE
Y	1950000:2100000	2	0	0	0	0	0	0	nan	FALSE	nan	FALSE	nan	FALSE	nan	FALSE	nan	FALSE	nan	FALSE
Y	2400000:2550000	13	0	0	0	0	0	0	nan	FALSE	nan	FALSE	nan	FALSE	nan	FALSE	nan	FALSE	nan	FALSE
Y	2550000:2700000	17	0	0	0	0	0	0	nan	FALSE	nan	FALSE	nan	FALSE	nan	FALSE	nan	FALSE	nan	FALSE
Y	2700000:2850000	2	0	0	0	0	0	0	nan	FALSE	nan	FALSE	nan	FALSE	nan	FALSE	nan	FALSE	nan	FALSE
Y	2850000:3000000	3	0	0	0	0	0	0	nan	FALSE	nan	FALSE	nan	FALSE	nan	FALSE	nan	FALSE	nan	FALSE
Y	3000000:3150000	2	1	1	0	1	0	0	nan	FALSE	nan	FALSE	nan	FALSE	nan	FALSE	nan	FALSE	nan	FALSE
Y	3150000:3300000	3	0	0	0	0	0	0	nan	FALSE	nan	FALSE	nan	FALSE	nan	FALSE	nan	FALSE	nan	FALSE
Y	3300000:3450000	1	0	0	0	0	0	0	nan	FALSE	nan	FALSE	nan	FALSE	nan	FALSE	nan	FALSE	nan	FALSE
Y	3600000:3750000	1	0	0	0	0	0	0	nan	FALSE	nan	FALSE	nan	FALSE	nan	FALSE	nan	FALSE	nan	FALSE
Y	450000:600000	1	0	0	0	0	0	0	nan	FALSE	nan	FALSE	nan	FALSE	nan	FALSE	nan	FALSE	nan	FALSE
Y	600000:750000	3	0	0	0	0	0	0	nan	FALSE	nan	FALSE	nan	FALSE	nan	FALSE	nan	FALSE	nan	FALSE
Y	750000:900000	5	0	0	0	0	0	0	nan	FALSE	nan	FALSE	nan	FALSE	nan	FALSE	nan	FALSE	nan	FALSE
Y	900000:1050000	8	0	0	0	0	0	0	nan	FALSE	nan	FALSE	nan	FALSE	nan	FALSE	nan	FALSE	nan	FALSE
3R	6150000:6300000	7	19	1	18	17	2	2	0.604961	FALSE	1.40351	FALSE	4.57666	TRUE	1.43342	FALSE	6.56934	TRUE	1.11946	FALSE
3R	26550000:26700000	2	16	2	14	14	2	2	0.718391	FALSE	1.66667	FALSE	4.22705	TRUE	1.20709	FALSE	5.10949	TRUE	0.319846	FALSE
2L	15600000:15750000	5	7	1	6	7	0	0	nan	FALSE	nan	FALSE	4.14079	TRUE	0.528103	FALSE	2.18978	FALSE	0.799616	FALSE
3L	16200000:16350000	3	49	11	38	15	34	31	3.9878	TRUE	8.43537	TRUE	3.74643	TRUE	3.69672	TRUE	13.8686	TRUE	0.47977	FALSE
3L	18450000:18600000	9	8	2	6	3	5	5	3.59195	TRUE	8.33333	TRUE	3.62319	TRUE	0.603546	FALSE	2.18978	FALSE	1.43931	TRUE
X	9900000:10050000	1	8	2	6	8	0	0	nan	FALSE	nan	FALSE	3.62319	TRUE	0.603546	FALSE	2.18978	FALSE	0.159923	FALSE
3R	22200000:22350000	3	7	2	5	4	3	3	2.46305	FALSE	5.71429	TRUE	3.45066	TRUE	0.528103	FALSE	1.82482	FALSE	0.47977	FALSE
3R	28650000:28800000	3	10	3	7	8	2	1	1.14943	FALSE	1.33333	FALSE	3.38164	TRUE	0.754432	FALSE	2.55474	FALSE	0.47977	FALSE
2R	20700000:20850000	2	13	4	9	4	9	9	3.97878	TRUE	9.23077	TRUE	3.34448	TRUE	0.980762	FALSE	3.28467	FALSE	0.319846	FALSE
X	2850000:3000000	0	16	5	11	3	13	11	4.66954	TRUE	9.16667	TRUE	3.32126	TRUE	1.20709	FALSE	4.0146	TRUE	nan	FALSE
3L	18150000:18300000	1	6	2	4	4	2	1	1.91571	FALSE	2.22222	FALSE	3.22061	TRUE	0.452659	FALSE	1.45985	FALSE	0.159923	FALSE
2L	14100000:14250000	0	6	2	4	3	3	3	2.87356	FALSE	6.66667	TRUE	3.22061	TRUE	0.452659	FALSE	1.45985	FALSE	nan	FALSE
3R	17400000:17550000	1	18	6	12	7	11	10	3.51213	TRUE	7.40741	TRUE	3.22061	TRUE	1.35798	FALSE	4.37956	TRUE	0.159923	FALSE
3R	4950000:5100000	6	6	2	4	6	0	0	nan	FALSE	nan	FALSE	3.22061	TRUE	0.452659	FALSE	1.45985	FALSE	0.959539	FALSE
3R	6750000:6900000	5	6	2	4	6	0	0	nan	FALSE	nan	FALSE	3.22061	TRUE	0.452659	FALSE	1.45985	FALSE	0.799616	FALSE
3L	8700000:8850000	1	20	7	13	9	11	11	3.16092	TRUE	7.33333	TRUE	3.1401	TRUE	1.50886	FALSE	4.74453	TRUE	0.159923	FALSE
X	3150000:3300000	2	11	4	7	5	6	6	3.1348	TRUE	7.27273	TRUE	3.07422	TRUE	0.829876	FALSE	2.55474	FALSE	0.319846	FALSE
2R	7200000:7350000	8	8	3	5	7	1	1	0.718391	FALSE	1.66667	FALSE	3.01932	TRUE	0.603546	FALSE	1.82482	FALSE	1.27939	FALSE
3R	19650000:19800000	3	8	3	5	7	1	1	0.718391	FALSE	1.66667	FALSE	3.01932	TRUE	0.603546	FALSE	1.82482	FALSE	0.47977	FALSE
2R	11100000:11250000	8	21	8	13	8	13	13	3.55774	TRUE	8.25397	TRUE	2.99057	TRUE	1.58431	FALSE	4.74453	TRUE	1.27939	FALSE
3L	15600000:15750000	0	21	8	13	6	15	13	4.10509	TRUE	8.25397	TRUE	2.99057	TRUE	1.58431	FALSE	4.74453	TRUE	nan	FALSE
3L	19350000:19500000	16	13	5	8	10	3	1	1.32626	FALSE	1.02564	FALSE	2.97287	TRUE	0.980762	FALSE	2.91971	FALSE	2.55877	TRUE
3L	4350000:4500000	2	26	10	16	10	16	15	3.53669	TRUE	7.69231	TRUE	2.97287	TRUE	1.96152	FALSE	5.83942	TRUE	0.319846	FALSE
3L	6000000:6150000	7	35	14	21	33	2	1	0.328407	FALSE	0.380952	FALSE	2.89855	TRUE	2.64051	FALSE	7.66423	TRUE	1.11946	FALSE
X	300000:450000	16	10	4	6	7	3	2	1.72414	FALSE	2.66667	FALSE	2.89855	TRUE	0.754432	FALSE	2.18978	FALSE	2.55877	TRUE
X	14850000:15000000	2	17	7	10	14	3	2	1.0142	FALSE	1.56863	FALSE	2.84172	TRUE	1.28253	FALSE	3.64964	TRUE	0.319846	FALSE
3R	27000000:27150000	2	26	11	15	24	2	0	0.442087	FALSE	nan	FALSE	2.78707	FALSE	1.96152	FALSE	5.47445	TRUE	0.319846	FALSE
3R	30150000:30300000	1	21	9	12	15	6	5	1.64204	FALSE	3.1746	FALSE	2.76052	FALSE	1.58431	FALSE	4.37956	TRUE	0.159923	FALSE
2R	17100000:17250000	6	21	9	12	7	14	9	3.83142	TRUE	5.71429	TRUE	2.76052	FALSE	1.58431	FALSE	4.37956	TRUE	0.959539	FALSE
3L	13200000:13350000	1	7	3	4	1	6	4	4.92611	TRUE	7.61905	TRUE	2.76052	FALSE	0.528103	FALSE	1.45985	FALSE	0.159923	FALSE
3L	10050000:10200000	2	7	3	4	7	0	0	nan	FALSE	nan	FALSE	2.76052	FALSE	0.528103	FALSE	1.45985	FALSE	0.319846	FALSE
2L	5850000:6000000	1	23	10	13	10	13	11	3.24838	TRUE	6.37681	TRUE	2.73052	FALSE	1.73519	FALSE	4.74453	TRUE	0.159923	FALSE
2L	3600000:3750000	1	25	11	14	18	7	6	1.6092	FALSE	3.2	FALSE	2.70531	FALSE	1.88608	FALSE	5.10949	TRUE	0.159923	FALSE
3R	27450000:27600000	2	9	4	5	7	2	2	1.27714	FALSE	2.96296	FALSE	2.68384	FALSE	0.678989	FALSE	1.82482	FALSE	0.319846	FALSE
2R	25050000:25200000	18	9	4	5	4	5	3	3.19285	TRUE	4.44444	FALSE	2.68384	FALSE	0.678989	FALSE	1.82482	FALSE	2.87862	TRUE
3L	3450000:3600000	1	9	4	5	5	4	3	2.55428	FALSE	4.44444	FALSE	2.68384	FALSE	0.678989	FALSE	1.82482	FALSE	0.159923	FALSE
2R	16800000:16950000	2	20	9	11	16	4	3	1.14943	FALSE	2	FALSE	2.657	FALSE	1.50886	FALSE	4.0146	TRUE	0.319846	FALSE
2R	16650000:16800000	2	20	9	11	13	7	6	2.01149	FALSE	4	FALSE	2.657	FALSE	1.50886	FALSE	4.0146	TRUE	0.319846	FALSE
X	14100000:14250000	3	20	9	11	12	8	8	2.29885	FALSE	5.33333	TRUE	2.657	FALSE	1.50886	FALSE	4.0146	TRUE	0.47977	FALSE
2R	19500000:19650000	0	11	5	6	6	5	3	2.61233	FALSE	3.63636	FALSE	2.63505	FALSE	0.829876	FALSE	2.18978	FALSE	nan	FALSE
3R	17550000:17700000	4	22	10	12	10	12	11	3.1348	TRUE	6.66667	TRUE	2.63505	FALSE	1.65975	FALSE	4.37956	TRUE	0.639693	FALSE
2R	20400000:20550000	2	15	7	8	6	9	6	3.44828	TRUE	5.33333	TRUE	2.57649	FALSE	1.13165	FALSE	2.91971	FALSE	0.319846	FALSE
3R	12150000:12300000	1	17	8	9	13	4	3	1.35227	FALSE	2.35294	FALSE	2.55754	FALSE	1.28253	FALSE	3.28467	FALSE	0.159923	FALSE
2L	11700000:11850000	3	19	9	10	12	7	5	2.11736	FALSE	3.50877	FALSE	2.54259	FALSE	1.43342	FALSE	3.64964	TRUE	0.47977	FALSE
X	17100000:17250000	9	23	11	12	12	11	9	2.74863	FALSE	5.21739	TRUE	2.52048	FALSE	1.73519	FALSE	4.37956	TRUE	1.43931	TRUE
2L	1350000:1500000	0	14	7	7	11	3	1	1.23153	FALSE	0.952381	FALSE	2.41546	FALSE	1.05621	FALSE	2.55474	FALSE	nan	FALSE
3R	19500000:19650000	1	12	6	6	11	1	1	0.478927	FALSE	1.11111	FALSE	2.41546	FALSE	0.905319	FALSE	2.18978	FALSE	0.159923	FALSE
3L	20850000:21000000	4	12	6	6	8	4	3	1.91571	FALSE	3.33333	FALSE	2.41546	FALSE	0.905319	FALSE	2.18978	FALSE	0.639693	FALSE
X	5400000:5550000	2	10	5	5	7	3	3	1.72414	FALSE	4	FALSE	2.41546	FALSE	0.754432	FALSE	1.82482	FALSE	0.319846	FALSE
3R	18450000:18600000	1	6	3	3	4	2	2	1.91571	FALSE	4.44444	FALSE	2.41546	FALSE	0.452659	FALSE	1.09489	FALSE	0.159923	FALSE
X	17250000:17400000	3	6	3	3	4	2	2	1.91571	FALSE	4.44444	FALSE	2.41546	FALSE	0.452659	FALSE	1.09489	FALSE	0.47977	FALSE
3R	21600000:21750000	2	10	5	5	6	4	4	2.29885	FALSE	5.33333	TRUE	2.41546	FALSE	0.754432	FALSE	1.82482	FALSE	0.319846	FALSE
3R	20850000:21000000	3	14	7	7	8	6	6	2.46305	FALSE	5.71429	TRUE	2.41546	FALSE	1.05621	FALSE	2.55474	FALSE	0.47977	FALSE
3R	6300000:6450000	4	25	13	12	21	4	3	0.91954	FALSE	1.6	FALSE	2.31884	FALSE	1.88608	FALSE	4.37956	TRUE	0.639693	FALSE
3R	6600000:6750000	7	21	11	10	20	1	0	0.273673	FALSE	nan	FALSE	2.30044	FALSE	1.58431	FALSE	3.64964	TRUE	1.11946	FALSE
2R	8400000:8550000	10	19	10	9	18	1	1	0.30248	FALSE	0.701754	FALSE	2.28833	FALSE	1.43342	FALSE	3.28467	FALSE	1.59923	TRUE
2L	6300000:6450000	4	15	8	7	10	5	2	1.91571	FALSE	1.77778	FALSE	2.25443	FALSE	1.13165	FALSE	2.55474	FALSE	0.639693	FALSE
2R	19650000:19800000	3	15	8	7	10	5	3	1.91571	FALSE	2.66667	FALSE	2.25443	FALSE	1.13165	FALSE	2.55474	FALSE	0.47977	FALSE
3L	13350000:13500000	1	28	15	13	20	8	6	1.64204	FALSE	2.85714	FALSE	2.24293	FALSE	2.11241	FALSE	4.74453	TRUE	0.159923	FALSE
2R	12300000:12450000	4	39	21	18	29	10	7	1.47362	FALSE	2.39316	FALSE	2.22965	FALSE	2.94229	FALSE	6.56934	TRUE	0.639693	FALSE
2R	23400000:23550000	2	13	7	6	9	4	4	1.76835	FALSE	4.10256	FALSE	2.22965	FALSE	0.980762	FALSE	2.18978	FALSE	0.319846	FALSE
X	18300000:18450000	4	13	7	6	7	6	4	2.65252	FALSE	4.10256	FALSE	2.22965	FALSE	0.980762	FALSE	2.18978	FALSE	0.639693	FALSE
2R	21750000:21900000	4	11	6	5	7	4	1	2.08986	FALSE	1.21212	FALSE	2.19587	FALSE	0.829876	FALSE	1.82482	FALSE	0.639693	FALSE
3R	13800000:13950000	0	11	6	5	9	2	2	1.04493	FALSE	2.42424	FALSE	2.19587	FALSE	0.829876	FALSE	1.82482	FALSE	nan	FALSE
3L	14850000:15000000	5	11	6	5	7	4	3	2.08986	FALSE	3.63636	FALSE	2.19587	FALSE	0.829876	FALSE	1.82482	FALSE	0.799616	FALSE
3L	4650000:4800000	1	11	6	5	6	5	5	2.61233	FALSE	6.06061	TRUE	2.19587	FALSE	0.829876	FALSE	1.82482	FALSE	0.159923	FALSE
3R	26700000:26850000	1	11	6	5	4	7	5	3.65726	TRUE	6.06061	TRUE	2.19587	FALSE	0.829876	FALSE	1.82482	FALSE	0.159923	FALSE
3L	11850000:12000000	1	22	12	10	21	1	0	0.261233	FALSE	nan	FALSE	2.19587	FALSE	1.65975	FALSE	3.64964	TRUE	0.159923	FALSE
3R	30450000:30600000	2	22	12	10	21	1	0	0.261233	FALSE	nan	FALSE	2.19587	FALSE	1.65975	FALSE	3.64964	TRUE	0.319846	FALSE
2L	13800000:13950000	2	27	15	12	23	4	3	0.851426	FALSE	1.48148	FALSE	2.14707	FALSE	2.03697	FALSE	4.37956	TRUE	0.319846	FALSE
X	11700000:11850000	1	18	10	8	16	2	2	0.63857	FALSE	1.48148	FALSE	2.14707	FALSE	1.35798	FALSE	2.91971	FALSE	0.159923	FALSE
3L	14100000:14250000	1	9	5	4	6	3	3	1.91571	FALSE	4.44444	FALSE	2.14707	FALSE	0.678989	FALSE	1.45985	FALSE	0.159923	FALSE
3L	5550000:5700000	0	16	9	7	14	2	1	0.718391	FALSE	0.833333	FALSE	2.11353	FALSE	1.20709	FALSE	2.55474	FALSE	nan	FALSE
2R	13650000:13800000	3	7	4	3	4	3	1	2.46305	FALSE	1.90476	FALSE	2.07039	FALSE	0.528103	FALSE	1.09489	FALSE	0.47977	FALSE
3R	20250000:20400000	4	7	4	3	5	2	1	1.64204	FALSE	1.90476	FALSE	2.07039	FALSE	0.528103	FALSE	1.09489	FALSE	0.639693	FALSE
2R	19800000:19950000	2	7	4	3	2	5	2	4.10509	TRUE	3.80952	FALSE	2.07039	FALSE	0.528103	FALSE	1.09489	FALSE	0.319846	FALSE
3L	0:150000	27	7	4	3	4	3	2	2.46305	FALSE	3.80952	FALSE	2.07039	FALSE	0.528103	FALSE	1.09489	FALSE	4.31793	TRUE
X	7350000:7500000	1	7	4	3	4	3	2	2.46305	FALSE	3.80952	FALSE	2.07039	FALSE	0.528103	FALSE	1.09489	FALSE	0.159923	FALSE
2L	20250000:20400000	6	7	4	3	6	1	0	0.821018	FALSE	nan	FALSE	2.07039	FALSE	0.528103	FALSE	1.09489	FALSE	0.959539	FALSE
2L	5100000:5250000	1	7	4	3	7	0	0	nan	FALSE	nan	FALSE	2.07039	FALSE	0.528103	FALSE	1.09489	FALSE	0.159923	FALSE
3L	12150000:12300000	3	14	8	6	13	1	0	0.410509	FALSE	nan	FALSE	2.07039	FALSE	1.05621	FALSE	2.18978	FALSE	0.47977	FALSE
3R	21300000:21450000	0	7	4	3	7	0	0	nan	FALSE	nan	FALSE	2.07039	FALSE	0.528103	FALSE	1.09489	FALSE	nan	FALSE
3R	25800000:25950000	1	19	11	8	12	7	6	2.11736	FALSE	4.21053	FALSE	2.03407	FALSE	1.43342	FALSE	2.91971	FALSE	0.159923	FALSE
2R	22950000:23100000	1	17	10	7	13	4	2	1.35227	FALSE	1.56863	FALSE	1.9892	FALSE	1.28253	FALSE	2.55474	FALSE	0.159923	FALSE
3R	24300000:24450000	0	22	13	9	19	3	0	0.783699	FALSE	nan	FALSE	1.97628	FALSE	1.65975	FALSE	3.28467	FALSE	nan	FALSE
3L	21600000:21750000	5	27	16	11	18	9	8	1.91571	FALSE	3.95062	FALSE	1.96815	FALSE	2.03697	FALSE	4.0146	TRUE	0.799616	FALSE
2R	14400000:14550000	3	10	6	4	8	2	1	1.14943	FALSE	1.33333	FALSE	1.93237	FALSE	0.754432	FALSE	1.45985	FALSE	0.47977	FALSE
3R	20400000:20550000	3	10	6	4	6	4	2	2.29885	FALSE	2.66667	FALSE	1.93237	FALSE	0.754432	FALSE	1.45985	FALSE	0.47977	FALSE
X	1200000:1350000	1	15	9	6	10	5	3	1.91571	FALSE	2.66667	FALSE	1.93237	FALSE	1.13165	FALSE	2.18978	FALSE	0.159923	FALSE
2L	10500000:10650000	1	15	9	6	12	3	0	1.14943	FALSE	nan	FALSE	1.93237	FALSE	1.13165	FALSE	2.18978	FALSE	0.159923	FALSE
2R	11250000:11400000	3	45	27	18	43	2	0	0.255428	FALSE	nan	FALSE	1.93237	FALSE	3.39495	TRUE	6.56934	TRUE	0.47977	FALSE
2R	18000000:18150000	6	23	14	9	12	11	8	2.74863	FALSE	4.63768	FALSE	1.89036	FALSE	1.73519	FALSE	3.28467	FALSE	0.959539	FALSE
3R	13200000:13350000	1	18	11	7	13	5	3	1.59642	FALSE	2.22222	FALSE	1.87869	FALSE	1.35798	FALSE	2.55474	FALSE	0.159923	FALSE
2L	5250000:5400000	1	13	8	5	12	1	1	0.442087	FALSE	1.02564	FALSE	1.85805	FALSE	0.980762	FALSE	1.82482	FALSE	0.159923	FALSE
3R	25950000:26100000	0	26	16	10	22	4	2	0.884173	FALSE	1.02564	FALSE	1.85805	FALSE	1.96152	FALSE	3.64964	TRUE	nan	FALSE
3R	30750000:30900000	1	13	8	5	11	2	1	0.884173	FALSE	1.02564	FALSE	1.85805	FALSE	0.980762	FALSE	1.82482	FALSE	0.159923	FALSE
2R	21450000:21600000	0	13	8	5	11	2	2	0.884173	FALSE	2.05128	FALSE	1.85805	FALSE	0.980762	FALSE	1.82482	FALSE	nan	FALSE
X	10200000:10350000	2	13	8	5	9	4	4	1.76835	FALSE	4.10256	FALSE	1.85805	FALSE	0.980762	FALSE	1.82482	FALSE	0.319846	FALSE
3R	14100000:14250000	4	21	13	8	12	9	4	2.46305	FALSE	2.53968	FALSE	1.84035	FALSE	1.58431	FALSE	2.91971	FALSE	0.639693	FALSE
3R	26100000:26250000	3	8	5	3	7	1	1	0.718391	FALSE	1.66667	FALSE	1.81159	FALSE	0.603546	FALSE	1.09489	FALSE	0.47977	FALSE
X	17400000:17550000	1	8	5	3	7	1	1	0.718391	FALSE	1.66667	FALSE	1.81159	FALSE	0.603546	FALSE	1.09489	FALSE	0.159923	FALSE
2L	19950000:20100000	8	24	15	9	16	8	6	1.91571	FALSE	3.33333	FALSE	1.81159	FALSE	1.81064	FALSE	3.28467	FALSE	1.27939	FALSE
3R	17250000:17400000	2	8	5	3	6	2	2	1.43678	FALSE	3.33333	FALSE	1.81159	FALSE	0.603546	FALSE	1.09489	FALSE	0.319846	FALSE
3L	11400000:11550000	3	16	10	6	11	5	5	1.79598	FALSE	4.16667	FALSE	1.81159	FALSE	1.20709	FALSE	2.18978	FALSE	0.47977	FALSE
3L	22050000:22200000	7	8	5	3	5	3	3	2.15517	FALSE	5	TRUE	1.81159	FALSE	0.603546	FALSE	1.09489	FALSE	1.11946	FALSE
2L	2250000:2400000	1	24	15	9	19	5	0	1.19732	FALSE	nan	FALSE	1.81159	FALSE	1.81064	FALSE	3.28467	FALSE	0.159923	FALSE
X	10050000:10200000	3	8	5	3	7	1	0	0.718391	FALSE	nan	FALSE	1.81159	FALSE	0.603546	FALSE	1.09489	FALSE	0.47977	FALSE
3R	13350000:13500000	1	19	12	7	17	2	2	0.604961	FALSE	1.40351	FALSE	1.77981	FALSE	1.43342	FALSE	2.55474	FALSE	0.159923	FALSE
3L	10800000:10950000	0	11	7	4	9	2	1	1.04493	FALSE	1.21212	FALSE	1.7567	FALSE	0.829876	FALSE	1.45985	FALSE	nan	FALSE
2L	4650000:4800000	2	11	7	4	7	4	2	2.08986	FALSE	2.42424	FALSE	1.7567	FALSE	0.829876	FALSE	1.45985	FALSE	0.319846	FALSE
2R	9600000:9750000	3	11	7	4	11	0	0	nan	FALSE	nan	FALSE	1.7567	FALSE	0.829876	FALSE	1.45985	FALSE	0.47977	FALSE
3L	18000000:18150000	3	14	9	5	8	6	5	2.46305	FALSE	4.7619	FALSE	1.72533	FALSE	1.05621	FALSE	1.82482	FALSE	0.47977	FALSE
3R	11100000:11250000	1	34	22	12	30	4	1	0.676133	FALSE	0.392157	FALSE	1.70503	FALSE	2.56507	FALSE	4.37956	TRUE	0.159923	FALSE
2R	22200000:22350000	0	17	11	6	13	4	2	1.35227	FALSE	1.56863	FALSE	1.70503	FALSE	1.28253	FALSE	2.18978	FALSE	nan	FALSE
X	4200000:4350000	1	17	11	6	5	12	5	4.0568	TRUE	3.92157	FALSE	1.70503	FALSE	1.28253	FALSE	2.18978	FALSE	0.159923	FALSE
2L	3300000:3450000	1	20	13	7	15	5	2	1.43678	FALSE	1.33333	FALSE	1.69082	FALSE	1.50886	FALSE	2.55474	FALSE	0.159923	FALSE
3L	22650000:22800000	20	20	13	7	12	8	4	2.29885	FALSE	2.66667	FALSE	1.69082	FALSE	1.50886	FALSE	2.55474	FALSE	3.19846	TRUE
3R	25200000:25350000	1	46	30	16	45	1	1	0.124938	FALSE	0.289855	FALSE	1.68032	FALSE	3.47039	TRUE	5.83942	TRUE	0.159923	FALSE
3L	13950000:14100000	0	26	17	9	21	5	3	1.10522	FALSE	1.53846	FALSE	1.67224	FALSE	1.96152	FALSE	3.28467	FALSE	nan	FALSE
3L	6150000:6300000	1	26	17	9	18	8	5	1.76835	FALSE	2.5641	FALSE	1.67224	FALSE	1.96152	FALSE	3.28467	FALSE	0.159923	FALSE
3L	15000000:15150000	5	29	19	10	17	12	8	2.37812	FALSE	3.67816	FALSE	1.66583	FALSE	2.18785	FALSE	3.64964	TRUE	0.799616	FALSE
2R	12750000:12900000	3	18	12	6	16	2	1	0.63857	FALSE	0.740741	FALSE	1.61031	FALSE	1.35798	FALSE	2.18978	FALSE	0.47977	FALSE
3R	16050000:16200000	1	15	10	5	14	1	1	0.383142	FALSE	0.888889	FALSE	1.61031	FALSE	1.13165	FALSE	1.82482	FALSE	0.159923	FALSE
2L	10050000:10200000	4	9	6	3	8	1	1	0.63857	FALSE	1.48148	FALSE	1.61031	FALSE	0.678989	FALSE	1.09489	FALSE	0.639693	FALSE
2L	12150000:12300000	4	9	6	3	8	1	1	0.63857	FALSE	1.48148	FALSE	1.61031	FALSE	0.678989	FALSE	1.09489	FALSE	0.639693	FALSE
3L	21900000:22050000	16	9	6	3	8	1	1	0.63857	FALSE	1.48148	FALSE	1.61031	FALSE	0.678989	FALSE	1.09489	FALSE	2.55877	TRUE
3L	3150000:3300000	2	36	24	12	30	6	4	0.957854	FALSE	1.48148	FALSE	1.61031	FALSE	2.71596	FALSE	4.37956	TRUE	0.319846	FALSE
3R	6000000:6150000	4	9	6	3	6	3	1	1.91571	FALSE	1.48148	FALSE	1.61031	FALSE	0.678989	FALSE	1.09489	FALSE	0.639693	FALSE
3L	16650000:16800000	2	21	14	7	16	5	3	1.36836	FALSE	1.90476	FALSE	1.61031	FALSE	1.58431	FALSE	2.55474	FALSE	0.319846	FALSE
X	12450000:12600000	0	12	8	4	10	2	2	0.957854	FALSE	2.22222	FALSE	1.61031	FALSE	0.905319	FALSE	1.45985	FALSE	nan	FALSE
X	19950000:20100000	9	6	4	2	4	2	1	1.91571	FALSE	2.22222	FALSE	1.61031	FALSE	0.452659	FALSE	0.729927	FALSE	1.43931	TRUE
X	2400000:2550000	2	6	4	2	4	2	1	1.91571	FALSE	2.22222	FALSE	1.61031	FALSE	0.452659	FALSE	0.729927	FALSE	0.319846	FALSE
X	8250000:8400000	3	6	4	2	3	3	1	2.87356	FALSE	2.22222	FALSE	1.61031	FALSE	0.452659	FALSE	0.729927	FALSE	0.47977	FALSE
2L	13200000:13350000	1	27	18	9	18	9	5	1.91571	FALSE	2.46914	FALSE	1.61031	FALSE	2.03697	FALSE	3.28467	FALSE	0.159923	FALSE
2L	3150000:3300000	3	9	6	3	7	2	2	1.27714	FALSE	2.96296	FALSE	1.61031	FALSE	0.678989	FALSE	1.09489	FALSE	0.47977	FALSE
3L	14400000:14550000	6	9	6	3	6	3	2	1.91571	FALSE	2.96296	FALSE	1.61031	FALSE	0.678989	FALSE	1.09489	FALSE	0.959539	FALSE
3L	17250000:17400000	0	12	8	4	5	7	3	3.35249	TRUE	3.33333	FALSE	1.61031	FALSE	0.905319	FALSE	1.45985	FALSE	nan	FALSE
X	10950000:11100000	1	12	8	4	8	4	3	1.91571	FALSE	3.33333	FALSE	1.61031	FALSE	0.905319	FALSE	1.45985	FALSE	0.159923	FALSE
2L	7200000:7350000	3	9	6	3	6	3	3	1.91571	FALSE	4.44444	FALSE	1.61031	FALSE	0.678989	FALSE	1.09489	FALSE	0.47977	FALSE
2R	21900000:22050000	0	9	6	3	5	4	3	2.55428	FALSE	4.44444	FALSE	1.61031	FALSE	0.678989	FALSE	1.09489	FALSE	nan	FALSE
3L	4800000:4950000	1	9	6	3	6	3	3	1.91571	FALSE	4.44444	FALSE	1.61031	FALSE	0.678989	FALSE	1.09489	FALSE	0.159923	FALSE
3R	26400000:26550000	1	12	8	4	8	4	4	1.91571	FALSE	4.44444	FALSE	1.61031	FALSE	0.905319	FALSE	1.45985	FALSE	0.159923	FALSE
2L	4050000:4200000	3	6	4	2	6	0	0	nan	FALSE	nan	FALSE	1.61031	FALSE	0.452659	FALSE	0.729927	FALSE	0.47977	FALSE
2R	13350000:13500000	1	18	12	6	17	1	0	0.319285	FALSE	nan	FALSE	1.61031	FALSE	1.35798	FALSE	2.18978	FALSE	0.159923	FALSE
3L	3300000:3450000	0	21	14	7	21	0	0	nan	FALSE	nan	FALSE	1.61031	FALSE	1.58431	FALSE	2.55474	FALSE	nan	FALSE
3L	4500000:4650000	0	9	6	3	8	1	0	0.63857	FALSE	nan	FALSE	1.61031	FALSE	0.678989	FALSE	1.09489	FALSE	nan	FALSE
3L	7050000:7200000	1	15	10	5	13	2	0	0.766284	FALSE	nan	FALSE	1.61031	FALSE	1.13165	FALSE	1.82482	FALSE	0.159923	FALSE
3R	12450000:12600000	39	12	8	4	10	2	0	0.957854	FALSE	nan	FALSE	1.61031	FALSE	0.905319	FALSE	1.45985	FALSE	6.23701	TRUE
3R	13950000:14100000	2	12	8	4	12	0	0	nan	FALSE	nan	FALSE	1.61031	FALSE	0.905319	FALSE	1.45985	FALSE	0.319846	FALSE
3R	19200000:19350000	0	9	6	3	8	1	0	0.63857	FALSE	nan	FALSE	1.61031	FALSE	0.678989	FALSE	1.09489	FALSE	nan	FALSE
3R	4800000:4950000	10	9	6	3	6	3	0	1.91571	FALSE	nan	FALSE	1.61031	FALSE	0.678989	FALSE	1.09489	FALSE	1.59923	TRUE
X	16650000:16800000	1	31	21	10	24	7	3	1.29774	FALSE	1.29032	FALSE	1.55836	FALSE	2.33874	FALSE	3.64964	TRUE	0.159923	FALSE
3L	8100000:8250000	1	31	21	10	24	7	4	1.29774	FALSE	1.72043	FALSE	1.55836	FALSE	2.33874	FALSE	3.64964	TRUE	0.159923	FALSE
3R	12600000:12750000	0	25	17	8	21	4	1	0.91954	FALSE	0.533333	FALSE	1.54589	FALSE	1.88608	FALSE	2.91971	FALSE	nan	FALSE
3L	16800000:16950000	0	19	13	6	14	5	3	1.5124	FALSE	2.10526	FALSE	1.52555	FALSE	1.43342	FALSE	2.18978	FALSE	nan	FALSE
3R	7950000:8100000	6	19	13	6	14	5	3	1.5124	FALSE	2.10526	FALSE	1.52555	FALSE	1.43342	FALSE	2.18978	FALSE	0.959539	FALSE
X	13500000:13650000	0	16	11	5	12	4	4	1.43678	FALSE	3.33333	FALSE	1.50966	FALSE	1.20709	FALSE	1.82482	FALSE	nan	FALSE
3R	30600000:30750000	1	16	11	5	12	4	0	1.43678	FALSE	nan	FALSE	1.50966	FALSE	1.20709	FALSE	1.82482	FALSE	0.159923	FALSE
3R	7650000:7800000	8	13	9	4	10	3	1	1.32626	FALSE	1.02564	FALSE	1.48644	FALSE	0.980762	FALSE	1.45985	FALSE	1.27939	FALSE
X	12900000:13050000	1	13	9	4	9	4	2	1.76835	FALSE	2.05128	FALSE	1.48644	FALSE	0.980762	FALSE	1.45985	FALSE	0.159923	FALSE
2L	14700000:14850000	3	13	9	4	4	9	3	3.97878	TRUE	3.07692	FALSE	1.48644	FALSE	0.980762	FALSE	1.45985	FALSE	0.47977	FALSE
3L	11100000:11250000	2	26	18	8	19	7	6	1.5473	FALSE	3.07692	FALSE	1.48644	FALSE	1.96152	FALSE	2.91971	FALSE	0.319846	FALSE
3L	20100000:20250000	4	23	16	7	21	2	1	0.49975	FALSE	0.57971	FALSE	1.47028	FALSE	1.73519	FALSE	2.55474	FALSE	0.639693	FALSE
2R	18750000:18900000	1	23	16	7	18	5	2	1.24938	FALSE	1.15942	FALSE	1.47028	FALSE	1.73519	FALSE	2.55474	FALSE	0.159923	FALSE
X	8400000:8550000	1	23	16	7	13	10	6	2.49875	FALSE	3.47826	FALSE	1.47028	FALSE	1.73519	FALSE	2.55474	FALSE	0.159923	FALSE
3R	22650000:22800000	1	30	21	9	26	4	4	0.766284	FALSE	1.77778	FALSE	1.44928	FALSE	2.2633	FALSE	3.28467	FALSE	0.159923	FALSE
2L	18450000:18600000	1	10	7	3	10	0	0	nan	FALSE	nan	FALSE	1.44928	FALSE	0.754432	FALSE	1.09489	FALSE	0.159923	FALSE
3L	19050000:19200000	2	10	7	3	10	0	0	nan	FALSE	nan	FALSE	1.44928	FALSE	0.754432	FALSE	1.09489	FALSE	0.319846	FALSE
3R	31350000:31500000	1	10	7	3	9	1	0	0.574713	FALSE	nan	FALSE	1.44928	FALSE	0.754432	FALSE	1.09489	FALSE	0.159923	FALSE
3R	7200000:7350000	3	17	12	5	14	3	2	1.0142	FALSE	1.56863	FALSE	1.42086	FALSE	1.28253	FALSE	1.82482	FALSE	0.47977	FALSE
2L	9450000:9600000	2	17	12	5	11	6	3	2.0284	FALSE	2.35294	FALSE	1.42086	FALSE	1.28253	FALSE	1.82482	FALSE	0.319846	FALSE
2L	18750000:18900000	2	17	12	5	12	5	4	1.69033	FALSE	3.13725	FALSE	1.42086	FALSE	1.28253	FALSE	1.82482	FALSE	0.319846	FALSE
3L	8550000:8700000	0	17	12	5	17	0	0	nan	FALSE	nan	FALSE	1.42086	FALSE	1.28253	FALSE	1.82482	FALSE	nan	FALSE
3L	8250000:8400000	1	24	17	7	23	1	1	0.239464	FALSE	0.555556	FALSE	1.40902	FALSE	1.81064	FALSE	2.55474	FALSE	0.159923	FALSE
2L	21000000:21150000	6	14	10	4	10	4	1	1.64204	FALSE	0.952381	FALSE	1.38026	FALSE	1.05621	FALSE	1.45985	FALSE	0.959539	FALSE
3L	7650000:7800000	1	14	10	4	13	1	1	0.410509	FALSE	0.952381	FALSE	1.38026	FALSE	1.05621	FALSE	1.45985	FALSE	0.159923	FALSE
3L	2400000:2550000	1	7	5	2	4	3	1	2.46305	FALSE	1.90476	FALSE	1.38026	FALSE	0.528103	FALSE	0.729927	FALSE	0.159923	FALSE
3L	2850000:3000000	2	7	5	2	6	1	1	0.821018	FALSE	1.90476	FALSE	1.38026	FALSE	0.528103	FALSE	0.729927	FALSE	0.319846	FALSE
3R	29550000:29700000	1	14	10	4	11	3	2	1.23153	FALSE	1.90476	FALSE	1.38026	FALSE	1.05621	FALSE	1.45985	FALSE	0.159923	FALSE
X	14250000:14400000	4	7	5	2	6	1	1	0.821018	FALSE	1.90476	FALSE	1.38026	FALSE	0.528103	FALSE	0.729927	FALSE	0.639693	FALSE
X	18150000:18300000	1	7	5	2	3	4	1	3.28407	TRUE	1.90476	FALSE	1.38026	FALSE	0.528103	FALSE	0.729927	FALSE	0.159923	FALSE
X	18450000:18600000	1	14	10	4	9	5	2	2.05255	FALSE	1.90476	FALSE	1.38026	FALSE	1.05621	FALSE	1.45985	FALSE	0.159923	FALSE
2R	15300000:15450000	4	14	10	4	9	5	3	2.05255	FALSE	2.85714	FALSE	1.38026	FALSE	1.05621	FALSE	1.45985	FALSE	0.639693	FALSE
2R	15000000:15150000	4	7	5	2	4	3	2	2.46305	FALSE	3.80952	FALSE	1.38026	FALSE	0.528103	FALSE	0.729927	FALSE	0.639693	FALSE
2R	20100000:20250000	0	7	5	2	5	2	2	1.64204	FALSE	3.80952	FALSE	1.38026	FALSE	0.528103	FALSE	0.729927	FALSE	nan	FALSE
3L	11550000:11700000	2	28	20	8	20	8	8	1.64204	FALSE	3.80952	FALSE	1.38026	FALSE	2.11241	FALSE	2.91971	FALSE	0.319846	FALSE
3R	13500000:13650000	1	7	5	2	2	5	2	4.10509	TRUE	3.80952	FALSE	1.38026	FALSE	0.528103	FALSE	0.729927	FALSE	0.159923	FALSE
3R	14550000:14700000	2	21	15	6	14	7	6	1.91571	FALSE	3.80952	FALSE	1.38026	FALSE	1.58431	FALSE	2.18978	FALSE	0.319846	FALSE
2L	8550000:8700000	1	7	5	2	7	0	0	nan	FALSE	nan	FALSE	1.38026	FALSE	0.528103	FALSE	0.729927	FALSE	0.159923	FALSE
2R	15600000:15750000	1	14	10	4	11	3	0	1.23153	FALSE	nan	FALSE	1.38026	FALSE	1.05621	FALSE	1.45985	FALSE	0.159923	FALSE
X	20850000:21000000	12	7	5	2	4	3	0	2.46305	FALSE	nan	FALSE	1.38026	FALSE	0.528103	FALSE	0.729927	FALSE	1.91908	TRUE
2R	12150000:12300000	1	25	18	7	18	7	4	1.6092	FALSE	2.13333	FALSE	1.35266	FALSE	1.88608	FALSE	2.55474	FALSE	0.159923	FALSE
X	13050000:13200000	0	18	13	5	16	2	1	0.63857	FALSE	0.740741	FALSE	1.34192	FALSE	1.35798	FALSE	1.82482	FALSE	nan	FALSE
3R	17100000:17250000	1	18	13	5	16	2	2	0.63857	FALSE	1.48148	FALSE	1.34192	FALSE	1.35798	FALSE	1.82482	FALSE	0.159923	FALSE
3R	21150000:21300000	2	18	13	5	16	2	2	0.63857	FALSE	1.48148	FALSE	1.34192	FALSE	1.35798	FALSE	1.82482	FALSE	0.319846	FALSE
2L	1950000:2100000	0	18	13	5	14	4	3	1.27714	FALSE	2.22222	FALSE	1.34192	FALSE	1.35798	FALSE	1.82482	FALSE	nan	FALSE
2R	13500000:13650000	2	18	13	5	13	5	3	1.59642	FALSE	2.22222	FALSE	1.34192	FALSE	1.35798	FALSE	1.82482	FALSE	0.319846	FALSE
3L	13800000:13950000	4	11	8	3	8	3	1	1.5674	FALSE	1.21212	FALSE	1.31752	FALSE	0.829876	FALSE	1.09489	FALSE	0.639693	FALSE
3L	14550000:14700000	2	11	8	3	8	3	1	1.5674	FALSE	1.21212	FALSE	1.31752	FALSE	0.829876	FALSE	1.09489	FALSE	0.319846	FALSE
2R	6150000:6300000	46	11	8	3	9	2	0	1.04493	FALSE	nan	FALSE	1.31752	FALSE	0.829876	FALSE	1.09489	FALSE	7.35647	TRUE
3L	16350000:16500000	2	22	16	6	21	1	0	0.261233	FALSE	nan	FALSE	1.31752	FALSE	1.65975	FALSE	2.18978	FALSE	0.319846	FALSE
3L	17850000:18000000	14	11	8	3	11	0	0	nan	FALSE	nan	FALSE	1.31752	FALSE	0.829876	FALSE	1.09489	FALSE	2.23893	TRUE
2L	10650000:10800000	2	26	19	7	20	6	3	1.32626	FALSE	1.53846	FALSE	1.30063	FALSE	1.96152	FALSE	2.55474	FALSE	0.319846	FALSE
3R	16950000:17100000	2	26	19	7	21	5	3	1.10522	FALSE	1.53846	FALSE	1.30063	FALSE	1.96152	FALSE	2.55474	FALSE	0.319846	FALSE
3L	4200000:4350000	2	30	22	8	28	2	1	0.383142	FALSE	0.444444	FALSE	1.28824	FALSE	2.2633	FALSE	2.91971	FALSE	0.319846	FALSE
2L	20550000:20700000	10	15	11	4	11	4	2	1.53257	FALSE	1.77778	FALSE	1.28824	FALSE	1.13165	FALSE	1.45985	FALSE	1.59923	TRUE
X	9150000:9300000	1	30	22	8	26	4	4	0.766284	FALSE	1.77778	FALSE	1.28824	FALSE	2.2633	FALSE	2.91971	FALSE	0.159923	FALSE
2L	9300000:9450000	2	15	11	4	11	4	0	1.53257	FALSE	nan	FALSE	1.28824	FALSE	1.13165	FALSE	1.45985	FALSE	0.319846	FALSE
2L	2550000:2700000	2	19	14	5	14	5	2	1.5124	FALSE	1.40351	FALSE	1.27129	FALSE	1.43342	FALSE	1.82482	FALSE	0.319846	FALSE
3R	18600000:18750000	2	27	20	7	18	9	3	1.91571	FALSE	1.48148	FALSE	1.25246	FALSE	2.03697	FALSE	2.55474	FALSE	0.319846	FALSE
2R	18300000:18450000	2	31	23	8	21	10	7	1.85391	FALSE	3.01075	FALSE	1.24669	FALSE	2.33874	FALSE	2.91971	FALSE	0.319846	FALSE
2L	8250000:8400000	0	35	26	9	26	9	6	1.47783	FALSE	2.28571	FALSE	1.24224	FALSE	2.64051	FALSE	3.28467	FALSE	nan	FALSE
2R	20850000:21000000	0	20	15	5	17	3	1	0.862069	FALSE	0.666667	FALSE	1.20773	FALSE	1.50886	FALSE	1.82482	FALSE	nan	FALSE
2R	8550000:8700000	2	20	15	5	18	2	1	0.574713	FALSE	0.666667	FALSE	1.20773	FALSE	1.50886	FALSE	1.82482	FALSE	0.319846	FALSE
2R	9300000:9450000	3	12	9	3	11	1	1	0.478927	FALSE	1.11111	FALSE	1.20773	FALSE	0.905319	FALSE	1.09489	FALSE	0.47977	FALSE
X	13350000:13500000	3	12	9	3	11	1	1	0.478927	FALSE	1.11111	FALSE	1.20773	FALSE	0.905319	FALSE	1.09489	FALSE	0.47977	FALSE
X	9750000:9900000	1	12	9	3	5	7	1	3.35249	TRUE	1.11111	FALSE	1.20773	FALSE	0.905319	FALSE	1.09489	FALSE	0.159923	FALSE
X	5700000:5850000	2	20	15	5	17	3	2	0.862069	FALSE	1.33333	FALSE	1.20773	FALSE	1.50886	FALSE	1.82482	FALSE	0.319846	FALSE
2L	7650000:7800000	1	24	18	6	20	4	3	0.957854	FALSE	1.66667	FALSE	1.20773	FALSE	1.81064	FALSE	2.18978	FALSE	0.159923	FALSE
3R	14400000:14550000	1	8	6	2	6	2	1	1.43678	FALSE	1.66667	FALSE	1.20773	FALSE	0.603546	FALSE	0.729927	FALSE	0.159923	FALSE
3R	25500000:25650000	0	8	6	2	6	2	1	1.43678	FALSE	1.66667	FALSE	1.20773	FALSE	0.603546	FALSE	0.729927	FALSE	nan	FALSE
X	150000:300000	32	8	6	2	7	1	1	0.718391	FALSE	1.66667	FALSE	1.20773	FALSE	0.603546	FALSE	0.729927	FALSE	5.11754	TRUE
3L	9750000:9900000	1	20	15	5	17	3	3	0.862069	FALSE	2	FALSE	1.20773	FALSE	1.50886	FALSE	1.82482	FALSE	0.159923	FALSE
2L	10950000:11100000	4	24	18	6	19	5	4	1.19732	FALSE	2.22222	FALSE	1.20773	FALSE	1.81064	FALSE	2.18978	FALSE	0.639693	FALSE
3L	21750000:21900000	10	12	9	3	8	4	2	1.91571	FALSE	2.22222	FALSE	1.20773	FALSE	0.905319	FALSE	1.09489	FALSE	1.59923	TRUE
2L	11550000:11700000	3	8	6	2	3	5	2	3.59195	TRUE	3.33333	FALSE	1.20773	FALSE	0.603546	FALSE	0.729927	FALSE	0.47977	FALSE
2L	6150000:6300000	0	8	6	2	4	4	2	2.87356	FALSE	3.33333	FALSE	1.20773	FALSE	0.603546	FALSE	0.729927	FALSE	nan	FALSE
2L	5700000:5850000	3	12	9	3	10	2	0	0.957854	FALSE	nan	FALSE	1.20773	FALSE	0.905319	FALSE	1.09489	FALSE	0.47977	FALSE
2L	8700000:8850000	2	8	6	2	6	2	0	1.43678	FALSE	nan	FALSE	1.20773	FALSE	0.603546	FALSE	0.729927	FALSE	0.319846	FALSE
2L	8850000:9000000	1	20	15	5	17	3	0	0.862069	FALSE	nan	FALSE	1.20773	FALSE	1.50886	FALSE	1.82482	FALSE	0.159923	FALSE
2R	15450000:15600000	0	16	12	4	14	2	0	0.718391	FALSE	nan	FALSE	1.20773	FALSE	1.20709	FALSE	1.45985	FALSE	nan	FALSE
3L	5700000:5850000	0	20	15	5	19	1	0	0.287356	FALSE	nan	FALSE	1.20773	FALSE	1.50886	FALSE	1.82482	FALSE	nan	FALSE
3L	5850000:6000000	2	12	9	3	12	0	0	nan	FALSE	nan	FALSE	1.20773	FALSE	0.905319	FALSE	1.09489	FALSE	0.319846	FALSE
3R	15600000:15750000	3	8	6	2	6	2	0	1.43678	FALSE	nan	FALSE	1.20773	FALSE	0.603546	FALSE	0.729927	FALSE	0.47977	FALSE
3R	5850000:6000000	4	8	6	2	6	2	0	1.43678	FALSE	nan	FALSE	1.20773	FALSE	0.603546	FALSE	0.729927	FALSE	0.639693	FALSE
X	3750000:3900000	8	8	6	2	8	0	0	nan	FALSE	nan	FALSE	1.20773	FALSE	0.603546	FALSE	0.729927	FALSE	1.27939	FALSE
2R	17400000:17550000	4	33	25	8	30	3	1	0.522466	FALSE	0.40404	FALSE	1.17113	FALSE	2.48963	FALSE	2.91971	FALSE	0.639693	FALSE
2R	14850000:15000000	2	25	19	6	24	1	0	0.229885	FALSE	nan	FALSE	1.15942	FALSE	1.88608	FALSE	2.18978	FALSE	0.319846	FALSE
3L	21150000:21300000	6	25	19	6	23	2	0	0.45977	FALSE	nan	FALSE	1.15942	FALSE	1.88608	FALSE	2.18978	FALSE	0.959539	FALSE
3R	11850000:12000000	1	21	16	5	20	1	0	0.273673	FALSE	nan	FALSE	1.15022	FALSE	1.58431	FALSE	1.82482	FALSE	0.159923	FALSE
X	2550000:2700000	2	21	16	5	21	0	0	nan	FALSE	nan	FALSE	1.15022	FALSE	1.58431	FALSE	1.82482	FALSE	0.319846	FALSE
3L	16950000:17100000	4	17	13	4	16	1	1	0.338066	FALSE	0.784314	FALSE	1.13669	FALSE	1.28253	FALSE	1.45985	FALSE	0.639693	FALSE
3R	24750000:24900000	1	34	26	8	27	7	3	1.18323	FALSE	1.17647	FALSE	1.13669	FALSE	2.56507	FALSE	2.91971	FALSE	0.159923	FALSE
2L	15750000:15900000	4	17	13	4	13	4	3	1.35227	FALSE	2.35294	FALSE	1.13669	FALSE	1.28253	FALSE	1.45985	FALSE	0.639693	FALSE
2L	13050000:13200000	1	17	13	4	13	4	4	1.35227	FALSE	3.13725	FALSE	1.13669	FALSE	1.28253	FALSE	1.45985	FALSE	0.159923	FALSE
2L	7350000:7500000	0	17	13	4	16	1	0	0.338066	FALSE	nan	FALSE	1.13669	FALSE	1.28253	FALSE	1.45985	FALSE	nan	FALSE
2R	13800000:13950000	1	17	13	4	15	2	0	0.676133	FALSE	nan	FALSE	1.13669	FALSE	1.28253	FALSE	1.45985	FALSE	0.159923	FALSE
3L	18900000:19050000	2	17	13	4	15	2	0	0.676133	FALSE	nan	FALSE	1.13669	FALSE	1.28253	FALSE	1.45985	FALSE	0.319846	FALSE
3L	17550000:17700000	1	13	10	3	11	2	1	0.884173	FALSE	1.02564	FALSE	1.11483	FALSE	0.980762	FALSE	1.09489	FALSE	0.159923	FALSE
2R	23700000:23850000	0	26	20	6	21	5	4	1.10522	FALSE	2.05128	FALSE	1.11483	FALSE	1.96152	FALSE	2.18978	FALSE	nan	FALSE
3R	23550000:23700000	3	13	10	3	12	1	0	0.442087	FALSE	nan	FALSE	1.11483	FALSE	0.980762	FALSE	1.09489	FALSE	0.47977	FALSE
3R	31200000:31350000	2	13	10	3	13	0	0	nan	FALSE	nan	FALSE	1.11483	FALSE	0.980762	FALSE	1.09489	FALSE	0.319846	FALSE
X	450000:600000	2	13	10	3	13	0	0	nan	FALSE	nan	FALSE	1.11483	FALSE	0.980762	FALSE	1.09489	FALSE	0.319846	FALSE
3R	27600000:27750000	2	22	17	5	17	5	4	1.30617	FALSE	2.42424	FALSE	1.09794	FALSE	1.65975	FALSE	1.82482	FALSE	0.319846	FALSE
2R	19350000:19500000	0	22	17	5	22	0	0	nan	FALSE	nan	FALSE	1.09794	FALSE	1.65975	FALSE	1.82482	FALSE	nan	FALSE
3R	12300000:12450000	2	40	31	9	35	5	1	0.718391	FALSE	0.333333	FALSE	1.08696	FALSE	3.01773	FALSE	3.28467	FALSE	0.319846	FALSE
3L	1200000:1350000	1	36	28	8	28	8	2	1.27714	FALSE	0.740741	FALSE	1.07354	FALSE	2.71596	FALSE	2.91971	FALSE	0.159923	FALSE
X	20400000:20550000	11	18	14	4	14	4	1	1.27714	FALSE	0.740741	FALSE	1.07354	FALSE	1.35798	FALSE	1.45985	FALSE	1.75916	TRUE
2L	19350000:19500000	5	27	21	6	22	5	2	1.06428	FALSE	0.987654	FALSE	1.07354	FALSE	2.03697	FALSE	2.18978	FALSE	0.799616	FALSE
2R	7650000:7800000	3	27	21	6	23	4	2	0.851426	FALSE	0.987654	FALSE	1.07354	FALSE	2.03697	FALSE	2.18978	FALSE	0.47977	FALSE
X	7650000:7800000	2	9	7	2	7	2	1	1.27714	FALSE	1.48148	FALSE	1.07354	FALSE	0.678989	FALSE	0.729927	FALSE	0.319846	FALSE
3L	450000:600000	0	9	7	2	7	2	2	1.27714	FALSE	2.96296	FALSE	1.07354	FALSE	0.678989	FALSE	0.729927	FALSE	nan	FALSE
2L	12000000:12150000	1	27	21	6	27	0	0	nan	FALSE	nan	FALSE	1.07354	FALSE	2.03697	FALSE	2.18978	FALSE	0.159923	FALSE
2L	16350000:16500000	0	9	7	2	7	2	0	1.27714	FALSE	nan	FALSE	1.07354	FALSE	0.678989	FALSE	0.729927	FALSE	nan	FALSE
2L	18150000:18300000	3	9	7	2	8	1	0	0.63857	FALSE	nan	FALSE	1.07354	FALSE	0.678989	FALSE	0.729927	FALSE	0.47977	FALSE
3L	7350000:7500000	4	27	21	6	21	6	0	1.27714	FALSE	nan	FALSE	1.07354	FALSE	2.03697	FALSE	2.18978	FALSE	0.639693	FALSE
3L	9600000:9750000	0	27	21	6	26	1	0	0.212857	FALSE	nan	FALSE	1.07354	FALSE	2.03697	FALSE	2.18978	FALSE	nan	FALSE
3R	16500000:16650000	0	18	14	4	18	0	0	nan	FALSE	nan	FALSE	1.07354	FALSE	1.35798	FALSE	1.45985	FALSE	nan	FALSE
3R	20700000:20850000	2	18	14	4	18	0	0	nan	FALSE	nan	FALSE	1.07354	FALSE	1.35798	FALSE	1.45985	FALSE	0.319846	FALSE
3R	22950000:23100000	1	18	14	4	15	3	0	0.957854	FALSE	nan	FALSE	1.07354	FALSE	1.35798	FALSE	1.45985	FALSE	0.159923	FALSE
3R	29850000:30000000	1	27	21	6	25	2	0	0.425713	FALSE	nan	FALSE	1.07354	FALSE	2.03697	FALSE	2.18978	FALSE	0.159923	FALSE
3R	9750000:9900000	2	27	21	6	22	5	0	1.06428	FALSE	nan	FALSE	1.07354	FALSE	2.03697	FALSE	2.18978	FALSE	0.319846	FALSE
X	9600000:9750000	2	9	7	2	9	0	0	nan	FALSE	nan	FALSE	1.07354	FALSE	0.678989	FALSE	0.729927	FALSE	0.319846	FALSE
3R	29700000:29850000	3	32	25	7	26	6	3	1.07759	FALSE	1.25	FALSE	1.05676	FALSE	2.41418	FALSE	2.55474	FALSE	0.47977	FALSE
3R	19800000:19950000	0	23	18	5	18	5	2	1.24938	FALSE	1.15942	FALSE	1.0502	FALSE	1.73519	FALSE	1.82482	FALSE	nan	FALSE
2L	10800000:10950000	3	14	11	3	12	2	1	0.821018	FALSE	0.952381	FALSE	1.0352	FALSE	1.05621	FALSE	1.09489	FALSE	0.47977	FALSE
2R	23250000:23400000	0	28	22	6	18	10	2	2.05255	FALSE	0.952381	FALSE	1.0352	FALSE	2.11241	FALSE	2.18978	FALSE	nan	FALSE
2R	24300000:24450000	1	14	11	3	12	2	1	0.821018	FALSE	0.952381	FALSE	1.0352	FALSE	1.05621	FALSE	1.09489	FALSE	0.159923	FALSE
3R	9150000:9300000	1	14	11	3	9	5	1	2.05255	FALSE	0.952381	FALSE	1.0352	FALSE	1.05621	FALSE	1.09489	FALSE	0.159923	FALSE
3L	19200000:19350000	3	14	11	3	12	2	2	0.821018	FALSE	1.90476	FALSE	1.0352	FALSE	1.05621	FALSE	1.09489	FALSE	0.47977	FALSE
3R	5100000:5250000	6	14	11	3	11	3	2	1.23153	FALSE	1.90476	FALSE	1.0352	FALSE	1.05621	FALSE	1.09489	FALSE	0.959539	FALSE
X	750000:900000	5	14	11	3	9	5	2	2.05255	FALSE	1.90476	FALSE	1.0352	FALSE	1.05621	FALSE	1.09489	FALSE	0.799616	FALSE
2R	21300000:21450000	1	14	11	3	12	2	0	0.821018	FALSE	nan	FALSE	1.0352	FALSE	1.05621	FALSE	1.09489	FALSE	0.159923	FALSE
3L	19500000:19650000	1	28	22	6	25	3	0	0.615764	FALSE	nan	FALSE	1.0352	FALSE	2.11241	FALSE	2.18978	FALSE	0.159923	FALSE
3R	30300000:30450000	4	14	11	3	11	3	0	1.23153	FALSE	nan	FALSE	1.0352	FALSE	1.05621	FALSE	1.09489	FALSE	0.639693	FALSE
X	18000000:18150000	4	14	11	3	14	0	0	nan	FALSE	nan	FALSE	1.0352	FALSE	1.05621	FALSE	1.09489	FALSE	0.639693	FALSE
2R	7050000:7200000	4	19	15	4	14	5	1	1.5124	FALSE	0.701754	FALSE	1.01704	FALSE	1.43342	FALSE	1.45985	FALSE	0.639693	FALSE
3L	16050000:16200000	4	19	15	4	17	2	2	0.604961	FALSE	1.40351	FALSE	1.01704	FALSE	1.43342	FALSE	1.45985	FALSE	0.639693	FALSE
2R	14550000:14700000	1	19	15	4	12	7	3	2.11736	FALSE	2.10526	FALSE	1.01704	FALSE	1.43342	FALSE	1.45985	FALSE	0.159923	FALSE
2L	6600000:6750000	0	24	19	5	20	4	1	0.957854	FALSE	0.555556	FALSE	1.00644	FALSE	1.81064	FALSE	1.82482	FALSE	nan	FALSE
3L	18600000:18750000	3	24	19	5	23	1	1	0.239464	FALSE	0.555556	FALSE	1.00644	FALSE	1.81064	FALSE	1.82482	FALSE	0.47977	FALSE
X	6150000:6300000	3	24	19	5	22	2	1	0.478927	FALSE	0.555556	FALSE	1.00644	FALSE	1.81064	FALSE	1.82482	FALSE	0.47977	FALSE
2R	23550000:23700000	0	24	19	5	18	6	2	1.43678	FALSE	1.11111	FALSE	1.00644	FALSE	1.81064	FALSE	1.82482	FALSE	nan	FALSE
2R	20250000:20400000	2	24	19	5	21	3	0	0.718391	FALSE	nan	FALSE	1.00644	FALSE	1.81064	FALSE	1.82482	FALSE	0.319846	FALSE
3L	20400000:20550000	7	29	23	6	27	2	0	0.396354	FALSE	nan	FALSE	0.9995	FALSE	2.18785	FALSE	2.18978	FALSE	1.11946	FALSE
2L	9900000:10050000	2	30	24	6	28	2	1	0.383142	FALSE	0.444444	FALSE	0.966184	FALSE	2.2633	FALSE	2.18978	FALSE	0.319846	FALSE
3R	8250000:8400000	1	30	24	6	26	4	1	0.766284	FALSE	0.444444	FALSE	0.966184	FALSE	2.2633	FALSE	2.18978	FALSE	0.159923	FALSE
3R	13650000:13800000	3	25	20	5	24	1	1	0.229885	FALSE	0.533333	FALSE	0.966184	FALSE	1.88608	FALSE	1.82482	FALSE	0.47977	FALSE
X	1350000:1500000	2	25	20	5	24	1	1	0.229885	FALSE	0.533333	FALSE	0.966184	FALSE	1.88608	FALSE	1.82482	FALSE	0.319846	FALSE
X	5850000:6000000	4	20	16	4	15	5	1	1.43678	FALSE	0.666667	FALSE	0.966184	FALSE	1.50886	FALSE	1.45985	FALSE	0.639693	FALSE
2R	12900000:13050000	3	15	12	3	14	1	1	0.383142	FALSE	0.888889	FALSE	0.966184	FALSE	1.13165	FALSE	1.09489	FALSE	0.47977	FALSE
3L	9000000:9150000	2	15	12	3	14	1	1	0.383142	FALSE	0.888889	FALSE	0.966184	FALSE	1.13165	FALSE	1.09489	FALSE	0.319846	FALSE
2R	11400000:11550000	2	10	8	2	8	2	1	1.14943	FALSE	1.33333	FALSE	0.966184	FALSE	0.754432	FALSE	0.729927	FALSE	0.319846	FALSE
3L	15750000:15900000	1	10	8	2	8	2	1	1.14943	FALSE	1.33333	FALSE	0.966184	FALSE	0.754432	FALSE	0.729927	FALSE	0.159923	FALSE
3R	15450000:15600000	0	10	8	2	8	2	1	1.14943	FALSE	1.33333	FALSE	0.966184	FALSE	0.754432	FALSE	0.729927	FALSE	nan	FALSE
X	21300000:21450000	12	20	16	4	18	2	2	0.574713	FALSE	1.33333	FALSE	0.966184	FALSE	1.50886	FALSE	1.45985	FALSE	1.91908	TRUE
2L	14550000:14700000	3	5	4	1	4	1	1	1.14943	FALSE	2.66667	FALSE	0.966184	FALSE	0.377216	FALSE	0.364964	FALSE	0.47977	FALSE
2L	16500000:16650000	1	5	4	1	2	3	1	3.44828	TRUE	2.66667	FALSE	0.966184	FALSE	0.377216	FALSE	0.364964	FALSE	0.159923	FALSE
3L	10500000:10650000	0	15	12	3	7	8	3	3.06513	FALSE	2.66667	FALSE	0.966184	FALSE	1.13165	FALSE	1.09489	FALSE	nan	FALSE
3L	22500000:22650000	15	5	4	1	2	3	1	3.44828	TRUE	2.66667	FALSE	0.966184	FALSE	0.377216	FALSE	0.364964	FALSE	2.39885	TRUE
3R	4050000:4200000	18	5	4	1	3	2	1	2.29885	FALSE	2.66667	FALSE	0.966184	FALSE	0.377216	FALSE	0.364964	FALSE	2.87862	TRUE
X	1050000:1200000	3	10	8	2	6	4	2	2.29885	FALSE	2.66667	FALSE	0.966184	FALSE	0.754432	FALSE	0.729927	FALSE	0.47977	FALSE
2L	12450000:12600000	2	5	4	1	4	1	0	1.14943	FALSE	nan	FALSE	0.966184	FALSE	0.377216	FALSE	0.364964	FALSE	0.319846	FALSE
2L	15300000:15450000	1	5	4	1	4	1	0	1.14943	FALSE	nan	FALSE	0.966184	FALSE	0.377216	FALSE	0.364964	FALSE	0.159923	FALSE
3L	1050000:1200000	3	5	4	1	4	1	0	1.14943	FALSE	nan	FALSE	0.966184	FALSE	0.377216	FALSE	0.364964	FALSE	0.47977	FALSE
3L	13500000:13650000	2	5	4	1	5	0	0	nan	FALSE	nan	FALSE	0.966184	FALSE	0.377216	FALSE	0.364964	FALSE	0.319846	FALSE
3L	6600000:6750000	1	10	8	2	10	0	0	nan	FALSE	nan	FALSE	0.966184	FALSE	0.754432	FALSE	0.729927	FALSE	0.159923	FALSE
3L	9150000:9300000	3	5	4	1	5	0	0	nan	FALSE	nan	FALSE	0.966184	FALSE	0.377216	FALSE	0.364964	FALSE	0.47977	FALSE
3R	15000000:15150000	7	10	8	2	7	3	0	1.72414	FALSE	nan	FALSE	0.966184	FALSE	0.754432	FALSE	0.729927	FALSE	1.11946	FALSE
3R	23400000:23550000	1	5	4	1	5	0	0	nan	FALSE	nan	FALSE	0.966184	FALSE	0.377216	FALSE	0.364964	FALSE	0.159923	FALSE
3R	28200000:28350000	2	10	8	2	7	3	0	1.72414	FALSE	nan	FALSE	0.966184	FALSE	0.754432	FALSE	0.729927	FALSE	0.319846	FALSE
3R	28500000:28650000	1	10	8	2	10	0	0	nan	FALSE	nan	FALSE	0.966184	FALSE	0.754432	FALSE	0.729927	FALSE	0.159923	FALSE
X	5250000:5400000	3	15	12	3	12	3	0	1.14943	FALSE	nan	FALSE	0.966184	FALSE	1.13165	FALSE	1.09489	FALSE	0.47977	FALSE
X	6450000:6600000	1	10	8	2	9	1	0	0.574713	FALSE	nan	FALSE	0.966184	FALSE	0.754432	FALSE	0.729927	FALSE	0.159923	FALSE
2L	18600000:18750000	2	26	21	5	20	6	2	1.32626	FALSE	1.02564	FALSE	0.929023	FALSE	1.96152	FALSE	1.82482	FALSE	0.319846	FALSE
2L	16800000:16950000	7	21	17	4	18	3	0	0.821018	FALSE	nan	FALSE	0.920175	FALSE	1.58431	FALSE	1.45985	FALSE	1.11946	FALSE
2R	12600000:12750000	1	21	17	4	18	3	0	0.821018	FALSE	nan	FALSE	0.920175	FALSE	1.58431	FALSE	1.45985	FALSE	0.159923	FALSE
3L	8850000:9000000	0	21	17	4	20	1	0	0.273673	FALSE	nan	FALSE	0.920175	FALSE	1.58431	FALSE	1.45985	FALSE	nan	FALSE
3R	26850000:27000000	0	21	17	4	19	2	0	0.547345	FALSE	nan	FALSE	0.920175	FALSE	1.58431	FALSE	1.45985	FALSE	nan	FALSE
X	11850000:12000000	1	21	17	4	19	2	0	0.547345	FALSE	nan	FALSE	0.920175	FALSE	1.58431	FALSE	1.45985	FALSE	0.159923	FALSE
X	6900000:7050000	3	16	13	3	13	3	2	1.07759	FALSE	1.66667	FALSE	0.905797	FALSE	1.20709	FALSE	1.09489	FALSE	0.47977	FALSE
2R	19200000:19350000	0	16	13	3	15	1	0	0.359195	FALSE	nan	FALSE	0.905797	FALSE	1.20709	FALSE	1.09489	FALSE	nan	FALSE
3R	10200000:10350000	4	16	13	3	13	3	0	1.07759	FALSE	nan	FALSE	0.905797	FALSE	1.20709	FALSE	1.09489	FALSE	0.639693	FALSE
X	6750000:6900000	5	16	13	3	16	0	0	nan	FALSE	nan	FALSE	0.905797	FALSE	1.20709	FALSE	1.09489	FALSE	0.799616	FALSE
2R	8850000:9000000	0	27	22	5	23	4	1	0.851426	FALSE	0.493827	FALSE	0.894614	FALSE	2.03697	FALSE	1.82482	FALSE	nan	FALSE
X	2100000:2250000	1	27	22	5	23	4	1	0.851426	FALSE	0.493827	FALSE	0.894614	FALSE	2.03697	FALSE	1.82482	FALSE	0.159923	FALSE
3R	29100000:29250000	0	27	22	5	26	1	0	0.212857	FALSE	nan	FALSE	0.894614	FALSE	2.03697	FALSE	1.82482	FALSE	nan	FALSE
2R	24600000:24750000	2	22	18	4	19	3	1	0.783699	FALSE	0.606061	FALSE	0.878349	FALSE	1.65975	FALSE	1.45985	FALSE	0.319846	FALSE
X	15450000:15600000	5	22	18	4	19	3	1	0.783699	FALSE	0.606061	FALSE	0.878349	FALSE	1.65975	FALSE	1.45985	FALSE	0.799616	FALSE
3R	15900000:16050000	2	22	18	4	19	3	0	0.783699	FALSE	nan	FALSE	0.878349	FALSE	1.65975	FALSE	1.45985	FALSE	0.319846	FALSE
3R	8850000:9000000	5	11	9	2	11	0	0	nan	FALSE	nan	FALSE	0.878349	FALSE	0.829876	FALSE	0.729927	FALSE	0.799616	FALSE
X	17850000:18000000	2	11	9	2	10	1	0	0.522466	FALSE	nan	FALSE	0.878349	FALSE	0.829876	FALSE	0.729927	FALSE	0.319846	FALSE
X	19500000:19650000	4	28	23	5	27	1	1	0.205255	FALSE	0.47619	FALSE	0.862664	FALSE	2.11241	FALSE	1.82482	FALSE	0.639693	FALSE
2L	0:150000	11	17	14	3	15	2	1	0.676133	FALSE	0.784314	FALSE	0.852515	FALSE	1.28253	FALSE	1.09489	FALSE	1.75916	TRUE
2L	13950000:14100000	0	17	14	3	14	3	1	1.0142	FALSE	0.784314	FALSE	0.852515	FALSE	1.28253	FALSE	1.09489	FALSE	nan	FALSE
2R	18150000:18300000	0	17	14	3	16	1	1	0.338066	FALSE	0.784314	FALSE	0.852515	FALSE	1.28253	FALSE	1.09489	FALSE	nan	FALSE
2R	9900000:10050000	5	17	14	3	16	1	1	0.338066	FALSE	0.784314	FALSE	0.852515	FALSE	1.28253	FALSE	1.09489	FALSE	0.799616	FALSE
3R	10050000:10200000	2	17	14	3	16	1	1	0.338066	FALSE	0.784314	FALSE	0.852515	FALSE	1.28253	FALSE	1.09489	FALSE	0.319846	FALSE
2L	20700000:20850000	4	17	14	3	16	1	0	0.338066	FALSE	nan	FALSE	0.852515	FALSE	1.28253	FALSE	1.09489	FALSE	0.639693	FALSE
3L	9450000:9600000	5	17	14	3	16	1	0	0.338066	FALSE	nan	FALSE	0.852515	FALSE	1.28253	FALSE	1.09489	FALSE	0.799616	FALSE
2L	750000:900000	1	23	19	4	18	5	2	1.24938	FALSE	1.15942	FALSE	0.84016	FALSE	1.73519	FALSE	1.45985	FALSE	0.159923	FALSE
3R	24900000:25050000	1	23	19	4	22	1	0	0.249875	FALSE	nan	FALSE	0.84016	FALSE	1.73519	FALSE	1.45985	FALSE	0.159923	FALSE
X	13650000:13800000	0	23	19	4	23	0	0	nan	FALSE	nan	FALSE	0.84016	FALSE	1.73519	FALSE	1.45985	FALSE	nan	FALSE
2R	13200000:13350000	2	29	24	5	22	7	1	1.38724	FALSE	0.45977	FALSE	0.832917	FALSE	2.18785	FALSE	1.82482	FALSE	0.319846	FALSE
2R	9750000:9900000	9	29	24	5	21	8	1	1.58541	FALSE	0.45977	FALSE	0.832917	FALSE	2.18785	FALSE	1.82482	FALSE	1.43931	TRUE
2L	8100000:8250000	0	29	24	5	24	5	4	0.990884	FALSE	1.83908	FALSE	0.832917	FALSE	2.18785	FALSE	1.82482	FALSE	nan	FALSE
3L	9300000:9450000	6	35	29	6	32	3	1	0.492611	FALSE	0.380952	FALSE	0.828157	FALSE	2.64051	FALSE	2.18978	FALSE	0.959539	FALSE
3R	4200000:4350000	27	24	20	4	21	3	1	0.718391	FALSE	0.555556	FALSE	0.805153	FALSE	1.81064	FALSE	1.45985	FALSE	4.31793	TRUE
2R	12450000:12600000	5	18	15	3	16	2	1	0.63857	FALSE	0.740741	FALSE	0.805153	FALSE	1.35798	FALSE	1.09489	FALSE	0.799616	FALSE
3R	19950000:20100000	2	18	15	3	16	2	1	0.63857	FALSE	0.740741	FALSE	0.805153	FALSE	1.35798	FALSE	1.09489	FALSE	0.319846	FALSE
X	19200000:19350000	5	18	15	3	14	4	1	1.27714	FALSE	0.740741	FALSE	0.805153	FALSE	1.35798	FALSE	1.09489	FALSE	0.799616	FALSE
2L	15900000:16050000	4	12	10	2	6	6	1	2.87356	FALSE	1.11111	FALSE	0.805153	FALSE	0.905319	FALSE	0.729927	FALSE	0.639693	FALSE
3R	18900000:19050000	2	24	20	4	18	6	2	1.43678	FALSE	1.11111	FALSE	0.805153	FALSE	1.81064	FALSE	1.45985	FALSE	0.319846	FALSE
2R	7350000:7500000	8	24	20	4	20	4	3	0.957854	FALSE	1.66667	FALSE	0.805153	FALSE	1.81064	FALSE	1.45985	FALSE	1.27939	FALSE
2L	5550000:5700000	3	12	10	2	9	3	2	1.43678	FALSE	2.22222	FALSE	0.805153	FALSE	0.905319	FALSE	0.729927	FALSE	0.47977	FALSE
3R	18000000:18150000	4	6	5	1	5	1	1	0.957854	FALSE	2.22222	FALSE	0.805153	FALSE	0.452659	FALSE	0.364964	FALSE	0.639693	FALSE
3R	7350000:7500000	6	12	10	2	4	8	2	3.83142	TRUE	2.22222	FALSE	0.805153	FALSE	0.905319	FALSE	0.729927	FALSE	0.959539	FALSE
X	20250000:20400000	17	6	5	1	4	2	1	1.91571	FALSE	2.22222	FALSE	0.805153	FALSE	0.452659	FALSE	0.364964	FALSE	2.7187	TRUE
2L	14400000:14550000	3	6	5	1	5	1	0	0.957854	FALSE	nan	FALSE	0.805153	FALSE	0.452659	FALSE	0.364964	FALSE	0.47977	FALSE
2L	21300000:21450000	62	6	5	1	5	1	0	0.957854	FALSE	nan	FALSE	0.805153	FALSE	0.452659	FALSE	0.364964	FALSE	9.91524	TRUE
2L	450000:600000	1	18	15	3	17	1	0	0.319285	FALSE	nan	FALSE	0.805153	FALSE	1.35798	FALSE	1.09489	FALSE	0.159923	FALSE
2R	5850000:6000000	34	6	5	1	6	0	0	nan	FALSE	nan	FALSE	0.805153	FALSE	0.452659	FALSE	0.364964	FALSE	5.43739	TRUE
3L	11250000:11400000	3	6	5	1	5	1	0	0.957854	FALSE	nan	FALSE	0.805153	FALSE	0.452659	FALSE	0.364964	FALSE	0.47977	FALSE
3L	19650000:19800000	4	6	5	1	6	0	0	nan	FALSE	nan	FALSE	0.805153	FALSE	0.452659	FALSE	0.364964	FALSE	0.639693	FALSE
3L	22350000:22500000	0	6	5	1	6	0	0	nan	FALSE	nan	FALSE	0.805153	FALSE	0.452659	FALSE	0.364964	FALSE	nan	FALSE
3L	2250000:2400000	0	18	15	3	16	2	0	0.63857	FALSE	nan	FALSE	0.805153	FALSE	1.35798	FALSE	1.09489	FALSE	nan	FALSE
3L	600000:750000	0	18	15	3	13	5	0	1.59642	FALSE	nan	FALSE	0.805153	FALSE	1.35798	FALSE	1.09489	FALSE	nan	FALSE
3L	900000:1050000	2	6	5	1	6	0	0	nan	FALSE	nan	FALSE	0.805153	FALSE	0.452659	FALSE	0.364964	FALSE	0.319846	FALSE
3L	9900000:10050000	1	6	5	1	5	1	0	0.957854	FALSE	nan	FALSE	0.805153	FALSE	0.452659	FALSE	0.364964	FALSE	0.159923	FALSE
3R	23250000:23400000	0	18	15	3	18	0	0	nan	FALSE	nan	FALSE	0.805153	FALSE	1.35798	FALSE	1.09489	FALSE	nan	FALSE
3R	28950000:29100000	2	12	10	2	12	0	0	nan	FALSE	nan	FALSE	0.805153	FALSE	0.905319	FALSE	0.729927	FALSE	0.319846	FALSE
X	14550000:14700000	4	6	5	1	6	0	0	nan	FALSE	nan	FALSE	0.805153	FALSE	0.452659	FALSE	0.364964	FALSE	0.639693	FALSE
X	14700000:14850000	7	12	10	2	11	1	0	0.478927	FALSE	nan	FALSE	0.805153	FALSE	0.905319	FALSE	0.729927	FALSE	1.11946	FALSE
X	21150000:21300000	29	6	5	1	4	2	0	1.91571	FALSE	nan	FALSE	0.805153	FALSE	0.452659	FALSE	0.364964	FALSE	4.63777	TRUE
X	4950000:5100000	2	6	5	1	3	3	0	2.87356	FALSE	nan	FALSE	0.805153	FALSE	0.452659	FALSE	0.364964	FALSE	0.319846	FALSE
3R	25050000:25200000	1	25	21	4	23	2	1	0.45977	FALSE	0.533333	FALSE	0.772947	FALSE	1.88608	FALSE	1.45985	FALSE	0.159923	FALSE
2R	8100000:8250000	3	25	21	4	21	4	2	0.91954	FALSE	1.06667	FALSE	0.772947	FALSE	1.88608	FALSE	1.45985	FALSE	0.47977	FALSE
3L	17400000:17550000	1	25	21	4	20	5	2	1.14943	FALSE	1.06667	FALSE	0.772947	FALSE	1.88608	FALSE	1.45985	FALSE	0.159923	FALSE
2R	14700000:14850000	0	19	16	3	15	4	2	1.20992	FALSE	1.40351	FALSE	0.762777	FALSE	1.43342	FALSE	1.09489	FALSE	nan	FALSE
X	19050000:19200000	6	19	16	3	12	7	2	2.11736	FALSE	1.40351	FALSE	0.762777	FALSE	1.43342	FALSE	1.09489	FALSE	0.959539	FALSE
3L	17700000:17850000	8	19	16	3	14	5	3	1.5124	FALSE	2.10526	FALSE	0.762777	FALSE	1.43342	FALSE	1.09489	FALSE	1.27939	FALSE
3L	12900000:13050000	5	19	16	3	18	1	0	0.30248	FALSE	nan	FALSE	0.762777	FALSE	1.43342	FALSE	1.09489	FALSE	0.799616	FALSE
2R	23850000:24000000	2	45	38	7	44	1	0	0.127714	FALSE	nan	FALSE	0.751476	FALSE	3.39495	TRUE	2.55474	FALSE	0.319846	FALSE
2R	20550000:20700000	0	26	22	4	24	2	1	0.442087	FALSE	0.512821	FALSE	0.743218	FALSE	1.96152	FALSE	1.45985	FALSE	nan	FALSE
3R	21000000:21150000	2	26	22	4	25	1	1	0.221043	FALSE	0.512821	FALSE	0.743218	FALSE	1.96152	FALSE	1.45985	FALSE	0.319846	FALSE
2L	16200000:16350000	2	26	22	4	20	6	2	1.32626	FALSE	1.02564	FALSE	0.743218	FALSE	1.96152	FALSE	1.45985	FALSE	0.319846	FALSE
2L	20850000:21000000	11	13	11	2	12	1	1	0.442087	FALSE	1.02564	FALSE	0.743218	FALSE	0.980762	FALSE	0.729927	FALSE	1.75916	TRUE
3R	24450000:24600000	3	13	11	2	11	2	1	0.884173	FALSE	1.02564	FALSE	0.743218	FALSE	0.980762	FALSE	0.729927	FALSE	0.47977	FALSE
3R	25350000:25500000	4	13	11	2	9	4	2	1.76835	FALSE	2.05128	FALSE	0.743218	FALSE	0.980762	FALSE	0.729927	FALSE	0.639693	FALSE
3R	31050000:31200000	1	13	11	2	11	2	2	0.884173	FALSE	2.05128	FALSE	0.743218	FALSE	0.980762	FALSE	0.729927	FALSE	0.159923	FALSE
4	150000:300000	54	13	11	2	13	0	0	nan	FALSE	nan	FALSE	0.743218	FALSE	0.980762	FALSE	0.729927	FALSE	8.63585	TRUE
2L	3450000:3600000	1	20	17	3	18	2	1	0.574713	FALSE	0.666667	FALSE	0.724638	FALSE	1.50886	FALSE	1.09489	FALSE	0.159923	FALSE
X	11100000:11250000	4	20	17	3	13	7	1	2.01149	FALSE	0.666667	FALSE	0.724638	FALSE	1.50886	FALSE	1.09489	FALSE	0.639693	FALSE
X	18750000:18900000	5	20	17	3	19	1	1	0.287356	FALSE	0.666667	FALSE	0.724638	FALSE	1.50886	FALSE	1.09489	FALSE	0.799616	FALSE
2L	3000000:3150000	2	20	17	3	19	1	0	0.287356	FALSE	nan	FALSE	0.724638	FALSE	1.50886	FALSE	1.09489	FALSE	0.319846	FALSE
2L	7950000:8100000	5	20	17	3	20	0	0	nan	FALSE	nan	FALSE	0.724638	FALSE	1.50886	FALSE	1.09489	FALSE	0.799616	FALSE
2R	22050000:22200000	1	27	23	4	20	7	2	1.49	FALSE	0.987654	FALSE	0.715692	FALSE	2.03697	FALSE	1.45985	FALSE	0.159923	FALSE
3R	24150000:24300000	3	27	23	4	26	1	0	0.212857	FALSE	nan	FALSE	0.715692	FALSE	2.03697	FALSE	1.45985	FALSE	0.47977	FALSE
2R	24750000:24900000	1	28	24	4	24	4	1	0.821018	FALSE	0.47619	FALSE	0.690131	FALSE	2.11241	FALSE	1.45985	FALSE	0.159923	FALSE
2L	19500000:19650000	2	21	18	3	17	4	1	1.09469	FALSE	0.634921	FALSE	0.690131	FALSE	1.58431	FALSE	1.09489	FALSE	0.319846	FALSE
2L	9600000:9750000	0	14	12	2	10	4	1	1.64204	FALSE	0.952381	FALSE	0.690131	FALSE	1.05621	FALSE	0.729927	FALSE	nan	FALSE
2R	6000000:6150000	15	14	12	2	11	3	1	1.23153	FALSE	0.952381	FALSE	0.690131	FALSE	1.05621	FALSE	0.729927	FALSE	2.39885	TRUE
X	12000000:12150000	1	14	12	2	10	4	1	1.64204	FALSE	0.952381	FALSE	0.690131	FALSE	1.05621	FALSE	0.729927	FALSE	0.159923	FALSE
X	16200000:16350000	3	21	18	3	19	2	2	0.547345	FALSE	1.26984	FALSE	0.690131	FALSE	1.58431	FALSE	1.09489	FALSE	0.47977	FALSE
2R	11700000:11850000	0	7	6	1	5	2	1	1.64204	FALSE	1.90476	FALSE	0.690131	FALSE	0.528103	FALSE	0.364964	FALSE	nan	FALSE
2R	23100000:23250000	0	14	12	2	9	5	2	2.05255	FALSE	1.90476	FALSE	0.690131	FALSE	1.05621	FALSE	0.729927	FALSE	nan	FALSE
3L	14700000:14850000	3	14	12	2	10	4	2	1.64204	FALSE	1.90476	FALSE	0.690131	FALSE	1.05621	FALSE	0.729927	FALSE	0.47977	FALSE
3L	3750000:3900000	1	14	12	2	11	3	2	1.23153	FALSE	1.90476	FALSE	0.690131	FALSE	1.05621	FALSE	0.729927	FALSE	0.159923	FALSE
2L	12600000:12750000	3	14	12	2	11	3	0	1.23153	FALSE	nan	FALSE	0.690131	FALSE	1.05621	FALSE	0.729927	FALSE	0.47977	FALSE
2L	9150000:9300000	2	7	6	1	6	1	0	0.821018	FALSE	nan	FALSE	0.690131	FALSE	0.528103	FALSE	0.364964	FALSE	0.319846	FALSE
2R	15750000:15900000	1	7	6	1	7	0	0	nan	FALSE	nan	FALSE	0.690131	FALSE	0.528103	FALSE	0.364964	FALSE	0.159923	FALSE
2R	22800000:22950000	2	28	24	4	27	1	0	0.205255	FALSE	nan	FALSE	0.690131	FALSE	2.11241	FALSE	1.45985	FALSE	0.319846	FALSE
3L	15150000:15300000	2	7	6	1	7	0	0	nan	FALSE	nan	FALSE	0.690131	FALSE	0.528103	FALSE	0.364964	FALSE	0.319846	FALSE
3L	15900000:16050000	1	21	18	3	20	1	0	0.273673	FALSE	nan	FALSE	0.690131	FALSE	1.58431	FALSE	1.09489	FALSE	0.159923	FALSE
3L	1800000:1950000	1	21	18	3	20	1	0	0.273673	FALSE	nan	FALSE	0.690131	FALSE	1.58431	FALSE	1.09489	FALSE	0.159923	FALSE
3R	10650000:10800000	1	28	24	4	25	3	0	0.615764	FALSE	nan	FALSE	0.690131	FALSE	2.11241	FALSE	1.45985	FALSE	0.159923	FALSE
3R	22500000:22650000	0	21	18	3	18	3	0	0.821018	FALSE	nan	FALSE	0.690131	FALSE	1.58431	FALSE	1.09489	FALSE	nan	FALSE
3R	27150000:27300000	0	28	24	4	25	3	0	0.615764	FALSE	nan	FALSE	0.690131	FALSE	2.11241	FALSE	1.45985	FALSE	nan	FALSE
3R	29400000:29550000	1	7	6	1	7	0	0	nan	FALSE	nan	FALSE	0.690131	FALSE	0.528103	FALSE	0.364964	FALSE	0.159923	FALSE
3R	31650000:31800000	1	21	18	3	20	1	0	0.273673	FALSE	nan	FALSE	0.690131	FALSE	1.58431	FALSE	1.09489	FALSE	0.159923	FALSE
X	22950000:23100000	27	14	12	2	13	1	0	0.410509	FALSE	nan	FALSE	0.690131	FALSE	1.05621	FALSE	0.729927	FALSE	4.31793	TRUE
X	7050000:7200000	1	7	6	1	7	0	0	nan	FALSE	nan	FALSE	0.690131	FALSE	0.528103	FALSE	0.364964	FALSE	0.159923	FALSE
X	8850000:9000000	4	7	6	1	7	0	0	nan	FALSE	nan	FALSE	0.690131	FALSE	0.528103	FALSE	0.364964	FALSE	0.639693	FALSE
X	9450000:9600000	2	7	6	1	6	1	0	0.821018	FALSE	nan	FALSE	0.690131	FALSE	0.528103	FALSE	0.364964	FALSE	0.319846	FALSE
2L	4800000:4950000	1	22	19	3	19	3	1	0.783699	FALSE	0.606061	FALSE	0.658762	FALSE	1.65975	FALSE	1.09489	FALSE	0.159923	FALSE
3L	10950000:11100000	1	22	19	3	16	6	1	1.5674	FALSE	0.606061	FALSE	0.658762	FALSE	1.65975	FALSE	1.09489	FALSE	0.159923	FALSE
3L	8400000:8550000	2	22	19	3	21	1	1	0.261233	FALSE	0.606061	FALSE	0.658762	FALSE	1.65975	FALSE	1.09489	FALSE	0.319846	FALSE
3L	16500000:16650000	3	22	19	3	19	3	2	0.783699	FALSE	1.21212	FALSE	0.658762	FALSE	1.65975	FALSE	1.09489	FALSE	0.47977	FALSE
3R	22350000:22500000	1	37	32	5	34	3	1	0.465983	FALSE	0.36036	FALSE	0.652827	FALSE	2.7914	FALSE	1.82482	FALSE	0.159923	FALSE
2L	6900000:7050000	3	30	26	4	27	3	1	0.574713	FALSE	0.444444	FALSE	0.644122	FALSE	2.2633	FALSE	1.45985	FALSE	0.47977	FALSE
2L	6750000:6900000	1	15	13	2	11	4	1	1.53257	FALSE	0.888889	FALSE	0.644122	FALSE	1.13165	FALSE	0.729927	FALSE	0.159923	FALSE
2R	15150000:15300000	1	15	13	2	13	2	1	0.766284	FALSE	0.888889	FALSE	0.644122	FALSE	1.13165	FALSE	0.729927	FALSE	0.159923	FALSE
3L	18750000:18900000	3	15	13	2	12	3	1	1.14943	FALSE	0.888889	FALSE	0.644122	FALSE	1.13165	FALSE	0.729927	FALSE	0.47977	FALSE
X	20100000:20250000	11	15	13	2	12	3	1	1.14943	FALSE	0.888889	FALSE	0.644122	FALSE	1.13165	FALSE	0.729927	FALSE	1.75916	TRUE
X	2250000:2400000	2	15	13	2	13	2	1	0.766284	FALSE	0.888889	FALSE	0.644122	FALSE	1.13165	FALSE	0.729927	FALSE	0.319846	FALSE
3L	5100000:5250000	4	15	13	2	13	2	2	0.766284	FALSE	1.77778	FALSE	0.644122	FALSE	1.13165	FALSE	0.729927	FALSE	0.639693	FALSE
2L	15000000:15150000	2	15	13	2	15	0	0	nan	FALSE	nan	FALSE	0.644122	FALSE	1.13165	FALSE	0.729927	FALSE	0.319846	FALSE
2L	4350000:4500000	0	30	26	4	27	3	0	0.574713	FALSE	nan	FALSE	0.644122	FALSE	2.2633	FALSE	1.45985	FALSE	nan	FALSE
2L	9750000:9900000	2	15	13	2	14	1	0	0.383142	FALSE	nan	FALSE	0.644122	FALSE	1.13165	FALSE	0.729927	FALSE	0.319846	FALSE
2R	16950000:17100000	1	30	26	4	26	4	0	0.766284	FALSE	nan	FALSE	0.644122	FALSE	2.2633	FALSE	1.45985	FALSE	0.159923	FALSE
2R	8700000:8850000	3	15	13	2	12	3	0	1.14943	FALSE	nan	FALSE	0.644122	FALSE	1.13165	FALSE	0.729927	FALSE	0.47977	FALSE
3R	17700000:17850000	4	15	13	2	15	0	0	nan	FALSE	nan	FALSE	0.644122	FALSE	1.13165	FALSE	0.729927	FALSE	0.639693	FALSE
3R	21900000:22050000	0	15	13	2	13	2	0	0.766284	FALSE	nan	FALSE	0.644122	FALSE	1.13165	FALSE	0.729927	FALSE	nan	FALSE
3R	31500000:31650000	0	15	13	2	14	1	0	0.383142	FALSE	nan	FALSE	0.644122	FALSE	1.13165	FALSE	0.729927	FALSE	nan	FALSE
2R	21150000:21300000	1	23	20	3	18	5	1	1.24938	FALSE	0.57971	FALSE	0.63012	FALSE	1.73519	FALSE	1.09489	FALSE	0.159923	FALSE
3L	20700000:20850000	9	23	20	3	18	5	1	1.24938	FALSE	0.57971	FALSE	0.63012	FALSE	1.73519	FALSE	1.09489	FALSE	1.43931	TRUE
3L	21450000:21600000	7	23	20	3	20	3	2	0.749625	FALSE	1.15942	FALSE	0.63012	FALSE	1.73519	FALSE	1.09489	FALSE	1.11946	FALSE
3R	21750000:21900000	1	23	20	3	17	6	2	1.49925	FALSE	1.15942	FALSE	0.63012	FALSE	1.73519	FALSE	1.09489	FALSE	0.159923	FALSE
2R	7800000:7950000	4	23	20	3	21	2	0	0.49975	FALSE	nan	FALSE	0.63012	FALSE	1.73519	FALSE	1.09489	FALSE	0.639693	FALSE
2R	9000000:9150000	1	31	27	4	25	6	1	1.11235	FALSE	0.430108	FALSE	0.623344	FALSE	2.33874	FALSE	1.45985	FALSE	0.159923	FALSE
2R	22650000:22800000	2	24	21	3	19	5	1	1.19732	FALSE	0.555556	FALSE	0.603865	FALSE	1.81064	FALSE	1.09489	FALSE	0.319846	FALSE
2L	11100000:11250000	2	16	14	2	12	4	1	1.43678	FALSE	0.833333	FALSE	0.603865	FALSE	1.20709	FALSE	0.729927	FALSE	0.319846	FALSE
2R	10050000:10200000	1	24	21	3	22	2	2	0.478927	FALSE	1.11111	FALSE	0.603865	FALSE	1.81064	FALSE	1.09489	FALSE	0.159923	FALSE
3L	15450000:15600000	3	32	28	4	25	7	3	1.25718	FALSE	1.25	FALSE	0.603865	FALSE	2.41418	FALSE	1.45985	FALSE	0.47977	FALSE
2L	1200000:1350000	2	8	7	1	6	2	1	1.43678	FALSE	1.66667	FALSE	0.603865	FALSE	0.603546	FALSE	0.364964	FALSE	0.319846	FALSE
2L	1500000:1650000	2	8	7	1	7	1	1	0.718391	FALSE	1.66667	FALSE	0.603865	FALSE	0.603546	FALSE	0.364964	FALSE	0.319846	FALSE
2L	2400000:2550000	0	8	7	1	6	2	1	1.43678	FALSE	1.66667	FALSE	0.603865	FALSE	0.603546	FALSE	0.364964	FALSE	nan	FALSE
2L	11250000:11400000	3	8	7	1	7	1	0	0.718391	FALSE	nan	FALSE	0.603865	FALSE	0.603546	FALSE	0.364964	FALSE	0.47977	FALSE
2L	4200000:4350000	0	8	7	1	7	1	0	0.718391	FALSE	nan	FALSE	0.603865	FALSE	0.603546	FALSE	0.364964	FALSE	nan	FALSE
2L	7800000:7950000	1	16	14	2	14	2	0	0.718391	FALSE	nan	FALSE	0.603865	FALSE	1.20709	FALSE	0.729927	FALSE	0.159923	FALSE
2R	18900000:19050000	0	8	7	1	7	1	0	0.718391	FALSE	nan	FALSE	0.603865	FALSE	0.603546	FALSE	0.364964	FALSE	nan	FALSE
3L	10650000:10800000	1	8	7	1	7	1	0	0.718391	FALSE	nan	FALSE	0.603865	FALSE	0.603546	FALSE	0.364964	FALSE	0.159923	FALSE
3L	1950000:2100000	0	8	7	1	5	3	0	2.15517	FALSE	nan	FALSE	0.603865	FALSE	0.603546	FALSE	0.364964	FALSE	nan	FALSE
3L	6450000:6600000	2	8	7	1	8	0	0	nan	FALSE	nan	FALSE	0.603865	FALSE	0.603546	FALSE	0.364964	FALSE	0.319846	FALSE
3R	11400000:11550000	0	16	14	2	16	0	0	nan	FALSE	nan	FALSE	0.603865	FALSE	1.20709	FALSE	0.729927	FALSE	nan	FALSE
3R	12000000:12150000	1	16	14	2	14	2	0	0.718391	FALSE	nan	FALSE	0.603865	FALSE	1.20709	FALSE	0.729927	FALSE	0.159923	FALSE
X	12750000:12900000	2	8	7	1	6	2	0	1.43678	FALSE	nan	FALSE	0.603865	FALSE	0.603546	FALSE	0.364964	FALSE	0.319846	FALSE
X	2700000:2850000	2	16	14	2	14	2	0	0.718391	FALSE	nan	FALSE	0.603865	FALSE	1.20709	FALSE	0.729927	FALSE	0.319846	FALSE
X	8100000:8250000	0	24	21	3	21	3	0	0.718391	FALSE	nan	FALSE	0.603865	FALSE	1.81064	FALSE	1.09489	FALSE	nan	FALSE
X	8550000:8700000	1	16	14	2	15	1	0	0.359195	FALSE	nan	FALSE	0.603865	FALSE	1.20709	FALSE	0.729927	FALSE	0.159923	FALSE
3R	15300000:15450000	0	33	29	4	32	1	1	0.174155	FALSE	0.40404	FALSE	0.585566	FALSE	2.48963	FALSE	1.45985	FALSE	nan	FALSE
2L	19050000:19200000	3	25	22	3	21	4	0	0.91954	FALSE	nan	FALSE	0.57971	FALSE	1.88608	FALSE	1.09489	FALSE	0.47977	FALSE
3R	5700000:5850000	12	25	22	3	23	2	0	0.45977	FALSE	nan	FALSE	0.57971	FALSE	1.88608	FALSE	1.09489	FALSE	1.91908	TRUE
X	5550000:5700000	1	17	15	2	15	2	1	0.676133	FALSE	0.784314	FALSE	0.568343	FALSE	1.28253	FALSE	0.729927	FALSE	0.159923	FALSE
2R	13950000:14100000	0	17	15	2	13	4	0	1.35227	FALSE	nan	FALSE	0.568343	FALSE	1.28253	FALSE	0.729927	FALSE	nan	FALSE
3R	16200000:16350000	1	17	15	2	13	4	0	1.35227	FALSE	nan	FALSE	0.568343	FALSE	1.28253	FALSE	0.729927	FALSE	0.159923	FALSE
3R	24600000:24750000	1	17	15	2	15	2	0	0.676133	FALSE	nan	FALSE	0.568343	FALSE	1.28253	FALSE	0.729927	FALSE	0.159923	FALSE
3R	28800000:28950000	0	17	15	2	16	1	0	0.338066	FALSE	nan	FALSE	0.568343	FALSE	1.28253	FALSE	0.729927	FALSE	nan	FALSE
X	15750000:15900000	3	34	30	4	33	1	0	0.169033	FALSE	nan	FALSE	0.568343	FALSE	2.56507	FALSE	1.45985	FALSE	0.47977	FALSE
X	900000:1050000	8	17	15	2	16	1	0	0.338066	FALSE	nan	FALSE	0.568343	FALSE	1.28253	FALSE	0.729927	FALSE	1.27939	FALSE
2R	16050000:16200000	3	26	23	3	25	1	1	0.221043	FALSE	0.512821	FALSE	0.557414	FALSE	1.96152	FALSE	1.09489	FALSE	0.47977	FALSE
3L	1650000:1800000	1	27	24	3	24	3	1	0.63857	FALSE	0.493827	FALSE	0.536769	FALSE	2.03697	FALSE	1.09489	FALSE	0.159923	FALSE
3L	21300000:21450000	10	18	16	2	13	5	1	1.59642	FALSE	0.740741	FALSE	0.536769	FALSE	1.35798	FALSE	0.729927	FALSE	1.59923	TRUE
3L	19800000:19950000	5	27	24	3	24	3	2	0.63857	FALSE	0.987654	FALSE	0.536769	FALSE	2.03697	FALSE	1.09489	FALSE	0.799616	FALSE
3L	22800000:22950000	30	18	16	2	13	5	2	1.59642	FALSE	1.48148	FALSE	0.536769	FALSE	1.35798	FALSE	0.729927	FALSE	4.7977	TRUE
3L	7950000:8100000	3	9	8	1	7	2	1	1.27714	FALSE	1.48148	FALSE	0.536769	FALSE	0.678989	FALSE	0.364964	FALSE	0.47977	FALSE
X	16800000:16950000	3	18	16	2	14	4	2	1.27714	FALSE	1.48148	FALSE	0.536769	FALSE	1.35798	FALSE	0.729927	FALSE	0.47977	FALSE
X	4500000:4650000	1	18	16	2	15	3	2	0.957854	FALSE	1.48148	FALSE	0.536769	FALSE	1.35798	FALSE	0.729927	FALSE	0.159923	FALSE
2L	1800000:1950000	1	9	8	1	7	2	0	1.27714	FALSE	nan	FALSE	0.536769	FALSE	0.678989	FALSE	0.364964	FALSE	0.159923	FALSE
2R	19050000:19200000	0	9	8	1	8	1	0	0.63857	FALSE	nan	FALSE	0.536769	FALSE	0.678989	FALSE	0.364964	FALSE	nan	FALSE
2R	7950000:8100000	4	27	24	3	24	3	0	0.63857	FALSE	nan	FALSE	0.536769	FALSE	2.03697	FALSE	1.09489	FALSE	0.639693	FALSE
2R	8250000:8400000	3	18	16	2	4	14	0	4.46999	TRUE	nan	FALSE	0.536769	FALSE	1.35798	FALSE	0.729927	FALSE	0.47977	FALSE
3L	2700000:2850000	1	9	8	1	9	0	0	nan	FALSE	nan	FALSE	0.536769	FALSE	0.678989	FALSE	0.364964	FALSE	0.159923	FALSE
3R	10800000:10950000	3	18	16	2	17	1	0	0.319285	FALSE	nan	FALSE	0.536769	FALSE	1.35798	FALSE	0.729927	FALSE	0.47977	FALSE
3R	11700000:11850000	2	18	16	2	16	2	0	0.63857	FALSE	nan	FALSE	0.536769	FALSE	1.35798	FALSE	0.729927	FALSE	0.319846	FALSE
X	16950000:17100000	1	9	8	1	5	4	0	2.55428	FALSE	nan	FALSE	0.536769	FALSE	0.678989	FALSE	0.364964	FALSE	0.159923	FALSE
X	19350000:19500000	7	9	8	1	8	1	0	0.63857	FALSE	nan	FALSE	0.536769	FALSE	0.678989	FALSE	0.364964	FALSE	1.11946	FALSE
X	4800000:4950000	2	9	8	1	5	4	0	2.55428	FALSE	nan	FALSE	0.536769	FALSE	0.678989	FALSE	0.364964	FALSE	0.319846	FALSE
2L	1050000:1200000	0	28	25	3	25	3	1	0.615764	FALSE	0.47619	FALSE	0.517598	FALSE	2.11241	FALSE	1.09489	FALSE	nan	FALSE
2R	21000000:21150000	0	28	25	3	27	1	0	0.205255	FALSE	nan	FALSE	0.517598	FALSE	2.11241	FALSE	1.09489	FALSE	nan	FALSE
3L	4050000:4200000	0	28	25	3	27	1	0	0.205255	FALSE	nan	FALSE	0.517598	FALSE	2.11241	FALSE	1.09489	FALSE	nan	FALSE
X	15600000:15750000	5	19	17	2	14	5	2	1.5124	FALSE	1.40351	FALSE	0.508518	FALSE	1.43342	FALSE	0.729927	FALSE	0.799616	FALSE
2R	14250000:14400000	2	19	17	2	16	3	0	0.907441	FALSE	nan	FALSE	0.508518	FALSE	1.43342	FALSE	0.729927	FALSE	0.319846	FALSE
2L	8400000:8550000	1	29	26	3	26	3	1	0.59453	FALSE	0.45977	FALSE	0.49975	FALSE	2.18785	FALSE	1.09489	FALSE	0.159923	FALSE
2R	17700000:17850000	4	29	26	3	26	3	2	0.59453	FALSE	0.91954	FALSE	0.49975	FALSE	2.18785	FALSE	1.09489	FALSE	0.639693	FALSE
2R	18600000:18750000	1	29	26	3	23	6	0	1.18906	FALSE	nan	FALSE	0.49975	FALSE	2.18785	FALSE	1.09489	FALSE	0.159923	FALSE
3R	27900000:28050000	0	20	18	2	17	3	1	0.862069	FALSE	0.666667	FALSE	0.483092	FALSE	1.50886	FALSE	0.729927	FALSE	nan	FALSE
3L	1500000:1650000	1	30	27	3	26	4	2	0.766284	FALSE	0.888889	FALSE	0.483092	FALSE	2.2633	FALSE	1.09489	FALSE	0.159923	FALSE
2L	15150000:15300000	1	10	9	1	6	4	1	2.29885	FALSE	1.33333	FALSE	0.483092	FALSE	0.754432	FALSE	0.364964	FALSE	0.159923	FALSE
2L	7050000:7200000	2	10	9	1	8	2	1	1.14943	FALSE	1.33333	FALSE	0.483092	FALSE	0.754432	FALSE	0.364964	FALSE	0.319846	FALSE
2L	11400000:11550000	1	10	9	1	4	6	0	3.44828	TRUE	nan	FALSE	0.483092	FALSE	0.754432	FALSE	0.364964	FALSE	0.159923	FALSE
2R	11850000:12000000	1	20	18	2	18	2	0	0.574713	FALSE	nan	FALSE	0.483092	FALSE	1.50886	FALSE	0.729927	FALSE	0.159923	FALSE
3L	7500000:7650000	1	10	9	1	10	0	0	nan	FALSE	nan	FALSE	0.483092	FALSE	0.754432	FALSE	0.364964	FALSE	0.159923	FALSE
X	15150000:15300000	1	10	9	1	5	5	0	2.87356	FALSE	nan	FALSE	0.483092	FALSE	0.754432	FALSE	0.364964	FALSE	0.159923	FALSE
X	15300000:15450000	6	10	9	1	9	1	0	0.574713	FALSE	nan	FALSE	0.483092	FALSE	0.754432	FALSE	0.364964	FALSE	0.959539	FALSE
X	1650000:1800000	1	10	9	1	8	2	0	1.14943	FALSE	nan	FALSE	0.483092	FALSE	0.754432	FALSE	0.364964	FALSE	0.159923	FALSE
2R	17550000:17700000	1	31	28	3	26	5	1	0.926956	FALSE	0.430108	FALSE	0.467508	FALSE	2.33874	FALSE	1.09489	FALSE	0.159923	FALSE
3L	3900000:4050000	0	21	19	2	20	1	1	0.273673	FALSE	0.634921	FALSE	0.460087	FALSE	1.58431	FALSE	0.729927	FALSE	nan	FALSE
3L	7200000:7350000	0	21	19	2	19	2	1	0.547345	FALSE	0.634921	FALSE	0.460087	FALSE	1.58431	FALSE	0.729927	FALSE	nan	FALSE
2L	4950000:5100000	2	42	38	4	39	3	0	0.410509	FALSE	nan	FALSE	0.460087	FALSE	3.16862	TRUE	1.45985	FALSE	0.319846	FALSE
X	11550000:11700000	3	21	19	2	19	2	0	0.547345	FALSE	nan	FALSE	0.460087	FALSE	1.58431	FALSE	0.729927	FALSE	0.47977	FALSE
2L	6000000:6150000	2	33	30	3	30	3	1	0.522466	FALSE	0.40404	FALSE	0.439174	FALSE	2.48963	FALSE	1.09489	FALSE	0.319846	FALSE
2L	20400000:20550000	10	11	10	1	9	2	1	1.04493	FALSE	1.21212	FALSE	0.439174	FALSE	0.829876	FALSE	0.364964	FALSE	1.59923	TRUE
2L	22050000:22200000	85	11	10	1	6	5	1	2.61233	FALSE	1.21212	FALSE	0.439174	FALSE	0.829876	FALSE	0.364964	FALSE	13.5935	TRUE
3L	2100000:2250000	1	11	10	1	9	2	1	1.04493	FALSE	1.21212	FALSE	0.439174	FALSE	0.829876	FALSE	0.364964	FALSE	0.159923	FALSE
3R	13050000:13200000	3	11	10	1	8	3	1	1.5674	FALSE	1.21212	FALSE	0.439174	FALSE	0.829876	FALSE	0.364964	FALSE	0.47977	FALSE
X	6300000:6450000	4	11	10	1	10	1	1	0.522466	FALSE	1.21212	FALSE	0.439174	FALSE	0.829876	FALSE	0.364964	FALSE	0.639693	FALSE
2L	17400000:17550000	3	22	20	2	19	3	0	0.783699	FALSE	nan	FALSE	0.439174	FALSE	1.65975	FALSE	0.729927	FALSE	0.47977	FALSE
2L	2850000:3000000	2	22	20	2	22	0	0	nan	FALSE	nan	FALSE	0.439174	FALSE	1.65975	FALSE	0.729927	FALSE	0.319846	FALSE
3L	12450000:12600000	0	22	20	2	20	2	0	0.522466	FALSE	nan	FALSE	0.439174	FALSE	1.65975	FALSE	0.729927	FALSE	nan	FALSE
3L	1350000:1500000	3	11	10	1	10	1	0	0.522466	FALSE	nan	FALSE	0.439174	FALSE	0.829876	FALSE	0.364964	FALSE	0.47977	FALSE
3R	16350000:16500000	0	22	20	2	19	3	0	0.783699	FALSE	nan	FALSE	0.439174	FALSE	1.65975	FALSE	0.729927	FALSE	nan	FALSE
4	1050000:1200000	70	11	10	1	11	0	0	nan	FALSE	nan	FALSE	0.439174	FALSE	0.829876	FALSE	0.364964	FALSE	11.1946	TRUE
X	4050000:4200000	3	11	10	1	10	1	0	0.522466	FALSE	nan	FALSE	0.439174	FALSE	0.829876	FALSE	0.364964	FALSE	0.47977	FALSE
2R	15900000:16050000	0	23	21	2	23	0	0	nan	FALSE	nan	FALSE	0.42008	FALSE	1.73519	FALSE	0.729927	FALSE	nan	FALSE
2R	24900000:25050000	1	23	21	2	23	0	0	nan	FALSE	nan	FALSE	0.42008	FALSE	1.73519	FALSE	0.729927	FALSE	0.159923	FALSE
2R	21600000:21750000	2	36	33	3	31	5	1	0.798212	FALSE	0.37037	FALSE	0.402576	FALSE	2.71596	FALSE	1.09489	FALSE	0.319846	FALSE
2L	2100000:2250000	2	24	22	2	22	2	1	0.478927	FALSE	0.555556	FALSE	0.402576	FALSE	1.81064	FALSE	0.729927	FALSE	0.319846	FALSE
2L	21150000:21300000	30	24	22	2	23	1	1	0.239464	FALSE	0.555556	FALSE	0.402576	FALSE	1.81064	FALSE	0.729927	FALSE	4.7977	TRUE
3R	15750000:15900000	2	24	22	2	17	7	1	1.67625	FALSE	0.555556	FALSE	0.402576	FALSE	1.81064	FALSE	0.729927	FALSE	0.319846	FALSE
3R	20550000:20700000	2	24	22	2	22	2	1	0.478927	FALSE	0.555556	FALSE	0.402576	FALSE	1.81064	FALSE	0.729927	FALSE	0.319846	FALSE
2L	12300000:12450000	1	12	11	1	11	1	1	0.478927	FALSE	1.11111	FALSE	0.402576	FALSE	0.905319	FALSE	0.364964	FALSE	0.159923	FALSE
2L	13650000:13800000	3	12	11	1	11	1	1	0.478927	FALSE	1.11111	FALSE	0.402576	FALSE	0.905319	FALSE	0.364964	FALSE	0.47977	FALSE
3R	4650000:4800000	21	12	11	1	11	1	1	0.478927	FALSE	1.11111	FALSE	0.402576	FALSE	0.905319	FALSE	0.364964	FALSE	3.35839	TRUE
X	4650000:4800000	6	12	11	1	8	4	1	1.91571	FALSE	1.11111	FALSE	0.402576	FALSE	0.905319	FALSE	0.364964	FALSE	0.959539	FALSE
2L	14250000:14400000	2	12	11	1	10	2	0	0.957854	FALSE	nan	FALSE	0.402576	FALSE	0.905319	FALSE	0.364964	FALSE	0.319846	FALSE
2L	19650000:19800000	9	12	11	1	10	2	0	0.957854	FALSE	nan	FALSE	0.402576	FALSE	0.905319	FALSE	0.364964	FALSE	1.43931	TRUE
2L	3750000:3900000	0	12	11	1	12	0	0	nan	FALSE	nan	FALSE	0.402576	FALSE	0.905319	FALSE	0.364964	FALSE	nan	FALSE
2R	11550000:11700000	2	12	11	1	12	0	0	nan	FALSE	nan	FALSE	0.402576	FALSE	0.905319	FALSE	0.364964	FALSE	0.319846	FALSE
2R	16350000:16500000	2	12	11	1	11	1	0	0.478927	FALSE	nan	FALSE	0.402576	FALSE	0.905319	FALSE	0.364964	FALSE	0.319846	FALSE
3L	21000000:21150000	4	12	11	1	9	3	0	1.43678	FALSE	nan	FALSE	0.402576	FALSE	0.905319	FALSE	0.364964	FALSE	0.639693	FALSE
3R	19350000:19500000	2	12	11	1	8	4	0	1.91571	FALSE	nan	FALSE	0.402576	FALSE	0.905319	FALSE	0.364964	FALSE	0.319846	FALSE
3R	24000000:24150000	3	24	22	2	24	0	0	nan	FALSE	nan	FALSE	0.402576	FALSE	1.81064	FALSE	0.729927	FALSE	0.47977	FALSE
X	17700000:17850000	1	12	11	1	12	0	0	nan	FALSE	nan	FALSE	0.402576	FALSE	0.905319	FALSE	0.364964	FALSE	0.159923	FALSE
2R	24450000:24600000	0	25	23	2	23	2	1	0.45977	FALSE	0.533333	FALSE	0.386473	FALSE	1.88608	FALSE	0.729927	FALSE	nan	FALSE
3L	20250000:20400000	9	25	23	2	25	0	0	nan	FALSE	nan	FALSE	0.386473	FALSE	1.88608	FALSE	0.729927	FALSE	1.43931	TRUE
2L	13350000:13500000	5	26	24	2	22	4	1	0.884173	FALSE	0.512821	FALSE	0.371609	FALSE	1.96152	FALSE	0.729927	FALSE	0.799616	FALSE
2R	10200000:10350000	0	13	12	1	8	5	1	2.21043	FALSE	1.02564	FALSE	0.371609	FALSE	0.980762	FALSE	0.364964	FALSE	nan	FALSE
2L	11850000:12000000	1	13	12	1	10	3	0	1.32626	FALSE	nan	FALSE	0.371609	FALSE	0.980762	FALSE	0.364964	FALSE	0.159923	FALSE
2L	2700000:2850000	2	26	24	2	25	1	0	0.221043	FALSE	nan	FALSE	0.371609	FALSE	1.96152	FALSE	0.729927	FALSE	0.319846	FALSE
3R	9600000:9750000	1	26	24	2	23	3	0	0.66313	FALSE	nan	FALSE	0.371609	FALSE	1.96152	FALSE	0.729927	FALSE	0.159923	FALSE
X	18600000:18750000	1	13	12	1	13	0	0	nan	FALSE	nan	FALSE	0.371609	FALSE	0.980762	FALSE	0.364964	FALSE	0.159923	FALSE
3R	30000000:30150000	2	27	25	2	25	2	1	0.425713	FALSE	0.493827	FALSE	0.357846	FALSE	2.03697	FALSE	0.729927	FALSE	0.319846	FALSE
2R	10800000:10950000	4	27	25	2	27	0	0	nan	FALSE	nan	FALSE	0.357846	FALSE	2.03697	FALSE	0.729927	FALSE	0.639693	FALSE
3R	11550000:11700000	1	27	25	2	23	4	0	0.851426	FALSE	nan	FALSE	0.357846	FALSE	2.03697	FALSE	0.729927	FALSE	0.159923	FALSE
3R	12900000:13050000	1	27	25	2	22	5	0	1.06428	FALSE	nan	FALSE	0.357846	FALSE	2.03697	FALSE	0.729927	FALSE	0.159923	FALSE
2R	24000000:24150000	0	41	38	3	40	1	1	0.140174	FALSE	0.325203	FALSE	0.353482	FALSE	3.09317	TRUE	1.09489	FALSE	nan	FALSE
2L	18900000:19050000	7	28	26	2	23	5	2	1.02627	FALSE	0.952381	FALSE	0.345066	FALSE	2.11241	FALSE	0.729927	FALSE	1.11946	FALSE
X	21000000:21150000	24	14	13	1	12	2	1	0.821018	FALSE	0.952381	FALSE	0.345066	FALSE	1.05621	FALSE	0.364964	FALSE	3.83816	TRUE
X	10350000:10500000	2	14	13	1	12	2	0	0.821018	FALSE	nan	FALSE	0.345066	FALSE	1.05621	FALSE	0.364964	FALSE	0.319846	FALSE
X	6000000:6150000	0	14	13	1	12	2	0	0.821018	FALSE	nan	FALSE	0.345066	FALSE	1.05621	FALSE	0.364964	FALSE	nan	FALSE
3R	9450000:9600000	0	29	27	2	28	1	0	0.198177	FALSE	nan	FALSE	0.333167	FALSE	2.18785	FALSE	0.729927	FALSE	nan	FALSE
2R	13050000:13200000	2	15	14	1	13	2	1	0.766284	FALSE	0.888889	FALSE	0.322061	FALSE	1.13165	FALSE	0.364964	FALSE	0.319846	FALSE
X	11250000:11400000	2	15	14	1	12	3	1	1.14943	FALSE	0.888889	FALSE	0.322061	FALSE	1.13165	FALSE	0.364964	FALSE	0.319846	FALSE
2L	18000000:18150000	3	15	14	1	9	6	0	2.29885	FALSE	nan	FALSE	0.322061	FALSE	1.13165	FALSE	0.364964	FALSE	0.47977	FALSE
2R	9450000:9600000	3	15	14	1	14	1	0	0.383142	FALSE	nan	FALSE	0.322061	FALSE	1.13165	FALSE	0.364964	FALSE	0.47977	FALSE
3R	7800000:7950000	5	15	14	1	15	0	0	nan	FALSE	nan	FALSE	0.322061	FALSE	1.13165	FALSE	0.364964	FALSE	0.799616	FALSE
X	17550000:17700000	4	15	14	1	13	2	0	0.766284	FALSE	nan	FALSE	0.322061	FALSE	1.13165	FALSE	0.364964	FALSE	0.639693	FALSE
2R	16200000:16350000	2	31	29	2	25	6	0	1.11235	FALSE	nan	FALSE	0.311672	FALSE	2.33874	FALSE	0.729927	FALSE	0.319846	FALSE
2R	16500000:16650000	1	16	15	1	14	2	0	0.718391	FALSE	nan	FALSE	0.301932	FALSE	1.20709	FALSE	0.364964	FALSE	0.159923	FALSE
2R	6750000:6900000	3	16	15	1	13	3	0	1.07759	FALSE	nan	FALSE	0.301932	FALSE	1.20709	FALSE	0.364964	FALSE	0.47977	FALSE
3L	19950000:20100000	4	16	15	1	12	4	0	1.43678	FALSE	nan	FALSE	0.301932	FALSE	1.20709	FALSE	0.364964	FALSE	0.639693	FALSE
3R	19050000:19200000	7	16	15	1	14	2	0	0.718391	FALSE	nan	FALSE	0.301932	FALSE	1.20709	FALSE	0.364964	FALSE	1.11946	FALSE
X	15000000:15150000	5	16	15	1	15	1	0	0.359195	FALSE	nan	FALSE	0.301932	FALSE	1.20709	FALSE	0.364964	FALSE	0.799616	FALSE
2L	10200000:10350000	1	49	46	3	46	3	1	0.351865	FALSE	0.272109	FALSE	0.29577	FALSE	3.69672	TRUE	1.09489	FALSE	0.159923	FALSE
X	1950000:2100000	1	17	16	1	15	2	1	0.676133	FALSE	0.784314	FALSE	0.284172	FALSE	1.28253	FALSE	0.364964	FALSE	0.159923	FALSE
2L	300000:450000	1	17	16	1	14	3	0	1.0142	FALSE	nan	FALSE	0.284172	FALSE	1.28253	FALSE	0.364964	FALSE	0.159923	FALSE
2R	12000000:12150000	2	17	16	1	15	2	0	0.676133	FALSE	nan	FALSE	0.284172	FALSE	1.28253	FALSE	0.364964	FALSE	0.319846	FALSE
2R	24150000:24300000	3	17	16	1	15	2	0	0.676133	FALSE	nan	FALSE	0.284172	FALSE	1.28253	FALSE	0.364964	FALSE	0.47977	FALSE
2R	22350000:22500000	4	18	17	1	15	3	1	0.957854	FALSE	0.740741	FALSE	0.268384	FALSE	1.35798	FALSE	0.364964	FALSE	0.639693	FALSE
3R	14250000:14400000	1	18	17	1	15	3	0	0.957854	FALSE	nan	FALSE	0.268384	FALSE	1.35798	FALSE	0.364964	FALSE	0.159923	FALSE
3R	18300000:18450000	4	18	17	1	17	1	0	0.319285	FALSE	nan	FALSE	0.268384	FALSE	1.35798	FALSE	0.364964	FALSE	0.639693	FALSE
X	16500000:16650000	4	18	17	1	15	3	0	0.957854	FALSE	nan	FALSE	0.268384	FALSE	1.35798	FALSE	0.364964	FALSE	0.639693	FALSE
3R	18150000:18300000	4	37	35	2	33	4	1	0.621311	FALSE	0.36036	FALSE	0.261131	FALSE	2.7914	FALSE	0.729927	FALSE	0.639693	FALSE
3L	6900000:7050000	1	19	18	1	13	6	1	1.81488	FALSE	0.701754	FALSE	0.254259	FALSE	1.43342	FALSE	0.364964	FALSE	0.159923	FALSE
2L	16650000:16800000	5	19	18	1	17	2	0	0.604961	FALSE	nan	FALSE	0.254259	FALSE	1.43342	FALSE	0.364964	FALSE	0.799616	FALSE
3L	12000000:12150000	0	19	18	1	14	5	0	1.5124	FALSE	nan	FALSE	0.254259	FALSE	1.43342	FALSE	0.364964	FALSE	nan	FALSE
3L	12750000:12900000	1	19	18	1	15	4	0	1.20992	FALSE	nan	FALSE	0.254259	FALSE	1.43342	FALSE	0.364964	FALSE	0.159923	FALSE
3R	5250000:5400000	5	19	18	1	15	4	0	1.20992	FALSE	nan	FALSE	0.254259	FALSE	1.43342	FALSE	0.364964	FALSE	0.799616	FALSE
3R	8550000:8700000	2	19	18	1	17	2	0	0.604961	FALSE	nan	FALSE	0.254259	FALSE	1.43342	FALSE	0.364964	FALSE	0.319846	FALSE
X	10800000:10950000	1	19	18	1	15	4	0	1.20992	FALSE	nan	FALSE	0.254259	FALSE	1.43342	FALSE	0.364964	FALSE	0.159923	FALSE
X	7800000:7950000	1	20	19	1	19	1	1	0.287356	FALSE	0.666667	FALSE	0.241546	FALSE	1.50886	FALSE	0.364964	FALSE	0.159923	FALSE
3R	5400000:5550000	3	20	19	1	18	2	0	0.574713	FALSE	nan	FALSE	0.241546	FALSE	1.50886	FALSE	0.364964	FALSE	0.47977	FALSE
X	16350000:16500000	1	20	19	1	19	1	0	0.287356	FALSE	nan	FALSE	0.241546	FALSE	1.50886	FALSE	0.364964	FALSE	0.159923	FALSE
2R	7500000:7650000	5	21	20	1	18	3	1	0.821018	FALSE	0.634921	FALSE	0.230044	FALSE	1.58431	FALSE	0.364964	FALSE	0.799616	FALSE
2R	6900000:7050000	9	21	20	1	20	1	0	0.273673	FALSE	nan	FALSE	0.230044	FALSE	1.58431	FALSE	0.364964	FALSE	1.43931	TRUE
3R	4350000:4500000	28	21	20	1	19	2	0	0.547345	FALSE	nan	FALSE	0.230044	FALSE	1.58431	FALSE	0.364964	FALSE	4.47785	TRUE
3R	9300000:9450000	3	21	20	1	19	2	0	0.547345	FALSE	nan	FALSE	0.230044	FALSE	1.58431	FALSE	0.364964	FALSE	0.47977	FALSE
2L	10350000:10500000	2	44	42	2	42	2	1	0.261233	FALSE	0.30303	FALSE	0.219587	FALSE	3.3195	TRUE	0.729927	FALSE	0.319846	FALSE
2R	22500000:22650000	2	22	21	1	16	6	1	1.5674	FALSE	0.606061	FALSE	0.219587	FALSE	1.65975	FALSE	0.364964	FALSE	0.319846	FALSE
2L	150000:300000	5	23	22	1	21	2	0	0.49975	FALSE	nan	FALSE	0.21004	FALSE	1.73519	FALSE	0.364964	FALSE	0.799616	FALSE
2R	14100000:14250000	3	23	22	1	22	1	0	0.249875	FALSE	nan	FALSE	0.21004	FALSE	1.73519	FALSE	0.364964	FALSE	0.47977	FALSE
2R	10350000:10500000	4	24	23	1	14	10	0	2.39464	FALSE	nan	FALSE	0.201288	FALSE	1.81064	FALSE	0.364964	FALSE	0.639693	FALSE
3L	11700000:11850000	4	24	23	1	21	3	0	0.718391	FALSE	nan	FALSE	0.201288	FALSE	1.81064	FALSE	0.364964	FALSE	0.639693	FALSE
3R	23850000:24000000	2	25	24	1	24	1	0	0.229885	FALSE	nan	FALSE	0.193237	FALSE	1.88608	FALSE	0.364964	FALSE	0.319846	FALSE
X	1800000:1950000	4	25	24	1	25	0	0	nan	FALSE	nan	FALSE	0.193237	FALSE	1.88608	FALSE	0.364964	FALSE	0.639693	FALSE
3R	7050000:7200000	7	27	26	1	23	4	0	0.851426	FALSE	nan	FALSE	0.178923	FALSE	2.03697	FALSE	0.364964	FALSE	1.11946	FALSE
3R	8700000:8850000	1	28	27	1	20	8	0	1.64204	FALSE	nan	FALSE	0.172533	FALSE	2.11241	FALSE	0.364964	FALSE	0.159923	FALSE
3R	15150000:15300000	1	31	30	1	29	2	0	0.370782	FALSE	nan	FALSE	0.155836	FALSE	2.33874	FALSE	0.364964	FALSE	0.159923	FALSE
3L	150000:300000	3	32	31	1	29	3	0	0.538793	FALSE	nan	FALSE	0.150966	FALSE	2.41418	FALSE	0.364964	FALSE	0.47977	FALSE
3R	5550000:5700000	6	36	35	1	36	0	0	nan	FALSE	nan	FALSE	0.134192	FALSE	2.71596	FALSE	0.364964	FALSE	0.959539	FALSE

## Sheet: Aedes
chromosome	bin	protein_coding	stage_non-specific	stage_specific	conserved	diptera_specific	diptera_and_stage_specific	diptera_specific_assuming_protein_coding_dist_FE	diptera_specific_assuming_protein_coding_dist_FE_outlier	diptera_and_stage_specific_assuming_protein_coding_dist_FE	diptera_stage_specific_assuming_protein_coding_dist_FE_outlier	stage_specific_assuming_protein_coding_dist_FE	stage_specific_assuming_protein_coding_dist_FE_outlier
2	129600000:130800000	3	1	2	1	2	2	nan	FALSE	nan	FALSE	nan	FALSE
2	42000000:43200000	4	1	3	2	2	2	nan	FALSE	nan	FALSE	nan	FALSE
3	150000000:151200000	4	2	2	2	2	2	nan	FALSE	nan	FALSE	nan	FALSE
1	116400000:117600000	3	2	1	2	1	1	nan	FALSE	nan	FALSE	nan	FALSE
1	211200000:212400000	4	3	1	3	1	1	nan	FALSE	nan	FALSE	nan	FALSE
1	240000000:241200000	1	0	1	0	1	1	nan	FALSE	nan	FALSE	nan	FALSE
1	78000000:79200000	4	2	2	3	1	1	nan	FALSE	nan	FALSE	nan	FALSE
1	99600000:100800000	3	2	1	1	2	1	nan	FALSE	nan	FALSE	nan	FALSE
3	136800000:138000000	4	2	2	3	1	1	nan	FALSE	nan	FALSE	nan	FALSE
3	181200000:182400000	4	2	2	3	1	1	nan	FALSE	nan	FALSE	nan	FALSE
3	231600000:232800000	2	1	1	1	1	1	nan	FALSE	nan	FALSE	nan	FALSE
3	289200000:290400000	2	1	1	1	1	1	nan	FALSE	nan	FALSE	nan	FALSE
3	302400000:303600000	3	1	2	2	1	1	nan	FALSE	nan	FALSE	nan	FALSE
3	324000000:325200000	3	1	2	2	1	1	nan	FALSE	nan	FALSE	nan	FALSE
3	356400000:357600000	2	1	1	1	1	1	nan	FALSE	nan	FALSE	nan	FALSE
3	392400000:393600000	2	0	2	1	1	1	nan	FALSE	nan	FALSE	nan	FALSE
3	57600000:58800000	2	1	1	1	1	1	nan	FALSE	nan	FALSE	nan	FALSE
3	70800000:72000000	2	1	1	1	1	1	nan	FALSE	nan	FALSE	nan	FALSE
1	0:1200000	17	13	4	17	0	0	nan	FALSE	nan	FALSE	0.822707	FALSE
1	100800000:102000000	24	13	11	24	0	0	nan	FALSE	nan	FALSE	1.60256	FALSE
1	102000000:103200000	6	5	1	6	0	0	nan	FALSE	nan	FALSE	0.582751	FALSE
1	105600000:106800000	1	0	1	1	0	0	nan	FALSE	nan	FALSE	nan	FALSE
1	10800000:12000000	10	10	0	10	0	0	nan	FALSE	nan	FALSE	nan	FALSE
1	112800000:114000000	2	2	0	2	0	0	nan	FALSE	nan	FALSE	nan	FALSE
1	114000000:115200000	1	1	0	1	0	0	nan	FALSE	nan	FALSE	nan	FALSE
1	115200000:116400000	8	7	1	8	0	0	nan	FALSE	nan	FALSE	0.437063	FALSE
1	117600000:118800000	4	1	3	4	0	0	nan	FALSE	nan	FALSE	nan	FALSE
1	120000000:121200000	4	2	2	4	0	0	nan	FALSE	nan	FALSE	nan	FALSE
1	1200000:2400000	12	11	1	12	0	0	nan	FALSE	nan	FALSE	0.291375	FALSE
1	123600000:124800000	6	4	2	6	0	0	nan	FALSE	nan	FALSE	1.1655	FALSE
1	124800000:126000000	4	3	1	3	1	0	nan	FALSE	nan	FALSE	nan	FALSE
1	126000000:127200000	6	5	1	6	0	0	nan	FALSE	nan	FALSE	0.582751	FALSE
1	127200000:128400000	9	7	2	9	0	0	nan	FALSE	nan	FALSE	0.777001	FALSE
1	129600000:130800000	7	6	1	7	0	0	nan	FALSE	nan	FALSE	0.4995	FALSE
1	132000000:133200000	1	1	0	1	0	0	nan	FALSE	nan	FALSE	nan	FALSE
1	13200000:14400000	11	10	1	11	0	0	nan	FALSE	nan	FALSE	0.317864	FALSE
1	133200000:134400000	3	3	0	3	0	0	nan	FALSE	nan	FALSE	nan	FALSE
1	134400000:135600000	13	10	3	13	0	0	nan	FALSE	nan	FALSE	0.806885	FALSE
1	136800000:138000000	15	12	3	15	0	0	nan	FALSE	nan	FALSE	0.699301	FALSE
1	139200000:140400000	12	11	1	12	0	0	nan	FALSE	nan	FALSE	0.291375	FALSE
1	140400000:141600000	6	4	2	6	0	0	nan	FALSE	nan	FALSE	1.1655	FALSE
1	142800000:144000000	15	13	2	15	0	0	nan	FALSE	nan	FALSE	0.4662	FALSE
1	14400000:15600000	10	7	3	10	0	0	nan	FALSE	nan	FALSE	1.04895	FALSE
1	147600000:148800000	11	6	5	11	0	0	nan	FALSE	nan	FALSE	1.58932	FALSE
1	148800000:150000000	11	7	4	11	0	0	nan	FALSE	nan	FALSE	1.27146	FALSE
1	151200000:152400000	2	1	1	2	0	0	nan	FALSE	nan	FALSE	nan	FALSE
1	152400000:153600000	3	3	0	3	0	0	nan	FALSE	nan	FALSE	nan	FALSE
1	153600000:154800000	8	7	1	8	0	0	nan	FALSE	nan	FALSE	0.437063	FALSE
1	156000000:157200000	11	10	1	11	0	0	nan	FALSE	nan	FALSE	0.317864	FALSE
1	15600000:16800000	12	11	1	12	0	0	nan	FALSE	nan	FALSE	0.291375	FALSE
1	157200000:158400000	12	10	2	12	0	0	nan	FALSE	nan	FALSE	0.582751	FALSE
1	160800000:162000000	7	6	1	7	0	0	nan	FALSE	nan	FALSE	0.4995	FALSE
1	162000000:163200000	6	2	4	6	0	0	nan	FALSE	nan	FALSE	2.331	FALSE
1	163200000:164400000	2	0	2	2	0	0	nan	FALSE	nan	FALSE	nan	FALSE
1	164400000:165600000	1	0	1	1	0	0	nan	FALSE	nan	FALSE	nan	FALSE
1	165600000:166800000	1	1	0	1	0	0	nan	FALSE	nan	FALSE	nan	FALSE
1	166800000:168000000	6	5	1	6	0	0	nan	FALSE	nan	FALSE	0.582751	FALSE
1	171600000:172800000	2	1	1	2	0	0	nan	FALSE	nan	FALSE	nan	FALSE
1	172800000:174000000	5	4	1	5	0	0	nan	FALSE	nan	FALSE	0.699301	FALSE
1	174000000:175200000	1	0	1	1	0	0	nan	FALSE	nan	FALSE	nan	FALSE
1	178800000:180000000	2	2	0	2	0	0	nan	FALSE	nan	FALSE	nan	FALSE
1	180000000:181200000	3	3	0	3	0	0	nan	FALSE	nan	FALSE	nan	FALSE
1	181200000:182400000	2	2	0	2	0	0	nan	FALSE	nan	FALSE	nan	FALSE
1	182400000:183600000	3	3	0	3	0	0	nan	FALSE	nan	FALSE	nan	FALSE
1	184800000:186000000	5	4	1	5	0	0	nan	FALSE	nan	FALSE	0.699301	FALSE
1	186000000:187200000	4	2	2	4	0	0	nan	FALSE	nan	FALSE	nan	FALSE
1	187200000:188400000	5	2	3	5	0	0	nan	FALSE	nan	FALSE	2.0979	FALSE
1	188400000:189600000	9	8	1	9	0	0	nan	FALSE	nan	FALSE	0.3885	FALSE
1	190800000:192000000	2	1	1	2	0	0	nan	FALSE	nan	FALSE	nan	FALSE
1	192000000:193200000	15	10	5	15	0	0	nan	FALSE	nan	FALSE	1.1655	FALSE
1	19200000:20400000	5	2	3	5	0	0	nan	FALSE	nan	FALSE	2.0979	FALSE
1	196800000:198000000	7	2	5	7	0	0	nan	FALSE	nan	FALSE	2.4975	FALSE
1	198000000:199200000	7	4	3	7	0	0	nan	FALSE	nan	FALSE	1.4985	FALSE
1	200400000:201600000	9	9	0	9	0	0	nan	FALSE	nan	FALSE	nan	FALSE
1	201600000:202800000	13	9	4	13	0	0	nan	FALSE	nan	FALSE	1.07585	FALSE
1	207600000:208800000	8	4	4	8	0	0	nan	FALSE	nan	FALSE	1.74825	FALSE
1	212400000:213600000	12	11	1	12	0	0	nan	FALSE	nan	FALSE	0.291375	FALSE
1	217200000:218400000	11	7	4	11	0	0	nan	FALSE	nan	FALSE	1.27146	FALSE
1	219600000:220800000	12	8	4	12	0	0	nan	FALSE	nan	FALSE	1.1655	FALSE
1	220800000:222000000	1	0	1	1	0	0	nan	FALSE	nan	FALSE	nan	FALSE
1	222000000:223200000	17	15	2	17	0	0	nan	FALSE	nan	FALSE	0.411353	FALSE
1	224400000:225600000	9	6	3	9	0	0	nan	FALSE	nan	FALSE	1.1655	FALSE
1	225600000:226800000	12	9	3	12	0	0	nan	FALSE	nan	FALSE	0.874126	FALSE
1	226800000:228000000	6	4	2	6	0	0	nan	FALSE	nan	FALSE	1.1655	FALSE
1	228000000:229200000	11	8	3	11	0	0	nan	FALSE	nan	FALSE	0.953592	FALSE
1	229200000:230400000	8	6	2	8	0	0	nan	FALSE	nan	FALSE	0.874126	FALSE
1	230400000:231600000	6	4	2	6	0	0	nan	FALSE	nan	FALSE	1.1655	FALSE
1	232800000:234000000	2	2	0	2	0	0	nan	FALSE	nan	FALSE	nan	FALSE
1	234000000:235200000	5	3	2	5	0	0	nan	FALSE	nan	FALSE	1.3986	FALSE
1	235200000:236400000	7	2	5	7	0	0	nan	FALSE	nan	FALSE	2.4975	FALSE
1	236400000:237600000	1	1	0	1	0	0	nan	FALSE	nan	FALSE	nan	FALSE
1	237600000:238800000	8	5	3	8	0	0	nan	FALSE	nan	FALSE	1.31119	FALSE
1	238800000:240000000	4	4	0	3	1	0	nan	FALSE	nan	FALSE	nan	FALSE
1	24000000:25200000	15	14	1	15	0	0	nan	FALSE	nan	FALSE	0.2331	FALSE
1	2400000:3600000	15	15	0	15	0	0	nan	FALSE	nan	FALSE	nan	FALSE
1	242400000:243600000	17	13	4	17	0	0	nan	FALSE	nan	FALSE	0.822707	FALSE
1	243600000:244800000	6	5	1	6	0	0	nan	FALSE	nan	FALSE	0.582751	FALSE
1	244800000:246000000	1	0	1	1	0	0	nan	FALSE	nan	FALSE	nan	FALSE
1	246000000:247200000	18	14	4	18	0	0	nan	FALSE	nan	FALSE	0.777001	FALSE
1	248400000:249600000	8	7	1	8	0	0	nan	FALSE	nan	FALSE	0.437063	FALSE
1	249600000:250800000	13	12	1	13	0	0	nan	FALSE	nan	FALSE	0.268962	FALSE
1	250800000:252000000	2	1	1	2	0	0	nan	FALSE	nan	FALSE	nan	FALSE
1	252000000:253200000	4	3	1	4	0	0	nan	FALSE	nan	FALSE	nan	FALSE
1	253200000:254400000	2	1	1	2	0	0	nan	FALSE	nan	FALSE	nan	FALSE
1	255600000:256800000	11	8	3	11	0	0	nan	FALSE	nan	FALSE	0.953592	FALSE
1	256800000:258000000	7	5	2	7	0	0	nan	FALSE	nan	FALSE	0.999001	FALSE
1	259200000:260400000	6	6	0	6	0	0	nan	FALSE	nan	FALSE	nan	FALSE
1	261600000:262800000	7	0	7	7	0	0	nan	FALSE	nan	FALSE	3.4965	TRUE
1	262800000:264000000	8	0	8	8	0	0	nan	FALSE	nan	FALSE	3.4965	TRUE
1	264000000:265200000	8	2	6	8	0	0	nan	FALSE	nan	FALSE	2.62238	FALSE
1	265200000:266400000	5	5	0	5	0	0	nan	FALSE	nan	FALSE	nan	FALSE
1	266400000:267600000	7	5	2	7	0	0	nan	FALSE	nan	FALSE	0.999001	FALSE
1	272400000:273600000	3	3	0	3	0	0	nan	FALSE	nan	FALSE	nan	FALSE
1	273600000:274800000	2	1	1	2	0	0	nan	FALSE	nan	FALSE	nan	FALSE
1	274800000:276000000	2	1	1	2	0	0	nan	FALSE	nan	FALSE	nan	FALSE
1	279600000:280800000	8	0	8	8	0	0	nan	FALSE	nan	FALSE	3.4965	TRUE
1	282000000:283200000	5	2	3	5	0	0	nan	FALSE	nan	FALSE	2.0979	FALSE
1	283200000:284400000	1	0	1	1	0	0	nan	FALSE	nan	FALSE	nan	FALSE
1	286800000:288000000	6	5	1	6	0	0	nan	FALSE	nan	FALSE	0.582751	FALSE
1	288000000:289200000	17	15	2	17	0	0	nan	FALSE	nan	FALSE	0.411353	FALSE
1	291600000:292800000	11	9	2	11	0	0	nan	FALSE	nan	FALSE	0.635728	FALSE
1	292800000:294000000	1	1	0	1	0	0	nan	FALSE	nan	FALSE	nan	FALSE
1	294000000:295200000	9	8	1	9	0	0	nan	FALSE	nan	FALSE	0.3885	FALSE
1	297600000:298800000	9	8	1	9	0	0	nan	FALSE	nan	FALSE	0.3885	FALSE
1	298800000:300000000	16	7	9	16	0	0	nan	FALSE	nan	FALSE	1.96678	FALSE
1	30000000:31200000	10	8	2	10	0	0	nan	FALSE	nan	FALSE	0.699301	FALSE
1	303600000:304800000	20	12	8	20	0	0	nan	FALSE	nan	FALSE	1.3986	FALSE
1	307200000:308400000	23	18	5	23	0	0	nan	FALSE	nan	FALSE	0.760109	FALSE
1	308400000:309600000	2	2	0	2	0	0	nan	FALSE	nan	FALSE	nan	FALSE
1	309600000:310800000	5	3	2	5	0	0	nan	FALSE	nan	FALSE	1.3986	FALSE
1	34800000:36000000	19	10	9	19	0	0	nan	FALSE	nan	FALSE	1.65624	FALSE
1	36000000:37200000	2	2	0	2	0	0	nan	FALSE	nan	FALSE	nan	FALSE
1	3600000:4800000	9	9	0	9	0	0	nan	FALSE	nan	FALSE	nan	FALSE
1	38400000:39600000	2	2	0	2	0	0	nan	FALSE	nan	FALSE	nan	FALSE
1	40800000:42000000	1	1	0	1	0	0	nan	FALSE	nan	FALSE	nan	FALSE
1	43200000:44400000	9	6	3	9	0	0	nan	FALSE	nan	FALSE	1.1655	FALSE
1	46800000:48000000	12	11	1	12	0	0	nan	FALSE	nan	FALSE	0.291375	FALSE
1	48000000:49200000	6	5	1	6	0	0	nan	FALSE	nan	FALSE	0.582751	FALSE
1	4800000:6000000	4	4	0	4	0	0	nan	FALSE	nan	FALSE	nan	FALSE
1	49200000:50400000	3	1	2	3	0	0	nan	FALSE	nan	FALSE	nan	FALSE
1	50400000:51600000	11	10	1	11	0	0	nan	FALSE	nan	FALSE	0.317864	FALSE
1	51600000:52800000	7	4	3	7	0	0	nan	FALSE	nan	FALSE	1.4985	FALSE
1	52800000:54000000	14	11	3	14	0	0	nan	FALSE	nan	FALSE	0.749251	FALSE
1	54000000:55200000	12	12	0	12	0	0	nan	FALSE	nan	FALSE	nan	FALSE
1	55200000:56400000	8	5	3	8	0	0	nan	FALSE	nan	FALSE	1.31119	FALSE
1	57600000:58800000	9	8	1	9	0	0	nan	FALSE	nan	FALSE	0.3885	FALSE
1	58800000:60000000	11	9	2	11	0	0	nan	FALSE	nan	FALSE	0.635728	FALSE
1	60000000:61200000	13	12	1	13	0	0	nan	FALSE	nan	FALSE	0.268962	FALSE
1	62400000:63600000	6	4	2	6	0	0	nan	FALSE	nan	FALSE	1.1655	FALSE
1	70800000:72000000	15	12	3	15	0	0	nan	FALSE	nan	FALSE	0.699301	FALSE
1	7200000:8400000	2	0	2	2	0	0	nan	FALSE	nan	FALSE	nan	FALSE
1	74400000:75600000	5	3	2	5	0	0	nan	FALSE	nan	FALSE	1.3986	FALSE
1	75600000:76800000	4	4	0	4	0	0	nan	FALSE	nan	FALSE	nan	FALSE
1	76800000:78000000	2	2	0	2	0	0	nan	FALSE	nan	FALSE	nan	FALSE
1	79200000:80400000	3	1	2	3	0	0	nan	FALSE	nan	FALSE	nan	FALSE
1	81600000:82800000	8	3	5	8	0	0	nan	FALSE	nan	FALSE	2.18531	FALSE
1	87600000:88800000	7	5	2	7	0	0	nan	FALSE	nan	FALSE	0.999001	FALSE
1	88800000:90000000	10	8	2	10	0	0	nan	FALSE	nan	FALSE	0.699301	FALSE
1	90000000:91200000	16	13	3	16	0	0	nan	FALSE	nan	FALSE	0.655594	FALSE
1	92400000:93600000	15	14	1	15	0	0	nan	FALSE	nan	FALSE	0.2331	FALSE
1	93600000:94800000	8	4	4	8	0	0	nan	FALSE	nan	FALSE	1.74825	FALSE
1	9600000:10800000	4	4	0	4	0	0	nan	FALSE	nan	FALSE	nan	FALSE
2	0:1200000	23	19	4	23	0	0	nan	FALSE	nan	FALSE	0.608088	FALSE
2	100800000:102000000	13	11	2	13	0	0	nan	FALSE	nan	FALSE	0.537924	FALSE
2	103200000:104400000	15	10	5	15	0	0	nan	FALSE	nan	FALSE	1.1655	FALSE
2	106800000:108000000	7	4	3	7	0	0	nan	FALSE	nan	FALSE	1.4985	FALSE
2	108000000:109200000	9	8	1	9	0	0	nan	FALSE	nan	FALSE	0.3885	FALSE
2	10800000:12000000	1	0	1	1	0	0	nan	FALSE	nan	FALSE	nan	FALSE
2	110400000:111600000	30	24	6	30	0	0	nan	FALSE	nan	FALSE	0.699301	FALSE
2	114000000:115200000	4	2	2	4	0	0	nan	FALSE	nan	FALSE	nan	FALSE
2	116400000:117600000	4	1	3	4	0	0	nan	FALSE	nan	FALSE	nan	FALSE
2	117600000:118800000	9	6	3	9	0	0	nan	FALSE	nan	FALSE	1.1655	FALSE
2	120000000:121200000	11	10	1	11	0	0	nan	FALSE	nan	FALSE	0.317864	FALSE
2	121200000:122400000	9	8	1	9	0	0	nan	FALSE	nan	FALSE	0.3885	FALSE
2	123600000:124800000	13	12	1	13	0	0	nan	FALSE	nan	FALSE	0.268962	FALSE
2	127200000:128400000	19	15	4	19	0	0	nan	FALSE	nan	FALSE	0.736106	FALSE
2	130800000:132000000	4	2	2	4	0	0	nan	FALSE	nan	FALSE	nan	FALSE
2	132000000:133200000	15	7	8	15	0	0	nan	FALSE	nan	FALSE	1.8648	FALSE
2	133200000:134400000	7	2	5	7	0	0	nan	FALSE	nan	FALSE	2.4975	FALSE
2	136800000:138000000	1	1	0	1	0	0	nan	FALSE	nan	FALSE	nan	FALSE
2	138000000:139200000	5	4	1	5	0	0	nan	FALSE	nan	FALSE	0.699301	FALSE
2	139200000:140400000	9	5	4	9	0	0	nan	FALSE	nan	FALSE	1.554	FALSE
2	142800000:144000000	10	8	2	10	0	0	nan	FALSE	nan	FALSE	0.699301	FALSE
2	145200000:146400000	11	9	2	11	0	0	nan	FALSE	nan	FALSE	0.635728	FALSE
2	147600000:148800000	6	6	0	6	0	0	nan	FALSE	nan	FALSE	nan	FALSE
2	148800000:150000000	9	9	0	9	0	0	nan	FALSE	nan	FALSE	nan	FALSE
2	150000000:151200000	5	2	3	5	0	0	nan	FALSE	nan	FALSE	2.0979	FALSE
2	151200000:152400000	16	13	3	16	0	0	nan	FALSE	nan	FALSE	0.655594	FALSE
2	153600000:154800000	2	0	2	2	0	0	nan	FALSE	nan	FALSE	nan	FALSE
2	15600000:16800000	14	10	4	14	0	0	nan	FALSE	nan	FALSE	0.999001	FALSE
2	158400000:159600000	8	4	4	8	0	0	nan	FALSE	nan	FALSE	1.74825	FALSE
2	159600000:160800000	16	15	1	16	0	0	nan	FALSE	nan	FALSE	0.218531	FALSE
2	163200000:164400000	3	2	1	3	0	0	nan	FALSE	nan	FALSE	nan	FALSE
2	166800000:168000000	3	3	0	3	0	0	nan	FALSE	nan	FALSE	nan	FALSE
2	16800000:18000000	17	15	2	17	0	0	nan	FALSE	nan	FALSE	0.411353	FALSE
2	169200000:170400000	15	14	1	15	0	0	nan	FALSE	nan	FALSE	0.2331	FALSE
2	170400000:171600000	13	6	7	13	0	0	nan	FALSE	nan	FALSE	1.88273	FALSE
2	171600000:172800000	15	9	6	15	0	0	nan	FALSE	nan	FALSE	1.3986	FALSE
2	176400000:177600000	7	2	5	7	0	0	nan	FALSE	nan	FALSE	2.4975	FALSE
2	178800000:180000000	17	15	2	17	0	0	nan	FALSE	nan	FALSE	0.411353	FALSE
2	181200000:182400000	4	4	0	4	0	0	nan	FALSE	nan	FALSE	nan	FALSE
2	183600000:184800000	9	6	3	9	0	0	nan	FALSE	nan	FALSE	1.1655	FALSE
2	184800000:186000000	5	3	2	5	0	0	nan	FALSE	nan	FALSE	1.3986	FALSE
2	187200000:188400000	12	10	2	12	0	0	nan	FALSE	nan	FALSE	0.582751	FALSE
2	188400000:189600000	7	7	0	7	0	0	nan	FALSE	nan	FALSE	nan	FALSE
2	19200000:20400000	12	8	4	12	0	0	nan	FALSE	nan	FALSE	1.1655	FALSE
2	199200000:200400000	13	9	4	13	0	0	nan	FALSE	nan	FALSE	1.07585	FALSE
2	201600000:202800000	1	1	0	1	0	0	nan	FALSE	nan	FALSE	nan	FALSE
2	202800000:204000000	4	4	0	4	0	0	nan	FALSE	nan	FALSE	nan	FALSE
2	20400000:21600000	13	9	4	13	0	0	nan	FALSE	nan	FALSE	1.07585	FALSE
2	206400000:207600000	1	1	0	1	0	0	nan	FALSE	nan	FALSE	nan	FALSE
2	207600000:208800000	3	3	0	3	0	0	nan	FALSE	nan	FALSE	nan	FALSE
2	210000000:211200000	6	6	0	6	0	0	nan	FALSE	nan	FALSE	nan	FALSE
2	212400000:213600000	18	14	4	18	0	0	nan	FALSE	nan	FALSE	0.777001	FALSE
2	214800000:216000000	10	8	2	10	0	0	nan	FALSE	nan	FALSE	0.699301	FALSE
2	216000000:217200000	7	6	1	7	0	0	nan	FALSE	nan	FALSE	0.4995	FALSE
2	21600000:22800000	13	11	2	13	0	0	nan	FALSE	nan	FALSE	0.537924	FALSE
2	218400000:219600000	18	17	1	18	0	0	nan	FALSE	nan	FALSE	0.19425	FALSE
2	219600000:220800000	6	4	2	6	0	0	nan	FALSE	nan	FALSE	1.1655	FALSE
2	223200000:224400000	2	2	0	2	0	0	nan	FALSE	nan	FALSE	nan	FALSE
2	224400000:225600000	12	10	2	12	0	0	nan	FALSE	nan	FALSE	0.582751	FALSE
2	225600000:226800000	14	13	1	14	0	0	nan	FALSE	nan	FALSE	0.24975	FALSE
2	226800000:228000000	18	16	2	18	0	0	nan	FALSE	nan	FALSE	0.3885	FALSE
2	229200000:230400000	3	1	2	3	0	0	nan	FALSE	nan	FALSE	nan	FALSE
2	230400000:231600000	19	17	2	19	0	0	nan	FALSE	nan	FALSE	0.368053	FALSE
2	231600000:232800000	25	22	3	25	0	0	nan	FALSE	nan	FALSE	0.41958	FALSE
2	232800000:234000000	16	13	3	16	0	0	nan	FALSE	nan	FALSE	0.655594	FALSE
2	236400000:237600000	2	2	0	2	0	0	nan	FALSE	nan	FALSE	nan	FALSE
2	237600000:238800000	14	8	6	14	0	0	nan	FALSE	nan	FALSE	1.4985	FALSE
2	238800000:240000000	3	3	0	3	0	0	nan	FALSE	nan	FALSE	nan	FALSE
2	24000000:25200000	10	9	1	10	0	0	nan	FALSE	nan	FALSE	0.34965	FALSE
2	249600000:250800000	7	6	1	7	0	0	nan	FALSE	nan	FALSE	0.4995	FALSE
2	250800000:252000000	12	12	0	12	0	0	nan	FALSE	nan	FALSE	nan	FALSE
2	252000000:253200000	6	6	0	6	0	0	nan	FALSE	nan	FALSE	nan	FALSE
2	253200000:254400000	14	12	2	14	0	0	nan	FALSE	nan	FALSE	0.4995	FALSE
2	254400000:255600000	1	1	0	1	0	0	nan	FALSE	nan	FALSE	nan	FALSE
2	255600000:256800000	14	12	2	14	0	0	nan	FALSE	nan	FALSE	0.4995	FALSE
2	258000000:259200000	5	3	2	5	0	0	nan	FALSE	nan	FALSE	1.3986	FALSE
2	260400000:261600000	9	6	3	9	0	0	nan	FALSE	nan	FALSE	1.1655	FALSE
2	262800000:264000000	9	7	2	9	0	0	nan	FALSE	nan	FALSE	0.777001	FALSE
2	26400000:27600000	14	10	4	14	0	0	nan	FALSE	nan	FALSE	0.999001	FALSE
2	265200000:266400000	4	3	1	4	0	0	nan	FALSE	nan	FALSE	nan	FALSE
2	266400000:267600000	10	5	5	10	0	0	nan	FALSE	nan	FALSE	1.74825	FALSE
2	268800000:270000000	9	8	1	9	0	0	nan	FALSE	nan	FALSE	0.3885	FALSE
2	271200000:272400000	8	8	0	8	0	0	nan	FALSE	nan	FALSE	nan	FALSE
2	272400000:273600000	4	3	1	4	0	0	nan	FALSE	nan	FALSE	nan	FALSE
2	273600000:274800000	19	16	3	19	0	0	nan	FALSE	nan	FALSE	0.552079	FALSE
2	274800000:276000000	10	8	2	10	0	0	nan	FALSE	nan	FALSE	0.699301	FALSE
2	27600000:28800000	3	3	0	3	0	0	nan	FALSE	nan	FALSE	nan	FALSE
2	279600000:280800000	1	0	1	1	0	0	nan	FALSE	nan	FALSE	nan	FALSE
2	282000000:283200000	4	2	2	4	0	0	nan	FALSE	nan	FALSE	nan	FALSE
2	283200000:284400000	4	3	1	4	0	0	nan	FALSE	nan	FALSE	nan	FALSE
2	284400000:285600000	7	4	3	7	0	0	nan	FALSE	nan	FALSE	1.4985	FALSE
2	285600000:286800000	3	2	1	3	0	0	nan	FALSE	nan	FALSE	nan	FALSE
2	288000000:289200000	32	13	19	32	0	0	nan	FALSE	nan	FALSE	2.07605	FALSE
2	291600000:292800000	5	5	0	5	0	0	nan	FALSE	nan	FALSE	nan	FALSE
2	294000000:295200000	7	6	1	7	0	0	nan	FALSE	nan	FALSE	0.4995	FALSE
2	296400000:297600000	7	7	0	7	0	0	nan	FALSE	nan	FALSE	nan	FALSE
2	298800000:300000000	11	7	4	11	0	0	nan	FALSE	nan	FALSE	1.27146	FALSE
2	300000000:301200000	15	12	3	15	0	0	nan	FALSE	nan	FALSE	0.699301	FALSE
2	30000000:31200000	10	8	2	10	0	0	nan	FALSE	nan	FALSE	0.699301	FALSE
2	301200000:302400000	15	13	2	15	0	0	nan	FALSE	nan	FALSE	0.4662	FALSE
2	303600000:304800000	5	5	0	5	0	0	nan	FALSE	nan	FALSE	nan	FALSE
2	306000000:307200000	5	5	0	5	0	0	nan	FALSE	nan	FALSE	nan	FALSE
2	307200000:308400000	23	22	1	23	0	0	nan	FALSE	nan	FALSE	0.152022	FALSE
2	308400000:309600000	7	4	3	7	0	0	nan	FALSE	nan	FALSE	1.4985	FALSE
2	312000000:313200000	6	5	1	6	0	0	nan	FALSE	nan	FALSE	0.582751	FALSE
2	31200000:32400000	11	7	4	11	0	0	nan	FALSE	nan	FALSE	1.27146	FALSE
2	313200000:314400000	2	0	2	2	0	0	nan	FALSE	nan	FALSE	nan	FALSE
2	318000000:319200000	8	5	3	8	0	0	nan	FALSE	nan	FALSE	1.31119	FALSE
2	321600000:322800000	11	7	4	11	0	0	nan	FALSE	nan	FALSE	1.27146	FALSE
2	322800000:324000000	4	2	2	4	0	0	nan	FALSE	nan	FALSE	nan	FALSE
2	32400000:33600000	3	0	3	3	0	0	nan	FALSE	nan	FALSE	nan	FALSE
2	328800000:330000000	4	4	0	2	2	0	nan	FALSE	nan	FALSE	nan	FALSE
2	333600000:334800000	18	17	1	18	0	0	nan	FALSE	nan	FALSE	0.19425	FALSE
2	338400000:339600000	5	2	3	5	0	0	nan	FALSE	nan	FALSE	2.0979	FALSE
2	343200000:344400000	5	2	3	5	0	0	nan	FALSE	nan	FALSE	2.0979	FALSE
2	344400000:345600000	14	13	1	14	0	0	nan	FALSE	nan	FALSE	0.24975	FALSE
2	345600000:346800000	5	5	0	5	0	0	nan	FALSE	nan	FALSE	nan	FALSE
2	346800000:348000000	4	3	1	4	0	0	nan	FALSE	nan	FALSE	nan	FALSE
2	349200000:350400000	7	4	3	7	0	0	nan	FALSE	nan	FALSE	1.4985	FALSE
2	350400000:351600000	7	6	1	7	0	0	nan	FALSE	nan	FALSE	0.4995	FALSE
2	351600000:352800000	14	12	2	14	0	0	nan	FALSE	nan	FALSE	0.4995	FALSE
2	352800000:354000000	5	5	0	5	0	0	nan	FALSE	nan	FALSE	nan	FALSE
2	357600000:358800000	4	1	3	4	0	0	nan	FALSE	nan	FALSE	nan	FALSE
2	360000000:361200000	16	14	2	16	0	0	nan	FALSE	nan	FALSE	0.437063	FALSE
2	362400000:363600000	20	13	7	20	0	0	nan	FALSE	nan	FALSE	1.22378	FALSE
2	363600000:364800000	4	2	2	4	0	0	nan	FALSE	nan	FALSE	nan	FALSE
2	364800000:366000000	6	3	3	6	0	0	nan	FALSE	nan	FALSE	1.74825	FALSE
2	368400000:369600000	12	8	4	12	0	0	nan	FALSE	nan	FALSE	1.1655	FALSE
2	369600000:370800000	10	7	3	10	0	0	nan	FALSE	nan	FALSE	1.04895	FALSE
2	370800000:372000000	3	3	0	3	0	0	nan	FALSE	nan	FALSE	nan	FALSE
2	372000000:373200000	3	2	1	3	0	0	nan	FALSE	nan	FALSE	nan	FALSE
2	37200000:38400000	21	8	13	21	0	0	nan	FALSE	nan	FALSE	2.1645	FALSE
2	373200000:374400000	10	4	6	10	0	0	nan	FALSE	nan	FALSE	2.0979	FALSE
2	374400000:375600000	33	14	19	33	0	0	nan	FALSE	nan	FALSE	2.01314	FALSE
2	375600000:376800000	7	7	0	7	0	0	nan	FALSE	nan	FALSE	nan	FALSE
2	376800000:378000000	4	3	1	4	0	0	nan	FALSE	nan	FALSE	nan	FALSE
2	380400000:381600000	3	1	2	3	0	0	nan	FALSE	nan	FALSE	nan	FALSE
2	381600000:382800000	13	10	3	13	0	0	nan	FALSE	nan	FALSE	0.806885	FALSE
2	382800000:384000000	3	2	1	3	0	0	nan	FALSE	nan	FALSE	nan	FALSE
2	384000000:385200000	9	9	0	9	0	0	nan	FALSE	nan	FALSE	nan	FALSE
2	386400000:387600000	9	8	1	9	0	0	nan	FALSE	nan	FALSE	0.3885	FALSE
2	387600000:388800000	2	2	0	2	0	0	nan	FALSE	nan	FALSE	nan	FALSE
2	392400000:393600000	2	1	1	2	0	0	nan	FALSE	nan	FALSE	nan	FALSE
2	393600000:394800000	1	0	1	1	0	0	nan	FALSE	nan	FALSE	nan	FALSE
2	394800000:396000000	11	6	5	11	0	0	nan	FALSE	nan	FALSE	1.58932	FALSE
2	396000000:397200000	13	6	7	13	0	0	nan	FALSE	nan	FALSE	1.88273	FALSE
2	39600000:40800000	2	1	1	2	0	0	nan	FALSE	nan	FALSE	nan	FALSE
2	397200000:398400000	2	2	0	2	0	0	nan	FALSE	nan	FALSE	nan	FALSE
2	400800000:402000000	4	3	1	4	0	0	nan	FALSE	nan	FALSE	nan	FALSE
2	403200000:404400000	15	12	3	15	0	0	nan	FALSE	nan	FALSE	0.699301	FALSE
2	406800000:408000000	7	6	1	7	0	0	nan	FALSE	nan	FALSE	0.4995	FALSE
2	408000000:409200000	3	3	0	3	0	0	nan	FALSE	nan	FALSE	nan	FALSE
2	40800000:42000000	4	4	0	4	0	0	nan	FALSE	nan	FALSE	nan	FALSE
2	410400000:411600000	4	4	0	4	0	0	nan	FALSE	nan	FALSE	nan	FALSE
2	411600000:412800000	1	1	0	1	0	0	nan	FALSE	nan	FALSE	nan	FALSE
2	415200000:416400000	2	2	0	2	0	0	nan	FALSE	nan	FALSE	nan	FALSE
2	417600000:418800000	5	5	0	5	0	0	nan	FALSE	nan	FALSE	nan	FALSE
2	418800000:420000000	19	7	12	19	0	0	nan	FALSE	nan	FALSE	2.20832	FALSE
2	420000000:421200000	3	2	1	3	0	0	nan	FALSE	nan	FALSE	nan	FALSE
2	422400000:423600000	7	6	1	7	0	0	nan	FALSE	nan	FALSE	0.4995	FALSE
2	424800000:426000000	10	8	2	10	0	0	nan	FALSE	nan	FALSE	0.699301	FALSE
2	429600000:430800000	20	18	2	20	0	0	nan	FALSE	nan	FALSE	0.34965	FALSE
2	432000000:433200000	7	4	3	7	0	0	nan	FALSE	nan	FALSE	1.4985	FALSE
2	43200000:44400000	6	5	1	6	0	0	nan	FALSE	nan	FALSE	0.582751	FALSE
2	434400000:435600000	3	1	2	3	0	0	nan	FALSE	nan	FALSE	nan	FALSE
2	435600000:436800000	5	2	3	5	0	0	nan	FALSE	nan	FALSE	2.0979	FALSE
2	438000000:439200000	7	5	2	7	0	0	nan	FALSE	nan	FALSE	0.999001	FALSE
2	440400000:441600000	1	1	0	1	0	0	nan	FALSE	nan	FALSE	nan	FALSE
2	441600000:442800000	9	8	1	9	0	0	nan	FALSE	nan	FALSE	0.3885	FALSE
2	442800000:444000000	8	8	0	8	0	0	nan	FALSE	nan	FALSE	nan	FALSE
2	445200000:446400000	16	15	1	16	0	0	nan	FALSE	nan	FALSE	0.218531	FALSE
2	447600000:448800000	15	5	10	15	0	0	nan	FALSE	nan	FALSE	2.331	FALSE
2	451200000:452400000	3	2	1	3	0	0	nan	FALSE	nan	FALSE	nan	FALSE
2	454800000:456000000	13	9	4	13	0	0	nan	FALSE	nan	FALSE	1.07585	FALSE
2	456000000:457200000	1	0	1	1	0	0	nan	FALSE	nan	FALSE	nan	FALSE
2	45600000:46800000	16	14	2	16	0	0	nan	FALSE	nan	FALSE	0.437063	FALSE
2	458400000:459600000	19	17	2	19	0	0	nan	FALSE	nan	FALSE	0.368053	FALSE
2	462000000:463200000	13	7	6	13	0	0	nan	FALSE	nan	FALSE	1.61377	FALSE
2	463200000:464400000	12	9	3	12	0	0	nan	FALSE	nan	FALSE	0.874126	FALSE
2	464400000:465600000	13	13	0	13	0	0	nan	FALSE	nan	FALSE	nan	FALSE
2	465600000:466800000	5	3	2	5	0	0	nan	FALSE	nan	FALSE	1.3986	FALSE
2	466800000:468000000	7	4	3	7	0	0	nan	FALSE	nan	FALSE	1.4985	FALSE
2	468000000:469200000	16	14	2	16	0	0	nan	FALSE	nan	FALSE	0.437063	FALSE
2	46800000:48000000	10	8	2	10	0	0	nan	FALSE	nan	FALSE	0.699301	FALSE
2	469200000:470400000	7	7	0	7	0	0	nan	FALSE	nan	FALSE	nan	FALSE
2	471600000:472800000	13	8	5	13	0	0	nan	FALSE	nan	FALSE	1.34481	FALSE
2	49200000:50400000	5	4	1	5	0	0	nan	FALSE	nan	FALSE	0.699301	FALSE
2	51600000:52800000	8	6	2	8	0	0	nan	FALSE	nan	FALSE	0.874126	FALSE
2	52800000:54000000	2	1	1	2	0	0	nan	FALSE	nan	FALSE	nan	FALSE
2	54000000:55200000	2	1	1	2	0	0	nan	FALSE	nan	FALSE	nan	FALSE
2	60000000:61200000	3	2	1	3	0	0	nan	FALSE	nan	FALSE	nan	FALSE
2	62400000:63600000	16	15	1	16	0	0	nan	FALSE	nan	FALSE	0.218531	FALSE
2	63600000:64800000	8	4	4	8	0	0	nan	FALSE	nan	FALSE	1.74825	FALSE
2	67200000:68400000	10	1	9	10	0	0	nan	FALSE	nan	FALSE	3.14685	TRUE
2	68400000:69600000	20	16	4	20	0	0	nan	FALSE	nan	FALSE	0.699301	FALSE
2	69600000:70800000	4	3	1	2	2	0	nan	FALSE	nan	FALSE	nan	FALSE
2	7200000:8400000	11	10	1	11	0	0	nan	FALSE	nan	FALSE	0.317864	FALSE
2	73200000:74400000	3	1	2	3	0	0	nan	FALSE	nan	FALSE	nan	FALSE
2	76800000:78000000	9	8	1	9	0	0	nan	FALSE	nan	FALSE	0.3885	FALSE
2	82800000:84000000	14	11	3	14	0	0	nan	FALSE	nan	FALSE	0.749251	FALSE
2	87600000:88800000	5	3	2	5	0	0	nan	FALSE	nan	FALSE	1.3986	FALSE
2	88800000:90000000	2	2	0	2	0	0	nan	FALSE	nan	FALSE	nan	FALSE
2	90000000:91200000	6	6	0	6	0	0	nan	FALSE	nan	FALSE	nan	FALSE
2	91200000:92400000	3	3	0	3	0	0	nan	FALSE	nan	FALSE	nan	FALSE
2	93600000:94800000	7	3	4	7	0	0	nan	FALSE	nan	FALSE	1.998	FALSE
2	94800000:96000000	5	5	0	5	0	0	nan	FALSE	nan	FALSE	nan	FALSE
2	9600000:10800000	8	7	1	8	0	0	nan	FALSE	nan	FALSE	0.437063	FALSE
2	97200000:98400000	10	6	4	10	0	0	nan	FALSE	nan	FALSE	1.3986	FALSE
3	0:1200000	6	5	1	6	0	0	nan	FALSE	nan	FALSE	0.582751	FALSE
3	100800000:102000000	6	6	0	6	0	0	nan	FALSE	nan	FALSE	nan	FALSE
3	104400000:105600000	18	12	6	18	0	0	nan	FALSE	nan	FALSE	1.1655	FALSE
3	105600000:106800000	5	4	1	5	0	0	nan	FALSE	nan	FALSE	0.699301	FALSE
3	108000000:109200000	11	10	1	11	0	0	nan	FALSE	nan	FALSE	0.317864	FALSE
3	10800000:12000000	10	7	3	10	0	0	nan	FALSE	nan	FALSE	1.04895	FALSE
3	110400000:111600000	13	7	6	13	0	0	nan	FALSE	nan	FALSE	1.61377	FALSE
3	111600000:112800000	9	1	8	9	0	0	nan	FALSE	nan	FALSE	3.108	TRUE
3	112800000:114000000	13	11	2	13	0	0	nan	FALSE	nan	FALSE	0.537924	FALSE
3	117600000:118800000	1	0	1	1	0	0	nan	FALSE	nan	FALSE	nan	FALSE
3	118800000:120000000	9	3	6	9	0	0	nan	FALSE	nan	FALSE	2.331	FALSE
3	120000000:121200000	11	8	3	11	0	0	nan	FALSE	nan	FALSE	0.953592	FALSE
3	12000000:13200000	10	8	2	10	0	0	nan	FALSE	nan	FALSE	0.699301	FALSE
3	122400000:123600000	11	10	1	11	0	0	nan	FALSE	nan	FALSE	0.317864	FALSE
3	123600000:124800000	3	2	1	3	0	0	nan	FALSE	nan	FALSE	nan	FALSE
3	124800000:126000000	8	5	3	8	0	0	nan	FALSE	nan	FALSE	1.31119	FALSE
3	129600000:130800000	3	3	0	3	0	0	nan	FALSE	nan	FALSE	nan	FALSE
3	130800000:132000000	4	2	2	4	0	0	nan	FALSE	nan	FALSE	nan	FALSE
3	135600000:136800000	5	5	0	5	0	0	nan	FALSE	nan	FALSE	nan	FALSE
3	140400000:141600000	12	12	0	12	0	0	nan	FALSE	nan	FALSE	nan	FALSE
3	142800000:144000000	10	9	1	10	0	0	nan	FALSE	nan	FALSE	0.34965	FALSE
3	145200000:146400000	2	2	0	2	0	0	nan	FALSE	nan	FALSE	nan	FALSE
3	146400000:147600000	13	13	0	13	0	0	nan	FALSE	nan	FALSE	nan	FALSE
3	151200000:152400000	10	8	2	10	0	0	nan	FALSE	nan	FALSE	0.699301	FALSE
3	153600000:154800000	19	13	6	19	0	0	nan	FALSE	nan	FALSE	1.10416	FALSE
3	157200000:158400000	4	4	0	4	0	0	nan	FALSE	nan	FALSE	nan	FALSE
3	160800000:162000000	14	9	5	14	0	0	nan	FALSE	nan	FALSE	1.24875	FALSE
3	163200000:164400000	4	4	0	4	0	0	nan	FALSE	nan	FALSE	nan	FALSE
3	165600000:166800000	16	10	6	16	0	0	nan	FALSE	nan	FALSE	1.31119	FALSE
3	166800000:168000000	14	8	6	14	0	0	nan	FALSE	nan	FALSE	1.4985	FALSE
3	168000000:169200000	13	11	2	13	0	0	nan	FALSE	nan	FALSE	0.537924	FALSE
3	16800000:18000000	1	1	0	1	0	0	nan	FALSE	nan	FALSE	nan	FALSE
3	170400000:171600000	20	18	2	20	0	0	nan	FALSE	nan	FALSE	0.34965	FALSE
3	171600000:172800000	8	8	0	8	0	0	nan	FALSE	nan	FALSE	nan	FALSE
3	177600000:178800000	12	8	4	12	0	0	nan	FALSE	nan	FALSE	1.1655	FALSE
3	180000000:181200000	6	4	2	6	0	0	nan	FALSE	nan	FALSE	1.1655	FALSE
3	183600000:184800000	17	14	3	17	0	0	nan	FALSE	nan	FALSE	0.61703	FALSE
3	184800000:186000000	17	14	3	17	0	0	nan	FALSE	nan	FALSE	0.61703	FALSE
3	187200000:188400000	6	5	1	6	0	0	nan	FALSE	nan	FALSE	0.582751	FALSE
3	188400000:189600000	4	4	0	4	0	0	nan	FALSE	nan	FALSE	nan	FALSE
3	189600000:190800000	9	9	0	9	0	0	nan	FALSE	nan	FALSE	nan	FALSE
3	190800000:192000000	10	8	2	10	0	0	nan	FALSE	nan	FALSE	0.699301	FALSE
3	19200000:20400000	2	0	2	2	0	0	nan	FALSE	nan	FALSE	nan	FALSE
3	194400000:195600000	12	11	1	12	0	0	nan	FALSE	nan	FALSE	0.291375	FALSE
3	195600000:196800000	21	18	3	21	0	0	nan	FALSE	nan	FALSE	0.4995	FALSE
3	196800000:198000000	11	10	1	11	0	0	nan	FALSE	nan	FALSE	0.317864	FALSE
3	198000000:199200000	4	4	0	4	0	0	nan	FALSE	nan	FALSE	nan	FALSE
3	199200000:200400000	9	9	0	9	0	0	nan	FALSE	nan	FALSE	nan	FALSE
3	204000000:205200000	11	11	0	11	0	0	nan	FALSE	nan	FALSE	nan	FALSE
3	20400000:21600000	6	4	2	6	0	0	nan	FALSE	nan	FALSE	1.1655	FALSE
3	206400000:207600000	10	10	0	10	0	0	nan	FALSE	nan	FALSE	nan	FALSE
3	207600000:208800000	2	2	0	2	0	0	nan	FALSE	nan	FALSE	nan	FALSE
3	208800000:210000000	11	6	5	11	0	0	nan	FALSE	nan	FALSE	1.58932	FALSE
3	211200000:212400000	4	3	1	4	0	0	nan	FALSE	nan	FALSE	nan	FALSE
3	212400000:213600000	14	13	1	14	0	0	nan	FALSE	nan	FALSE	0.24975	FALSE
3	213600000:214800000	3	3	0	3	0	0	nan	FALSE	nan	FALSE	nan	FALSE
3	214800000:216000000	9	8	1	9	0	0	nan	FALSE	nan	FALSE	0.3885	FALSE
3	21600000:22800000	20	19	1	20	0	0	nan	FALSE	nan	FALSE	0.174825	FALSE
3	217200000:218400000	3	2	1	3	0	0	nan	FALSE	nan	FALSE	nan	FALSE
3	218400000:219600000	8	7	1	8	0	0	nan	FALSE	nan	FALSE	0.437063	FALSE
3	220800000:222000000	7	7	0	7	0	0	nan	FALSE	nan	FALSE	nan	FALSE
3	222000000:223200000	18	15	3	18	0	0	nan	FALSE	nan	FALSE	0.582751	FALSE
3	223200000:224400000	17	9	8	17	0	0	nan	FALSE	nan	FALSE	1.64541	FALSE
3	225600000:226800000	2	1	1	2	0	0	nan	FALSE	nan	FALSE	nan	FALSE
3	22800000:24000000	18	12	6	18	0	0	nan	FALSE	nan	FALSE	1.1655	FALSE
3	229200000:230400000	1	1	0	1	0	0	nan	FALSE	nan	FALSE	nan	FALSE
3	235200000:236400000	9	9	0	9	0	0	nan	FALSE	nan	FALSE	nan	FALSE
3	236400000:237600000	21	10	11	21	0	0	nan	FALSE	nan	FALSE	1.8315	FALSE
3	237600000:238800000	1	1	0	1	0	0	nan	FALSE	nan	FALSE	nan	FALSE
3	240000000:241200000	5	5	0	5	0	0	nan	FALSE	nan	FALSE	nan	FALSE
3	24000000:25200000	17	10	7	17	0	0	nan	FALSE	nan	FALSE	1.43974	FALSE
3	2400000:3600000	11	8	3	11	0	0	nan	FALSE	nan	FALSE	0.953592	FALSE
3	241200000:242400000	8	8	0	8	0	0	nan	FALSE	nan	FALSE	nan	FALSE
3	242400000:243600000	13	9	4	13	0	0	nan	FALSE	nan	FALSE	1.07585	FALSE
3	243600000:244800000	5	4	1	5	0	0	nan	FALSE	nan	FALSE	0.699301	FALSE
3	246000000:247200000	18	8	10	18	0	0	nan	FALSE	nan	FALSE	1.9425	FALSE
3	248400000:249600000	2	2	0	2	0	0	nan	FALSE	nan	FALSE	nan	FALSE
3	249600000:250800000	15	10	5	15	0	0	nan	FALSE	nan	FALSE	1.1655	FALSE
3	250800000:252000000	5	1	4	5	0	0	nan	FALSE	nan	FALSE	2.7972	TRUE
3	252000000:253200000	1	0	1	1	0	0	nan	FALSE	nan	FALSE	nan	FALSE
3	254400000:255600000	13	12	1	13	0	0	nan	FALSE	nan	FALSE	0.268962	FALSE
3	255600000:256800000	23	12	11	23	0	0	nan	FALSE	nan	FALSE	1.67224	FALSE
3	259200000:260400000	4	4	0	3	1	0	nan	FALSE	nan	FALSE	nan	FALSE
3	260400000:261600000	11	7	4	11	0	0	nan	FALSE	nan	FALSE	1.27146	FALSE
3	261600000:262800000	4	2	2	4	0	0	nan	FALSE	nan	FALSE	nan	FALSE
3	264000000:265200000	16	15	1	16	0	0	nan	FALSE	nan	FALSE	0.218531	FALSE
3	26400000:27600000	7	5	2	7	0	0	nan	FALSE	nan	FALSE	0.999001	FALSE
3	266400000:267600000	17	13	4	17	0	0	nan	FALSE	nan	FALSE	0.822707	FALSE
3	267600000:268800000	11	10	1	11	0	0	nan	FALSE	nan	FALSE	0.317864	FALSE
3	268800000:270000000	12	11	1	12	0	0	nan	FALSE	nan	FALSE	0.291375	FALSE
3	271200000:272400000	4	3	1	4	0	0	nan	FALSE	nan	FALSE	nan	FALSE
3	272400000:273600000	6	5	1	6	0	0	nan	FALSE	nan	FALSE	0.582751	FALSE
3	277200000:278400000	2	2	0	2	0	0	nan	FALSE	nan	FALSE	nan	FALSE
3	279600000:280800000	18	15	3	18	0	0	nan	FALSE	nan	FALSE	0.582751	FALSE
3	280800000:282000000	27	21	6	27	0	0	nan	FALSE	nan	FALSE	0.777001	FALSE
3	282000000:283200000	3	1	2	3	0	0	nan	FALSE	nan	FALSE	nan	FALSE
3	284400000:285600000	10	8	2	10	0	0	nan	FALSE	nan	FALSE	0.699301	FALSE
3	285600000:286800000	1	1	0	1	0	0	nan	FALSE	nan	FALSE	nan	FALSE
3	286800000:288000000	7	4	3	7	0	0	nan	FALSE	nan	FALSE	1.4985	FALSE
3	290400000:291600000	21	18	3	21	0	0	nan	FALSE	nan	FALSE	0.4995	FALSE
3	291600000:292800000	22	22	0	22	0	0	nan	FALSE	nan	FALSE	nan	FALSE
3	292800000:294000000	9	7	2	9	0	0	nan	FALSE	nan	FALSE	0.777001	FALSE
3	295200000:296400000	14	10	4	14	0	0	nan	FALSE	nan	FALSE	0.999001	FALSE
3	30000000:31200000	6	4	2	6	0	0	nan	FALSE	nan	FALSE	1.1655	FALSE
3	301200000:302400000	16	10	6	16	0	0	nan	FALSE	nan	FALSE	1.31119	FALSE
3	303600000:304800000	3	2	1	3	0	0	nan	FALSE	nan	FALSE	nan	FALSE
3	304800000:306000000	3	1	2	3	0	0	nan	FALSE	nan	FALSE	nan	FALSE
3	306000000:307200000	2	2	0	2	0	0	nan	FALSE	nan	FALSE	nan	FALSE
3	307200000:308400000	21	11	10	21	0	0	nan	FALSE	nan	FALSE	1.665	FALSE
3	314400000:315600000	12	8	4	12	0	0	nan	FALSE	nan	FALSE	1.1655	FALSE
3	315600000:316800000	13	11	2	13	0	0	nan	FALSE	nan	FALSE	0.537924	FALSE
3	316800000:318000000	4	3	1	4	0	0	nan	FALSE	nan	FALSE	nan	FALSE
3	319200000:320400000	12	9	3	12	0	0	nan	FALSE	nan	FALSE	0.874126	FALSE
3	320400000:321600000	4	2	2	4	0	0	nan	FALSE	nan	FALSE	nan	FALSE
3	326400000:327600000	12	7	5	12	0	0	nan	FALSE	nan	FALSE	1.45688	FALSE
3	327600000:328800000	5	2	3	5	0	0	nan	FALSE	nan	FALSE	2.0979	FALSE
3	333600000:334800000	10	6	4	10	0	0	nan	FALSE	nan	FALSE	1.3986	FALSE
3	33600000:34800000	15	14	1	15	0	0	nan	FALSE	nan	FALSE	0.2331	FALSE
3	340800000:342000000	3	3	0	3	0	0	nan	FALSE	nan	FALSE	nan	FALSE
3	345600000:346800000	9	6	3	9	0	0	nan	FALSE	nan	FALSE	1.1655	FALSE
3	34800000:36000000	4	0	4	4	0	0	nan	FALSE	nan	FALSE	nan	FALSE
3	350400000:351600000	17	7	10	17	0	0	nan	FALSE	nan	FALSE	2.05677	FALSE
3	351600000:352800000	6	2	4	6	0	0	nan	FALSE	nan	FALSE	2.331	FALSE
3	352800000:354000000	19	9	10	19	0	0	nan	FALSE	nan	FALSE	1.84026	FALSE
3	354000000:355200000	2	1	1	2	0	0	nan	FALSE	nan	FALSE	nan	FALSE
3	355200000:356400000	2	2	0	0	2	0	nan	FALSE	nan	FALSE	nan	FALSE
3	357600000:358800000	1	1	0	1	0	0	nan	FALSE	nan	FALSE	nan	FALSE
3	360000000:361200000	3	2	1	3	0	0	nan	FALSE	nan	FALSE	nan	FALSE
3	361200000:362400000	10	9	1	10	0	0	nan	FALSE	nan	FALSE	0.34965	FALSE
3	367200000:368400000	10	6	4	10	0	0	nan	FALSE	nan	FALSE	1.3986	FALSE
3	369600000:370800000	10	7	3	10	0	0	nan	FALSE	nan	FALSE	1.04895	FALSE
3	37200000:38400000	17	12	5	17	0	0	nan	FALSE	nan	FALSE	1.02838	FALSE
3	374400000:375600000	7	6	1	7	0	0	nan	FALSE	nan	FALSE	0.4995	FALSE
3	378000000:379200000	2	1	1	2	0	0	nan	FALSE	nan	FALSE	nan	FALSE
3	379200000:380400000	14	11	3	14	0	0	nan	FALSE	nan	FALSE	0.749251	FALSE
3	384000000:385200000	1	0	1	1	0	0	nan	FALSE	nan	FALSE	nan	FALSE
3	385200000:386400000	7	3	4	7	0	0	nan	FALSE	nan	FALSE	1.998	FALSE
3	386400000:387600000	1	1	0	1	0	0	nan	FALSE	nan	FALSE	nan	FALSE
3	391200000:392400000	1	0	1	1	0	0	nan	FALSE	nan	FALSE	nan	FALSE
3	393600000:394800000	2	2	0	2	0	0	nan	FALSE	nan	FALSE	nan	FALSE
3	396000000:397200000	26	15	11	26	0	0	nan	FALSE	nan	FALSE	1.47929	FALSE
3	398400000:399600000	2	2	0	2	0	0	nan	FALSE	nan	FALSE	nan	FALSE
3	402000000:403200000	5	5	0	5	0	0	nan	FALSE	nan	FALSE	nan	FALSE
3	405600000:406800000	12	6	6	12	0	0	nan	FALSE	nan	FALSE	1.74825	FALSE
3	409200000:410400000	11	10	1	11	0	0	nan	FALSE	nan	FALSE	0.317864	FALSE
3	43200000:44400000	1	1	0	1	0	0	nan	FALSE	nan	FALSE	nan	FALSE
3	45600000:46800000	6	5	1	6	0	0	nan	FALSE	nan	FALSE	0.582751	FALSE
3	48000000:49200000	6	5	1	6	0	0	nan	FALSE	nan	FALSE	0.582751	FALSE
3	4800000:6000000	7	6	1	7	0	0	nan	FALSE	nan	FALSE	0.4995	FALSE
3	49200000:50400000	2	2	0	2	0	0	nan	FALSE	nan	FALSE	nan	FALSE
3	54000000:55200000	7	6	1	7	0	0	nan	FALSE	nan	FALSE	0.4995	FALSE
3	55200000:56400000	17	16	1	17	0	0	nan	FALSE	nan	FALSE	0.205677	FALSE
3	56400000:57600000	1	0	1	1	0	0	nan	FALSE	nan	FALSE	nan	FALSE
3	58800000:60000000	5	2	3	5	0	0	nan	FALSE	nan	FALSE	2.0979	FALSE
3	61200000:62400000	2	1	1	2	0	0	nan	FALSE	nan	FALSE	nan	FALSE
3	62400000:63600000	10	7	3	10	0	0	nan	FALSE	nan	FALSE	1.04895	FALSE
3	63600000:64800000	4	2	2	4	0	0	nan	FALSE	nan	FALSE	nan	FALSE
3	64800000:66000000	13	11	2	13	0	0	nan	FALSE	nan	FALSE	0.537924	FALSE
3	7200000:8400000	4	4	0	4	0	0	nan	FALSE	nan	FALSE	nan	FALSE
3	74400000:75600000	12	7	5	12	0	0	nan	FALSE	nan	FALSE	1.45688	FALSE
3	76800000:78000000	2	1	1	2	0	0	nan	FALSE	nan	FALSE	nan	FALSE
3	79200000:80400000	8	7	1	8	0	0	nan	FALSE	nan	FALSE	0.437063	FALSE
3	81600000:82800000	5	5	0	5	0	0	nan	FALSE	nan	FALSE	nan	FALSE
3	82800000:84000000	2	1	1	2	0	0	nan	FALSE	nan	FALSE	nan	FALSE
3	8400000:9600000	22	16	6	22	0	0	nan	FALSE	nan	FALSE	0.953592	FALSE
3	85200000:86400000	6	2	4	6	0	0	nan	FALSE	nan	FALSE	2.331	FALSE
3	87600000:88800000	5	4	1	5	0	0	nan	FALSE	nan	FALSE	0.699301	FALSE
3	90000000:91200000	9	7	2	9	0	0	nan	FALSE	nan	FALSE	0.777001	FALSE
3	94800000:96000000	18	8	10	18	0	0	nan	FALSE	nan	FALSE	1.9425	FALSE
3	97200000:98400000	8	6	2	8	0	0	nan	FALSE	nan	FALSE	0.874126	FALSE
1	16800000:18000000	9	8	1	6	3	0	3.74532	FALSE	nan	FALSE	0.3885	FALSE
3	362400000:363600000	6	6	0	4	2	0	3.74532	FALSE	nan	FALSE	nan	FALSE
2	66000000:67200000	10	10	0	7	3	0	3.37079	FALSE	nan	FALSE	nan	FALSE
3	116400000:117600000	7	6	1	5	2	0	3.21027	FALSE	nan	FALSE	0.4995	FALSE
1	241200000:242400000	12	11	1	9	3	0	2.80899	FALSE	nan	FALSE	0.291375	FALSE
3	232800000:234000000	8	7	1	6	2	0	2.80899	FALSE	nan	FALSE	0.437063	FALSE
3	388800000:390000000	16	14	2	12	4	0	2.80899	FALSE	nan	FALSE	0.437063	FALSE
1	208800000:210000000	17	15	2	13	4	0	2.64375	FALSE	nan	FALSE	0.411353	FALSE
1	39600000:40800000	9	8	1	7	2	0	2.49688	FALSE	nan	FALSE	0.3885	FALSE
2	295200000:296400000	9	9	0	7	2	0	2.49688	FALSE	nan	FALSE	nan	FALSE
3	375600000:376800000	14	10	4	11	3	0	2.4077	FALSE	nan	FALSE	0.999001	FALSE
1	280800000:282000000	5	4	1	4	1	0	2.24719	FALSE	nan	FALSE	0.699301	FALSE
2	242400000:243600000	5	3	2	4	1	0	2.24719	FALSE	nan	FALSE	1.3986	FALSE
2	289200000:290400000	5	4	1	4	1	0	2.24719	FALSE	nan	FALSE	0.699301	FALSE
2	50400000:51600000	5	3	2	4	1	0	2.24719	FALSE	nan	FALSE	1.3986	FALSE
2	80400000:81600000	5	4	1	4	1	0	2.24719	FALSE	nan	FALSE	0.699301	FALSE
3	13200000:14400000	5	3	2	4	1	0	2.24719	FALSE	nan	FALSE	1.3986	FALSE
3	238800000:240000000	5	4	1	4	1	0	2.24719	FALSE	nan	FALSE	0.699301	FALSE
3	318000000:319200000	5	5	0	4	1	0	2.24719	FALSE	nan	FALSE	nan	FALSE
3	336000000:337200000	5	5	0	4	1	0	2.24719	FALSE	nan	FALSE	nan	FALSE
2	356400000:357600000	16	13	3	13	3	0	2.10674	FALSE	nan	FALSE	0.655594	FALSE
2	64800000:66000000	16	14	2	13	3	0	2.10674	FALSE	nan	FALSE	0.437063	FALSE
1	214800000:216000000	11	9	2	9	2	0	2.0429	FALSE	nan	FALSE	0.635728	FALSE
3	273600000:274800000	11	9	2	9	2	0	2.0429	FALSE	nan	FALSE	0.635728	FALSE
3	403200000:404400000	17	17	0	14	3	0	1.98282	FALSE	nan	FALSE	nan	FALSE
1	103200000:104400000	6	5	1	5	1	0	1.87266	FALSE	nan	FALSE	0.582751	FALSE
1	159600000:160800000	6	5	1	5	1	0	1.87266	FALSE	nan	FALSE	0.582751	FALSE
1	213600000:214800000	6	6	0	5	1	0	1.87266	FALSE	nan	FALSE	nan	FALSE
1	26400000:27600000	6	5	1	5	1	0	1.87266	FALSE	nan	FALSE	0.582751	FALSE
1	289200000:290400000	6	5	1	5	1	0	1.87266	FALSE	nan	FALSE	0.582751	FALSE
2	189600000:190800000	6	3	3	5	1	0	1.87266	FALSE	nan	FALSE	1.74825	FALSE
2	248400000:249600000	6	6	0	5	1	0	1.87266	FALSE	nan	FALSE	nan	FALSE
2	423600000:424800000	12	11	1	10	2	0	1.87266	FALSE	nan	FALSE	0.291375	FALSE
2	457200000:458400000	6	2	4	5	1	0	1.87266	FALSE	nan	FALSE	2.331	FALSE
3	310800000:312000000	6	4	2	5	1	0	1.87266	FALSE	nan	FALSE	1.1655	FALSE
3	399600000:400800000	6	6	0	5	1	0	1.87266	FALSE	nan	FALSE	nan	FALSE
3	42000000:43200000	6	5	1	5	1	0	1.87266	FALSE	nan	FALSE	0.582751	FALSE
3	234000000:235200000	19	18	1	16	3	0	1.7741	FALSE	nan	FALSE	0.184026	FALSE
3	147600000:148800000	13	11	2	11	2	0	1.72861	FALSE	nan	FALSE	0.537924	FALSE
3	224400000:225600000	13	13	0	11	2	0	1.72861	FALSE	nan	FALSE	nan	FALSE
3	31200000:32400000	13	11	2	11	2	0	1.72861	FALSE	nan	FALSE	0.537924	FALSE
2	204000000:205200000	20	19	1	17	3	0	1.68539	FALSE	nan	FALSE	0.174825	FALSE
1	150000000:151200000	7	7	0	6	1	0	1.60514	FALSE	nan	FALSE	nan	FALSE
2	180000000:181200000	7	6	1	6	1	0	1.60514	FALSE	nan	FALSE	0.4995	FALSE
2	192000000:193200000	7	5	2	6	1	0	1.60514	FALSE	nan	FALSE	0.999001	FALSE
2	211200000:212400000	7	5	2	6	1	0	1.60514	FALSE	nan	FALSE	0.999001	FALSE
2	327600000:328800000	7	6	1	6	1	0	1.60514	FALSE	nan	FALSE	0.4995	FALSE
3	162000000:163200000	7	6	1	6	1	0	1.60514	FALSE	nan	FALSE	0.4995	FALSE
3	265200000:266400000	14	12	2	12	2	0	1.60514	FALSE	nan	FALSE	0.4995	FALSE
3	309600000:310800000	21	19	2	18	3	0	1.60514	FALSE	nan	FALSE	0.333	FALSE
3	331200000:332400000	7	7	0	6	1	0	1.60514	FALSE	nan	FALSE	nan	FALSE
3	67200000:68400000	7	7	0	6	1	0	1.60514	FALSE	nan	FALSE	nan	FALSE
3	96000000:97200000	7	5	2	6	1	0	1.60514	FALSE	nan	FALSE	0.999001	FALSE
2	315600000:316800000	22	15	7	19	3	0	1.53218	FALSE	nan	FALSE	1.11252	FALSE
3	312000000:313200000	15	14	1	13	2	0	1.49813	FALSE	nan	FALSE	0.2331	FALSE
1	110400000:111600000	8	6	2	7	1	0	1.40449	FALSE	nan	FALSE	0.874126	FALSE
1	130800000:132000000	8	6	2	7	1	0	1.40449	FALSE	nan	FALSE	0.874126	FALSE
1	218400000:219600000	8	7	1	7	1	0	1.40449	FALSE	nan	FALSE	0.437063	FALSE
1	64800000:66000000	8	8	0	7	1	0	1.40449	FALSE	nan	FALSE	nan	FALSE
1	85200000:86400000	16	15	1	14	2	0	1.40449	FALSE	nan	FALSE	0.218531	FALSE
2	12000000:13200000	8	7	1	7	1	0	1.40449	FALSE	nan	FALSE	0.437063	FALSE
2	140400000:141600000	8	7	1	7	1	0	1.40449	FALSE	nan	FALSE	0.437063	FALSE
3	128400000:129600000	8	7	1	7	1	0	1.40449	FALSE	nan	FALSE	0.437063	FALSE
3	175200000:176400000	8	6	2	7	1	0	1.40449	FALSE	nan	FALSE	0.874126	FALSE
3	346800000:348000000	8	4	4	7	1	0	1.40449	FALSE	nan	FALSE	1.74825	FALSE
3	92400000:93600000	8	8	0	7	1	0	1.40449	FALSE	nan	FALSE	nan	FALSE
3	406800000:408000000	17	13	4	15	2	0	1.32188	FALSE	nan	FALSE	0.822707	FALSE
1	154800000:156000000	9	7	2	8	1	0	1.24844	FALSE	nan	FALSE	0.777001	FALSE
1	194400000:195600000	27	21	6	24	3	0	1.24844	FALSE	nan	FALSE	0.777001	FALSE
1	210000000:211200000	9	8	1	8	1	0	1.24844	FALSE	nan	FALSE	0.3885	FALSE
1	254400000:255600000	9	6	3	8	1	0	1.24844	FALSE	nan	FALSE	1.1655	FALSE
2	1200000:2400000	9	5	4	8	1	0	1.24844	FALSE	nan	FALSE	1.554	FALSE
2	320400000:321600000	9	6	3	8	1	0	1.24844	FALSE	nan	FALSE	1.1655	FALSE
2	354000000:355200000	9	5	4	8	1	0	1.24844	FALSE	nan	FALSE	1.554	FALSE
3	144000000:145200000	9	7	2	8	1	0	1.24844	FALSE	nan	FALSE	0.777001	FALSE
3	182400000:183600000	9	7	2	8	1	0	1.24844	FALSE	nan	FALSE	0.777001	FALSE
3	200400000:201600000	9	7	2	8	1	0	1.24844	FALSE	nan	FALSE	0.777001	FALSE
3	39600000:40800000	9	9	0	8	1	0	1.24844	FALSE	nan	FALSE	nan	FALSE
3	46800000:48000000	9	8	1	8	1	0	1.24844	FALSE	nan	FALSE	0.3885	FALSE
1	61200000:62400000	19	13	6	17	2	0	1.18273	FALSE	nan	FALSE	1.10416	FALSE
1	31200000:32400000	10	8	2	9	1	0	1.1236	FALSE	nan	FALSE	0.699301	FALSE
2	208800000:210000000	10	9	1	9	1	0	1.1236	FALSE	nan	FALSE	0.34965	FALSE
2	355200000:356400000	10	5	5	9	1	0	1.1236	FALSE	nan	FALSE	1.74825	FALSE
2	74400000:75600000	10	9	1	9	1	0	1.1236	FALSE	nan	FALSE	0.34965	FALSE
3	276000000:277200000	10	8	2	9	1	0	1.1236	FALSE	nan	FALSE	0.699301	FALSE
2	96000000:97200000	21	16	5	19	2	0	1.07009	FALSE	nan	FALSE	0.832501	FALSE
1	18000000:19200000	11	8	3	10	1	0	1.02145	FALSE	nan	FALSE	0.953592	FALSE
1	27600000:28800000	11	11	0	10	1	0	1.02145	FALSE	nan	FALSE	nan	FALSE
1	295200000:296400000	11	10	1	10	1	0	1.02145	FALSE	nan	FALSE	0.317864	FALSE
2	18000000:19200000	22	19	3	20	2	0	1.02145	FALSE	nan	FALSE	0.476796	FALSE
2	241200000:242400000	22	16	6	20	2	0	1.02145	FALSE	nan	FALSE	0.953592	FALSE
2	342000000:343200000	11	9	2	10	1	0	1.02145	FALSE	nan	FALSE	0.635728	FALSE
2	436800000:438000000	11	11	0	10	1	0	1.02145	FALSE	nan	FALSE	nan	FALSE
2	472800000:474000000	11	10	1	10	1	0	1.02145	FALSE	nan	FALSE	0.317864	FALSE
2	474000000:475200000	11	7	4	10	1	0	1.02145	FALSE	nan	FALSE	1.27146	FALSE
2	78000000:79200000	11	7	4	10	1	0	1.02145	FALSE	nan	FALSE	1.27146	FALSE
3	192000000:193200000	11	11	0	10	1	0	1.02145	FALSE	nan	FALSE	nan	FALSE
3	370800000:372000000	11	10	1	10	1	0	1.02145	FALSE	nan	FALSE	0.317864	FALSE
3	382800000:384000000	11	8	3	10	1	0	1.02145	FALSE	nan	FALSE	0.953592	FALSE
1	135600000:136800000	12	10	2	11	1	0	0.93633	FALSE	nan	FALSE	0.582751	FALSE
1	177600000:178800000	12	6	6	11	1	0	0.93633	FALSE	nan	FALSE	1.74825	FALSE
1	204000000:205200000	12	10	2	11	1	0	0.93633	FALSE	nan	FALSE	0.582751	FALSE
1	260400000:261600000	12	10	2	11	1	0	0.93633	FALSE	nan	FALSE	0.582751	FALSE
1	56400000:57600000	12	9	3	11	1	0	0.93633	FALSE	nan	FALSE	0.874126	FALSE
2	213600000:214800000	12	5	7	11	1	0	0.93633	FALSE	nan	FALSE	2.03963	FALSE
3	202800000:204000000	12	12	0	11	1	0	0.93633	FALSE	nan	FALSE	nan	FALSE
3	380400000:381600000	24	18	6	22	2	0	0.93633	FALSE	nan	FALSE	0.874126	FALSE
3	40800000:42000000	12	11	1	11	1	0	0.93633	FALSE	nan	FALSE	0.291375	FALSE
3	52800000:54000000	12	9	3	11	1	0	0.93633	FALSE	nan	FALSE	0.874126	FALSE
1	183600000:184800000	13	10	3	12	1	0	0.864304	FALSE	nan	FALSE	0.806885	FALSE
2	200400000:201600000	13	11	2	12	1	0	0.864304	FALSE	nan	FALSE	0.537924	FALSE
2	240000000:241200000	13	13	0	12	1	0	0.864304	FALSE	nan	FALSE	nan	FALSE
2	244800000:246000000	13	10	3	12	1	0	0.864304	FALSE	nan	FALSE	0.806885	FALSE
2	256800000:258000000	13	10	3	12	1	0	0.864304	FALSE	nan	FALSE	0.806885	FALSE
3	25200000:26400000	13	10	3	12	1	0	0.864304	FALSE	nan	FALSE	0.806885	FALSE
3	270000000:271200000	13	12	1	12	1	0	0.864304	FALSE	nan	FALSE	0.268962	FALSE
3	322800000:324000000	13	12	1	12	1	0	0.864304	FALSE	nan	FALSE	0.268962	FALSE
3	3600000:4800000	13	12	1	12	1	0	0.864304	FALSE	nan	FALSE	0.268962	FALSE
1	25200000:26400000	14	10	4	13	1	0	0.802568	FALSE	nan	FALSE	0.999001	FALSE
1	72000000:73200000	14	11	3	13	1	0	0.802568	FALSE	nan	FALSE	0.749251	FALSE
2	217200000:218400000	14	11	3	13	1	0	0.802568	FALSE	nan	FALSE	0.749251	FALSE
1	118800000:120000000	15	14	1	14	1	0	0.749064	FALSE	nan	FALSE	0.2331	FALSE
1	216000000:217200000	15	11	4	14	1	0	0.749064	FALSE	nan	FALSE	0.932401	FALSE
1	63600000:64800000	30	27	3	28	2	0	0.749064	FALSE	nan	FALSE	0.34965	FALSE
3	364800000:366000000	15	10	5	14	1	0	0.749064	FALSE	nan	FALSE	1.1655	FALSE
1	108000000:109200000	16	12	4	15	1	0	0.702247	FALSE	nan	FALSE	0.874126	FALSE
1	199200000:200400000	16	12	4	15	1	0	0.702247	FALSE	nan	FALSE	0.874126	FALSE
1	284400000:285600000	32	29	3	30	2	0	0.702247	FALSE	nan	FALSE	0.327797	FALSE
1	28800000:30000000	16	14	2	15	1	0	0.702247	FALSE	nan	FALSE	0.437063	FALSE
2	331200000:332400000	16	11	5	15	1	0	0.702247	FALSE	nan	FALSE	1.09266	FALSE
2	446400000:447600000	16	13	3	15	1	0	0.702247	FALSE	nan	FALSE	0.655594	FALSE
3	1200000:2400000	16	13	3	15	1	0	0.702247	FALSE	nan	FALSE	0.655594	FALSE
3	205200000:206400000	16	12	4	15	1	0	0.702247	FALSE	nan	FALSE	0.874126	FALSE
3	296400000:297600000	16	14	2	15	1	0	0.702247	FALSE	nan	FALSE	0.437063	FALSE
1	111600000:112800000	17	14	3	16	1	0	0.660939	FALSE	nan	FALSE	0.61703	FALSE
1	158400000:159600000	17	14	3	16	1	0	0.660939	FALSE	nan	FALSE	0.61703	FALSE
1	98400000:99600000	17	15	2	16	1	0	0.660939	FALSE	nan	FALSE	0.411353	FALSE
2	194400000:195600000	17	15	2	16	1	0	0.660939	FALSE	nan	FALSE	0.411353	FALSE
2	264000000:265200000	17	12	5	16	1	0	0.660939	FALSE	nan	FALSE	1.02838	FALSE
3	106800000:108000000	17	12	5	16	1	0	0.660939	FALSE	nan	FALSE	1.02838	FALSE
3	69600000:70800000	17	15	2	16	1	0	0.660939	FALSE	nan	FALSE	0.411353	FALSE
1	145200000:146400000	18	14	4	17	1	0	0.62422	FALSE	nan	FALSE	0.777001	FALSE
2	421200000:422400000	18	18	0	17	1	0	0.62422	FALSE	nan	FALSE	nan	FALSE
3	363600000:364800000	18	13	5	17	1	0	0.62422	FALSE	nan	FALSE	0.971251	FALSE
3	51600000:52800000	18	16	2	17	1	0	0.62422	FALSE	nan	FALSE	0.3885	FALSE
1	146400000:147600000	19	14	5	18	1	0	0.591366	FALSE	nan	FALSE	0.920132	FALSE
2	146400000:147600000	19	11	8	18	1	0	0.591366	FALSE	nan	FALSE	1.47221	FALSE
2	336000000:337200000	19	13	6	18	1	0	0.591366	FALSE	nan	FALSE	1.10416	FALSE
2	92400000:93600000	19	15	4	18	1	0	0.591366	FALSE	nan	FALSE	0.736106	FALSE
1	278400000:279600000	20	14	6	19	1	0	0.561798	FALSE	nan	FALSE	1.04895	FALSE
1	45600000:46800000	20	16	4	19	1	0	0.561798	FALSE	nan	FALSE	0.699301	FALSE
2	175200000:176400000	20	18	2	19	1	0	0.561798	FALSE	nan	FALSE	0.34965	FALSE
2	28800000:30000000	20	18	2	19	1	0	0.561798	FALSE	nan	FALSE	0.34965	FALSE
2	84000000:85200000	20	12	8	19	1	0	0.561798	FALSE	nan	FALSE	1.3986	FALSE
3	152400000:153600000	20	12	8	19	1	0	0.561798	FALSE	nan	FALSE	1.3986	FALSE
3	121200000:122400000	21	20	1	20	1	0	0.535045	FALSE	nan	FALSE	0.1665	FALSE
2	304800000:306000000	22	15	7	21	1	0	0.510725	FALSE	nan	FALSE	1.11252	FALSE
2	326400000:327600000	22	18	4	21	1	0	0.510725	FALSE	nan	FALSE	0.635728	FALSE
3	294000000:295200000	22	19	3	21	1	0	0.510725	FALSE	nan	FALSE	0.476796	FALSE
3	80400000:81600000	22	19	3	21	1	0	0.510725	FALSE	nan	FALSE	0.476796	FALSE
1	267600000:268800000	23	17	6	22	1	0	0.48852	FALSE	nan	FALSE	0.912131	FALSE
3	172800000:174000000	24	23	1	23	1	0	0.468165	FALSE	nan	FALSE	0.145688	FALSE
3	337200000:338400000	24	23	1	23	1	0	0.468165	FALSE	nan	FALSE	0.145688	FALSE
1	193200000:194400000	25	24	1	24	1	0	0.449438	FALSE	nan	FALSE	0.13986	FALSE
3	84000000:85200000	25	16	9	24	1	0	0.449438	FALSE	nan	FALSE	1.25874	FALSE
1	176400000:177600000	26	16	10	25	1	0	0.432152	FALSE	nan	FALSE	1.34481	FALSE
2	182400000:183600000	27	20	7	26	1	0	0.416146	FALSE	nan	FALSE	0.906501	FALSE
1	290400000:291600000	28	20	8	27	1	0	0.401284	FALSE	nan	FALSE	0.999001	FALSE
2	135600000:136800000	29	19	10	28	1	0	0.387447	FALSE	nan	FALSE	1.20569	FALSE
2	428400000:429600000	51	7	44	11	40	38	8.81251	TRUE	14.0585	TRUE	3.01659	TRUE
2	85200000:86400000	25	6	19	10	15	15	6.74157	TRUE	11.3208	TRUE	2.65734	FALSE
2	319200000:320400000	5	2	3	2	3	3	6.74157	TRUE	11.3208	TRUE	2.0979	FALSE
2	330000000:331200000	5	2	3	2	3	3	6.74157	TRUE	11.3208	TRUE	2.0979	FALSE
2	270000000:271200000	14	4	10	6	8	8	6.42055	TRUE	10.7817	TRUE	2.4975	FALSE
2	154800000:156000000	18	8	10	7	11	10	6.86642	TRUE	10.4822	TRUE	1.9425	FALSE
3	332400000:333600000	21	6	15	10	11	11	5.8855	TRUE	9.8832	TRUE	2.4975	FALSE
1	69600000:70800000	10	4	6	5	5	5	5.61798	TRUE	9.43396	TRUE	2.0979	FALSE
2	124800000:126000000	10	4	6	5	5	5	5.61798	TRUE	9.43396	TRUE	2.0979	FALSE
2	2400000:3600000	9	5	4	5	4	4	4.99376	TRUE	8.38574	TRUE	1.554	FALSE
1	300000000:301200000	5	3	2	2	3	2	6.74157	TRUE	7.54717	TRUE	1.3986	FALSE
2	205200000:206400000	15	8	7	8	7	6	5.24345	TRUE	7.54717	TRUE	1.6317	FALSE
3	366000000:367200000	10	3	7	6	4	4	4.49438	TRUE	7.54717	TRUE	2.44755	FALSE
3	126000000:127200000	5	3	2	3	2	2	4.49438	TRUE	7.54717	TRUE	1.3986	FALSE
2	172800000:174000000	8	4	4	4	4	3	5.61798	TRUE	7.07547	TRUE	1.74825	FALSE
3	338400000:339600000	8	4	4	4	4	3	5.61798	TRUE	7.07547	TRUE	1.74825	FALSE
1	96000000:97200000	8	3	5	5	3	3	4.21348	FALSE	7.07547	TRUE	2.18531	FALSE
2	33600000:34800000	8	4	4	5	3	3	4.21348	FALSE	7.07547	TRUE	1.74825	FALSE
3	154800000:156000000	11	7	4	7	4	4	4.0858	FALSE	6.86106	TRUE	1.27146	FALSE
2	152400000:153600000	26	15	11	14	12	9	5.18583	TRUE	6.5312	TRUE	1.47929	FALSE
3	18000000:19200000	18	7	11	10	8	6	4.99376	TRUE	6.28931	TRUE	2.13675	FALSE
3	330000000:331200000	12	5	7	7	5	4	4.68165	TRUE	6.28931	TRUE	2.03963	FALSE
2	402000000:403200000	15	9	6	9	6	5	4.49438	TRUE	6.28931	TRUE	1.3986	FALSE
2	414000000:415200000	15	4	11	10	5	5	3.74532	FALSE	6.28931	TRUE	2.5641	FALSE
2	470400000:471600000	9	5	4	6	3	3	3.74532	FALSE	6.28931	TRUE	1.554	FALSE
3	27600000:28800000	9	6	3	6	3	3	3.74532	FALSE	6.28931	TRUE	1.1655	FALSE
2	297600000:298800000	6	3	3	4	2	2	3.74532	FALSE	6.28931	TRUE	1.74825	FALSE
3	66000000:67200000	6	3	3	4	2	2	3.74532	FALSE	6.28931	TRUE	1.74825	FALSE
3	86400000:87600000	6	2	4	4	2	2	3.74532	FALSE	6.28931	TRUE	2.331	FALSE
1	21600000:22800000	13	6	7	9	4	4	3.45722	FALSE	5.80552	FALSE	1.88273	FALSE
2	160800000:162000000	7	2	5	4	3	2	4.81541	TRUE	5.39084	FALSE	2.4975	FALSE
2	277200000:278400000	14	8	6	9	5	4	4.01284	FALSE	5.39084	FALSE	1.4985	FALSE
2	25200000:26400000	21	11	10	15	6	6	3.21027	FALSE	5.39084	FALSE	1.665	FALSE
2	390000000:391200000	14	8	6	10	4	4	3.21027	FALSE	5.39084	FALSE	1.4985	FALSE
2	112800000:114000000	7	4	3	5	2	2	3.21027	FALSE	5.39084	FALSE	1.4985	FALSE
2	36000000:37200000	40	18	22	29	11	11	3.08989	FALSE	5.18868	FALSE	1.92308	FALSE
2	56400000:57600000	11	8	3	3	8	3	8.1716	TRUE	5.1458	FALSE	0.953592	FALSE
2	168000000:169200000	15	10	5	9	6	4	4.49438	TRUE	5.03145	FALSE	1.1655	FALSE
2	358800000:360000000	15	7	8	9	6	4	4.49438	TRUE	5.03145	FALSE	1.8648	FALSE
1	223200000:224400000	15	10	5	10	5	4	3.74532	FALSE	5.03145	FALSE	1.1655	FALSE
2	399600000:400800000	27	17	10	19	8	7	3.32917	FALSE	4.89168	FALSE	1.295	FALSE
3	178800000:180000000	8	5	3	4	4	2	5.61798	TRUE	4.71698	FALSE	1.31119	FALSE
3	15600000:16800000	8	2	6	5	3	2	4.21348	FALSE	4.71698	FALSE	2.62238	FALSE
3	103200000:104400000	16	7	9	11	5	4	3.51124	FALSE	4.71698	FALSE	1.96678	FALSE
3	349200000:350400000	28	14	14	21	7	7	2.80899	FALSE	4.71698	FALSE	1.74825	FALSE
2	450000000:451200000	8	1	7	6	2	2	2.80899	FALSE	4.71698	FALSE	3.05944	TRUE
1	42000000:43200000	13	9	4	10	3	3	2.59291	FALSE	4.35414	FALSE	1.07585	FALSE
2	198000000:199200000	13	9	4	10	3	3	2.59291	FALSE	4.35414	FALSE	1.07585	FALSE
1	12000000:13200000	9	4	5	6	3	2	3.74532	FALSE	4.19287	FALSE	1.9425	FALSE
1	106800000:108000000	9	5	4	7	2	2	2.49688	FALSE	4.19287	FALSE	1.554	FALSE
3	14400000:15600000	32	24	8	20	12	7	4.21348	FALSE	4.12736	FALSE	0.874126	FALSE
3	339600000:340800000	14	4	10	11	3	3	2.4077	FALSE	4.04313	FALSE	2.4975	FALSE
1	84000000:85200000	5	1	4	3	2	1	4.49438	TRUE	3.77358	FALSE	2.7972	TRUE
2	453600000:454800000	5	3	2	3	2	1	4.49438	TRUE	3.77358	FALSE	1.3986	FALSE
2	193200000:194400000	10	7	3	8	2	2	2.24719	FALSE	3.77358	FALSE	1.04895	FALSE
1	270000000:271200000	5	4	1	4	1	1	2.24719	FALSE	3.77358	FALSE	0.699301	FALSE
1	32400000:33600000	5	4	1	4	1	1	2.24719	FALSE	3.77358	FALSE	0.699301	FALSE
1	94800000:96000000	5	3	2	4	1	1	2.24719	FALSE	3.77358	FALSE	1.3986	FALSE
2	61200000:62400000	5	4	1	4	1	1	2.24719	FALSE	3.77358	FALSE	0.699301	FALSE
3	78000000:79200000	5	4	1	4	1	1	2.24719	FALSE	3.77358	FALSE	0.699301	FALSE
2	44400000:45600000	11	7	4	9	2	2	2.0429	FALSE	3.43053	FALSE	1.27146	FALSE
3	133200000:134400000	17	11	6	10	7	3	4.62657	TRUE	3.32963	FALSE	1.23406	FALSE
2	334800000:336000000	17	12	5	14	3	3	1.98282	FALSE	3.32963	FALSE	1.02838	FALSE
2	118800000:120000000	18	12	6	12	6	3	3.74532	FALSE	3.14465	FALSE	1.1655	FALSE
3	50400000:51600000	18	12	6	12	6	3	3.74532	FALSE	3.14465	FALSE	1.1655	FALSE
2	247200000:248400000	6	4	2	4	2	1	3.74532	FALSE	3.14465	FALSE	1.1655	FALSE
2	339600000:340800000	6	4	2	4	2	1	3.74532	FALSE	3.14465	FALSE	1.1655	FALSE
3	228000000:229200000	6	3	3	4	2	1	3.74532	FALSE	3.14465	FALSE	1.74825	FALSE
3	169200000:170400000	12	9	3	9	3	2	2.80899	FALSE	3.14465	FALSE	0.874126	FALSE
2	48000000:49200000	18	12	6	14	4	3	2.49688	FALSE	3.14465	FALSE	1.1655	FALSE
2	324000000:325200000	18	10	8	15	3	3	1.87266	FALSE	3.14465	FALSE	1.554	FALSE
2	134400000:135600000	12	9	3	10	2	2	1.87266	FALSE	3.14465	FALSE	0.874126	FALSE
2	190800000:192000000	12	8	4	10	2	2	1.87266	FALSE	3.14465	FALSE	1.1655	FALSE
2	325200000:326400000	12	8	4	10	2	2	1.87266	FALSE	3.14465	FALSE	1.1655	FALSE
3	381600000:382800000	12	9	3	10	2	2	1.87266	FALSE	3.14465	FALSE	0.874126	FALSE
2	228000000:229200000	6	4	2	5	1	1	1.87266	FALSE	3.14465	FALSE	1.1655	FALSE
2	416400000:417600000	6	3	3	5	1	1	1.87266	FALSE	3.14465	FALSE	1.74825	FALSE
2	427200000:428400000	6	4	2	5	1	1	1.87266	FALSE	3.14465	FALSE	1.1655	FALSE
2	70800000:72000000	6	4	2	5	1	1	1.87266	FALSE	3.14465	FALSE	1.1655	FALSE
3	28800000:30000000	6	4	2	5	1	1	1.87266	FALSE	3.14465	FALSE	1.1655	FALSE
3	397200000:398400000	6	2	4	5	1	1	1.87266	FALSE	3.14465	FALSE	2.331	FALSE
3	148800000:150000000	31	18	13	25	6	5	2.1747	FALSE	3.04321	FALSE	1.46628	FALSE
3	138000000:139200000	19	11	8	15	4	3	2.36546	FALSE	2.97915	FALSE	1.47221	FALSE
3	283200000:284400000	19	3	16	16	3	3	1.7741	FALSE	2.97915	FALSE	2.94442	TRUE
3	334800000:336000000	19	10	9	16	3	3	1.7741	FALSE	2.97915	FALSE	1.65624	FALSE
1	285600000:286800000	13	11	2	9	4	2	3.45722	FALSE	2.90276	FALSE	0.537924	FALSE
2	126000000:127200000	13	8	5	9	4	2	3.45722	FALSE	2.90276	FALSE	1.34481	FALSE
2	156000000:157200000	13	10	3	10	3	2	2.59291	FALSE	2.90276	FALSE	0.806885	FALSE
3	127200000:128400000	13	8	5	10	3	2	2.59291	FALSE	2.90276	FALSE	1.34481	FALSE
3	358800000:360000000	7	6	1	5	2	1	3.21027	FALSE	2.69542	FALSE	0.4995	FALSE
3	38400000:39600000	7	5	2	5	2	1	3.21027	FALSE	2.69542	FALSE	0.999001	FALSE
1	302400000:303600000	21	4	17	18	3	3	1.60514	FALSE	2.69542	FALSE	2.8305	TRUE
2	378000000:379200000	14	10	4	12	2	2	1.60514	FALSE	2.69542	FALSE	0.999001	FALSE
2	55200000:56400000	14	6	8	12	2	2	1.60514	FALSE	2.69542	FALSE	1.998	FALSE
3	288000000:289200000	14	11	3	12	2	2	1.60514	FALSE	2.69542	FALSE	0.749251	FALSE
1	20400000:21600000	7	6	1	6	1	1	1.60514	FALSE	2.69542	FALSE	0.4995	FALSE
2	162000000:163200000	7	2	5	6	1	1	1.60514	FALSE	2.69542	FALSE	2.4975	FALSE
2	379200000:380400000	7	4	3	6	1	1	1.60514	FALSE	2.69542	FALSE	1.4985	FALSE
2	38400000:39600000	7	5	2	6	1	1	1.60514	FALSE	2.69542	FALSE	0.999001	FALSE
2	4800000:6000000	7	4	3	6	1	1	1.60514	FALSE	2.69542	FALSE	1.4985	FALSE
2	81600000:82800000	7	4	3	6	1	1	1.60514	FALSE	2.69542	FALSE	1.4985	FALSE
3	174000000:175200000	7	6	1	6	1	1	1.60514	FALSE	2.69542	FALSE	0.4995	FALSE
3	210000000:211200000	7	6	1	6	1	1	1.60514	FALSE	2.69542	FALSE	0.4995	FALSE
1	104400000:105600000	15	12	3	12	3	2	2.24719	FALSE	2.51572	FALSE	0.699301	FALSE
2	290400000:291600000	15	8	7	13	2	2	1.49813	FALSE	2.51572	FALSE	1.6317	FALSE
2	86400000:87600000	15	6	9	13	2	2	1.49813	FALSE	2.51572	FALSE	2.0979	FALSE
3	114000000:115200000	15	2	13	13	2	2	1.49813	FALSE	2.51572	FALSE	3.0303	TRUE
3	262800000:264000000	15	13	2	13	2	2	1.49813	FALSE	2.51572	FALSE	0.4662	FALSE
1	97200000:98400000	16	9	7	10	6	2	4.21348	FALSE	2.35849	FALSE	1.52972	FALSE
2	367200000:368400000	16	13	3	12	4	2	2.80899	FALSE	2.35849	FALSE	0.655594	FALSE
1	66000000:67200000	8	5	3	6	2	1	2.80899	FALSE	2.35849	FALSE	1.31119	FALSE
1	67200000:68400000	8	7	1	6	2	1	2.80899	FALSE	2.35849	FALSE	0.437063	FALSE
2	34800000:36000000	16	9	7	14	2	2	1.40449	FALSE	2.35849	FALSE	1.52972	FALSE
3	73200000:74400000	16	10	6	14	2	2	1.40449	FALSE	2.35849	FALSE	1.31119	FALSE
1	205200000:206400000	8	6	2	7	1	1	1.40449	FALSE	2.35849	FALSE	0.874126	FALSE
1	268800000:270000000	8	4	4	7	1	1	1.40449	FALSE	2.35849	FALSE	1.74825	FALSE
1	6000000:7200000	8	5	3	7	1	1	1.40449	FALSE	2.35849	FALSE	1.31119	FALSE
2	234000000:235200000	8	6	2	7	1	1	1.40449	FALSE	2.35849	FALSE	0.874126	FALSE
2	72000000:73200000	8	7	1	7	1	1	1.40449	FALSE	2.35849	FALSE	0.437063	FALSE
3	115200000:116400000	8	6	2	7	1	1	1.40449	FALSE	2.35849	FALSE	0.874126	FALSE
3	247200000:248400000	8	5	3	7	1	1	1.40449	FALSE	2.35849	FALSE	1.31119	FALSE
3	60000000:61200000	8	4	4	7	1	1	1.40449	FALSE	2.35849	FALSE	1.74825	FALSE
3	256800000:258000000	17	8	9	13	4	2	2.64375	FALSE	2.21976	FALSE	1.85109	FALSE
2	174000000:175200000	17	11	6	14	3	2	1.98282	FALSE	2.21976	FALSE	1.23406	FALSE
2	337200000:338400000	17	11	6	15	2	2	1.32188	FALSE	2.21976	FALSE	1.23406	FALSE
1	37200000:38400000	9	7	2	6	3	1	3.74532	FALSE	2.09644	FALSE	0.777001	FALSE
2	340800000:342000000	9	7	2	7	2	1	2.49688	FALSE	2.09644	FALSE	0.777001	FALSE
1	138000000:139200000	18	13	5	16	2	2	1.24844	FALSE	2.09644	FALSE	0.971251	FALSE
1	128400000:129600000	9	8	1	8	1	1	1.24844	FALSE	2.09644	FALSE	0.3885	FALSE
1	170400000:171600000	9	2	7	8	1	1	1.24844	FALSE	2.09644	FALSE	2.7195	TRUE
2	109200000:110400000	9	5	4	8	1	1	1.24844	FALSE	2.09644	FALSE	1.554	FALSE
2	13200000:14400000	9	8	1	8	1	1	1.24844	FALSE	2.09644	FALSE	0.3885	FALSE
2	235200000:236400000	9	8	1	8	1	1	1.24844	FALSE	2.09644	FALSE	0.3885	FALSE
2	259200000:260400000	9	4	5	8	1	1	1.24844	FALSE	2.09644	FALSE	1.9425	FALSE
2	276000000:277200000	9	8	1	8	1	1	1.24844	FALSE	2.09644	FALSE	0.3885	FALSE
2	302400000:303600000	9	6	3	8	1	1	1.24844	FALSE	2.09644	FALSE	1.1655	FALSE
2	314400000:315600000	9	4	5	8	1	1	1.24844	FALSE	2.09644	FALSE	1.9425	FALSE
3	164400000:165600000	9	3	6	8	1	1	1.24844	FALSE	2.09644	FALSE	2.331	FALSE
1	91200000:92400000	19	14	5	17	2	2	1.18273	FALSE	1.9861	FALSE	0.920132	FALSE
3	109200000:110400000	19	13	6	17	2	2	1.18273	FALSE	1.9861	FALSE	1.10416	FALSE
3	99600000:100800000	10	8	2	8	2	1	2.24719	FALSE	1.88679	FALSE	0.699301	FALSE
1	168000000:169200000	10	5	5	9	1	1	1.1236	FALSE	1.88679	FALSE	1.74825	FALSE
1	82800000:84000000	10	3	7	9	1	1	1.1236	FALSE	1.88679	FALSE	2.44755	FALSE
2	164400000:165600000	10	6	4	9	1	1	1.1236	FALSE	1.88679	FALSE	1.3986	FALSE
2	404400000:405600000	10	6	4	9	1	1	1.1236	FALSE	1.88679	FALSE	1.3986	FALSE
3	134400000:135600000	10	8	2	9	1	1	1.1236	FALSE	1.88679	FALSE	0.699301	FALSE
3	139200000:140400000	10	9	1	9	1	1	1.1236	FALSE	1.88679	FALSE	0.34965	FALSE
3	387600000:388800000	10	8	2	9	1	1	1.1236	FALSE	1.88679	FALSE	0.699301	FALSE
3	93600000:94800000	21	16	5	17	4	2	2.14018	FALSE	1.79695	FALSE	0.832501	FALSE
2	196800000:198000000	21	16	5	18	3	2	1.60514	FALSE	1.79695	FALSE	0.832501	FALSE
1	276000000:277200000	21	2	19	19	2	2	1.07009	FALSE	1.79695	FALSE	3.1635	TRUE
2	122400000:123600000	21	16	5	19	2	2	1.07009	FALSE	1.79695	FALSE	0.832501	FALSE
2	222000000:223200000	11	9	2	9	2	1	2.0429	FALSE	1.71527	FALSE	0.635728	FALSE
2	267600000:268800000	11	8	3	9	2	1	2.0429	FALSE	1.71527	FALSE	0.953592	FALSE
1	206400000:207600000	22	16	6	20	2	2	1.02145	FALSE	1.71527	FALSE	0.953592	FALSE
1	189600000:190800000	11	7	4	10	1	1	1.02145	FALSE	1.71527	FALSE	1.27146	FALSE
3	186000000:187200000	11	9	2	10	1	1	1.02145	FALSE	1.71527	FALSE	0.635728	FALSE
3	244800000:246000000	11	9	2	10	1	1	1.02145	FALSE	1.71527	FALSE	0.635728	FALSE
3	274800000:276000000	11	8	3	10	1	1	1.02145	FALSE	1.71527	FALSE	0.953592	FALSE
3	376800000:378000000	11	10	1	10	1	1	1.02145	FALSE	1.71527	FALSE	0.317864	FALSE
1	301200000:302400000	23	19	4	17	6	2	2.93112	FALSE	1.64069	FALSE	0.608088	FALSE
1	22800000:24000000	23	21	2	21	2	2	0.97704	FALSE	1.64069	FALSE	0.304044	FALSE
3	36000000:37200000	12	5	7	9	3	1	2.80899	FALSE	1.57233	FALSE	2.03963	FALSE
1	304800000:306000000	24	21	3	20	4	2	1.87266	FALSE	1.57233	FALSE	0.437063	FALSE
2	57600000:58800000	24	17	7	20	4	2	1.87266	FALSE	1.57233	FALSE	1.01981	FALSE
2	278400000:279600000	12	7	5	10	2	1	1.87266	FALSE	1.57233	FALSE	1.45688	FALSE
1	80400000:81600000	24	17	7	22	2	2	0.93633	FALSE	1.57233	FALSE	1.01981	FALSE
1	8400000:9600000	12	9	3	11	1	1	0.93633	FALSE	1.57233	FALSE	0.874126	FALSE
2	144000000:145200000	12	10	2	11	1	1	0.93633	FALSE	1.57233	FALSE	0.582751	FALSE
2	195600000:196800000	12	8	4	11	1	1	0.93633	FALSE	1.57233	FALSE	1.1655	FALSE
2	439200000:440400000	12	8	4	11	1	1	0.93633	FALSE	1.57233	FALSE	1.1655	FALSE
2	98400000:99600000	12	10	2	11	1	1	0.93633	FALSE	1.57233	FALSE	0.582751	FALSE
3	325200000:326400000	12	9	3	11	1	1	0.93633	FALSE	1.57233	FALSE	0.874126	FALSE
2	398400000:399600000	26	18	8	19	7	2	3.02506	FALSE	1.45138	FALSE	1.07585	FALSE
1	44400000:45600000	13	12	1	11	2	1	1.72861	FALSE	1.45138	FALSE	0.268962	FALSE
2	99600000:100800000	13	7	6	11	2	1	1.72861	FALSE	1.45138	FALSE	1.61377	FALSE
3	278400000:279600000	13	11	2	11	2	1	1.72861	FALSE	1.45138	FALSE	0.537924	FALSE
3	328800000:330000000	13	10	3	11	2	1	1.72861	FALSE	1.45138	FALSE	0.806885	FALSE
3	373200000:374400000	13	9	4	11	2	1	1.72861	FALSE	1.45138	FALSE	1.07585	FALSE
3	88800000:90000000	13	12	1	11	2	1	1.72861	FALSE	1.45138	FALSE	0.268962	FALSE
2	3600000:4800000	26	13	13	24	2	2	0.864304	FALSE	1.45138	FALSE	1.74825	FALSE
1	122400000:123600000	13	11	2	12	1	1	0.864304	FALSE	1.45138	FALSE	0.537924	FALSE
2	105600000:106800000	13	8	5	12	1	1	0.864304	FALSE	1.45138	FALSE	1.34481	FALSE
2	220800000:222000000	13	9	4	12	1	1	0.864304	FALSE	1.45138	FALSE	1.07585	FALSE
2	433200000:434400000	13	6	7	12	1	1	0.864304	FALSE	1.45138	FALSE	1.88273	FALSE
2	448800000:450000000	13	6	7	12	1	1	0.864304	FALSE	1.45138	FALSE	1.88273	FALSE
3	102000000:103200000	13	8	5	12	1	1	0.864304	FALSE	1.45138	FALSE	1.34481	FALSE
3	201600000:202800000	13	11	2	12	1	1	0.864304	FALSE	1.45138	FALSE	0.537924	FALSE
3	300000000:301200000	13	5	8	12	1	1	0.864304	FALSE	1.45138	FALSE	2.15169	FALSE
3	308400000:309600000	13	9	4	12	1	1	0.864304	FALSE	1.45138	FALSE	1.07585	FALSE
3	32400000:33600000	13	10	3	12	1	1	0.864304	FALSE	1.45138	FALSE	0.806885	FALSE
3	6000000:7200000	13	10	3	12	1	1	0.864304	FALSE	1.45138	FALSE	0.806885	FALSE
2	115200000:116400000	27	22	5	24	3	2	1.24844	FALSE	1.39762	FALSE	0.647501	FALSE
3	253200000:254400000	14	13	1	11	3	1	2.4077	FALSE	1.34771	FALSE	0.24975	FALSE
1	73200000:74400000	14	10	4	12	2	1	1.60514	FALSE	1.34771	FALSE	0.999001	FALSE
2	128400000:129600000	14	6	8	13	1	1	0.802568	FALSE	1.34771	FALSE	1.998	FALSE
2	309600000:310800000	14	13	1	13	1	1	0.802568	FALSE	1.34771	FALSE	0.24975	FALSE
2	452400000:453600000	14	10	4	13	1	1	0.802568	FALSE	1.34771	FALSE	0.999001	FALSE
2	58800000:60000000	14	11	3	13	1	1	0.802568	FALSE	1.34771	FALSE	0.749251	FALSE
3	141600000:142800000	14	12	2	13	1	1	0.802568	FALSE	1.34771	FALSE	0.4995	FALSE
3	344400000:345600000	14	12	2	13	1	1	0.802568	FALSE	1.34771	FALSE	0.4995	FALSE
3	404400000:405600000	14	9	5	13	1	1	0.802568	FALSE	1.34771	FALSE	1.24875	FALSE
2	366000000:367200000	29	9	20	25	4	2	1.54979	FALSE	1.30124	FALSE	2.41138	FALSE
2	460800000:462000000	15	12	3	11	4	1	2.99625	FALSE	1.25786	FALSE	0.699301	FALSE
1	247200000:248400000	15	11	4	12	3	1	2.24719	FALSE	1.25786	FALSE	0.932401	FALSE
2	316800000:318000000	15	12	3	12	3	1	2.24719	FALSE	1.25786	FALSE	0.699301	FALSE
2	348000000:349200000	15	7	8	12	3	1	2.24719	FALSE	1.25786	FALSE	1.8648	FALSE
3	156000000:157200000	15	14	1	13	2	1	1.49813	FALSE	1.25786	FALSE	0.2331	FALSE
3	408000000:409200000	15	13	2	13	2	1	1.49813	FALSE	1.25786	FALSE	0.4662	FALSE
1	141600000:142800000	15	10	5	14	1	1	0.749064	FALSE	1.25786	FALSE	1.1655	FALSE
2	261600000:262800000	15	9	6	14	1	1	0.749064	FALSE	1.25786	FALSE	1.3986	FALSE
3	230400000:231600000	15	10	5	14	1	1	0.749064	FALSE	1.25786	FALSE	1.1655	FALSE
3	372000000:373200000	15	10	5	14	1	1	0.749064	FALSE	1.25786	FALSE	1.1655	FALSE
3	9600000:10800000	31	25	6	29	2	2	0.7249	FALSE	1.21729	FALSE	0.676743	FALSE
2	459600000:460800000	16	14	2	12	4	1	2.80899	FALSE	1.17925	FALSE	0.437063	FALSE
1	121200000:122400000	16	11	5	13	3	1	2.10674	FALSE	1.17925	FALSE	1.09266	FALSE
1	306000000:307200000	16	10	6	15	1	1	0.702247	FALSE	1.17925	FALSE	1.31119	FALSE
2	75600000:76800000	16	13	3	15	1	1	0.702247	FALSE	1.17925	FALSE	0.655594	FALSE
3	219600000:220800000	16	9	7	15	1	1	0.702247	FALSE	1.17925	FALSE	1.52972	FALSE
3	348000000:349200000	16	10	6	15	1	1	0.702247	FALSE	1.17925	FALSE	1.31119	FALSE
2	104400000:105600000	17	14	3	16	1	1	0.660939	FALSE	1.10988	FALSE	0.61703	FALSE
2	280800000:282000000	17	12	5	16	1	1	0.660939	FALSE	1.10988	FALSE	1.02838	FALSE
3	193200000:194400000	17	13	4	16	1	1	0.660939	FALSE	1.10988	FALSE	0.822707	FALSE
3	226800000:228000000	17	8	9	16	1	1	0.660939	FALSE	1.10988	FALSE	1.85109	FALSE
3	390000000:391200000	17	11	6	16	1	1	0.660939	FALSE	1.10988	FALSE	1.23406	FALSE
2	22800000:24000000	18	14	4	16	2	1	1.24844	FALSE	1.04822	FALSE	0.777001	FALSE
1	68400000:69600000	18	12	6	17	1	1	0.62422	FALSE	1.04822	FALSE	1.1655	FALSE
3	44400000:45600000	19	14	5	17	2	1	1.18273	FALSE	0.993049	FALSE	0.920132	FALSE
1	202800000:204000000	19	14	5	18	1	1	0.591366	FALSE	0.993049	FALSE	0.920132	FALSE
1	271200000:272400000	19	13	6	18	1	1	0.591366	FALSE	0.993049	FALSE	1.10416	FALSE
2	157200000:158400000	19	10	9	18	1	1	0.591366	FALSE	0.993049	FALSE	1.65624	FALSE
2	165600000:166800000	19	18	1	18	1	1	0.591366	FALSE	0.993049	FALSE	0.184026	FALSE
3	400800000:402000000	19	12	7	18	1	1	0.591366	FALSE	0.993049	FALSE	1.28819	FALSE
2	102000000:103200000	20	18	2	17	3	1	1.68539	FALSE	0.943396	FALSE	0.34965	FALSE
3	176400000:177600000	20	15	5	18	2	1	1.1236	FALSE	0.943396	FALSE	0.874126	FALSE
3	68400000:69600000	20	16	4	18	2	1	1.1236	FALSE	0.943396	FALSE	0.699301	FALSE
2	246000000:247200000	20	14	6	19	1	1	0.561798	FALSE	0.943396	FALSE	1.04895	FALSE
3	298800000:300000000	20	12	8	19	1	1	0.561798	FALSE	0.943396	FALSE	1.3986	FALSE
3	313200000:314400000	21	9	12	19	2	1	1.07009	FALSE	0.898473	FALSE	1.998	FALSE
3	216000000:217200000	21	18	3	20	1	1	0.535045	FALSE	0.898473	FALSE	0.4995	FALSE
2	177600000:178800000	43	3	40	40	3	2	0.783904	FALSE	0.877578	FALSE	3.25256	TRUE
3	321600000:322800000	22	19	3	18	4	1	2.0429	FALSE	0.857633	FALSE	0.476796	FALSE
3	132000000:133200000	22	18	4	19	3	1	1.53218	FALSE	0.857633	FALSE	0.635728	FALSE
3	297600000:298800000	22	15	7	20	2	1	1.02145	FALSE	0.857633	FALSE	1.11252	FALSE
2	111600000:112800000	22	17	5	21	1	1	0.510725	FALSE	0.857633	FALSE	0.79466	FALSE
2	412800000:414000000	22	19	3	21	1	1	0.510725	FALSE	0.857633	FALSE	0.476796	FALSE
2	388800000:390000000	23	18	5	22	1	1	0.48852	FALSE	0.820345	FALSE	0.760109	FALSE
3	342000000:343200000	23	19	4	22	1	1	0.48852	FALSE	0.820345	FALSE	0.608088	FALSE
2	292800000:294000000	24	16	8	22	2	1	0.93633	FALSE	0.786164	FALSE	1.1655	FALSE
2	444000000:445200000	25	19	6	20	5	1	2.24719	FALSE	0.754717	FALSE	0.839161	FALSE
2	186000000:187200000	25	10	15	23	2	1	0.898876	FALSE	0.754717	FALSE	2.0979	FALSE
2	405600000:406800000	25	21	4	24	1	1	0.449438	FALSE	0.754717	FALSE	0.559441	FALSE
2	426000000:427200000	52	18	34	50	2	2	0.432152	FALSE	0.725689	FALSE	2.28618	FALSE
3	368400000:369600000	26	17	9	25	1	1	0.432152	FALSE	0.725689	FALSE	1.21033	FALSE
3	394800000:396000000	26	19	7	25	1	1	0.432152	FALSE	0.725689	FALSE	0.941366	FALSE
2	430800000:432000000	27	23	4	22	5	1	2.08073	FALSE	0.698812	FALSE	0.518001	FALSE
2	14400000:15600000	28	20	8	25	3	1	1.20385	FALSE	0.673854	FALSE	0.999001	FALSE
3	159600000:160800000	28	17	11	26	2	1	0.802568	FALSE	0.673854	FALSE	1.37363	FALSE
2	6000000:7200000	29	8	21	28	1	1	0.387447	FALSE	0.650618	FALSE	2.53195	FALSE
1	144000000:145200000	31	23	8	30	1	1	0.36245	FALSE	0.608643	FALSE	0.902323	FALSE
